# Supplementary material for: Diurnal rhythms of wrist temperature are associated with future disease risk in the UK Biobank
Source: Nat Commun. 2023 Aug 24;14:5172. doi: 10.1038/s41467-023-40977-5 (PMC10449859; doi:10.1038/s41467-023-40977-5)
Supplement: Supplementary file 3 — Supplementary Data 1 [file 41467_2023_40977_MOESM3_ESM.xlsx]

## Sheet: Header
Table Of Contents	Supplementary Data 1 Diurnal rhythms of wrist temperature are associated with future disease risk in the UK Biobank Thomas G. Brooks PhD1*, Nicholas F. Lahens PhD1, Gregory R. Grant PhD1,2, Yvette I. Sheline MD3,4,5, Garret A. FitzGerald MD1,6, & Carsten Skarke MD1,6* 1 Institute for Translational Medicine and Therapeutics (ITMAT), 2 Department of Genetics, 3Department of Radiology, 4Department o…
Summary	This spreadsheet contains 4 sheets with the results for each diagnosis (PheCODE), modelling the predictive power of circadian rhythm robustness. Cox proportional hazards models were run for each diagnosis as a function of the temp_amplitude variable (cosinor amplitude of wrist temperature). First, the model is performed for the "overall" effect, controlling for age and sex but without interaction…
Overall	Overall Model of PheCODE Hazard Ratio by circadian rhythm robustness
Column	Description	Reference
activity_var	Activity variable identifier
phecode	PheCODE of the diagnosis measured
meaning	Meaning of the PheCODE measured
N_cases	Number of cases in the model (with record of diagnosis occuring after the actigraphy measurement)
N_controls	Number of controls in the model (with no record of the diagnosis at any time)
p	p-value of the significance of the temp_amplitude in the Cox proportional hazards model
logHR	Natural log of the hazard ratio per 1 degree change in temp_amplitude, measuring effect size of the variable
logHR_se	Standard error of logHR
std_logHR	Standardized natural log of the hazard ratio per SD change in temp_amplitude
std_logHR_se	Standard error of std_log_HR
q	Benjamini-Hochberg corrected p-value of p
By Sex	Model of PheCODE Hazard Ratio by circadian rhythm robustness, separately by sex
Column	Description	Reference
activity_var	Activity variable identifier
phecode	PheCODE of the diagnosis measured
meaning	Meaning of the PheCODE measured
N_cases_male	Number of male cases
N_cases_female	Number of female cases
N_controls	Number of controls (either sex)
sex_diff_p	p-value of the significance of the interaction of sex and temp_amplitude (i.e., tests for a difference in male_logHR and female_logHR)
male_p	p-value of the significance of temp_amplitude amongst males (i.e. tests for male_logHR non-zero)
female_p	p-value of the significance of temp_amplitude amongst females (i.e. tests for female_logHR non-zero)
male_logHR	Natural log of the hazard ratio per 1 degree change in temp_amplitude in males, measuring effect size of the variable
female_logHR	Natural log of the hazard ratio per 1 degree change in temp_amplitude in females, measuring effect size of the variable
male_logHR_se	Standard error of logHR in males
female_logHR_se	Standard error of logHR in females
male_std_logHR	Standardized natural log of the hazard ratio per SD change in temp_amplitude in males
female_std_logHR	Standardized natural log of the hazard ratio per SD change in temp_amplitude in females
male_std_logHR_se	Standard error of std_log_HR in males
female_std_logHR_se	Standard error of std_log_HR in females
sex_diff_q	Benjamini-Hochberg corrected p-value of sex_diff_p
By Age	Model of PheCODE Hazard Ratio by circadian rhythm robustness, separately by age
Column	Description	Reference
activity_var	Activity variable identifier
phecode	PheCODE of the diagnosis measured
meaning	Meaning of the PheCODE measured
N_cases	Number of cases
N_controls	Number of controls
age40-55_p	p-value of the significance of temp_amplitude in the 40-55 population compared to zero
age40-55_logHR	Natural log of the hazard ratio per 1 degree change in temp_amplitude in the 40-55 population
age40-55_logHR_se	Standard error of age40-55_logHR
age55-60_logHR	p-value of the significance of temp_amplitude in the 55-60 population compared to zero
age55-60_p	Natural log of the hazard ratio per 1 degree change in temp_amplitude in the 55-60 population
age55-60_logHR_se	Standard error of age55-60_logHR
age60-65_logHR	p-value of the significance of temp_amplitude in the 60-65 population compared to zero
age60-65_p	Natural log of the hazard ratio per 1 degree change in temp_amplitude in the 60-65 population
age60-65_logHR_se	Standard error of age60-65_logHR
age65-70_logHR	p-value of the significance of temp_amplitude in the 65-70 population compared to zero
age65-70_p	Natural log of the hazard ratio per 1 degree change in temp_amplitude in the 65-70 population
age65-70_logHR_se	Standard error of age65-70_logHR
age70-80_logHR	p-value of the significance of temp_amplitude in the 70-80 population compared to zero
age70-80_p	Natural log of the hazard ratio per 1 degree change in temp_amplitude in the 70-80 population
age70-80_logHR_se	Standard error of age70-80_logHR
overall_age_diff_p	p-value of any age interaction effect
overall_age_diff_q	Benjamini-Hochberg correct p-value of any age interaction effect of overall_age_diff_p
PheCODEs	Descriptions of PheCODEs used
Column	Description	Reference
PheCODE	PheCODE value	https://phewascatalog.org/phecodes
Meaning	Meaning of the phecode, i.e. text description
Category	Category of the phecode
Subphecodes	List of sub-phecodes included in this phecode
ICD10_codes	List of ICD10 codes included in this phecode
ICD9_codes	List of ICD9 codes included in this phecode
self_reported_condition_codes	List of self-reported conditions included in this phecode
controls_excluded_phecode	List of related phecodes to exclude when performing analysis: cases in any of these at the time of actigraphy measure are dropped from analysis	https://phewascatalog.org/phecodes

## Sheet: Overall
activity_var	phecode	meaning	N_cases	N_controls	p	logHR	logHR_se	std_logHR	std_logHR_se	q	HR per 2SD decrease (95% CI)
temp_amplitude	250.2	Type 2 diabetes	1936	85680	6.89581e-23	-0.289636	0.0294065	-0.263724	0.0267757	2.93072e-20	1.69 (1.53 - 1.88)
temp_amplitude	250	Diabetes mellitus	2258	85358	3.30275e-19	-0.238643	0.0266398	-0.217293	0.0242565	7.01835e-17	1.54 (1.40 - 1.70)
temp_amplitude	401.1	Essential hypertension	6143	62117	6.70035e-14	-0.115318	0.0153889	-0.105002	0.0140121	8.4775e-12	1.23 (1.17 - 1.30)
temp_amplitude	401	Hypertension	6153	62107	7.97882e-14	-0.114883	0.0153779	-0.104605	0.0140021	8.4775e-12	1.23 (1.17 - 1.30)
temp_amplitude	278.1	Obesity	3252	86572	2.60327e-12	-0.161669	0.0231033	-0.147205	0.0210364	2.21278e-10	1.34 (1.24 - 1.46)
temp_amplitude	278	Overweight, obesity and other hyperalimentation	3259	86565	3.21967e-12	-0.160641	0.0230548	-0.146269	0.0209922	2.2806e-10	1.34 (1.23 - 1.45)
temp_amplitude	571.5	Other chronic nonalcoholic liver disease	603	89427	3.78524e-11	-0.35514	0.0537094	-0.323368	0.0489043	2.29818e-09	1.91 (1.58 - 2.31)
temp_amplitude	327.3	Sleep apnea	745	89669	2.76878e-09	-0.26867	0.0451945	-0.244633	0.0411512	1.47092e-07	1.63 (1.39 - 1.92)
temp_amplitude	571	Chronic liver disease and cirrhosis	732	89298	1.16516e-08	-0.279336	0.0489654	-0.254345	0.0445848	4.7112e-07	1.66 (1.40 - 1.98)
temp_amplitude	562.1	Diverticulosis	4528	71477	1.21937e-08	-0.099951	0.0175445	-0.0910089	0.0159749	4.7112e-07	1.20 (1.13 - 1.28)
temp_amplitude	562	Diverticulosis and diverticulitis	4528	71477	1.21937e-08	-0.099951	0.0175445	-0.0910089	0.0159749	4.7112e-07	1.20 (1.13 - 1.28)
temp_amplitude	519.8	Other diseases of respiratory system, NEC	1424	88698	3.75183e-08	-0.171395	0.0311506	-0.156061	0.0283637	1.32877e-06	1.37 (1.22 - 1.53)
temp_amplitude	327	Sleep disorders	864	89550	4.2221e-08	-0.224212	0.0409049	-0.204153	0.0372454	1.3803e-06	1.50 (1.30 - 1.74)
temp_amplitude	519	Other diseases of respiratory system, not elsewhere classified	1479	88643	1.29604e-07	-0.161673	0.0306234	-0.147209	0.0278837	3.9344e-06	1.34 (1.20 - 1.50)
temp_amplitude	716	Other arthropathies	5120	80066	1.46437e-06	-0.0810972	0.016839	-0.0738419	0.0153325	4.14904e-05	1.16 (1.09 - 1.23)
temp_amplitude	716.9	Arthropathy NOS	5112	80074	1.63148e-06	-0.0807109	0.0168344	-0.0734902	0.0153283	4.33361e-05	1.16 (1.09 - 1.23)
temp_amplitude	585	Renal failure	2310	87242	2.67011e-06	-0.121193	0.025815	-0.110351	0.0235054	6.67528e-05	1.25 (1.14 - 1.37)
temp_amplitude	272	Disorders of lipoid metabolism	4072	74888	6.05437e-06	-0.0837376	0.0185077	-0.076246	0.0168519	0.00014295	1.16 (1.09 - 1.24)
temp_amplitude	272.1	Hyperlipidemia	4041	74919	1.41784e-05	-0.0804583	0.0185342	-0.0732602	0.016876	0.000317149	1.16 (1.08 - 1.24)
temp_amplitude	333	Extrapyramidal disease and abnormal movement disorders	293	90256	2.12842e-05	-0.281466	0.066212	-0.256285	0.0602884	0.000440607	1.67 (1.32 - 2.11)
temp_amplitude	743	Osteoporosis, osteopenia and pathological fracture	1307	88275	2.22227e-05	-0.144217	0.034003	-0.131315	0.0309609	0.000440607	1.30 (1.15 - 1.47)
temp_amplitude	965	Poisoning by analgesics, antipyretics, and antirheumatics	1326	85074	2.28079e-05	-0.137875	0.0325525	-0.12554	0.0296403	0.000440607	1.29 (1.14 - 1.44)
temp_amplitude	743.1	Osteoporosis	1277	88305	2.70289e-05	-0.144176	0.0343509	-0.131277	0.0312777	0.000478638	1.30 (1.15 - 1.47)
temp_amplitude	743.11	Osteoporosis NOS	1277	88305	2.70289e-05	-0.144176	0.0343509	-0.131277	0.0312777	0.000478638	1.30 (1.15 - 1.47)
temp_amplitude	480	Pneumonia	2256	86197	3.14224e-05	-0.107613	0.0258506	-0.0979859	0.0235379	0.000534181	1.22 (1.11 - 1.33)
temp_amplitude	443.1	Raynaud's syndrome	295	89767	7.32709e-05	0.250586	0.063193	0.228168	0.0575395	0.0011977	0.63 (0.51 - 0.79)
temp_amplitude	272.11	Hypercholesterolemia	3697	75263	0.000121016	-0.0741156	0.0192806	-0.0674849	0.0175556	0.00190488	1.14 (1.07 - 1.23)
temp_amplitude	174	Breast cancer	1339	86586	0.000242168	-0.117249	0.0319443	-0.106759	0.0290865	0.00367577	1.24 (1.10 - 1.39)
temp_amplitude	760	Back pain	1206	88815	0.000261364	-0.125803	0.0344586	-0.114548	0.0313758	0.00376596	1.26 (1.11 - 1.42)
temp_amplitude	174.1	Breast cancer [female]	1338	86587	0.000265832	-0.116515	0.0319526	-0.106091	0.029094	0.00376596	1.24 (1.10 - 1.39)
temp_amplitude	585.1	Acute renal failure	1806	87746	0.000283314	-0.10644	0.0293216	-0.0969176	0.0266983	0.00388414	1.21 (1.09 - 1.35)
temp_amplitude	480.2	Viral pneumonia	260	88193	0.000329431	-0.270006	0.0751901	-0.245851	0.0684633	0.00437525	1.64 (1.25 - 2.14)
temp_amplitude	276.14	Hypopotassemia	611	89973	0.000395322	-0.178728	0.0504428	-0.162739	0.04593	0.00499055	1.38 (1.16 - 1.66)
temp_amplitude	174.11	Malignant neoplasm of female breast	1261	86664	0.000399244	-0.115847	0.0327197	-0.105483	0.0297924	0.00499055	1.23 (1.10 - 1.39)
temp_amplitude	420	Carditis	446	90401	0.000714309	-0.188023	0.0555618	-0.171201	0.050591	0.00867375	1.41 (1.15 - 1.72)
temp_amplitude	420.2	Pericarditis	294	90553	0.000828961	-0.233624	0.0698857	-0.212723	0.0636334	0.00960143	1.53 (1.19 - 1.96)
temp_amplitude	357	Inflammatory and toxic neuropathy	417	90616	0.000835889	-0.207407	0.0620861	-0.188851	0.0565316	0.00960143	1.46 (1.17 - 1.82)
temp_amplitude	411	Ischemic Heart Disease	2995	82808	0.0010141	-0.0718247	0.0218539	-0.0653989	0.0198988	0.0110742	1.14 (1.05 - 1.23)
temp_amplitude	41	Bacterial infection NOS	1293	87118	0.00101622	-0.114876	0.0349592	-0.104598	0.0318316	0.0110742	1.23 (1.09 - 1.40)
temp_amplitude	530	Diseases of esophagus	4505	78349	0.00153115	-0.0554508	0.0174995	-0.0504899	0.0159339	0.0160311	1.11 (1.04 - 1.18)
temp_amplitude	550.2	Diaphragmatic hernia	3424	78623	0.00154653	-0.0656595	0.0207402	-0.0597853	0.0188847	0.0160311	1.13 (1.05 - 1.21)
temp_amplitude	276.12	Hyposmolality and/or hyponatremia	880	89704	0.00160334	0.129483	0.0410366	0.117899	0.0373653	0.0162243	0.79 (0.68 - 0.91)
temp_amplitude	530.1	Esophagitis, GERD and related diseases	4109	78745	0.00176316	-0.057518	0.0183912	-0.0523722	0.0167459	0.0173765	1.11 (1.04 - 1.19)
temp_amplitude	594.1	Calculus of kidney	301	89318	0.00179898	-0.214039	0.0685681	-0.19489	0.0624337	0.0173765	1.48 (1.16 - 1.89)
temp_amplitude	285	Other anemias	1909	85676	0.00200842	-0.0839644	0.0271819	-0.0764526	0.0247501	0.0189684	1.17 (1.06 - 1.28)
temp_amplitude	306	Other mental disorder	6728	74795	0.00207106	-0.044186	0.0143468	-0.0402329	0.0130633	0.0191348	1.08 (1.03 - 1.14)
temp_amplitude	585.3	Chronic renal failure [CKD]	750	88802	0.00214413	-0.1366	0.0445023	-0.124379	0.040521	0.0193884	1.28 (1.09 - 1.50)
temp_amplitude	709.7	Unspecified diffuse connective tissue disease	266	88334	0.00225812	-0.216834	0.071	-0.197435	0.064648	0.0199938	1.48 (1.15 - 1.91)
temp_amplitude	722.6	Degeneration of intervertebral disc	394	86617	0.00243094	-0.177965	0.0586993	-0.162043	0.0534478	0.0210847	1.38 (1.12 - 1.71)
temp_amplitude	411.8	Other chronic ischemic heart disease, unspecified	1048	84755	0.0025298	-0.116243	0.0384941	-0.105843	0.0350502	0.0215033	1.24 (1.08 - 1.42)
temp_amplitude	1010	Other tests	740	88398	0.00269303	-0.132816	0.0442606	-0.120933	0.0403009	0.0224419	1.27 (1.09 - 1.49)
temp_amplitude	280.1	Iron deficiency anemias, unspecified or not due to blood loss	1553	86032	0.00282537	-0.0898579	0.0300918	-0.0818188	0.0273997	0.0230919	1.18 (1.06 - 1.31)
temp_amplitude	280	Iron deficiency anemias	1581	86004	0.00298177	-0.0884536	0.0297863	-0.0805402	0.0271215	0.0239105	1.17 (1.06 - 1.31)
temp_amplitude	496	Chronic airway obstruction	1299	77995	0.00313354	-0.100854	0.0341377	-0.0918309	0.0310836	0.0246622	1.20 (1.06 - 1.36)
temp_amplitude	740.9	Osteoarthrosis NOS	1177	80882	0.00338866	-0.10334	0.0352686	-0.0940948	0.0321133	0.0258085	1.21 (1.06 - 1.37)
temp_amplitude	428	Congestive heart failure; nonhypertensive	1321	89418	0.00340064	-0.0992463	0.0338841	-0.0903673	0.0308527	0.0258085	1.20 (1.06 - 1.35)
temp_amplitude	565	Anal and rectal conditions	1688	85338	0.00357743	-0.0834935	0.0286604	-0.0760238	0.0260963	0.0266738	1.16 (1.05 - 1.29)
temp_amplitude	624.9	stress incontinence, female	214	89354	0.00447503	-0.231137	0.0813125	-0.210459	0.074038	0.0322457	1.52 (1.14 - 2.04)
temp_amplitude	292	Neurological disorders	1096	89604	0.00447646	-0.104599	0.0367987	-0.0952416	0.0335065	0.0322457	1.21 (1.06 - 1.38)
temp_amplitude	740	Osteoarthrosis	2921	79138	0.0045922	-0.0626595	0.0221073	-0.0570537	0.0201295	0.0324194	1.12 (1.04 - 1.21)
temp_amplitude	418	Nonspecific chest pain	2517	83404	0.00465314	-0.0641467	0.0226658	-0.0584079	0.020638	0.0324194	1.12 (1.04 - 1.22)
temp_amplitude	727.1	Synovitis and tenosynovitis	240	86292	0.00507114	-0.213642	0.0762332	-0.194529	0.069413	0.0345945	1.48 (1.12 - 1.94)
temp_amplitude	594	Urinary calculus	524	89095	0.00512812	-0.151197	0.0540208	-0.137671	0.0491879	0.0345945	1.32 (1.09 - 1.60)
temp_amplitude	726	Peripheral enthesopathies and allied syndromes	887	85645	0.00576359	-0.109218	0.0395584	-0.0994471	0.0360193	0.037872	1.22 (1.06 - 1.41)
temp_amplitude	428.2	Heart failure NOS	1025	89714	0.00579218	-0.105583	0.0382641	-0.096137	0.0348408	0.037872	1.21 (1.06 - 1.39)
temp_amplitude	509	Respiratory failure, insufficiency, arrest	241	89284	0.00592901	-0.245913	0.0893683	-0.223913	0.081373	0.0381792	1.56 (1.14 - 2.15)
temp_amplitude	426.3	Bundle branch block	895	85463	0.00643052	-0.110298	0.0404766	-0.10043	0.0368554	0.0407906	1.22 (1.06 - 1.41)
temp_amplitude	496.2	Chronic bronchitis	217	79077	0.00661772	-0.241098	0.0887859	-0.219528	0.0808427	0.0413607	1.55 (1.13 - 2.13)
temp_amplitude	411.4	Coronary atherosclerosis	2007	83796	0.00717627	-0.0703849	0.0261795	-0.0640879	0.0238373	0.0442017	1.14 (1.04 - 1.25)
temp_amplitude	480.1	Bacterial pneumonia	1446	87007	0.00738414	-0.0845743	0.0315693	-0.0770079	0.028745	0.0448323	1.17 (1.04 - 1.31)
temp_amplitude	274	Gout and other crystal arthropathies	572	89630	0.00787091	-0.137593	0.0517742	-0.125283	0.0471422	0.0471146	1.28 (1.07 - 1.55)
temp_amplitude	274.1	Gout	545	89657	0.00811621	-0.141852	0.0535858	-0.129161	0.0487917	0.0479082	1.29 (1.07 - 1.57)
temp_amplitude	722	Intervertebral disc disorders	834	86177	0.00842352	-0.105412	0.0400107	-0.0959818	0.0364312	0.049041	1.21 (1.05 - 1.40)
temp_amplitude	172	Skin cancer	2430	86057	0.0100325	0.0602808	0.0234127	0.0548878	0.0213181	0.0576194	0.90 (0.82 - 0.97)
temp_amplitude	591	Urinary tract infection	1525	84429	0.0104956	-0.0801679	0.0313271	-0.0729957	0.0285244	0.0594749	1.16 (1.03 - 1.29)
temp_amplitude	287.3	Thrombocytopenia	366	90680	0.0112177	-0.162251	0.0639832	-0.147736	0.058259	0.0620071	1.34 (1.07 - 1.69)
temp_amplitude	530.11	GERD	2846	80008	0.0112342	-0.0564625	0.0222703	-0.0514111	0.0202779	0.0620071	1.11 (1.02 - 1.20)
temp_amplitude	339	Other headache syndromes	728	85626	0.0119914	-0.111676	0.04445	-0.101685	0.0404733	0.064609	1.23 (1.05 - 1.44)
temp_amplitude	394.3	Aortic valve disease	322	89597	0.0120097	-0.162546	0.0647114	-0.148004	0.058922	0.064609	1.34 (1.07 - 1.69)
temp_amplitude	735	Acquired foot deformities	665	88443	0.0126852	0.107017	0.0429359	0.0974428	0.0390946	0.0673903	0.82 (0.71 - 0.96)
temp_amplitude	287	Purpura and other hemorrhagic conditions	419	90627	0.0128936	-0.148536	0.0597324	-0.135247	0.0543885	0.0676517	1.31 (1.06 - 1.62)
temp_amplitude	574	Cholelithiasis and cholecystitis	1416	85964	0.0139827	-0.0765892	0.0311629	-0.0697372	0.0283749	0.0724713	1.15 (1.03 - 1.28)
temp_amplitude	208	Benign neoplasm of colon	3749	83318	0.0151998	-0.0472531	0.0194651	-0.0430256	0.0177237	0.0778305	1.09 (1.02 - 1.17)
temp_amplitude	386	Vertiginous syndromes and other disorders of vestibular system	1104	88268	0.015511	-0.0862302	0.035629	-0.0785157	0.0324415	0.0784784	1.17 (1.03 - 1.33)
temp_amplitude	537	Other disorders of stomach and duodenum	434	85233	0.0158602	-0.139464	0.0578179	-0.126987	0.0526453	0.0793012	1.29 (1.05 - 1.58)
temp_amplitude	480.11	Pneumococcal pneumonia	1299	87154	0.0177615	-0.0787222	0.0332083	-0.0716793	0.0302374	0.0877747	1.15 (1.03 - 1.30)
temp_amplitude	428.1	Congestive heart failure (CHF) NOS	493	90246	0.0180044	-0.133674	0.0565093	-0.121715	0.0514537	0.0879527	1.28 (1.04 - 1.56)
temp_amplitude	197	Chemotherapy	275	84958	0.0186965	-0.16444	0.0699288	-0.149728	0.0636727	0.0902955	1.35 (1.05 - 1.73)
temp_amplitude	276.5	Hypovolemia	814	89770	0.0197991	-0.0998969	0.0428718	-0.0909597	0.0390363	0.0945464	1.20 (1.03 - 1.40)
temp_amplitude	574.3	Cholecystitis without cholelithiasis	242	87138	0.0215024	-0.17232	0.0749528	-0.156903	0.0682472	0.101539	1.37 (1.05 - 1.79)
temp_amplitude	535	Gastritis and duodenitis	3094	82573	0.0219768	-0.0484657	0.021157	-0.0441298	0.0192642	0.102639	1.09 (1.01 - 1.18)
temp_amplitude	624	Symptoms involving female genital tract	307	89261	0.0227056	-0.155494	0.0682483	-0.141583	0.0621426	0.10489	1.33 (1.04 - 1.69)
temp_amplitude	426	Cardiac conduction disorders	1659	84699	0.0240787	-0.066125	0.0293124	-0.0602092	0.02669	0.110037	1.13 (1.02 - 1.25)
temp_amplitude	1011	Complications of surgical and medical procedures	420	90403	0.024503	-0.124566	0.0553835	-0.113422	0.0504287	0.110181	1.25 (1.03 - 1.53)
temp_amplitude	960	Poisoning by antibiotics	3427	82973	0.0246287	-0.0454796	0.0202385	-0.0414108	0.0184279	0.110181	1.09 (1.01 - 1.17)
temp_amplitude	332	Parkinson's disease	295	90254	0.0252626	0.152962	0.068367	0.139277	0.0622506	0.111322	0.76 (0.59 - 0.97)
temp_amplitude	414	Other forms of chronic heart disease	596	85207	0.0254076	-0.108162	0.0483916	-0.0984858	0.0440623	0.111322	1.22 (1.02 - 1.45)
temp_amplitude	747	Cardiac and circulatory congenital anomalies	609	90405	0.0259456	-0.111133	0.0499019	-0.10119	0.0454375	0.112519	1.22 (1.02 - 1.46)
temp_amplitude	596	Other disorders of bladder	988	87450	0.0267124	-0.0856103	0.0386381	-0.0779512	0.0351814	0.114674	1.17 (1.02 - 1.34)
temp_amplitude	627	Menopausal and postmenopausal disorders	454	83268	0.0274449	-0.127154	0.0576629	-0.115779	0.0525041	0.115682	1.26 (1.03 - 1.55)
temp_amplitude	495	Asthma	1092	78202	0.0274915	-0.0816847	0.0370541	-0.0743768	0.0337391	0.115682	1.16 (1.02 - 1.32)
temp_amplitude	789	Nausea and vomiting	1715	87943	0.0299149	-0.0621449	0.0286222	-0.0565852	0.0260615	0.124645	1.12 (1.01 - 1.24)
temp_amplitude	411.3	Angina pectoris	1022	84781	0.0306928	-0.080252	0.0371359	-0.0730723	0.0338136	0.126645	1.16 (1.01 - 1.32)
temp_amplitude	850	Hemorrhage or hematoma complicating a procedure	578	88009	0.032147	-0.109	0.0508732	-0.0992483	0.0463219	0.13137	1.22 (1.02 - 1.46)
temp_amplitude	747.1	Cardiac congenital anomalies	590	90424	0.0325781	-0.108041	0.0505514	-0.098375	0.0460289	0.131864	1.22 (1.02 - 1.46)
temp_amplitude	276.6	Fluid overload	249	90335	0.0334872	-0.164852	0.077534	-0.150104	0.0705975	0.133262	1.35 (1.02 - 1.78)
temp_amplitude	459.9	Circulatory disease NEC	3365	85296	0.0335563	-0.0438962	0.0206535	-0.0399691	0.0188058	0.133262	1.08 (1.01 - 1.17)
temp_amplitude	573	Other disorders of liver	1274	88756	0.0341066	-0.0720895	0.0340236	-0.0656401	0.0309797	0.133262	1.14 (1.01 - 1.29)
temp_amplitude	709	Diffuse diseases of connective tissue	394	88011	0.0341778	-0.129231	0.0610165	-0.117669	0.0555577	0.133262	1.27 (1.02 - 1.57)
temp_amplitude	459	Other disorders of circulatory system	3383	85278	0.0357802	-0.0433481	0.0206477	-0.03947	0.0188005	0.138242	1.08 (1.01 - 1.16)
temp_amplitude	361	Retinal detachments and defects	359	88063	0.0377062	-0.128054	0.0616229	-0.116598	0.0561098	0.143826	1.26 (1.01 - 1.57)
temp_amplitude	689	Disorder of skin and subcutaneous tissue NOS	1035	89196	0.0379023	0.074705	0.0359866	0.0680215	0.0327671	0.143826	0.87 (0.77 - 0.99)
temp_amplitude	599.4	Urinary incontinence	644	86306	0.0393098	-0.0981643	0.0476311	-0.0893821	0.0433698	0.145846	1.20 (1.01 - 1.42)
temp_amplitude	565.1	Anal and rectal polyp	1064	85962	0.039447	-0.0759673	0.0368864	-0.0691709	0.0335864	0.145846	1.15 (1.01 - 1.31)
temp_amplitude	563	Constipation	1753	74252	0.0394641	-0.0578433	0.0280886	-0.0526684	0.0255757	0.145846	1.11 (1.01 - 1.23)
temp_amplitude	275	Disorders of mineral metabolism	821	90347	0.0417284	-0.0874932	0.0429685	-0.0796657	0.0391243	0.152884	1.17 (1.01 - 1.37)
temp_amplitude	394	Rheumatic disease of the heart valves	1514	88405	0.0424268	-0.0615898	0.0303501	-0.0560797	0.0276349	0.154114	1.12 (1.00 - 1.25)
temp_amplitude	569	Other disorders of intestine	709	86317	0.044522	-0.0899906	0.0447906	-0.0819397	0.0407834	0.159098	1.18 (1.00 - 1.38)
temp_amplitude	426.31	Right bundle branch block	438	85920	0.0445473	-0.116408	0.0579459	-0.105993	0.0527618	0.159098	1.24 (1.01 - 1.52)
temp_amplitude	747.13	Congenital anomalies of great vessels	500	90514	0.0511013	-0.107605	0.0551641	-0.0979778	0.0502289	0.180501	1.22 (1.00 - 1.48)
temp_amplitude	735.3	Hallux valgus (Bunion)	404	88704	0.0513897	0.10775	0.0553071	0.0981102	0.0503591	0.180501	0.82 (0.67 - 1.00)
temp_amplitude	416	Cardiomegaly	853	89292	0.0527696	-0.0802663	0.0414427	-0.0730853	0.0377351	0.183316	1.16 (1.00 - 1.34)
temp_amplitude	508	Pulmonary collapse; interstitial and compensatory emphysema	827	88698	0.0531681	-0.0771271	0.0398888	-0.070227	0.0363202	0.183316	1.15 (1.00 - 1.33)
temp_amplitude	351	Other peripheral nerve disorders	905	87803	0.0534851	-0.0750821	0.0388828	-0.068365	0.0354042	0.183316	1.15 (1.00 - 1.32)
temp_amplitude	252	Disorders of parathyroid gland	211	90551	0.0543494	-0.167616	0.0871164	-0.15262	0.0793226	0.184788	1.36 (0.99 - 1.85)
temp_amplitude	41.2	Streptococcus infection	241	88170	0.0548185	-0.156982	0.0817484	-0.142938	0.0744348	0.184904	1.33 (0.99 - 1.78)
temp_amplitude	476	Allergic rhinitis	432	80386	0.0561365	-0.107356	0.0562078	-0.097751	0.0511792	0.187111	1.22 (0.99 - 1.49)
temp_amplitude	790	Nonspecific findings on examination of blood	1453	88769	0.0563534	-0.057313	0.0300337	-0.0521856	0.0273467	0.187111	1.11 (1.00 - 1.24)
temp_amplitude	41.4	E. coli	516	87895	0.0572748	-0.106951	0.0562543	-0.0973828	0.0512215	0.188696	1.22 (0.99 - 1.49)
temp_amplitude	340	Migraine	459	85895	0.0587729	-0.0987908	0.0522733	-0.0899525	0.0475967	0.192142	1.20 (0.99 - 1.44)
temp_amplitude	300	Anxiety disorders	1555	79968	0.0631287	-0.0565655	0.0304397	-0.0515049	0.0277164	0.203572	1.11 (0.99 - 1.24)
temp_amplitude	506	Empyema and pneumothorax	213	89312	0.0632272	-0.157092	0.0845676	-0.143038	0.0770019	0.203572	1.33 (0.98 - 1.80)
temp_amplitude	292.1	Aphasia/speech disturbance	342	90358	0.064811	-0.115694	0.0626539	-0.105344	0.0570486	0.207103	1.23 (0.99 - 1.54)
temp_amplitude	727	Other disorders of synovium, tendon, and bursa	534	85998	0.0714816	-0.0904366	0.0501755	-0.0823457	0.0456866	0.223607	1.18 (0.99 - 1.41)
temp_amplitude	350	Abnormal movement	1092	90053	0.071514	-0.0684424	0.0379771	-0.0623192	0.0345795	0.223607	1.13 (0.99 - 1.30)
temp_amplitude	290.2	Delirium due to conditions classified elsewhere	492	90208	0.0715542	-0.106101	0.0588816	-0.0966092	0.0536138	0.223607	1.21 (0.98 - 1.50)
temp_amplitude	426.32	Left bundle branch block	433	85925	0.0740569	-0.10487	0.0587093	-0.095488	0.0534569	0.229739	1.21 (0.98 - 1.49)
temp_amplitude	292.4	Altered mental status	508	90192	0.0775038	-0.0948145	0.0537084	-0.086332	0.0489034	0.238689	1.19 (0.98 - 1.44)
temp_amplitude	512	Other symptoms of respiratory system	1609	88369	0.0800154	-0.0515078	0.029423	-0.0468997	0.0267907	0.244651	1.10 (0.99 - 1.22)
temp_amplitude	80	Postoperative infection	427	90129	0.0824818	-0.102731	0.059161	-0.0935403	0.0538682	0.249596	1.21 (0.98 - 1.49)
temp_amplitude	1002	Symptoms concerning nutrition, metabolism, and development	1187	89386	0.0829493	-0.0593115	0.0342085	-0.0540053	0.0311481	0.249596	1.11 (0.99 - 1.26)
temp_amplitude	798	Malaise and fatigue	736	89874	0.0833944	-0.0758917	0.0438345	-0.0691021	0.0399129	0.249596	1.15 (0.98 - 1.34)
temp_amplitude	550	Abdominal hernia	5054	76993	0.0843165	-0.0288204	0.0166961	-0.026242	0.0152024	0.250591	1.05 (0.99 - 1.12)
temp_amplitude	300.1	Anxiety disorder	1500	80023	0.0852293	-0.0535249	0.0310989	-0.0487363	0.0283167	0.251295	1.10 (0.99 - 1.23)
temp_amplitude	218.1	Uterine leiomyoma	398	86919	0.0857361	-0.101847	0.0592708	-0.0927353	0.0539682	0.251295	1.20 (0.97 - 1.49)
temp_amplitude	362.2	Degeneration of macula and posterior pole of retina	976	86196	0.0867276	-0.0654678	0.0382201	-0.0596108	0.0348007	0.251773	1.13 (0.98 - 1.29)
temp_amplitude	574.12	Cholelithiasis with other cholecystitis	468	86912	0.0870837	-0.0869874	0.0508405	-0.0792051	0.0462921	0.251773	1.17 (0.98 - 1.40)
temp_amplitude	218	Benign neoplasm of uterus	414	86903	0.0904432	-0.0985481	0.0582069	-0.0897315	0.0529995	0.259719	1.20 (0.97 - 1.47)
temp_amplitude	577	Diseases of pancreas	256	90769	0.0963597	-0.125787	0.0756492	-0.114533	0.0688813	0.274852	1.26 (0.96 - 1.65)
temp_amplitude	512.7	Shortness of breath	1089	88889	0.0972603	-0.0603188	0.0363743	-0.0549225	0.0331201	0.275571	1.12 (0.98 - 1.27)
temp_amplitude	733	Other disorders of bone and cartilage	536	88329	0.0993225	-0.083778	0.0508316	-0.0762828	0.046284	0.277762	1.16 (0.97 - 1.40)
temp_amplitude	443.9	Peripheral vascular disease, unspecified	332	89730	0.0993409	-0.112136	0.0680416	-0.102104	0.0619543	0.277762	1.23 (0.96 - 1.56)
temp_amplitude	427	Cardiac dysrhythmias	2730	83628	0.10007	-0.0378512	0.0230167	-0.0344649	0.0209575	0.277973	1.07 (0.99 - 1.16)
temp_amplitude	175	Acquired absence of breast	220	87705	0.100917	-0.120958	0.073736	-0.110137	0.0671393	0.278504	1.25 (0.96 - 1.62)
temp_amplitude	317	Alcohol-related disorders	1646	85663	0.103012	-0.0464279	0.028476	-0.0422743	0.0259284	0.279936	1.09 (0.98 - 1.20)
temp_amplitude	558	Noninfectious gastroenteritis	522	75483	0.103748	-0.0844145	0.0518852	-0.0768624	0.0472433	0.279936	1.17 (0.97 - 1.40)
temp_amplitude	994	Sepsis and SIRS	1024	90078	0.105064	-0.0608089	0.0375182	-0.0553687	0.0341617	0.279936	1.12 (0.98 - 1.28)
temp_amplitude	994.2	Sepsis	1024	90078	0.105064	-0.0608089	0.0375182	-0.0553687	0.0341617	0.279936	1.12 (0.98 - 1.28)
temp_amplitude	728.7	Fasciitis	521	86011	0.105257	0.080682	0.0498072	0.0734639	0.0453512	0.279936	0.86 (0.72 - 1.03)
temp_amplitude	686	Other local infections of skin and subcutaneous tissue	446	89056	0.105388	-0.0982191	0.0606562	-0.089432	0.0552296	0.279936	1.20 (0.96 - 1.48)
temp_amplitude	172.2	Other non-epithelial cancer of skin	2031	86456	0.107936	0.0415784	0.0258646	0.0378586	0.0235506	0.284925	0.93 (0.85 - 1.02)
temp_amplitude	535.6	Duodenitis	621	85046	0.110352	-0.0757624	0.047452	-0.0689844	0.0432068	0.289504	1.15 (0.97 - 1.36)
temp_amplitude	389	Hearing loss	1682	88837	0.113277	-0.0463755	0.0292842	-0.0422266	0.0266643	0.293501	1.09 (0.98 - 1.21)
temp_amplitude	627.1	Postmenopausal bleeding	359	83363	0.113438	-0.105182	0.0664479	-0.0957721	0.0605032	0.293501	1.21 (0.96 - 1.54)
temp_amplitude	726.1	Enthesopathy	637	85895	0.113947	-0.071475	0.0452174	-0.0650805	0.0411721	0.293501	1.14 (0.97 - 1.34)
temp_amplitude	590	Pyelonephritis	203	85751	0.115779	-0.134869	0.0857543	-0.122803	0.0780824	0.294832	1.28 (0.94 - 1.74)
temp_amplitude	728.71	Contracture of palmar fascia [Dupuytren's disease]	475	86057	0.11725	0.0832431	0.0531422	0.0757959	0.0483879	0.294832	0.86 (0.71 - 1.04)
temp_amplitude	514	Abnormal findings examination of lungs	449	90702	0.117383	-0.0870271	0.0555781	-0.0792413	0.0506058	0.294832	1.17 (0.96 - 1.43)
temp_amplitude	916	Contusion	290	90939	0.117917	-0.115118	0.0736248	-0.104819	0.067038	0.294832	1.23 (0.95 - 1.60)
temp_amplitude	455	Hemorrhoids	281	82096	0.117933	-0.112391	0.0718838	-0.102336	0.0654528	0.294832	1.23 (0.95 - 1.59)
temp_amplitude	507	Pleurisy; pleural effusion	1477	88048	0.120572	-0.047259	0.030443	-0.043031	0.0277194	0.298242	1.09 (0.98 - 1.21)
temp_amplitude	362.29	Macular degeneration (senile) of retina NOS	988	86231	0.1207	-0.0590801	0.038071	-0.0537945	0.034665	0.298242	1.11 (0.97 - 1.28)
temp_amplitude	427.9	Palpitations	499	85859	0.125287	-0.0806845	0.0526334	-0.0734661	0.0479246	0.307787	1.16 (0.96 - 1.40)
temp_amplitude	578.9	Hemorrhage of gastrointestinal tract	1163	85798	0.126869	-0.0536719	0.0351585	-0.0488702	0.0320131	0.308228	1.10 (0.97 - 1.25)
temp_amplitude	735.2	Acquired toe deformities	405	88703	0.126917	0.0853883	0.055942	0.0777491	0.0509372	0.308228	0.86 (0.70 - 1.05)
temp_amplitude	614	Inflammatory diseases of female pelvic organs	232	88645	0.128754	-0.117348	0.0772515	-0.106849	0.0703402	0.310911	1.24 (0.94 - 1.63)
temp_amplitude	371	Inflammation of the eye	299	88451	0.130827	0.103307	0.0683766	0.0940643	0.0622594	0.312932	0.83 (0.65 - 1.06)
temp_amplitude	433	Cerebrovascular disease	1571	87874	0.131063	-0.044499	0.0294711	-0.0405179	0.0268345	0.312932	1.08 (0.98 - 1.20)
temp_amplitude	288.1	Decreased white blood cell count	493	89771	0.140654	0.0781652	0.0530524	0.0711722	0.0483061	0.332101	0.87 (0.72 - 1.05)
temp_amplitude	288.11	Neutropenia	493	89771	0.140654	0.0781652	0.0530524	0.0711722	0.0483061	0.332101	0.87 (0.72 - 1.05)
temp_amplitude	781	Symptoms involving nervous and musculoskeletal systems	342	90835	0.142051	-0.102143	0.0695703	-0.0930047	0.0633463	0.333546	1.20 (0.94 - 1.54)
temp_amplitude	707	Chronic ulcer of skin	223	91128	0.145301	-0.126207	0.0866609	-0.114916	0.0789078	0.339302	1.26 (0.92 - 1.71)
temp_amplitude	716.2	Unspecified monoarthritis	2265	82921	0.14692	-0.0360164	0.0248304	-0.0327942	0.022609	0.341208	1.07 (0.98 - 1.17)
temp_amplitude	599	Other symptoms/disorders or the urinary system	2780	84170	0.148597	-0.032053	0.0221896	-0.0291854	0.0202044	0.343226	1.06 (0.98 - 1.15)
temp_amplitude	574.1	Cholelithiasis	1196	86184	0.149431	-0.0486616	0.0337565	-0.0443081	0.0307365	0.343287	1.09 (0.97 - 1.23)
temp_amplitude	443	Peripheral vascular disease	647	89415	0.150429	0.0665017	0.0462454	0.0605522	0.0421081	0.343723	0.89 (0.75 - 1.04)
temp_amplitude	289	Other diseases of blood and blood-forming organs	718	89546	0.152793	-0.0615275	0.0430342	-0.056023	0.0391842	0.347258	1.12 (0.96 - 1.30)
temp_amplitude	367.1	Myopia	487	90450	0.153956	-0.0772047	0.0541522	-0.0702976	0.0493075	0.348038	1.15 (0.95 - 1.40)
temp_amplitude	477	Epistaxis or throat hemorrhage	248	80570	0.155907	-0.107524	0.075776	-0.0979045	0.0689968	0.350585	1.22 (0.93 - 1.59)
temp_amplitude	783	Fever of unknown origin	656	90153	0.156735	-0.0634696	0.0448188	-0.0577913	0.0408091	0.350591	1.12 (0.96 - 1.32)
temp_amplitude	599.5	Frequency of urination and polyuria	206	86744	0.158246	0.111995	0.0793729	0.101975	0.0722719	0.352119	0.82 (0.61 - 1.08)
temp_amplitude	198.3	Secondary malignant neoplasm of digestive systems	365	84868	0.164009	-0.0846312	0.0608108	-0.0770598	0.0553704	0.36137	1.17 (0.94 - 1.45)
temp_amplitude	458.1	Orthostatic hypotension	475	88186	0.164105	-0.0756121	0.0543425	-0.0688475	0.0494808	0.36137	1.15 (0.95 - 1.39)
temp_amplitude	578	Gastrointestinal hemorrhage	1862	85099	0.167476	-0.0382643	0.0277205	-0.034841	0.0252405	0.366892	1.07 (0.97 - 1.18)
temp_amplitude	496.3	Bronchiectasis	340	78954	0.170562	-0.0893775	0.0652199	-0.0813814	0.0593851	0.368214	1.18 (0.93 - 1.49)
temp_amplitude	172.1	Melanomas of skin, dx or hx	393	88094	0.170678	0.0758307	0.0553497	0.0690466	0.0503979	0.368214	0.87 (0.71 - 1.06)
temp_amplitude	172.11	Melanomas of skin	393	88094	0.170678	0.0758307	0.0553497	0.0690466	0.0503979	0.368214	0.87 (0.71 - 1.06)
temp_amplitude	425.1	Primary/intrinsic cardiomyopathies	246	90601	0.173297	-0.100883	0.0740866	-0.0918574	0.0674585	0.371224	1.20 (0.92 - 1.57)
temp_amplitude	427.7	Tachycardia NOS	401	85957	0.17382	-0.0821546	0.0604064	-0.0748047	0.0550022	0.371224	1.16 (0.94 - 1.44)
temp_amplitude	532	Dysphagia	890	81330	0.176928	-0.0540973	0.040064	-0.0492576	0.0364797	0.375973	1.10 (0.96 - 1.27)
temp_amplitude	386.9	Dizziness and giddiness (Light-headedness and vertigo)	854	88518	0.178843	-0.0535755	0.039853	-0.0487824	0.0362876	0.37815	1.10 (0.96 - 1.27)
temp_amplitude	361.1	Retinal detachment with retinal defect	209	88213	0.183432	-0.106012	0.0796927	-0.0965278	0.0725631	0.384463	1.21 (0.91 - 1.61)
temp_amplitude	38	Septicemia	1175	87236	0.183638	-0.0468882	0.0352639	-0.0426934	0.0321091	0.384463	1.09 (0.96 - 1.24)
temp_amplitude	371.3	Inflammation of eyelids	200	88550	0.184867	0.111104	0.0837943	0.101164	0.0762977	0.385139	0.82 (0.61 - 1.10)
temp_amplitude	153.2	Colon cancer	501	89690	0.18609	0.0674837	0.0510376	0.0614463	0.0464716	0.385796	0.88 (0.74 - 1.06)
temp_amplitude	411.2	Myocardial infarction	1005	84798	0.190176	-0.0495185	0.0377987	-0.0450883	0.034417	0.392353	1.09 (0.96 - 1.25)
temp_amplitude	426.2	Atrioventricular [AV] block	629	85729	0.196946	-0.0613785	0.0475691	-0.0558873	0.0433133	0.404357	1.12 (0.94 - 1.33)
temp_amplitude	502	Postinflammatory pulmonary fibrosis	272	89253	0.198944	-0.0965298	0.0751459	-0.0878938	0.068423	0.406497	1.19 (0.91 - 1.56)
temp_amplitude	276	Disorders of fluid, electrolyte, and acid-base balance	2467	88117	0.202013	-0.0316513	0.0248083	-0.0288196	0.0225888	0.410793	1.06 (0.97 - 1.16)
temp_amplitude	858	Complication of internal orthopedic device	384	88203	0.204194	0.0768728	0.0605444	0.0699954	0.0551279	0.41325	0.87 (0.70 - 1.08)
temp_amplitude	785	Abdominal pain	2880	80587	0.20758	-0.0274589	0.0217885	-0.0250023	0.0198392	0.418111	1.05 (0.97 - 1.14)
temp_amplitude	473	Diseases of the larynx and vocal cords	202	80616	0.210587	-0.109175	0.0872035	-0.0994073	0.0794019	0.422168	1.22 (0.89 - 1.67)
temp_amplitude	261	Vitamin deficiency	852	90232	0.218756	-0.051732	0.0420639	-0.0471038	0.0383007	0.43364	1.10 (0.95 - 1.28)
temp_amplitude	395.1	Nonrheumatic mitral valve disorders	831	89088	0.219963	-0.051148	0.0416981	-0.0465721	0.0379676	0.43364	1.10 (0.95 - 1.27)
temp_amplitude	740.1	Osteoarthritis; localized	1841	80218	0.220312	-0.0338088	0.0275833	-0.0307842	0.0251156	0.43364	1.06 (0.96 - 1.17)
temp_amplitude	960.2	Allergy/adverse effect of penicillin	2757	83643	0.220391	-0.0276335	0.0225489	-0.0251613	0.0205316	0.43364	1.05 (0.97 - 1.14)
temp_amplitude	415	Pulmonary heart disease	709	89436	0.223294	-0.0548355	0.0450277	-0.0499297	0.0409994	0.436913	1.11 (0.94 - 1.30)
temp_amplitude	425	Cardiomyopathy	250	90597	0.226484	-0.0891341	0.0736971	-0.0811598	0.0671038	0.436913	1.18 (0.90 - 1.53)
temp_amplitude	586	Other disorders of the kidney and ureters	717	88835	0.226881	-0.052195	0.0431923	-0.0475254	0.0393281	0.436913	1.10 (0.94 - 1.28)
temp_amplitude	430	Intracranial hemorrhage	245	89200	0.227195	0.0934695	0.0773999	0.0851073	0.0704754	0.436913	0.84 (0.64 - 1.11)
temp_amplitude	433.21	Cerebral artery occlusion, with cerebral infarction	357	89088	0.22773	-0.077267	0.0640568	-0.0703544	0.058326	0.436913	1.15 (0.92 - 1.45)
temp_amplitude	696.4	Psoriasis	327	88643	0.228223	-0.0817263	0.0678255	-0.0744147	0.0617576	0.436913	1.16 (0.91 - 1.48)
temp_amplitude	728	Disorders of muscle, ligament, and fascia	542	85990	0.23437	0.0584557	0.0491564	0.053226	0.0447587	0.444697	0.90 (0.75 - 1.07)
temp_amplitude	394.2	Mitral valve disease	842	89077	0.234382	-0.0491731	0.0413516	-0.0447739	0.0376521	0.444697	1.09 (0.94 - 1.27)
temp_amplitude	531.3	Duodenal ulcer	214	89393	0.235476	0.0943033	0.0794888	0.0858665	0.0723774	0.444787	0.84 (0.63 - 1.12)
temp_amplitude	790.6	Other abnormal blood chemistry	1384	88838	0.236649	-0.0360386	0.0304533	-0.0328144	0.0277288	0.445026	1.07 (0.96 - 1.19)
temp_amplitude	251	Other disorders of pancreatic internal secretion	204	90558	0.237936	-0.0989113	0.0838116	-0.0900623	0.0763135	0.445474	1.20 (0.89 - 1.61)
temp_amplitude	564.9	Personal history of diseases of digestive system	2288	73717	0.244142	-0.0289156	0.0248268	-0.0263287	0.0226057	0.45349	1.05 (0.96 - 1.15)
temp_amplitude	458	Hypotension	1713	86948	0.244351	-0.0341619	0.0293442	-0.0311057	0.0267189	0.45349	1.06 (0.96 - 1.18)
temp_amplitude	454	Varicose veins	517	81860	0.246558	0.0571154	0.0492906	0.0520056	0.0448808	0.455597	0.90 (0.76 - 1.07)
temp_amplitude	427.2	Atrial fibrillation and flutter	555	85803	0.251574	-0.0599924	0.052325	-0.0546253	0.0476438	0.462852	1.12 (0.93 - 1.34)
temp_amplitude	965.1	Opiates and related narcotics causing adverse effects in therapeutic use	473	85927	0.254541	-0.0609612	0.0535034	-0.0555074	0.0487168	0.465091	1.12 (0.92 - 1.35)
temp_amplitude	740.11	Osteoarthrosis, localized, primary	373	81686	0.254979	-0.0700612	0.0615469	-0.0637932	0.0560406	0.465091	1.14 (0.91 - 1.42)
temp_amplitude	599.2	Retention of urine	1511	85439	0.258185	-0.0341031	0.0301613	-0.0310521	0.0274629	0.467808	1.06 (0.96 - 1.19)
temp_amplitude	275.5	Disorders of calcium/phosphorus metabolism	527	90641	0.25867	-0.0608681	0.0538875	-0.0554226	0.0490665	0.467808	1.12 (0.92 - 1.35)
temp_amplitude	395	Heart valve disorders	1092	88827	0.259959	-0.0404201	0.0358815	-0.0368039	0.0326714	0.468146	1.08 (0.95 - 1.22)
temp_amplitude	454.1	Varicose veins of lower extremity	481	81896	0.263589	0.0577449	0.0516525	0.0525788	0.0470315	0.47268	0.90 (0.75 - 1.08)
temp_amplitude	871	Open wounds of extremities	463	88845	0.267888	0.0592728	0.0534982	0.05397	0.048712	0.478371	0.90 (0.74 - 1.09)
temp_amplitude	317.1	Alcoholism	1289	86020	0.27259	-0.0355278	0.0323828	-0.0323493	0.0294857	0.48288	1.07 (0.95 - 1.20)
temp_amplitude	788	Syncope and collapse	1262	88753	0.272685	0.0366708	0.0334314	0.0333901	0.0304404	0.48288	0.94 (0.83 - 1.05)
temp_amplitude	564	Functional digestive disorders	3011	72994	0.277313	-0.023521	0.0216509	-0.0214167	0.0197139	0.489037	1.04 (0.97 - 1.13)
temp_amplitude	572	Ascites (non malignant)	298	89732	0.27919	-0.0728887	0.0673561	-0.0663678	0.0613302	0.490314	1.14 (0.90 - 1.45)
temp_amplitude	185	Cancer of prostate	1580	88714	0.280419	-0.0305467	0.0283002	-0.0278138	0.0257684	0.490444	1.06 (0.96 - 1.17)
temp_amplitude	696	Psoriasis and related disorders	336	88634	0.281738	-0.0714816	0.0664065	-0.0650865	0.0604655	0.490731	1.14 (0.90 - 1.44)
temp_amplitude	696.41	Psoriasis vulgaris	278	88692	0.285066	-0.0777759	0.0727552	-0.0708177	0.0662462	0.494502	1.15 (0.89 - 1.49)
temp_amplitude	695	Erythematous conditions	376	88594	0.291721	0.0654466	0.0620727	0.0595915	0.0565194	0.502992	0.89 (0.71 - 1.11)
temp_amplitude	622.1	Polyp of corpus uteri	376	87988	0.292327	0.0650558	0.0617796	0.0592357	0.0562526	0.502992	0.89 (0.71 - 1.11)
temp_amplitude	530.14	Reflux esophagitis	865	81989	0.29563	-0.0421724	0.0403235	-0.0383994	0.036716	0.505219	1.08 (0.94 - 1.25)
temp_amplitude	681	Superficial cellulitis and abscess	877	88625	0.295999	-0.044594	0.0426715	-0.0406044	0.038854	0.505219	1.08 (0.93 - 1.26)
temp_amplitude	433.1	Occlusion and stenosis of precerebral arteries	252	89193	0.298372	-0.0726603	0.0698703	-0.0661598	0.0636194	0.507232	1.14 (0.89 - 1.46)
temp_amplitude	189	Cancer of urinary organs (incl. kidney and bladder)	601	90141	0.301703	-0.0495953	0.0480208	-0.0451583	0.0437246	0.509828	1.09 (0.92 - 1.30)
temp_amplitude	427.6	Premature beats	221	86137	0.302298	-0.0821462	0.0796362	-0.074797	0.0725116	0.509828	1.16 (0.87 - 1.54)
temp_amplitude	722.9	Other and unspecified disc disorder	470	86541	0.303983	-0.0550271	0.053532	-0.0501042	0.0487428	0.510643	1.11 (0.91 - 1.34)
temp_amplitude	38.1	Gram negative septicemia	246	88165	0.311067	-0.0805118	0.0794798	-0.0733089	0.0723692	0.519315	1.16 (0.87 - 1.54)
temp_amplitude	362	Other retinal disorders	1219	85670	0.31261	-0.0343665	0.0340344	-0.031292	0.0309895	0.519315	1.06 (0.94 - 1.20)
temp_amplitude	714	Rheumatoid arthritis and other inflammatory polyarthropathies	430	84912	0.312811	-0.058275	0.0577356	-0.0530614	0.0525704	0.519315	1.11 (0.90 - 1.37)
temp_amplitude	276.41	Acidosis	278	90306	0.319685	-0.081803	0.0822053	-0.0744845	0.0748509	0.528662	1.16 (0.87 - 1.56)
temp_amplitude	202	Cancer of other lymphoid, histiocytic tissue	344	90397	0.324584	-0.0601619	0.061073	-0.0547795	0.0556092	0.532871	1.12 (0.90 - 1.39)
temp_amplitude	426.21	First degree AV block	376	85982	0.325218	-0.0600788	0.0610687	-0.0547039	0.0556052	0.532871	1.12 (0.90 - 1.39)
temp_amplitude	433.2	Occlusion of cerebral arteries	662	88783	0.325992	-0.0451531	0.0459705	-0.0411135	0.0418578	0.532871	1.09 (0.92 - 1.28)
temp_amplitude	427.1	Paroxysmal tachycardia, unspecified	382	85976	0.345883	-0.0570683	0.0605432	-0.0519628	0.0551268	0.563219	1.11 (0.89 - 1.38)
temp_amplitude	41.1	Staphylococcus infections	291	88120	0.349055	-0.0671737	0.0717343	-0.0611641	0.0653166	0.566215	1.13 (0.87 - 1.46)
temp_amplitude	561.2	Flatulence	216	75789	0.350655	-0.0745251	0.0798496	-0.0678578	0.0727059	0.566648	1.15 (0.86 - 1.52)
temp_amplitude	290	Delirium dementia and amnestic and other cognitive disorders	1010	89690	0.353574	-0.036894	0.0397703	-0.0335933	0.0362123	0.569201	1.07 (0.93 - 1.23)
temp_amplitude	501	Pneumonitis due to inhalation of food or vomitus	213	89312	0.360367	-0.0772285	0.0844336	-0.0703193	0.0768798	0.57742	1.15 (0.85 - 1.56)
temp_amplitude	574.2	Calculus of bile duct	222	87158	0.361397	-0.0702566	0.0769761	-0.0639712	0.0700895	0.57742	1.14 (0.86 - 1.50)
temp_amplitude	368	Visual disturbances	741	90093	0.36559	-0.0410391	0.0453589	-0.0373676	0.0413009	0.581932	1.08 (0.92 - 1.27)
temp_amplitude	261.2	Vitamin B-complex deficiencies	297	90787	0.367613	-0.0663458	0.0736395	-0.0604102	0.0670514	0.582882	1.13 (0.87 - 1.47)
temp_amplitude	288	Diseases of white blood cells	660	89604	0.36893	0.0414512	0.0461348	0.0377428	0.0420074	0.582882	0.93 (0.79 - 1.09)
temp_amplitude	211	Benign neoplasm of other parts of digestive system	1246	89213	0.388219	-0.0295401	0.0342354	-0.0268973	0.0311726	0.611086	1.06 (0.93 - 1.19)
temp_amplitude	1100	Family history	767	90215	0.393939	0.0343062	0.0402422	0.0312371	0.0366419	0.61586	0.94 (0.81 - 1.08)
temp_amplitude	198.1	Secondary malignancy of lymph nodes	914	84319	0.39415	0.0323261	0.0379363	0.0294341	0.0345424	0.61586	0.94 (0.82 - 1.08)
temp_amplitude	990	Effects radiation NOS	1368	89368	0.403489	-0.0269821	0.0322982	-0.0245682	0.0294086	0.628142	1.05 (0.94 - 1.18)
temp_amplitude	573.7	Abnormal results of function study of liver	715	89315	0.408359	-0.0380761	0.0460533	-0.0346697	0.0419331	0.633404	1.07 (0.91 - 1.26)
temp_amplitude	342	Hemiplegia	290	90134	0.413078	-0.0597863	0.0730447	-0.0544376	0.0665098	0.638393	1.12 (0.86 - 1.45)
temp_amplitude	198.2	Secondary malignancy of respiratory organs	443	84790	0.418012	0.0450325	0.0556043	0.0410037	0.0506297	0.643678	0.92 (0.76 - 1.12)
temp_amplitude	189.2	Cancer of bladder	339	90403	0.42378	-0.0509064	0.0636426	-0.0463521	0.0579488	0.649636	1.10 (0.87 - 1.38)
temp_amplitude	350.2	Abnormality of gait	885	90260	0.424938	-0.0341068	0.0427467	-0.0310555	0.0389224	0.649636	1.06 (0.91 - 1.24)
temp_amplitude	706.2	Sebaceous cyst	421	89026	0.430814	0.0422672	0.0536522	0.0384858	0.0488522	0.656257	0.93 (0.76 - 1.12)
temp_amplitude	216	Benign neoplasm of skin	461	88828	0.432463	0.0435948	0.0555359	0.0396946	0.0505674	0.656417	0.92 (0.76 - 1.13)
temp_amplitude	586.2	Cyst of kidney, acquired	407	89145	0.445256	-0.0442673	0.0579911	-0.040307	0.0528029	0.672112	1.08 (0.88 - 1.33)
temp_amplitude	244	Hypothyroidism	1261	84294	0.445966	-0.0252067	0.0330729	-0.0229516	0.030114	0.672112	1.05 (0.93 - 1.18)
temp_amplitude	597.1	Urethral stricture (not specified as infectious)	269	88169	0.452889	0.053226	0.0709106	0.0484642	0.0645667	0.675462	0.91 (0.70 - 1.17)
temp_amplitude	365.1	Open-angle glaucoma	235	88187	0.452957	-0.0587153	0.0782355	-0.0534624	0.0712362	0.675462	1.11 (0.84 - 1.47)
temp_amplitude	365.11	Primary open angle glaucoma	235	88187	0.452957	-0.0587153	0.0782355	-0.0534624	0.0712362	0.675462	1.11 (0.84 - 1.47)
temp_amplitude	782.3	Edema	491	90760	0.457095	-0.0404007	0.0543285	-0.0367863	0.049468	0.67925	1.08 (0.89 - 1.31)
temp_amplitude	450	Noninfectious disorders of lymphatic channels	228	91134	0.463982	0.0573176	0.0782699	0.0521897	0.0712676	0.687081	0.90 (0.68 - 1.19)
temp_amplitude	939	Atopic/contact dermatitis due to other or unspecified	526	86670	0.4688	-0.0372258	0.0513862	-0.0338954	0.046789	0.690717	1.07 (0.89 - 1.29)
temp_amplitude	8	Intestinal infection	326	90449	0.469688	0.0466219	0.0644852	0.0424509	0.0587161	0.690717	0.92 (0.73 - 1.16)
temp_amplitude	458.9	Hypotension NOS	1044	87617	0.471696	-0.0270958	0.0376475	-0.0246716	0.0342794	0.691278	1.05 (0.92 - 1.20)
temp_amplitude	782	Symptoms involving skin and other integumentary tissue	530	90721	0.474006	-0.0372855	0.0520765	-0.0339498	0.0474175	0.692277	1.07 (0.89 - 1.29)
temp_amplitude	578.2	Blood in stool	229	86732	0.481956	-0.0507929	0.0722353	-0.0462488	0.0657728	0.701478	1.10 (0.85 - 1.42)
temp_amplitude	706	Diseases of sebaceous glands	431	89016	0.484722	0.0368836	0.0527868	0.0335838	0.0480642	0.703095	0.94 (0.77 - 1.13)
temp_amplitude	857	Mechanical complication of unspecified genitourinary device, implant, and graft	232	88355	0.503659	-0.0551318	0.0824408	-0.0501994	0.0750653	0.717806	1.11 (0.82 - 1.48)
temp_amplitude	367	Disorders of refraction and accommodation; blindness and low vision	1444	89493	0.503848	-0.0211943	0.0317067	-0.0192982	0.0288701	0.717806	1.04 (0.93 - 1.16)
temp_amplitude	1015	Effects of other external causes	388	90576	0.504282	0.0393124	0.0588713	0.0357953	0.0536044	0.717806	0.93 (0.75 - 1.15)
temp_amplitude	496.1	Emphysema	234	79060	0.504911	-0.0543566	0.0815207	-0.0494936	0.0742275	0.717806	1.10 (0.83 - 1.48)
temp_amplitude	681.6	Cellulitis and abscess of foot, toe	677	88825	0.506687	-0.031525	0.047477	-0.0287046	0.0432295	0.717806	1.06 (0.89 - 1.25)
temp_amplitude	681.5	Cellulitis and abscess of leg, except foot	677	88825	0.506687	-0.031525	0.047477	-0.0287046	0.0432295	0.717806	1.06 (0.89 - 1.25)
temp_amplitude	681.3	Cellulitis and abscess of arm/hand	677	88825	0.506687	-0.031525	0.047477	-0.0287046	0.0432295	0.717806	1.06 (0.89 - 1.25)
temp_amplitude	348	Other conditions of brain	272	90117	0.515693	0.0430346	0.0662073	0.0391845	0.0602841	0.726474	0.92 (0.73 - 1.17)
temp_amplitude	331	Other cerebral degenerations	266	90283	0.516224	0.044096	0.067926	0.040151	0.0618491	0.726474	0.92 (0.72 - 1.18)
temp_amplitude	189.21	Malignant neoplasm of bladder	309	90433	0.518145	-0.0419472	0.0649129	-0.0381944	0.0591055	0.726771	1.08 (0.86 - 1.36)
temp_amplitude	153	Colorectal cancer	728	89463	0.522795	0.0277489	0.0434226	0.0252663	0.0395378	0.727888	0.95 (0.81 - 1.11)
temp_amplitude	1009	Injury, NOS	638	89446	0.523443	-0.0297322	0.0465988	-0.0270723	0.0424299	0.727888	1.06 (0.89 - 1.25)
temp_amplitude	560	Intestinal obstruction without mention of hernia	494	75511	0.524079	0.0336243	0.0527796	0.0306161	0.0480578	0.727888	0.94 (0.78 - 1.14)
temp_amplitude	568	Other disorders of peritoneum	710	86316	0.530287	-0.0273031	0.0435062	-0.0248604	0.0396139	0.734111	1.05 (0.90 - 1.23)
temp_amplitude	704	Diseases of hair and hair follicles	313	89839	0.534902	0.0408867	0.0658889	0.0372288	0.0599942	0.734784	0.93 (0.73 - 1.17)
temp_amplitude	702.2	Seborrheic keratosis	457	89755	0.536696	-0.032541	0.0526708	-0.0296297	0.0479587	0.734784	1.06 (0.88 - 1.28)
temp_amplitude	560.4	Other intestinal obstruction	372	75633	0.536874	0.0378475	0.0612869	0.0344615	0.0558039	0.734784	0.93 (0.75 - 1.16)
temp_amplitude	195.1	Malignant neoplasm, other	3387	81846	0.537689	-0.0123869	0.0200984	-0.0112787	0.0183003	0.734784	1.02 (0.95 - 1.10)
temp_amplitude	535.8	Other specified gastritis	1245	84422	0.545093	-0.0200686	0.0331642	-0.0182732	0.0301972	0.740301	1.04 (0.92 - 1.17)
temp_amplitude	442.11	Abdominal aortic aneurysm	205	89857	0.546705	0.0453519	0.0752473	0.0412945	0.0685153	0.740301	0.92 (0.70 - 1.20)
temp_amplitude	276.4	Acid-base balance disorder	348	90236	0.546951	-0.043156	0.0716478	-0.039295	0.0652379	0.740301	1.08 (0.84 - 1.40)
temp_amplitude	318	Tobacco use disorder	1066	86243	0.552961	-0.0217706	0.0366922	-0.0198229	0.0334096	0.744407	1.04 (0.91 - 1.19)
temp_amplitude	531.2	Gastric ulcer	466	89141	0.553488	0.0339629	0.0573174	0.0309245	0.0521896	0.744407	0.94 (0.77 - 1.15)
temp_amplitude	479	Other upper respiratory disease	248	80570	0.559112	0.0447729	0.0766447	0.0407673	0.0697877	0.749598	0.92 (0.70 - 1.21)
temp_amplitude	687.4	Disturbance of skin sensation	360	90134	0.56599	-0.035077	0.0611133	-0.0319389	0.0556458	0.755652	1.07 (0.86 - 1.33)
temp_amplitude	159	Malignant neoplasm of other and ill-defined sites within the digestive organs and peritoneum	766	89265	0.567472	-0.0234945	0.0410902	-0.0213925	0.0374141	0.755652	1.04 (0.90 - 1.21)
temp_amplitude	579	Other symptoms involving abdomen and pelvis	725	86236	0.568962	-0.0250855	0.044042	-0.0228413	0.0401018	0.755652	1.05 (0.89 - 1.22)
temp_amplitude	854	Complications of cardiac/vascular device, implant, and graft	306	88281	0.571795	-0.0400591	0.0708496	-0.0364752	0.064511	0.757049	1.08 (0.84 - 1.39)
temp_amplitude	604	Disorders of penis	227	86766	0.574214	-0.0489353	0.0870959	-0.0445574	0.0793039	0.757891	1.09 (0.80 - 1.49)
temp_amplitude	418.1	Precordial pain	519	85402	0.584833	-0.0283858	0.0519564	-0.0258463	0.0473081	0.769518	1.05 (0.87 - 1.27)
temp_amplitude	244.4	Hypothyroidism NOS	1163	84392	0.588576	-0.0186176	0.0344196	-0.016952	0.0313403	0.772052	1.03 (0.91 - 1.17)
temp_amplitude	379	Other disorders of eye	1470	88262	0.590665	0.0165176	0.0307091	0.0150399	0.0279618	0.772408	0.97 (0.87 - 1.08)
temp_amplitude	618.1	Prolapse of vaginal walls	384	88363	0.594375	-0.0322564	0.0605746	-0.0293706	0.0551553	0.774876	1.06 (0.85 - 1.32)
temp_amplitude	568.1	Peritoneal adhesions (postoperative) (postinfection)	673	86353	0.597896	-0.0236309	0.0448039	-0.0215167	0.0407955	0.777082	1.04 (0.89 - 1.23)
temp_amplitude	465	Acute upper respiratory infections of multiple or unspecified sites	251	90749	0.601036	-0.0394107	0.0753678	-0.0358848	0.0686251	0.778781	1.07 (0.82 - 1.41)
temp_amplitude	579.8	Nonspecific abnormal findings in stool contents	527	86434	0.602992	-0.0265112	0.0509729	-0.0241394	0.0464127	0.77894	1.05 (0.87 - 1.26)
temp_amplitude	714.1	Rheumatoid arthritis	359	84983	0.606888	-0.0317936	0.0617927	-0.0289492	0.0562644	0.779961	1.06 (0.85 - 1.32)
temp_amplitude	345	Epilepsy, recurrent seizures, convulsions	413	89279	0.6084	0.0287797	0.0561711	0.026205	0.0511458	0.779961	0.95 (0.78 - 1.16)
temp_amplitude	1019	Other ill-defined and unknown causes of morbidity and mortality	1822	86650	0.612429	0.0140611	0.0277553	0.0128031	0.0252722	0.779961	0.97 (0.88 - 1.08)
temp_amplitude	202.2	Non-Hodgkins lymphoma	270	90471	0.61244	-0.0347255	0.068547	-0.0316188	0.0624145	0.779961	1.07 (0.83 - 1.36)
temp_amplitude	717	Polymyalgia Rheumatica	469	90691	0.612958	-0.0282984	0.0559416	-0.0257667	0.0509368	0.779961	1.05 (0.86 - 1.29)
temp_amplitude	261.4	Vitamin D deficiency	580	90504	0.628392	-0.0242294	0.0500617	-0.0220617	0.0455829	0.794791	1.05 (0.87 - 1.25)
temp_amplitude	375	Disorders of lacrimal system	350	89382	0.630209	0.0308579	0.064096	0.0280972	0.0583617	0.794791	0.95 (0.75 - 1.19)
temp_amplitude	153.3	Malignant neoplasm of rectum, rectosigmoid junction, and anus	293	89898	0.630223	-0.0343541	0.0713609	-0.0312806	0.0649766	0.794791	1.06 (0.83 - 1.37)
temp_amplitude	451.2	Phlebitis and thrombophlebitis of lower extremities	353	82024	0.635057	-0.0293269	0.0617901	-0.0267032	0.056262	0.797738	1.05 (0.85 - 1.32)
temp_amplitude	396	Abnormal heart sounds	249	89670	0.636313	0.0339113	0.0717153	0.0308774	0.0652994	0.797738	0.94 (0.73 - 1.21)
temp_amplitude	531	Peptic ulcer (excl. esophageal)	709	88898	0.641089	0.0211799	0.0454332	0.0192851	0.0413685	0.801361	0.96 (0.82 - 1.13)
temp_amplitude	564.8	Abnormal findings on exam of gastrointestinal tract/ abdominal area	270	75735	0.643599	0.0329372	0.0711892	0.0299905	0.0648203	0.80214	0.94 (0.73 - 1.21)
temp_amplitude	859	Complication due to other implant and internal device	400	88187	0.653863	0.0271989	0.0606575	0.0247656	0.0552308	0.810778	0.95 (0.77 - 1.18)
temp_amplitude	521	Diseases of hard tissues of teeth	289	88807	0.656649	-0.0315286	0.0709232	-0.0287079	0.0645781	0.810778	1.06 (0.82 - 1.36)
temp_amplitude	275.3	Disorders of magnesium metabolism	287	90881	0.657135	-0.0308931	0.069599	-0.0281292	0.0633724	0.810778	1.06 (0.83 - 1.36)
temp_amplitude	198.4	Secondary malignant neoplasm of liver	525	84708	0.658161	0.02213	0.0500166	0.0201502	0.0455419	0.810778	0.96 (0.80 - 1.15)
temp_amplitude	433.31	Transient cerebral ischemia	253	89192	0.661822	0.032629	0.0745977	0.0297099	0.0679239	0.811915	0.94 (0.72 - 1.23)
temp_amplitude	334	Degenerative disease of the spinal cord	296	90253	0.663688	0.0302015	0.0694563	0.0274995	0.0632424	0.811915	0.95 (0.74 - 1.21)
temp_amplitude	374	Other disorders of eyelids	573	88177	0.664815	0.0219402	0.050638	0.0199773	0.0461077	0.811915	0.96 (0.80 - 1.15)
temp_amplitude	195	Cancer, suspected or other	3431	81802	0.668012	-0.00854457	0.0199231	-0.00778014	0.0181407	0.813482	1.02 (0.95 - 1.09)
temp_amplitude	619	Noninflammatory female genital disorders	469	88890	0.675202	-0.0233083	0.0556258	-0.021223	0.0506493	0.817522	1.04 (0.86 - 1.27)
temp_amplitude	601	Inflammatory diseases of prostate	224	89662	0.67676	-0.0310103	0.0743853	-0.028236	0.0677305	0.817522	1.06 (0.81 - 1.38)
temp_amplitude	561	Symptoms involving digestive system	1790	74215	0.678068	-0.0111646	0.0268961	-0.0101658	0.0244898	0.817522	1.02 (0.93 - 1.12)
temp_amplitude	411.9	Other acute and subacute forms of ischemic heart disease	212	85591	0.679024	-0.0336395	0.081295	-0.03063	0.074022	0.817522	1.06 (0.80 - 1.42)
temp_amplitude	687	Symptoms affecting skin	756	89738	0.682493	-0.0173441	0.0423995	-0.0157924	0.0386062	0.818235	1.03 (0.89 - 1.20)
temp_amplitude	389.1	Sensorineural hearing loss	228	90291	0.683467	-0.029566	0.0725123	-0.0269209	0.0660251	0.818235	1.06 (0.81 - 1.37)
temp_amplitude	427.4	Cardiac arrest and ventricular fibrillation	208	86150	0.689666	0.0352186	0.088199	0.0320678	0.0803083	0.823337	0.94 (0.68 - 1.28)
temp_amplitude	686.1	Carbuncle and furuncle	206	89296	0.693329	-0.0335304	0.0850288	-0.0305306	0.0774218	0.823523	1.06 (0.78 - 1.44)
temp_amplitude	427.3	Other specified cardiac dysrhythmias	747	85611	0.695446	-0.017356	0.0443349	-0.0158033	0.0403685	0.823523	1.03 (0.88 - 1.21)
temp_amplitude	289.4	Lymphadenitis	391	89873	0.697504	-0.0224711	0.0578121	-0.0204608	0.05264	0.823523	1.04 (0.85 - 1.28)
temp_amplitude	510	Other diseases of lung	389	90954	0.699129	0.0233305	0.0603641	0.0212433	0.0549637	0.823523	0.96 (0.77 - 1.19)
temp_amplitude	550.1	Inguinal hernia	1290	80757	0.69951	0.0123865	0.0320909	0.0112784	0.0292199	0.823523	0.98 (0.87 - 1.10)
temp_amplitude	276.1	Electrolyte imbalance	1666	88918	0.710154	0.0111687	0.0300518	0.0101695	0.0273632	0.832676	0.98 (0.88 - 1.09)
temp_amplitude	530.2	Esophageal bleeding (varices/hemorrhage)	220	82634	0.711203	-0.0292517	0.0790072	-0.0266347	0.0719389	0.832676	1.05 (0.80 - 1.40)
temp_amplitude	364.4	Corneal degenerations	292	88130	0.715364	0.0248238	0.0680736	0.022603	0.0619834	0.833425	0.96 (0.75 - 1.22)
temp_amplitude	394.7	Disease of tricuspid valve	499	89420	0.715765	-0.0190135	0.0522171	-0.0173125	0.0475455	0.833425	1.04 (0.86 - 1.25)
temp_amplitude	593	Hematuria	833	85121	0.720003	-0.0144131	0.0402088	-0.0131236	0.0366115	0.836069	1.03 (0.89 - 1.19)
temp_amplitude	564.1	Irritable Bowel Syndrome	508	75497	0.722118	0.0189137	0.0531838	0.0172216	0.0484258	0.83624	0.97 (0.80 - 1.17)
temp_amplitude	364	Corneal opacity and other disorders of cornea	480	87942	0.726652	-0.0190939	0.054619	-0.0173856	0.0497325	0.839204	1.04 (0.85 - 1.26)
temp_amplitude	530.12	Ulcer of esophagus	206	82648	0.734084	-0.0270888	0.0797439	-0.0246654	0.0726097	0.843499	1.05 (0.79 - 1.40)
temp_amplitude	79	Viral infection	287	89101	0.73434	-0.0230914	0.0680444	-0.0210255	0.0619569	0.843499	1.04 (0.82 - 1.33)
temp_amplitude	701	Other hypertrophic and atrophic conditions of skin	414	89975	0.739006	0.0193538	0.0580899	0.0176223	0.0528929	0.84657	0.97 (0.78 - 1.19)
temp_amplitude	550.4	Umbilical hernia	336	81711	0.742387	-0.0209397	0.0637057	-0.0190663	0.0580063	0.847706	1.04 (0.83 - 1.30)
temp_amplitude	165	Cancer within the respiratory system	477	90815	0.743987	-0.017874	0.054731	-0.0162749	0.0498346	0.847706	1.03 (0.85 - 1.26)
temp_amplitude	276.13	Hyperpotassemia	268	90316	0.754147	-0.0223471	0.0713563	-0.0203478	0.0649725	0.856985	1.04 (0.81 - 1.34)
temp_amplitude	597	Other disorders of urethra and urinary tract	335	88103	0.757598	0.0198746	0.0643947	0.0180965	0.0586337	0.858611	0.96 (0.77 - 1.21)
temp_amplitude	870	Open wounds of head; neck; and trunk	534	88774	0.763721	-0.0155699	0.0517963	-0.0141769	0.0471624	0.861415	1.03 (0.86 - 1.24)
temp_amplitude	687.1	Rash and other nonspecific skin eruption	346	90148	0.765035	0.018685	0.0625178	0.0170134	0.0569247	0.861415	0.97 (0.77 - 1.21)
temp_amplitude	618.2	Uterine/Uterovaginal prolapse	284	88463	0.767518	0.0199725	0.0675608	0.0181857	0.0615165	0.861415	0.96 (0.76 - 1.23)
temp_amplitude	427.11	Paroxysmal supraventricular tachycardia	268	86090	0.769296	-0.0205136	0.0699418	-0.0186784	0.0636845	0.861415	1.04 (0.81 - 1.33)
temp_amplitude	290.1	Dementias	422	90278	0.771603	-0.0172145	0.0593031	-0.0156744	0.0539976	0.861415	1.03 (0.84 - 1.28)
temp_amplitude	622	Polyp of female genital organs	445	87919	0.773793	0.0163886	0.0570202	0.0149224	0.0519189	0.861415	0.97 (0.79 - 1.19)
temp_amplitude	345.3	Convulsions	269	90047	0.775934	-0.0189083	0.066433	-0.0172167	0.0604896	0.861415	1.04 (0.82 - 1.31)
temp_amplitude	442.1	Aortic aneurysm	380	89682	0.776287	0.0157512	0.0554306	0.0143421	0.0504715	0.861415	0.97 (0.80 - 1.18)
temp_amplitude	367.2	Astigmatism	767	90170	0.785372	0.0115363	0.042362	0.0105042	0.0385721	0.869226	0.98 (0.84 - 1.14)
temp_amplitude	8.5	Bacterial enteritis	216	90559	0.791502	0.0212947	0.0805517	0.0193896	0.0733452	0.873736	0.96 (0.72 - 1.28)
temp_amplitude	521.1	Dental caries	279	88817	0.793988	-0.0187711	0.0718828	-0.0170918	0.0654518	0.87421	1.03 (0.80 - 1.34)
temp_amplitude	198.6	Secondary malignancy of bone	459	84774	0.801925	0.0133124	0.0530677	0.0121214	0.04832	0.880667	0.98 (0.81 - 1.18)
temp_amplitude	764	Sciatica	333	90072	0.808811	0.0156968	0.0648734	0.0142925	0.0590695	0.88594	0.97 (0.77 - 1.23)
temp_amplitude	250.41	Impaired fasting glucose	290	87326	0.819271	-0.0149219	0.0653087	-0.013587	0.0594659	0.89419	1.03 (0.81 - 1.30)
temp_amplitude	702.1	Actinic keratosis	690	89522	0.820551	0.0101038	0.0445422	0.00919988	0.0405573	0.89419	0.98 (0.84 - 1.15)
temp_amplitude	575	Other biliary tract disease	580	86800	0.824369	-0.010554	0.047556	-0.00960983	0.0433014	0.896054	1.02 (0.86 - 1.21)
temp_amplitude	870.3	Other open wound of head and face	441	88867	0.841561	0.01139	0.0569793	0.010371	0.0518816	0.912406	0.98 (0.80 - 1.20)
temp_amplitude	512.8	Cough	536	89442	0.849196	0.00907987	0.0477527	0.00826755	0.0434805	0.918342	0.98 (0.83 - 1.17)
temp_amplitude	530.3	Stricture and stenosis of esophagus	261	82593	0.852023	-0.0133698	0.0716734	-0.0121737	0.0652612	0.91906	1.02 (0.79 - 1.32)
temp_amplitude	379.3	Aphakia and other disorders of lens	897	88835	0.855577	0.00726249	0.0399022	0.00661276	0.0363324	0.920558	0.99 (0.86 - 1.14)
temp_amplitude	592.1	Cystitis	244	85710	0.866613	0.0126579	0.0753612	0.0115254	0.068619	0.930077	0.98 (0.75 - 1.28)
temp_amplitude	426.9	Cardiac pacemaker/device in situ	421	85937	0.869979	-0.00941892	0.057543	-0.00857627	0.052395	0.931338	1.02 (0.83 - 1.25)
temp_amplitude	528	Diseases of the oral soft tissues, excluding lesions specific for gingiva and tongue	373	89952	0.878953	-0.00950539	0.0624137	-0.008655	0.0568299	0.933131	1.02 (0.81 - 1.27)
temp_amplitude	442	Other aneurysm	468	89594	0.880007	0.00783325	0.0518895	0.00713246	0.0472473	0.933131	0.99 (0.82 - 1.19)
temp_amplitude	702	Degenerative skin conditions and other dermatoses	1057	88165	0.880853	-0.00533163	0.0355709	-0.00485464	0.0323886	0.933131	1.01 (0.89 - 1.15)
temp_amplitude	198	Secondary malignant neoplasm	1722	83511	0.881027	-0.00417938	0.0279245	-0.00380547	0.0254263	0.933131	1.01 (0.91 - 1.11)
temp_amplitude	426.91	Cardiac pacemaker in situ	401	85957	0.882632	-0.00870069	0.0589342	-0.00792229	0.0536617	0.933131	1.02 (0.82 - 1.25)
temp_amplitude	600	Hyperplasia of prostate	2188	85573	0.891853	-0.00336137	0.0247232	-0.00306064	0.0225114	0.94054	1.01 (0.92 - 1.10)
temp_amplitude	366.2	Senile cataract	3160	83690	0.907575	0.00240976	0.0207563	0.00219417	0.0188994	0.950511	1.00 (0.92 - 1.07)
temp_amplitude	851	Complications of transplants and reattached limbs	705	87882	0.909674	0.00517021	0.0455725	0.00470766	0.0414954	0.950511	0.99 (0.84 - 1.17)
temp_amplitude	915	Superficial injury without mention of infection	807	89736	0.909845	-0.00463662	0.040947	-0.0042218	0.0372837	0.950511	1.01 (0.87 - 1.17)
temp_amplitude	618	Genital prolapse	638	88109	0.910254	0.00515443	0.0457284	0.00469329	0.0416373	0.950511	0.99 (0.84 - 1.17)
temp_amplitude	451	Phlebitis and thrombophlebitis	403	81974	0.91296	0.00635651	0.0581532	0.00578783	0.0529506	0.950999	0.99 (0.80 - 1.22)
temp_amplitude	595	Hydronephrosis	419	89200	0.91957	-0.00561114	0.0555691	-0.00510915	0.0505976	0.955543	1.01 (0.83 - 1.23)
temp_amplitude	578.8	Hemorrhage of rectum and anus	469	86492	0.923792	0.00542723	0.0567356	0.00494169	0.0516598	0.957589	0.99 (0.81 - 1.21)
temp_amplitude	260	Protein-calorie malnutrition	232	90852	0.94334	-0.00564734	0.0794587	-0.00514211	0.07235	0.975473	1.01 (0.76 - 1.34)
temp_amplitude	250.4	Abnormal glucose	335	87281	0.94711	0.00400578	0.0603862	0.00364741	0.0549838	0.976995	0.99 (0.80 - 1.23)
temp_amplitude	214	Lipoma	408	89331	0.951608	0.0033572	0.0553198	0.00305685	0.0503706	0.979258	0.99 (0.82 - 1.21)
temp_amplitude	365	Glaucoma	1139	87283	0.954403	-0.00193685	0.0338736	-0.00176357	0.0308432	0.979762	1.00 (0.89 - 1.13)
temp_amplitude	204	Leukemia	314	90427	0.964014	0.00319759	0.0708738	0.00291152	0.0645331	0.981207	0.99 (0.77 - 1.28)
temp_amplitude	379.2	Disorders of vitreous body	418	89314	0.964032	0.0024953	0.0553351	0.00227206	0.0503846	0.981207	1.00 (0.82 - 1.21)
temp_amplitude	112	Candidiasis	529	90560	0.964958	0.00226031	0.0514496	0.00205809	0.0468467	0.981207	1.00 (0.83 - 1.20)
temp_amplitude	353	Nerve root and plexus disorders	205	88503	0.965673	0.00329466	0.0765573	0.00299991	0.0697082	0.981207	0.99 (0.76 - 1.31)
temp_amplitude	277	Other disorders of metabolism	477	90724	0.96764	-0.00211061	0.0520267	-0.00192178	0.0473721	0.981207	1.00 (0.83 - 1.21)
temp_amplitude	366	Cataract	5585	81265	0.969663	-0.000592531	0.0155804	-0.000539521	0.0141865	0.981207	1.00 (0.95 - 1.06)
temp_amplitude	433.3	Cerebral ischemia	656	88789	0.979742	-0.00117103	0.0461176	-0.00106626	0.0419917	0.986893	1.00 (0.85 - 1.18)
temp_amplitude	165.1	Cancer of bronchus; lung	419	90873	0.979927	-0.00147057	0.0584471	-0.001339	0.0532182	0.986893	1.00 (0.81 - 1.24)
temp_amplitude	592	Cystitis and urethritis	251	85703	0.994068	-0.000554665	0.0746103	-0.000505042	0.0679354	0.997717	1.00 (0.77 - 1.31)
temp_amplitude	721	Spondylosis and allied disorders	380	86631	0.997236	0.000200922	0.0580053	0.000182946	0.0528159	0.997717	1.00 (0.81 - 1.23)
temp_amplitude	598	Abnormal findings on examination of urine	341	90436	0.997717	-0.000168934	0.0590399	-0.000153821	0.053758	0.997717	1.00 (0.81 - 1.23)

## Sheet: By Sex
activity_var	phecode	meaning	N_cases_male	N_cases_female	N_controls	sex_diff_p	female_p	male_p	female_logHR	male_logHR	female_logHR_se	male_logHR_se	std_female_logHR	std_male_logHR	std_female_logHR_se	std_male_logHR_se	sex_diff_q
temp_amplitude	550	Abdominal hernia	2651	2403	76993	0.00377467	0.000161874	0.917281	-0.0950516	0.00231153	0.0251985	0.0222563	-0.0865479	0.00210473	0.0229442	0.0202652	0.849301
temp_amplitude	740	Osteoarthrosis	1118	1803	79138	0.0192736	0.42986	0.00024109	-0.0226526	-0.128592	0.0286948	0.0350238	-0.020626	-0.117087	0.0261277	0.0318905	0.863546
temp_amplitude	550.2	Diaphragmatic hernia	1329	2095	78623	0.0247174	4.26751e-05	0.561758	-0.11214	-0.0183069	0.0274012	0.031551	-0.102107	-0.016669	0.0249498	0.0287283	0.863546
temp_amplitude	530.14	Reflux esophagitis	404	461	81989	0.0261559	0.0197335	0.440382	-0.135748	0.0424766	0.0582266	0.0550538	-0.123604	0.0386765	0.0530174	0.0501284	0.863546
temp_amplitude	716.2	Unspecified monoarthritis	1015	1250	82921	0.0291317	0.0112917	0.54641	-0.0867984	0.0217604	0.0342597	0.036078	-0.079033	0.0198136	0.0311947	0.0328503	0.863546
temp_amplitude	153	Colorectal cancer	372	356	89463	0.0299725	0.0355997	0.32886	0.12858	-0.0606874	0.0611858	0.0621534	0.117077	-0.055258	0.0557119	0.0565929	0.863546
temp_amplitude	871	Open wounds of extremities	263	200	88845	0.0379566	0.312749	0.0447505	-0.0822774	0.14165	0.0815055	0.0705783	-0.0749165	0.128977	0.0742136	0.064264	0.863546
temp_amplitude	726	Peripheral enthesopathies and allied syndromes	359	528	85645	0.0393762	0.000812551	0.846079	-0.174623	-0.0115579	0.0521499	0.0595387	-0.159	-0.0105239	0.0474843	0.0542121	0.863546
temp_amplitude	250.2	Type 2 diabetes	1141	795	85680	0.0397215	2.53761e-14	7.67415e-10	-0.357369	-0.233303	0.0468991	0.037926	-0.325397	-0.212431	0.0427033	0.034533	0.863546
temp_amplitude	870.3	Other open wound of head and face	239	202	88867	0.0479155	0.194382	0.126783	-0.112761	0.113286	0.0868915	0.0741932	-0.102673	0.103151	0.0791178	0.0675556	0.863546
temp_amplitude	530	Diseases of esophagus	1979	2526	78349	0.0516833	0.000138308	0.382391	-0.0907573	-0.022507	0.0238135	0.0257665	-0.0826378	-0.0204934	0.021683	0.0234613	0.863546
temp_amplitude	317	Alcohol-related disorders	962	684	85663	0.0520827	0.0111152	0.98036	-0.113451	-0.000908739	0.0446823	0.036914	-0.103301	-0.000827439	0.0406848	0.0336115	0.863546
temp_amplitude	496	Chronic airway obstruction	676	623	77995	0.0627278	0.52713	0.000894428	-0.0311449	-0.158869	0.0492493	0.0478262	-0.0283586	-0.144656	0.0448433	0.0435475	0.863546
temp_amplitude	153.2	Colon cancer	247	254	89690	0.0662187	0.0172231	0.777706	0.167276	-0.0211297	0.0702278	0.0748456	0.152311	-0.0192393	0.0639449	0.0681496	0.863546
temp_amplitude	512	Other symptoms of respiratory system	720	889	88369	0.0684108	0.011331	0.87665	-0.10064	0.00675431	0.0397421	0.0435151	-0.091636	0.00615004	0.0361866	0.039622	0.863546
temp_amplitude	599.4	Urinary incontinence	232	412	86306	0.0716105	0.00455689	0.995648	-0.175631	-0.000409107	0.0619117	0.0750098	-0.159918	-0.000372507	0.0563728	0.0682991	0.863546
temp_amplitude	414	Other forms of chronic heart disease	364	232	85207	0.0717545	0.00550225	0.461262	-0.225607	-0.0439974	0.0812688	0.0597166	-0.205423	-0.0400612	0.0739982	0.0543741	0.863546
temp_amplitude	386.9	Dizziness and giddiness (Light-headedness and vertigo)	367	487	88518	0.0775944	0.867536	0.0301507	0.00872053	-0.134287	0.0522847	0.0619374	0.00794035	-0.122273	0.0476071	0.0563962	0.863546
temp_amplitude	443	Peripheral vascular disease	327	320	89415	0.0887767	0.0277139	0.863007	0.146535	-0.0111069	0.0665673	0.0643704	0.133426	-0.0101133	0.0606119	0.0586116	0.863546
temp_amplitude	317.1	Alcoholism	726	563	86020	0.0898955	0.0433594	0.779395	-0.0983465	0.0121338	0.0486808	0.0433184	-0.089548	0.0110483	0.0443256	0.0394429	0.863546
temp_amplitude	870	Open wounds of head; neck; and trunk	290	244	88774	0.0917189	0.160812	0.341614	-0.112386	0.0633928	0.0801416	0.0666604	-0.102332	0.0577214	0.0729718	0.0606967	0.863546
temp_amplitude	386	Vertiginous syndromes and other disorders of vestibular system	454	650	88268	0.0943112	0.462321	0.00607308	-0.0337636	-0.156022	0.045935	0.0568634	-0.030743	-0.142064	0.0418254	0.0517762	0.863546
temp_amplitude	702.1	Actinic keratosis	372	318	89522	0.0960956	0.22774	0.250444	-0.0807355	0.0685116	0.0669337	0.059613	-0.0735125	0.0623823	0.0609455	0.0542798	0.863546
temp_amplitude	740.1	Osteoarthritis; localized	704	1137	80218	0.0997344	0.920184	0.0416574	0.0035722	-0.0896611	0.0356499	0.0440178	0.00325261	-0.0816396	0.0324605	0.0400798	0.863546
temp_amplitude	563	Constipation	858	895	74252	0.101566	0.662769	0.00676685	-0.017171	-0.109653	0.0393747	0.0404906	-0.0156348	-0.0998429	0.035852	0.0368682	0.863546
temp_amplitude	960	Poisoning by antibiotics	1159	2268	82973	0.111249	0.00585291	0.971962	-0.0690632	-0.00121148	0.02506	0.0344687	-0.0628845	-0.0011031	0.022818	0.031385	0.863546
temp_amplitude	339	Other headache syndromes	272	456	85626	0.11587	0.303354	0.00747997	-0.056496	-0.20426	0.0548895	0.0763679	-0.0514416	-0.185986	0.0499788	0.0695357	0.863546
temp_amplitude	740.9	Osteoarthrosis NOS	456	721	80882	0.119342	0.167694	0.00134131	-0.0638763	-0.175483	0.0462989	0.0547187	-0.0581616	-0.159783	0.0421568	0.0498234	0.863546
temp_amplitude	726.1	Enthesopathy	247	390	85895	0.120812	0.035044	0.822808	-0.125395	0.0153378	0.0594894	0.0684922	-0.114176	0.0139656	0.0541672	0.0623646	0.863546
temp_amplitude	939	Atopic/contact dermatitis due to other or unspecified	261	265	86670	0.12105	0.593283	0.0976583	0.0386724	-0.120357	0.0724088	0.0726655	0.0352126	-0.109589	0.0659308	0.0661645	0.863546
temp_amplitude	306	Other mental disorder	3909	2819	74795	0.126555	0.00211123	0.169942	-0.0701537	-0.0253196	0.0228207	0.0184492	-0.0638775	-0.0230544	0.0207791	0.0167987	0.863546
temp_amplitude	530.1	Esophagitis, GERD and related diseases	1781	2328	78745	0.128242	0.000500529	0.260183	-0.0867659	-0.0306428	0.0249293	0.0272148	-0.0790035	-0.0279014	0.0226991	0.0247801	0.863546
temp_amplitude	512.7	Shortness of breath	492	597	88889	0.130465	0.0201433	0.938784	-0.114175	-0.00412201	0.0491357	0.0536732	-0.10396	-0.00375324	0.0447398	0.0488714	0.863546
temp_amplitude	1019	Other ill-defined and unknown causes of morbidity and mortality	922	900	86650	0.130491	0.155899	0.477173	0.0568411	-0.0276425	0.0400572	0.0388862	0.0517559	-0.0251695	0.0364735	0.0354073	0.863546
temp_amplitude	560	Intestinal obstruction without mention of hernia	235	259	75511	0.135252	0.129136	0.533336	0.111308	-0.0486705	0.0733484	0.0781327	0.10135	-0.0443163	0.0667864	0.0711426	0.869478
temp_amplitude	318	Tobacco use disorder	552	514	86243	0.142992	0.128785	0.611427	-0.0824044	0.0251652	0.0542523	0.0495342	-0.0750321	0.0229138	0.0493986	0.0451027	0.87813
temp_amplitude	278.1	Obesity	1497	1755	86572	0.144404	5.76978e-09	0.000418712	-0.184341	-0.117326	0.0316559	0.0332556	-0.16785	-0.106829	0.0288238	0.0302804	0.87813
temp_amplitude	290	Delirium dementia and amnestic and other cognitive disorders	573	437	89690	0.154797	0.676233	0.07416	0.0270255	-0.0893845	0.0647149	0.0500578	0.0246077	-0.0813878	0.0589252	0.0455794	0.911726
temp_amplitude	278	Overweight, obesity and other hyperalimentation	1499	1760	86565	0.158033	8.08065e-09	0.000405734	-0.182154	-0.117448	0.0315869	0.0332119	-0.165858	-0.106941	0.028761	0.0302406	0.911726
temp_amplitude	165.1	Cancer of bronchus; lung	209	210	90873	0.174387	0.319351	0.35549	-0.0841367	0.0748051	0.0844922	0.0809585	-0.0766095	0.0681128	0.0769331	0.0737156	0.92816
temp_amplitude	1100	Family history	274	493	90215	0.174502	0.140783	0.56595	0.0748735	-0.0374432	0.0508347	0.0652291	0.068175	-0.0340934	0.0462868	0.0593935	0.92816
temp_amplitude	459	Other disorders of circulatory system	1809	1574	85278	0.176372	0.0135752	0.478216	-0.0760915	-0.0198353	0.0308273	0.0279695	-0.0692841	-0.0180608	0.0280694	0.0254673	0.92816
temp_amplitude	591	Urinary tract infection	741	784	84429	0.177382	0.345571	0.00443857	-0.0420301	-0.127178	0.0445605	0.0446995	-0.0382699	-0.1158	0.0405739	0.0407005	0.92816
temp_amplitude	367	Disorders of refraction and accommodation; blindness and low vision	598	846	89493	0.188116	0.191211	0.532161	-0.0537919	0.0309052	0.0411566	0.0494713	-0.0489794	0.0281403	0.0374746	0.0450454	0.961959
temp_amplitude	783	Fever of unknown origin	332	324	90153	0.199881	0.0495492	0.898093	-0.122746	-0.00819835	0.0625033	0.0640142	-0.111765	-0.00746489	0.0569115	0.0582872	0.970064
temp_amplitude	599.2	Retention of urine	1137	374	85439	0.210414	0.668423	0.0711718	0.0265368	-0.0622907	0.0619565	0.034522	0.0241627	-0.0567179	0.0564136	0.0314335	0.970064
temp_amplitude	276.5	Hypovolemia	435	379	89770	0.210438	0.486841	0.00841966	-0.0446533	-0.153138	0.0642177	0.0581222	-0.0406584	-0.139438	0.0584725	0.0529223	0.970064
temp_amplitude	411.2	Myocardial infarction	638	367	84798	0.21349	0.0768654	0.719341	-0.116326	-0.0165324	0.0657518	0.0460076	-0.105919	-0.0150533	0.0598694	0.0418916	0.970064
temp_amplitude	574	Cholelithiasis and cholecystitis	571	845	85964	0.213714	0.00472921	0.451288	-0.115384	-0.0365287	0.040845	0.0484934	-0.105061	-0.0332607	0.0371909	0.044155	0.970064
temp_amplitude	689	Disorder of skin and subcutaneous tissue NOS	552	483	89196	0.21731	0.681111	0.0242295	0.0217665	0.110901	0.0529667	0.0492132	0.0198192	0.100979	0.048228	0.0448104	0.970064
temp_amplitude	459.9	Circulatory disease NEC	1801	1564	85296	0.219881	0.0168571	0.412558	-0.0739229	-0.0228491	0.0309325	0.0278851	-0.0673094	-0.0208049	0.0281652	0.0253904	0.970064
temp_amplitude	586	Other disorders of the kidney and ureters	432	285	88835	0.25894	0.90915	0.113791	0.00748259	-0.0909841	0.0655732	0.0575346	0.00681316	-0.0828443	0.0597067	0.0523873	0.975107
temp_amplitude	165	Cancer within the respiratory system	255	222	90815	0.265139	0.288969	0.624931	-0.0866349	0.0360939	0.0817013	0.0738306	-0.0788842	0.0328648	0.074392	0.0672254	0.975107
temp_amplitude	568	Other disorders of peritoneum	321	389	86316	0.265784	0.177487	0.785225	-0.0798728	0.0176103	0.0592293	0.0646211	-0.072727	0.0160348	0.0539304	0.0588398	0.975107
temp_amplitude	574.1	Cholelithiasis	470	726	86184	0.274275	0.051206	0.855387	-0.0854334	-0.00976195	0.0438176	0.0535635	-0.0777902	-0.0088886	0.0398975	0.0487715	0.975107
temp_amplitude	276.14	Hypopotassemia	256	355	89973	0.275262	0.051275	0.000719769	-0.13556	-0.245205	0.0695473	0.0725042	-0.123432	-0.223268	0.0633253	0.0660177	0.975107
temp_amplitude	198.2	Secondary malignancy of respiratory organs	209	234	84790	0.27702	0.149047	0.856635	0.107429	-0.0153656	0.0744534	0.0850525	0.0978182	-0.0139909	0.0677925	0.0774433	0.975107
temp_amplitude	426.32	Left bundle branch block	225	208	85925	0.27729	0.0650134	0.605846	-0.167217	-0.039049	0.0906241	0.0756748	-0.152257	-0.0355555	0.0825165	0.0689046	0.975107
temp_amplitude	1002	Symptoms concerning nutrition, metabolism, and development	532	655	89386	0.289465	0.0555083	0.698084	-0.0912339	-0.0189541	0.0476448	0.0488625	-0.0830717	-0.0172584	0.0433823	0.044491	0.975107
temp_amplitude	960.2	Allergy/adverse effect of penicillin	996	1761	83643	0.299926	0.112121	0.927577	-0.0452018	0.0033871	0.0284515	0.0372644	-0.0411579	0.00308407	0.0259061	0.0339306	0.975107
temp_amplitude	530.11	GERD	1161	1685	80008	0.31477	0.00641231	0.328845	-0.0792675	-0.0338228	0.0290792	0.0346388	-0.0721759	-0.0307968	0.0264776	0.0315399	0.975107
temp_amplitude	596	Other disorders of bladder	657	331	87450	0.324881	0.0287572	0.123995	-0.154246	-0.0711707	0.0705352	0.0462682	-0.140447	-0.0648034	0.0642248	0.0421289	0.975107
temp_amplitude	433.2	Occlusion of cerebral arteries	383	279	88783	0.326208	0.908299	0.182227	0.00789619	-0.0828803	0.068553	0.0621324	0.00718976	-0.0754655	0.0624199	0.0565738	0.975107
temp_amplitude	379.3	Aphakia and other disorders of lens	367	530	88835	0.327464	0.672486	0.357312	-0.02171	0.0574409	0.0513557	0.0624019	-0.0197678	0.052302	0.0467612	0.0568191	0.975107
temp_amplitude	994	Sepsis and SIRS	606	418	90078	0.332094	0.060176	0.487445	-0.108001	-0.0344112	0.0574627	0.049557	-0.098339	-0.0313327	0.0523219	0.0451234	0.975107
temp_amplitude	994.2	Sepsis	606	418	90078	0.332094	0.060176	0.487445	-0.108001	-0.0344112	0.0574627	0.049557	-0.098339	-0.0313327	0.0523219	0.0451234	0.975107
temp_amplitude	427	Cardiac dysrhythmias	1453	1277	83628	0.335237	0.0698589	0.571247	-0.0623327	-0.0176345	0.0343843	0.0311445	-0.0567562	-0.0160568	0.0313081	0.0283581	0.975107
temp_amplitude	362.2	Degeneration of macula and posterior pole of retina	373	603	86196	0.340489	0.049736	0.756446	-0.0947295	-0.0194136	0.0482765	0.0625939	-0.0862546	-0.0176767	0.0439575	0.056994	0.975107
temp_amplitude	561	Symptoms involving digestive system	667	1123	74215	0.341189	0.403616	0.577666	-0.0284221	0.0244136	0.0340311	0.0438464	-0.0258794	0.0222294	0.0309865	0.0399237	0.975107
temp_amplitude	366	Cataract	2269	3316	81265	0.342746	0.577206	0.440816	0.0113947	-0.0186299	0.02044	0.0241691	0.0103753	-0.0169632	0.0186113	0.0220068	0.975107
temp_amplitude	416	Cardiomegaly	545	308	89292	0.350004	0.715692	0.0329135	-0.0262336	-0.108672	0.0720262	0.0509449	-0.0238866	-0.09895	0.0655824	0.0463871	0.975107
temp_amplitude	458	Hypotension	895	818	86948	0.362131	0.893757	0.136902	-0.00581244	-0.0597824	0.0435221	0.0401918	-0.00529243	-0.054434	0.0396285	0.0365961	0.975107
temp_amplitude	415	Pulmonary heart disease	367	342	89436	0.380043	0.147478	0.74964	-0.0990963	-0.0191594	0.0684132	0.0600391	-0.0902307	-0.0174453	0.0622926	0.0546677	0.975107
temp_amplitude	394	Rheumatic disease of the heart valves	846	668	88405	0.387207	0.485384	0.0328964	-0.0324483	-0.0855237	0.0465096	0.040089	-0.0295454	-0.0778724	0.0423487	0.0365025	0.975107
temp_amplitude	211	Benign neoplasm of other parts of digestive system	500	746	89213	0.398415	0.232743	0.944356	-0.0547531	0.00360315	0.0458829	0.051624	-0.0498547	0.0032808	0.041778	0.0470055	0.975107
temp_amplitude	508	Pulmonary collapse; interstitial and compensatory emphysema	439	388	88698	0.399966	0.545454	0.0600698	-0.0353336	-0.10266	0.0584427	0.0545985	-0.0321725	-0.093476	0.0532141	0.0497139	0.975107
temp_amplitude	788	Syncope and collapse	675	587	88753	0.4032	0.163808	0.775631	0.0691835	0.0129359	0.0496873	0.0453863	0.062994	0.0117786	0.045242	0.0413259	0.975107
temp_amplitude	362.29	Macular degeneration (senile) of retina NOS	375	613	86231	0.404508	0.0781805	0.764092	-0.0844829	-0.0187815	0.0479651	0.0625817	-0.0769247	-0.0171012	0.0436739	0.0569829	0.975107
temp_amplitude	327.3	Sleep apnea	514	231	89669	0.40862	0.000114999	7.05315e-06	-0.324102	-0.241686	0.0840394	0.0538027	-0.295107	-0.220064	0.0765209	0.0489893	0.975107
temp_amplitude	418.1	Precordial pain	232	287	85402	0.414242	0.393507	0.746591	-0.0602368	0.0247114	0.0705947	0.0764733	-0.0548477	0.0225006	0.064279	0.0696316	0.975107
temp_amplitude	532	Dysphagia	406	484	81330	0.422131	0.11292	0.663922	-0.0889317	-0.0247718	0.0561011	0.0570115	-0.0809755	-0.0225556	0.0510821	0.051911	0.975107
temp_amplitude	782.3	Edema	244	247	90760	0.423706	0.941454	0.287146	0.00569215	-0.081313	0.0775047	0.076393	0.0051829	-0.0740383	0.0705708	0.0695586	0.975107
temp_amplitude	272.11	Hypercholesterolemia	1998	1699	75263	0.436706	0.00170733	0.0192914	-0.0907108	-0.0605388	0.0289171	0.0258729	-0.0825954	-0.0551227	0.0263301	0.0235582	0.975107
temp_amplitude	568.1	Peritoneal adhesions (postoperative) (postinfection)	301	372	86353	0.438016	0.293799	0.919022	-0.063337	0.00686979	0.0603311	0.067572	-0.0576706	0.00625519	0.0549336	0.0615267	0.975107
temp_amplitude	367.1	Myopia	205	282	90450	0.444314	0.101941	0.710596	-0.113952	-0.0309243	0.0696736	0.0833415	-0.103758	-0.0281577	0.0634403	0.0758854	0.975107
temp_amplitude	687	Symptoms affecting skin	335	421	89738	0.444834	0.843119	0.395225	0.0113877	-0.0540877	0.0575411	0.0636192	0.0103689	-0.0492488	0.0523933	0.0579276	0.975107
temp_amplitude	366.2	Senile cataract	1296	1864	83690	0.45247	0.551893	0.630887	0.0162203	-0.0154552	0.0272644	0.0321664	0.0147692	-0.0140725	0.0248253	0.0292886	0.975107
temp_amplitude	276	Disorders of fluid, electrolyte, and acid-base balance	1252	1215	88117	0.461662	0.667119	0.131842	-0.0154077	-0.0520218	0.0358232	0.0345228	-0.0140293	-0.0473677	0.0326183	0.0314343	0.975107
temp_amplitude	112	Candidiasis	257	272	90560	0.463537	0.619429	0.588564	0.0373353	-0.0384563	0.0751729	0.0710944	0.0339952	-0.0350158	0.0684476	0.064734	0.975107
temp_amplitude	250	Diabetes mellitus	1302	956	85358	0.469175	8.32329e-10	8.76169e-10	-0.254797	-0.215428	0.0415071	0.0351405	-0.232002	-0.196155	0.0377937	0.0319967	0.975107
temp_amplitude	722.9	Other and unspecified disc disorder	208	262	86541	0.490661	0.209121	0.841436	-0.0900604	-0.0160182	0.0717049	0.080068	-0.0820032	-0.0145851	0.0652899	0.0729047	0.975107
temp_amplitude	280.1	Iron deficiency anemias, unspecified or not due to blood loss	734	819	86032	0.496886	0.00654302	0.0840565	-0.114946	-0.0740506	0.0422711	0.0428628	-0.104662	-0.0674257	0.0384893	0.0390281	0.975107
temp_amplitude	785	Abdominal pain	1129	1751	80587	0.504454	0.53103	0.171239	-0.0176137	-0.0473841	0.0281174	0.0346316	-0.0160379	-0.0431449	0.0256019	0.0315333	0.975107
temp_amplitude	159	Malignant neoplasm of other and ill-defined sites within the digestive organs and peritoneum	382	384	89265	0.504948	0.857283	0.445728	0.0104896	-0.0445927	0.0583293	0.0584778	0.00955111	-0.0406032	0.0531109	0.0532462	0.975107
temp_amplitude	289	Other diseases of blood and blood-forming organs	383	335	89546	0.516528	0.115142	0.459881	-0.0996115	-0.0435524	0.0632254	0.0589309	-0.0906998	-0.0396561	0.057569	0.0536587	0.975107
temp_amplitude	364	Corneal opacity and other disorders of cornea	208	272	87942	0.517541	0.827613	0.506512	0.0155558	-0.056064	0.0714344	0.0843983	0.0141641	-0.0510482	0.0650436	0.0768476	0.975107
temp_amplitude	681.3	Cellulitis and abscess of arm/hand	373	304	88825	0.518766	0.90649	0.412336	0.0081789	-0.0532237	0.0696269	0.0649237	0.00744718	-0.0484621	0.0633978	0.0591153	0.975107
temp_amplitude	681.5	Cellulitis and abscess of leg, except foot	373	304	88825	0.518766	0.90649	0.412336	0.0081789	-0.0532237	0.0696269	0.0649237	0.00744718	-0.0484621	0.0633978	0.0591153	0.975107
temp_amplitude	681.6	Cellulitis and abscess of foot, toe	373	304	88825	0.518766	0.90649	0.412336	0.0081789	-0.0532237	0.0696269	0.0649237	0.00744718	-0.0484621	0.0633978	0.0591153	0.975107
temp_amplitude	394.7	Disease of tricuspid valve	259	240	89420	0.523661	0.48268	0.863718	-0.0544105	0.0119474	0.0775081	0.0696061	-0.0495427	0.0108786	0.0705739	0.0633788	0.975107
temp_amplitude	495	Asthma	441	651	78202	0.523998	0.183353	0.0533622	-0.0642083	-0.112333	0.0482587	0.0581442	-0.0584639	-0.102284	0.0439413	0.0529424	0.975107
temp_amplitude	716.9	Arthropathy NOS	2066	3046	80074	0.525361	4.92673e-05	0.00872155	-0.090038	-0.0683115	0.0221819	0.0260454	-0.0819828	-0.0622	0.0201974	0.0237153	0.975107
temp_amplitude	1010	Other tests	335	405	88398	0.528393	0.0623206	0.0142692	-0.109991	-0.166768	0.059008	0.068057	-0.100151	-0.151848	0.0537289	0.0619683	0.975107
temp_amplitude	790.6	Other abnormal blood chemistry	927	457	88838	0.528443	0.196885	0.440669	-0.0696971	-0.0284636	0.0540089	0.0369147	-0.0634617	-0.0259171	0.049177	0.0336122	0.975107
temp_amplitude	593	Hematuria	534	299	85121	0.530057	0.781767	0.499434	0.0186477	-0.0342897	0.067316	0.0507708	0.0169794	-0.031222	0.0612936	0.0462287	0.975107
temp_amplitude	716	Other arthropathies	2070	3050	80066	0.532656	4.6773e-05	0.0082749	-0.0902468	-0.0688875	0.0221672	0.0260874	-0.0821729	-0.0627246	0.020184	0.0237535	0.975107
temp_amplitude	426.3	Bundle branch block	545	350	85463	0.536264	0.0401386	0.0794058	-0.14017	-0.0878388	0.0682981	0.050075	-0.127629	-0.0799804	0.0621878	0.0455951	0.975107
temp_amplitude	275.5	Disorders of calcium/phosphorus metabolism	272	255	90641	0.537733	0.726461	0.198128	-0.0278371	-0.094598	0.0795715	0.0735082	-0.0253466	-0.0861349	0.0724527	0.0669319	0.975107
temp_amplitude	990	Effects radiation NOS	666	702	89368	0.54232	0.24334	0.75511	-0.0537902	-0.0142577	0.0461055	0.0457112	-0.0489779	-0.0129822	0.0419807	0.0416217	0.975107
temp_amplitude	280	Iron deficiency anemias	745	836	86004	0.55319	0.00798513	0.0760228	-0.110799	-0.0754567	0.0417685	0.0425289	-0.100887	-0.068706	0.0380317	0.0387241	0.975107
temp_amplitude	350	Abnormal movement	575	517	90053	0.555135	0.08749	0.307778	-0.0974423	-0.052209	0.0570242	0.0511905	-0.0887247	-0.0475382	0.0519226	0.0466108	0.975107
temp_amplitude	702	Degenerative skin conditions and other dermatoses	570	487	88165	0.561594	0.513555	0.882664	-0.034392	0.0071494	0.0526425	0.0484399	-0.0313151	0.00650979	0.0479328	0.0441063	0.975107
temp_amplitude	782	Symptoms involving skin and other integumentary tissue	257	273	90721	0.564177	0.938363	0.378847	-0.0056349	-0.065805	0.0728704	0.0747764	-0.00513078	-0.0599178	0.0663511	0.0680866	0.975107
temp_amplitude	208	Benign neoplasm of colon	1951	1798	83318	0.565627	0.038194	0.180501	-0.0586291	-0.0361629	0.0282854	0.027003	-0.0533839	-0.0329276	0.0257549	0.0245872	0.975107
temp_amplitude	427.3	Other specified cardiac dysrhythmias	470	277	85611	0.566299	0.522115	0.926405	-0.0484848	0.00503936	0.0757469	0.0545569	-0.0441471	0.00458852	0.0689703	0.0496761	0.975107
temp_amplitude	418	Nonspecific chest pain	1136	1381	83404	0.566864	0.0159948	0.164174	-0.0731872	-0.0471357	0.0303803	0.0338821	-0.0666395	-0.0429187	0.0276623	0.0308508	0.975107
temp_amplitude	368	Visual disturbances	356	385	90093	0.568242	0.810865	0.312346	-0.0148894	-0.0666269	0.0622179	0.0659469	-0.0135573	-0.0606661	0.0566516	0.060047	0.975107
temp_amplitude	789	Nausea and vomiting	573	1142	87943	0.573211	0.02859	0.383615	-0.0770617	-0.0429502	0.0352026	0.049297	-0.0701674	-0.0391077	0.0320532	0.0448867	0.975107
temp_amplitude	38	Septicemia	697	478	87236	0.57683	0.170102	0.452081	-0.0747419	-0.0348382	0.0544816	0.0463305	-0.0680552	-0.0317214	0.0496074	0.0421856	0.975107
temp_amplitude	747	Cardiac and circulatory congenital anomalies	372	237	90405	0.57863	0.371425	0.0257432	-0.0769141	-0.135374	0.0860523	0.0607042	-0.0700331	-0.123263	0.0783537	0.0552733	0.975107
temp_amplitude	760	Back pain	480	726	88815	0.580254	0.00119987	0.0642723	-0.141865	-0.102753	0.0438002	0.0555335	-0.129173	-0.0935602	0.0398817	0.0505653	0.975107
temp_amplitude	272	Disorders of lipoid metabolism	2182	1890	74888	0.580283	0.00069188	0.0032932	-0.0938364	-0.0732528	0.0276577	0.0249248	-0.0854414	-0.0666993	0.0251833	0.0226949	0.975107
temp_amplitude	454.1	Varicose veins of lower extremity	217	264	81896	0.581016	0.588027	0.232979	0.0366835	0.0939983	0.0677196	0.07881	0.0334016	0.0855888	0.0616611	0.0717593	0.975107
temp_amplitude	433	Cerebrovascular disease	886	685	87874	0.608092	0.163598	0.379867	-0.064481	-0.0336697	0.0462869	0.038342	-0.0587122	-0.0306574	0.0421459	0.0349117	0.975107
temp_amplitude	564.9	Personal history of diseases of digestive system	1287	1001	73717	0.611634	0.612501	0.171174	-0.0194079	-0.0450647	0.0383172	0.0329314	-0.0176716	-0.041033	0.0348891	0.0299852	0.975107
temp_amplitude	411.3	Angina pectoris	616	406	84781	0.636015	0.317832	0.0390634	-0.060474	-0.096676	0.0605392	0.0468501	-0.0550637	-0.0880269	0.0551231	0.0426587	0.975107
temp_amplitude	275	Disorders of mineral metabolism	413	408	90347	0.637139	0.0831192	0.243233	-0.1094	-0.0686897	0.0631324	0.058863	-0.0996126	-0.0625444	0.0574843	0.0535968	0.975107
temp_amplitude	401.1	Essential hypertension	3187	2956	62117	0.638824	1.8544e-06	5.93117e-09	-0.108088	-0.12261	0.0226662	0.0210717	-0.0984178	-0.111641	0.0206384	0.0191866	0.975107
temp_amplitude	272.1	Hyperlipidemia	2166	1875	74919	0.640246	0.00131004	0.00426811	-0.0888417	-0.0714276	0.0276441	0.0249953	-0.0808936	-0.0650373	0.0251709	0.0227591	0.975107
temp_amplitude	395.1	Nonrheumatic mitral valve disorders	457	374	89088	0.646143	0.244243	0.531644	-0.0732509	-0.0347373	0.0629061	0.0555354	-0.0666975	-0.0316296	0.0572783	0.050567	0.975107
temp_amplitude	578.9	Hemorrhage of gastrointestinal tract	557	606	85798	0.648699	0.472548	0.166207	-0.0361268	-0.0681927	0.0502921	0.0492545	-0.0328948	-0.0620919	0.0457928	0.044848	0.975107
temp_amplitude	790	Nonspecific findings on examination of blood	964	489	88769	0.649589	0.115218	0.146567	-0.0824022	-0.0533598	0.0523133	0.0367551	-0.0750301	-0.048586	0.0476331	0.0334669	0.975107
temp_amplitude	458.9	Hypotension NOS	537	507	87617	0.651427	0.407853	0.825062	-0.0457616	-0.0114862	0.0552891	0.0519649	-0.0416676	-0.0104586	0.0503427	0.0473159	0.975107
temp_amplitude	401	Hypertension	3190	2963	62107	0.667616	1.71236e-06	7.71393e-09	-0.108345	-0.121622	0.0226441	0.0210616	-0.0986522	-0.110741	0.0206182	0.0191773	0.975107
temp_amplitude	571	Chronic liver disease and cirrhosis	369	363	89298	0.681028	4.85891e-05	7.60294e-05	-0.298723	-0.258313	0.0735352	0.0652869	-0.271998	-0.235203	0.0669565	0.059446	0.975107
temp_amplitude	480.11	Pneumococcal pneumonia	747	552	87154	0.683341	0.21705	0.0387119	-0.0633247	-0.0908848	0.0512996	0.0439644	-0.0576594	-0.0827538	0.0467101	0.0400311	0.975107
temp_amplitude	216	Benign neoplasm of skin	204	257	88828	0.69115	0.82128	0.470484	0.0165928	0.0611335	0.073452	0.0847085	0.0151083	0.0556642	0.0668807	0.0771302	0.975107
temp_amplitude	480	Pneumonia	1289	967	86197	0.691334	0.00215847	0.00397986	-0.120155	-0.0994261	0.0391702	0.0345259	-0.109405	-0.090531	0.0356659	0.0314371	0.975107
temp_amplitude	681	Superficial cellulitis and abscess	453	424	88625	0.696206	0.364665	0.701472	-0.0560116	-0.0226444	0.061788	0.0590721	-0.0510005	-0.0206185	0.0562601	0.0537873	0.975107
temp_amplitude	727	Other disorders of synovium, tendon, and bursa	217	317	85998	0.698976	0.104356	0.392034	-0.107039	-0.0673501	0.0659068	0.078686	-0.0974625	-0.0613247	0.0600105	0.0716464	0.975107
temp_amplitude	1009	Injury, NOS	355	283	89446	0.701236	0.944978	0.500627	-0.00495317	-0.0410566	0.0717695	0.0609596	-0.00451004	-0.0373835	0.0653487	0.0555059	0.975107
temp_amplitude	575	Other biliary tract disease	249	331	86800	0.705151	0.674667	0.906159	-0.027926	0.00798517	0.0665298	0.0677372	-0.0254276	0.00727078	0.0605778	0.0616771	0.975107
temp_amplitude	411	Ischemic Heart Disease	1802	1193	82808	0.707574	0.0169064	0.0142962	-0.084735	-0.0678576	0.0354727	0.0277	-0.0771542	-0.0617868	0.0322992	0.0252219	0.975107
temp_amplitude	571.5	Other chronic nonalcoholic liver disease	285	318	89427	0.707581	2.24059e-06	4.29599e-06	-0.373103	-0.332949	0.0788731	0.0724349	-0.339723	-0.303162	0.0718168	0.0659546	0.975107
temp_amplitude	292.4	Altered mental status	298	210	90192	0.711589	0.117403	0.211528	-0.128992	-0.0887853	0.0823826	0.0710639	-0.117452	-0.0808422	0.0750123	0.0647062	0.975107
temp_amplitude	80	Postoperative infection	208	219	90129	0.712144	0.318043	0.136007	-0.0828067	-0.126591	0.0829321	0.0849134	-0.0753984	-0.115266	0.0755126	0.0773167	0.975107
temp_amplitude	198.1	Secondary malignancy of lymph nodes	396	518	84319	0.712642	0.378094	0.790328	0.0441694	0.0156837	0.0501121	0.0589869	0.0402179	0.0142806	0.0456289	0.0537097	0.975107
temp_amplitude	285	Other anemias	951	958	85676	0.717282	0.0100203	0.0417867	-0.0986519	-0.0789231	0.0383095	0.0387707	-0.0898261	-0.0718623	0.0348822	0.0353021	0.975107
temp_amplitude	476	Allergic rhinitis	204	228	80386	0.718776	0.097285	0.263545	-0.130116	-0.0897586	0.0784703	0.0802813	-0.118476	-0.0817284	0.07145	0.073099	0.975107
temp_amplitude	514	Abnormal findings examination of lungs	216	233	90702	0.719583	0.18432	0.378079	-0.107626	-0.0675683	0.0810697	0.0766566	-0.097997	-0.0615234	0.0738169	0.0697985	0.975107
temp_amplitude	276.1	Electrolyte imbalance	803	863	88918	0.719602	0.963156	0.642393	-0.0019769	0.0195917	0.0427955	0.0421911	-0.00180003	0.0178389	0.0389668	0.0384165	0.975107
temp_amplitude	394.2	Mitral valve disease	463	379	89077	0.721999	0.292747	0.511537	-0.0657916	-0.0361527	0.0625327	0.0550733	-0.0599056	-0.0329183	0.0569383	0.0501462	0.975107
temp_amplitude	565.1	Anal and rectal polyp	574	490	85962	0.727287	0.110909	0.193411	-0.0896171	-0.0636215	0.0562172	0.0489188	-0.0815996	-0.0579296	0.0511878	0.0445423	0.975107
temp_amplitude	374	Other disorders of eyelids	278	295	88177	0.728321	0.941071	0.559041	0.00546479	0.0407785	0.0739243	0.0697944	0.00497589	0.0371303	0.0673107	0.0635503	0.975107
temp_amplitude	535.6	Duodenitis	362	259	85046	0.734271	0.422595	0.115218	-0.0620178	-0.095361	0.077336	0.0605402	-0.0564694	-0.0868296	0.0704172	0.0551241	0.975107
temp_amplitude	454	Varicose veins	241	276	81860	0.735038	0.470597	0.270086	0.04766	0.0810983	0.0660561	0.0735342	0.0433961	0.0738429	0.0601464	0.0669555	0.975107
temp_amplitude	411.4	Coronary atherosclerosis	1323	684	83796	0.735346	0.062011	0.0378098	-0.0851136	-0.0663033	0.0456076	0.031924	-0.077499	-0.0603715	0.0415273	0.0290679	0.975107
temp_amplitude	850	Hemorrhage or hematoma complicating a procedure	293	285	88009	0.735889	0.160705	0.0676855	-0.0996429	-0.134067	0.0710363	0.073377	-0.0907284	-0.122072	0.0646811	0.0668123	0.975107
temp_amplitude	41.4	E. coli	216	300	87895	0.738368	0.0911699	0.284667	-0.127667	-0.0899204	0.0755758	0.0840461	-0.116245	-0.0818758	0.0688145	0.0765269	0.975107
temp_amplitude	747.1	Cardiac congenital anomalies	362	228	90424	0.740733	0.312009	0.0426869	-0.08869	-0.124069	0.0877237	0.0612152	-0.0807554	-0.112969	0.0798755	0.0557386	0.975107
temp_amplitude	389	Hearing loss	917	765	88837	0.745866	0.425746	0.160981	-0.0355644	-0.054799	0.0446512	0.0390924	-0.0323826	-0.0498964	0.0406565	0.0355951	0.975107
temp_amplitude	573.7	Abnormal results of function study of liver	368	347	89315	0.749565	0.442908	0.716182	-0.0524394	-0.0228151	0.0683435	0.0627535	-0.047748	-0.020774	0.0622292	0.0571393	0.975107
temp_amplitude	379	Other disorders of eye	625	845	88262	0.753874	0.478546	0.84993	0.0284737	0.00897938	0.0401806	0.0474578	0.0259263	0.00817605	0.0365859	0.043212	0.975107
temp_amplitude	411.8	Other chronic ischemic heart disease, unspecified	668	380	84755	0.754966	0.0408644	0.0211949	-0.134479	-0.109205	0.0657631	0.0473876	-0.122448	-0.0994346	0.0598796	0.0431481	0.975107
temp_amplitude	558	Noninfectious gastroenteritis	204	318	75483	0.759175	0.138439	0.422852	-0.0987164	-0.066204	0.0666269	0.0826018	-0.0898848	-0.0602811	0.0606661	0.0752119	0.975107
temp_amplitude	578.8	Hemorrhage of rectum and anus	212	257	86492	0.762719	0.769246	0.89185	0.0234673	-0.0111103	0.0799945	0.0817156	0.0213678	-0.0101164	0.0728379	0.074405	0.975107
temp_amplitude	512.8	Cough	240	296	89442	0.763131	0.988603	0.690349	-0.000928513	0.0277939	0.065003	0.0697671	-0.000845444	0.0253073	0.0591875	0.0635254	0.975107
temp_amplitude	702.2	Seborrheic keratosis	248	209	89755	0.768033	0.816066	0.493827	-0.018039	-0.0492403	0.0775513	0.071964	-0.0164252	-0.044835	0.0706132	0.0655258	0.975107
temp_amplitude	195	Cancer, suspected or other	2007	1424	81802	0.770204	0.842177	0.489574	-0.00620891	-0.0181044	0.0311835	0.0262008	-0.00565344	-0.0164847	0.0283937	0.0238568	0.975107
temp_amplitude	717	Polymyalgia Rheumatica	204	265	90691	0.773088	0.831256	0.554625	-0.0161825	-0.0483376	0.0759418	0.0818112	-0.0147348	-0.0440131	0.0691477	0.074492	0.975107
temp_amplitude	743	Osteoporosis, osteopenia and pathological fracture	210	1097	88275	0.774622	4.36449e-05	0.169415	-0.149881	-0.122316	0.03667	0.0890159	-0.136472	-0.111373	0.0333893	0.0810522	0.975107
temp_amplitude	365	Glaucoma	568	571	87283	0.778076	0.887743	0.793858	0.00698785	-0.0121506	0.0495028	0.0464998	0.00636269	-0.0110636	0.0450741	0.0423397	0.975107
temp_amplitude	507	Pleurisy; pleural effusion	845	632	88048	0.787612	0.220392	0.335498	-0.0559803	-0.0394518	0.0456801	0.0409633	-0.050972	-0.0359222	0.0415933	0.0372986	0.975107
temp_amplitude	480.1	Bacterial pneumonia	822	624	87007	0.792073	0.0496616	0.0628222	-0.0948466	-0.0779842	0.0483204	0.0419169	-0.0863612	-0.0710074	0.0439975	0.0381668	0.975107
temp_amplitude	351	Other peripheral nerve disorders	340	565	87803	0.793307	0.0914721	0.327532	-0.0835065	-0.0623745	0.0494799	0.0637062	-0.0760356	-0.0567942	0.0450533	0.0580067	0.975107
temp_amplitude	244.4	Hypothyroidism NOS	342	821	84392	0.79787	0.512315	0.888554	-0.0274381	-0.0085238	0.0418751	0.060826	-0.0249834	-0.00776122	0.0381288	0.0553842	0.975107
temp_amplitude	367.2	Astigmatism	291	476	90170	0.800706	0.856052	0.655793	0.00953142	0.0320098	0.052543	0.0718145	0.0086787	0.0291461	0.0478423	0.0653897	0.975107
temp_amplitude	851	Complications of transplants and reattached limbs	339	366	87882	0.802696	0.849349	0.871103	-0.0128864	0.00982039	0.0678411	0.0605233	-0.0117335	0.00894182	0.0617718	0.0551086	0.975107
temp_amplitude	599	Other symptoms/disorders or the urinary system	1782	998	84170	0.806423	0.389053	0.0987048	-0.0333333	-0.0449248	0.0386996	0.027208	-0.0303512	-0.0409057	0.0352373	0.0247738	0.975107
temp_amplitude	531	Peptic ulcer (excl. esophageal)	386	323	88898	0.818649	0.648493	0.853207	0.0321805	0.0110067	0.0705936	0.0594866	0.0293015	0.010022	0.064278	0.0541646	0.975107
temp_amplitude	198.4	Secondary malignant neoplasm of liver	256	269	84708	0.821251	0.617933	0.874848	0.0344123	0.0116184	0.0689926	0.0737658	0.0313336	0.010579	0.0628202	0.0671664	0.975107
temp_amplitude	288	Diseases of white blood cells	305	355	89604	0.823425	0.691239	0.495377	0.025257	0.045904	0.0635917	0.0673295	0.0229974	0.0417973	0.0579025	0.0613059	0.975107
temp_amplitude	195.1	Malignant neoplasm, other	1986	1401	81846	0.825267	0.708435	0.430345	-0.0117685	-0.0208389	0.03147	0.0264251	-0.0107156	-0.0189745	0.0286546	0.024061	0.975107
temp_amplitude	585.3	Chronic renal failure [CKD]	439	311	88802	0.828709	0.031595	0.0231919	-0.150575	-0.130938	0.0700511	0.0576755	-0.137104	-0.119224	0.063784	0.0525156	0.975107
temp_amplitude	798	Malaise and fatigue	337	399	89874	0.829717	0.222759	0.134029	-0.0751183	-0.0940315	0.0616115	0.0627545	-0.0683979	-0.085619	0.0560994	0.0571402	0.975107
temp_amplitude	277	Other disorders of metabolism	247	230	90724	0.837825	0.935253	0.824385	0.00657342	-0.0150137	0.080916	0.0676571	0.00598533	-0.0136705	0.0736769	0.0616042	0.975107
temp_amplitude	172	Skin cancer	1301	1129	86057	0.840855	0.142331	0.0527478	0.0516756	0.0611732	0.0352214	0.0315818	0.0470524	0.0557004	0.0320703	0.0287563	0.975107
temp_amplitude	395	Heart valve disorders	607	485	88827	0.841725	0.547527	0.324142	-0.0326759	-0.0471188	0.0543267	0.0477888	-0.0297526	-0.0429034	0.0494664	0.0435134	0.975107
temp_amplitude	579.8	Nonspecific abnormal findings in stool contents	229	298	86434	0.841917	0.58302	0.826019	-0.0375223	-0.0169674	0.0683492	0.0771911	-0.0341654	-0.0154494	0.0622344	0.0702852	0.975107
temp_amplitude	276.12	Hyposmolality and/or hyponatremia	408	472	89704	0.846042	0.0353652	0.0237991	0.119451	0.135466	0.056769	0.0599312	0.108764	0.123346	0.0516902	0.0545695	0.975107
temp_amplitude	722	Intervertebral disc disorders	373	461	86177	0.848185	0.0406573	0.124027	-0.108866	-0.0934173	0.0531832	0.060736	-0.0991268	-0.0850597	0.0484252	0.0553023	0.975107
temp_amplitude	300.1	Anxiety disorder	472	1028	80023	0.849424	0.177777	0.22823	-0.0516717	-0.0641165	0.0383426	0.0532118	-0.0470489	-0.0583804	0.0349123	0.0484513	0.975107
temp_amplitude	535	Gastritis and duodenitis	1368	1726	82573	0.851593	0.105233	0.0726343	-0.047418	-0.0553733	0.0292704	0.0308466	-0.0431758	-0.0504194	0.0266518	0.0280869	0.975107
temp_amplitude	428.2	Heart failure NOS	650	375	89714	0.859172	0.140802	0.0123666	-0.100491	-0.115092	0.0682306	0.046009	-0.0915005	-0.104795	0.0621264	0.0418929	0.975107
temp_amplitude	579	Other symptoms involving abdomen and pelvis	319	406	86236	0.86068	0.556313	0.784914	-0.0342056	-0.0185245	0.0581405	0.0678749	-0.0311454	-0.0168672	0.052939	0.0618025	0.975107
temp_amplitude	569	Other disorders of intestine	327	382	86317	0.862186	0.109575	0.201044	-0.0986195	-0.0830702	0.0616331	0.0649705	-0.0897966	-0.0756384	0.0561191	0.059158	0.975107
temp_amplitude	519	Other diseases of respiratory system, not elsewhere classified	728	751	88643	0.867992	9.87914e-05	0.000210589	-0.170052	-0.159852	0.0436755	0.0431337	-0.154839	-0.145551	0.0397681	0.0392748	0.975107
temp_amplitude	562	Diverticulosis and diverticulitis	2203	2325	71477	0.868218	9.80948e-05	3.86635e-05	-0.0965785	-0.102408	0.0247939	0.0248845	-0.0879381	-0.093246	0.0225757	0.0226582	0.975107
temp_amplitude	562.1	Diverticulosis	2203	2325	71477	0.868218	9.80948e-05	3.86635e-05	-0.0965785	-0.102408	0.0247939	0.0248845	-0.0879381	-0.093246	0.0225757	0.0226582	0.975107
temp_amplitude	288.1	Decreased white blood cell count	221	272	89771	0.875105	0.389803	0.298532	0.0634793	0.0802536	0.0738153	0.0771977	0.0578001	0.0730738	0.0672115	0.0702912	0.975107
temp_amplitude	288.11	Neutropenia	221	272	89771	0.875105	0.389803	0.298532	0.0634793	0.0802536	0.0738153	0.0771977	0.0578001	0.0730738	0.0672115	0.0702912	0.975107
temp_amplitude	519.8	Other diseases of respiratory system, NEC	702	722	88698	0.881089	5.76115e-05	0.000116716	-0.178618	-0.169276	0.0444059	0.0439343	-0.162638	-0.154131	0.0404332	0.0400038	0.975107
temp_amplitude	41	Bacterial infection NOS	652	641	87118	0.885875	0.0146644	0.0194865	-0.12347	-0.113405	0.050591	0.0485449	-0.112424	-0.10326	0.0460649	0.0442019	0.975107
temp_amplitude	915	Superficial injury without mention of infection	385	422	89736	0.891484	0.840985	0.990329	-0.0119096	-0.000691097	0.0593597	0.0570162	-0.0108441	-0.000629268	0.0540491	0.0519153	0.975107
temp_amplitude	564	Functional digestive disorders	1516	1495	72994	0.898561	0.437537	0.336284	-0.0239777	-0.0295316	0.0308848	0.030713	-0.0218326	-0.0268896	0.0281217	0.0279653	0.975107
temp_amplitude	292	Neurological disorders	627	469	89604	0.900935	0.0515961	0.0238524	-0.105066	-0.114271	0.0539771	0.0505735	-0.0956661	-0.104048	0.0491481	0.0460489	0.975107
temp_amplitude	428	Congestive heart failure; nonhypertensive	835	486	89418	0.902106	0.104304	0.00773093	-0.0990204	-0.108026	0.0609605	0.0405563	-0.0901616	-0.0983613	0.0555068	0.0369279	0.975107
temp_amplitude	244	Hypothyroidism	369	892	84294	0.909736	0.456897	0.707281	-0.0299438	-0.021908	0.0402489	0.0583418	-0.0272649	-0.019948	0.036648	0.0531223	0.975107
temp_amplitude	350.2	Abnormality of gait	487	398	90260	0.9141	0.62901	0.469334	-0.03169	-0.0410499	0.0655943	0.056733	-0.0288549	-0.0373774	0.059726	0.0516574	0.975107
temp_amplitude	573	Other disorders of liver	646	628	88756	0.914438	0.113654	0.138204	-0.0778091	-0.07046	0.0491846	0.0475274	-0.070848	-0.0641563	0.0447843	0.0432754	0.975107
temp_amplitude	535.8	Other specified gastritis	558	687	84422	0.920158	0.626884	0.55263	-0.0222164	-0.0289047	0.0457018	0.0486756	-0.0202289	-0.0263188	0.0416131	0.0443208	0.975107
temp_amplitude	585	Renal failure	1391	919	87242	0.920478	0.00171028	0.000236138	-0.128383	-0.123103	0.040933	0.0334807	-0.116897	-0.11209	0.037271	0.0304854	0.975107
temp_amplitude	585.1	Acute renal failure	1128	678	87746	0.92474	0.0162547	0.00353649	-0.1147	-0.108974	0.0477291	0.0373608	-0.104438	-0.0992246	0.0434591	0.0340184	0.975107
temp_amplitude	965	Poisoning by analgesics, antipyretics, and antirheumatics	405	921	85074	0.934944	0.000312793	0.023945	-0.140805	-0.134977	0.039064	0.0597768	-0.128208	-0.122901	0.0355692	0.0544289	0.975107
temp_amplitude	362	Other retinal disorders	506	713	85670	0.935119	0.465817	0.454969	-0.033016	-0.0386067	0.0452707	0.0516716	-0.0300623	-0.0351528	0.0412206	0.0470488	0.975107
temp_amplitude	578	Gastrointestinal hemorrhage	894	968	85099	0.936102	0.331717	0.390416	-0.0382186	-0.0337579	0.0393738	0.0393053	-0.0347994	-0.0307377	0.0358512	0.0357889	0.975107
temp_amplitude	433.3	Cerebral ischemia	356	300	88789	0.945531	0.930151	0.998454	0.00627555	-0.000116858	0.0715941	0.060312	0.00571411	-0.000106403	0.065189	0.0549162	0.98039
temp_amplitude	300	Anxiety disorders	506	1049	79968	0.952866	0.129284	0.230401	-0.0574936	-0.0612504	0.0379012	0.0510706	-0.0523499	-0.0557707	0.0345104	0.0465016	0.982897
temp_amplitude	172.2	Other non-epithelial cancer of skin	1107	924	86456	0.963625	0.316921	0.287666	0.0392514	0.0368647	0.0392199	0.0346716	0.0357398	0.0335667	0.0357111	0.0315697	0.982897
temp_amplitude	426	Cardiac conduction disorders	1064	595	84699	0.964778	0.235882	0.0658355	-0.0620275	-0.064812	0.0523287	0.0352327	-0.0564783	-0.0590137	0.0476472	0.0320806	0.982897
temp_amplitude	198	Secondary malignant neoplasm	808	914	83511	0.966159	0.886222	0.939254	-0.00551393	-0.00312704	0.0385357	0.0410329	-0.00502063	-0.00284728	0.0350882	0.0373619	0.982897
temp_amplitude	261	Vitamin deficiency	338	514	90232	0.969792	0.233911	0.389411	-0.063156	-0.0598445	0.0530568	0.0695311	-0.0575058	-0.0544906	0.0483102	0.0633106	0.982897
temp_amplitude	531.2	Gastric ulcer	223	243	89141	0.992681	0.699001	0.682837	0.0317095	0.0327617	0.0820066	0.0801814	0.0288726	0.0298307	0.0746699	0.073008	0.995021
temp_amplitude	565	Anal and rectal conditions	894	794	85338	0.994993	0.0501041	0.0246333	-0.0854229	-0.0857867	0.0436037	0.0381765	-0.0777806	-0.0781118	0.0397027	0.0347611	0.995021
temp_amplitude	327	Sleep disorders	567	297	89550	0.995021	0.00225429	1.29093e-05	-0.219928	-0.21938	0.072001	0.0502976	-0.200252	-0.199753	0.0655595	0.0457977	0.995021

## Sheet: By Age
activity_var	phecode	meaning	N_cases	N_controls	age40-55_p	age40-55_logHR	age40-55_logHR_se	age55-60_logHR	age55-60_logHR_se	age55-60_p	age60-65_logHR	age60-65_logHR_se	age60-65_p	age65-70_logHR	age65-70_logHR_se	age65-70_p	age70-80_logHR	age70-80_logHR_se	age70-80_p	overall_age_diff_p	overall_age_diff_q
temp_amplitude	1002	Symptoms concerning nutrition, metabolism, and development	1187	89386	0.318793	-0.101584	0.101895	0.00210181	0.100466	0.983309	-0.142149	0.080565	0.0776643	-0.0139801	0.0608103	0.818172	-0.0644097	0.0566276	0.25536	0.695854	0.973521
temp_amplitude	1009	Injury, NOS	638	89446	0.388377	-0.113601	0.131701	0.30951	0.134882	0.0217523	-0.0963011	0.0996957	0.334069	-0.0505637	0.0845901	0.550007	-0.0481662	0.0805848	0.550034	0.129824	0.685183
temp_amplitude	1010	Other tests	740	88398	0.0562272	-0.217044	0.113679	-0.0537324	0.118598	0.650504	-0.131957	0.0991361	0.183166	-0.147907	0.0775929	0.0566255	-0.108745	0.0826816	0.188432	0.888324	0.980843
temp_amplitude	1011	Complications of surgical and medical procedures	420	90403	0.0503605	-0.319484	0.163261	-0.0826715	0.179348	0.64483	-0.0298275	0.133482	0.82318	-0.0534537	0.101296	0.597709	-0.183524	0.101175	0.0696897	0.573574	0.967485
temp_amplitude	1019	Other ill-defined and unknown causes of morbidity and mortality	1822	86650	0.49738	0.0461417	0.0679935	0.0979667	0.0785825	0.212517	-0.129181	0.0659661	0.0501962	0.0649946	0.0499445	0.193143	-0.00279761	0.0479161	0.953441	0.112728	0.683999
temp_amplitude	1100	Family history	767	90215	0.337531	-0.120731	0.125886	0.0432717	0.124004	0.727124	0.0629671	0.0944933	0.505178	0.112671	0.074031	0.128023	-0.00802177	0.0731766	0.912709	0.532708	0.964468
temp_amplitude	112	Candidiasis	529	90560	0.83253	0.0434489	0.205474	0.323081	0.14846	0.0295389	-0.0733516	0.107662	0.495674	-0.0149946	0.0934585	0.872533	-0.0370694	0.0823089	0.652444	0.25327	0.759809
temp_amplitude	153	Colorectal cancer	728	89463	0.771347	0.042683	0.146872	-0.200599	0.132721	0.130678	0.0641146	0.0979924	0.51293	0.0661331	0.0748339	0.376841	0.0390265	0.0721694	0.588671	0.47357	0.937275
temp_amplitude	153.2	Colon cancer	501	89690	0.34193	0.176349	0.18556	-0.2147	0.168903	0.203676	0.0471802	0.119519	0.693026	0.10233	0.08885	0.249436	0.0976438	0.0840371	0.245271	0.465345	0.936768
temp_amplitude	159	Malignant neoplasm of other and ill-defined sites within the digestive organs and peritoneum	766	89265	0.586186	-0.0771923	0.141801	-0.271831	0.138641	0.0499161	-0.0598704	0.0960373	0.533017	-0.0268541	0.0741385	0.717191	0.0765298	0.0696814	0.272082	0.219757	0.738804
temp_amplitude	165	Cancer within the respiratory system	477	90815	0.969907	-0.00918516	0.243476	0.50722	0.202044	0.012058	-0.184408	0.133431	0.166957	-0.0579766	0.0912605	0.525241	-0.0018398	0.081306	0.981947	0.0826235	0.603787
temp_amplitude	165.1	Cancer of bronchus; lung	419	90873	0.917683	-0.0274248	0.265351	0.484927	0.212693	0.0226116	-0.153808	0.140561	0.27385	-0.0454444	0.0980918	0.643161	0.0203951	0.0864015	0.813394	0.165762	0.70823
temp_amplitude	172	Skin cancer	2430	86057	0.752308	-0.0244502	0.077473	0.162639	0.0705206	0.0210961	0.125126	0.0563681	0.0264323	0.0282423	0.0407132	0.487877	0.0510054	0.0381915	0.181708	0.252259	0.759809
temp_amplitude	172.2	Other non-epithelial cancer of skin	2031	86456	0.302073	-0.0923177	0.0894553	0.234523	0.0805363	0.00359097	0.0940095	0.0627818	0.134289	0.000168757	0.044298	0.99696	0.0359575	0.0410577	0.38115	0.048111	0.565248
temp_amplitude	174	Breast cancer	1339	86586	0.400845	-0.0620005	0.0738002	-0.304169	0.0894174	0.000669755	-0.107531	0.0698848	0.12388	-0.120057	0.060351	0.0466675	-0.053922	0.0697908	0.439745	0.205364	0.738804
temp_amplitude	174.1	Breast cancer [female]	1338	86587	0.398908	-0.0622595	0.0738045	-0.297393	0.0895804	0.000900673	-0.10778	0.0698879	0.123028	-0.120365	0.060355	0.046122	-0.054214	0.069795	0.4373	0.234095	0.738804
temp_amplitude	174.11	Malignant neoplasm of female breast	1261	86664	0.387803	-0.0676067	0.078284	-0.303001	0.0925595	0.00106193	-0.107171	0.0716092	0.134495	-0.119863	0.0615978	0.0516665	-0.0432557	0.0712195	0.543614	0.226116	0.738804
temp_amplitude	185	Cancer of prostate	1580	88714	0.904971	0.0180211	0.15095		0.0977941			0.0656067			0.0484069			0.04674		0.690348	0.973521
temp_amplitude	189	Cancer of urinary organs (incl. kidney and bladder)	601	90141	0.430101	-0.175628	0.222591	0.0239781	0.168346	0.886737	-0.01271	0.107978	0.906298	-0.147101	0.0830595	0.0765549	0.0127228	0.0741412	0.863751	0.590104	0.967485
temp_amplitude	195	Cancer, suspected or other	3431	81802	0.272242	0.0719362	0.0655208	0.0415605	0.059327	0.483595	0.049397	0.0454467	0.277072	-0.111151	0.0359166	0.00197005	0.0143513	0.032497	0.658765	0.0117362	0.484919
temp_amplitude	195.1	Malignant neoplasm, other	3387	81846	0.262563	0.0744806	0.0664794	0.0254329	0.0600355	0.671835	0.0472478	0.0459344	0.30367	-0.114951	0.0360631	0.00143502	0.0127698	0.0326541	0.695751	0.0119103	0.484919
temp_amplitude	198	Secondary malignant neoplasm	1722	83511	0.759033	0.0285273	0.0929983	-0.109406	0.0876785	0.212101	0.0517438	0.0607254	0.394162	-0.0222331	0.0496838	0.654519	0.000716845	0.0483907	0.988181	0.624928	0.973521
temp_amplitude	198.1	Secondary malignancy of lymph nodes	914	84319	0.766548	0.0330043	0.111165	-0.135782	0.118662	0.252512	0.10769	0.0789632	0.172631	0.0559949	0.0677831	0.408753	0.00637944	0.071382	0.928788	0.515465	0.960179
temp_amplitude	198.2	Secondary malignancy of respiratory organs	443	84790	0.840696	0.0445063	0.22142	-0.0517487	0.17261	0.764329	0.16171	0.11574	0.162357	0.139899	0.0956822	0.143708	-0.0881484	0.0941245	0.349011	0.348394	0.910938
temp_amplitude	198.4	Secondary malignant neoplasm of liver	525	84708	0.788175	0.0507678	0.188952	-0.36508	0.176398	0.0384866	0.0600633	0.107468	0.576235	0.0729216	0.0900119	0.417864	0.0411597	0.085072	0.628512	0.227078	0.738804
temp_amplitude	198.6	Secondary malignancy of bone	459	84774	0.870992	0.035978	0.221542	-0.017078	0.172534	0.921151	0.0704837	0.115265	0.540874	-0.0861262	0.0962834	0.37105	0.0722886	0.0895251	0.419397	0.762054	0.973926
temp_amplitude	208	Benign neoplasm of colon	3749	83318	0.466657	-0.0322288	0.0442746	-0.0216517	0.052443	0.679708	-0.0380385	0.0425104	0.370892	-0.0632675	0.0350937	0.0714175	-0.0591615	0.0373943	0.113627	0.948301	0.980843
temp_amplitude	211	Benign neoplasm of other parts of digestive system	1246	89213	0.383968	-0.0932024	0.107054	0.0506912	0.0959617	0.59733	-0.0615292	0.0697077	0.377413	-0.0278673	0.0584438	0.633489	-0.0197588	0.0601213	0.742422	0.860146	0.980843
temp_amplitude	214	Lipoma	408	89331	0.954615	0.00772419	0.135719	0.0244262	0.133928	0.855282	-0.229424	0.138685	0.0980715	0.0276613	0.0976939	0.777067	0.140579	0.125464	0.262514	0.372778	0.915878
temp_amplitude	216	Benign neoplasm of skin	461	88828	0.0594794	0.195021	0.103479	0.0893779	0.133026	0.501659	-0.0515838	0.128637	0.688419	0.0109562	0.10113	0.913728	-0.0603867	0.120038	0.614921	0.445579	0.936768
temp_amplitude	218	Benign neoplasm of uterus	414	86903	0.675226	-0.0361803	0.0863518		0.167793			0.139879			0.131045			0.175534		0.0910984	0.638138
temp_amplitude	244	Hypothyroidism	1261	84294	0.474471	0.0603557	0.0843871	-0.0635543	0.0838909	0.448701	0.0123864	0.0731348	0.865511	-0.140237	0.0633414	0.0268294	0.034339	0.060866	0.572636	0.205421	0.738804
temp_amplitude	244.4	Hypothyroidism NOS	1163	84392	0.531031	0.0552389	0.0881802	-0.046112	0.0863682	0.59341	0.0324033	0.0749068	0.665319	-0.136504	0.066309	0.0395327	0.033345	0.0638155	0.601307	0.263319	0.77367
temp_amplitude	250	Diabetes mellitus	2258	85358	1.96397e-07	-0.407942	0.0784094	-0.425338	0.0783871	5.75909e-08	-0.22274	0.0597257	0.000191946	-0.179569	0.0455224	7.99232e-05	-0.185626	0.0453108	4.19036e-05	0.00753195	0.484919
temp_amplitude	250.2	Type 2 diabetes	1936	85680	3.86591e-07	-0.422227	0.0831902	-0.463182	0.083245	2.63534e-08	-0.32783	0.0660322	6.88077e-07	-0.193955	0.049765	9.72227e-05	-0.252281	0.0501461	4.88132e-07	0.018867	0.509573
temp_amplitude	261	Vitamin deficiency	852	90232	0.167844	-0.144755	0.104958	0.0355174	0.123343	0.77338	-0.0274481	0.100791	0.78537	0.0452509	0.0746058	0.544161	-0.124677	0.0667327	0.0617188	0.362475	0.914207
temp_amplitude	261.4	Vitamin D deficiency	580	90504	0.117348	-0.19941	0.127337	0.0106436	0.159187	0.946691	-0.0170862	0.118337	0.885196	0.0852749	0.0888655	0.337259	-0.054596	0.0810849	0.500744	0.445653	0.936768
temp_amplitude	272	Disorders of lipoid metabolism	4072	74888	0.00118091	-0.223161	0.0688037	-0.190792	0.0576553	0.000935714	-0.0858724	0.0416935	0.0394356	-0.0727609	0.0317028	0.0217275	-0.032404	0.0313974	0.302043	0.0311946	0.555654
temp_amplitude	272.1	Hyperlipidemia	4041	74919	0.00255438	-0.208056	0.0689654	-0.193127	0.0580431	0.000876912	-0.0839408	0.041769	0.044469	-0.0671209	0.0318243	0.034935	-0.0317174	0.0314858	0.313763	0.0400675	0.565248
temp_amplitude	272.11	Hypercholesterolemia	3697	75263	0.00944676	-0.184314	0.0710142	-0.179526	0.0612536	0.00338018	-0.102995	0.0436141	0.0182004	-0.0643171	0.0332872	0.0533364	-0.0135604	0.0328276	0.679549	0.0493493	0.565248
temp_amplitude	274	Gout and other crystal arthropathies	572	89630	0.0647229	-0.34344	0.185928	-0.0910583	0.173997	0.600744	-0.0331694	0.12326	0.787853	-0.139149	0.0865953	0.108078	-0.148316	0.0794658	0.0619834	0.718941	0.973521
temp_amplitude	274.1	Gout	545	89657	0.0637599	-0.359669	0.194011	-0.0928887	0.180696	0.60721	0.00306099	0.126924	0.98076	-0.152323	0.0894092	0.088444	-0.15872	0.080572	0.0488489	0.600283	0.967485
temp_amplitude	275	Disorders of mineral metabolism	821	90347	0.319446	-0.13544	0.136039	-0.0169113	0.116055	0.884144	-0.189615	0.101061	0.0606208	-0.128962	0.0747728	0.0845785	-0.0209462	0.0669816	0.754497	0.576982	0.967485
temp_amplitude	275.5	Disorders of calcium/phosphorus metabolism	527	90641	0.436579	-0.140611	0.180738	0.227308	0.143241	0.112538	-0.160378	0.128563	0.212226	-0.172209	0.0924415	0.0624764	-0.00364132	0.0815813	0.964399	0.147287	0.70823
temp_amplitude	276	Disorders of fluid, electrolyte, and acid-base balance	2467	88117	0.126296	-0.139672	0.0913561	0.0189382	0.0814826	0.816212	-0.106197	0.0594138	0.0738711	-0.0535269	0.0425145	0.208021	0.0155524	0.035365	0.660106	0.235307	0.738804
temp_amplitude	276.1	Electrolyte imbalance	1666	88918	0.0831598	-0.196463	0.113389	0.0582866	0.103994	0.575152	-0.129371	0.0724706	0.0742358	-0.0047956	0.051446	0.925732	0.0889134	0.0418421	0.0335889	0.0241001	0.509573
temp_amplitude	276.12	Hyposmolality and/or hyponatremia	880	89704	0.154284	-0.253383	0.177867	0.116673	0.14226	0.412136	0.0139265	0.103929	0.893403	0.16158	0.0690625	0.0193032	0.179833	0.0546357	0.000996553	0.12178	0.683999
temp_amplitude	276.14	Hypopotassemia	611	89973	0.584456	-0.0805184	0.14723	-0.168947	0.204276	0.408207	-0.236937	0.11637	0.0417445	-0.207458	0.0885989	0.0192045	-0.159917	0.0748027	0.0325294	0.9273	0.980843
temp_amplitude	276.5	Hypovolemia	814	89770	0.172581	-0.234082	0.17162	0.00101175	0.1315	0.993861	-0.09443	0.10503	0.368613	-0.0726439	0.0738081	0.325004	-0.125895	0.0631059	0.0460447	0.820245	0.980843
temp_amplitude	277	Other disorders of metabolism	477	90724	0.548291	0.0805057	0.134104	-0.162926	0.169509	0.33647	0.0881279	0.120238	0.463591	-0.127616	0.100279	0.203158	0.0640427	0.0917306	0.485077	0.399432	0.933099
temp_amplitude	278	Overweight, obesity and other hyperalimentation	3259	86565	0.0285161	-0.117061	0.0534498	-0.0797232	0.0533454	0.135052	-0.152305	0.0467692	0.00112783	-0.148669	0.039606	0.000174248	-0.261016	0.0438507	2.64272e-09	0.0743033	0.588235
temp_amplitude	278.1	Obesity	3252	86572	0.0298077	-0.116135	0.0534533	-0.0791331	0.0533366	0.1379	-0.153483	0.046857	0.00105453	-0.151986	0.0396769	0.000127831	-0.261801	0.0439429	2.55711e-09	0.0721463	0.587477
temp_amplitude	280	Iron deficiency anemias	1581	86004	0.490288	-0.055171	0.0799752	-0.107504	0.0885577	0.224769	-0.139107	0.0692577	0.0445859	-0.0912284	0.0534527	0.0878753	-0.0660394	0.0515617	0.20027	0.914429	0.980843
temp_amplitude	280.1	Iron deficiency anemias, unspecified or not due to blood loss	1553	86032	0.403774	-0.0689262	0.0825563	-0.125875	0.0899984	0.161923	-0.134707	0.0694737	0.0525062	-0.0911281	0.053798	0.0902855	-0.0611446	0.051779	0.237652	0.914059	0.980843
temp_amplitude	285	Other anemias	1909	85676	0.523067	-0.0528015	0.0826801	-0.0832531	0.0817662	0.30859	-0.0555514	0.062772	0.376172	-0.10227	0.0490657	0.0371289	-0.0920356	0.0447523	0.039729	0.970534	0.989508
temp_amplitude	287	Purpura and other hemorrhagic conditions	419	90627	0.0623756	0.298145	0.159982	-0.0270929	0.204938	0.894826	-0.147563	0.146816	0.314852	-0.190732	0.101138	0.0593141	-0.278054	0.0967465	0.00405255	0.043765	0.565248
temp_amplitude	288	Diseases of white blood cells	660	89604	0.754419	-0.0425381	0.135984	0.324761	0.130054	0.0125205	-0.006857	0.100489	0.945597	0.0344031	0.0775139	0.657165	0.00736399	0.0818688	0.928328	0.244077	0.756107
temp_amplitude	288.1	Decreased white blood cell count	493	89771	0.846127	0.02992	0.154177	0.248067	0.15122	0.100914	0.0138321	0.112717	0.902333	0.0511778	0.0893813	0.56693	0.109623	0.0962613	0.254782	0.756107	0.973926
temp_amplitude	288.11	Neutropenia	493	89771	0.846127	0.02992	0.154177	0.248067	0.15122	0.100914	0.0138321	0.112717	0.902333	0.0511778	0.0893813	0.56693	0.109623	0.0962613	0.254782	0.756107	0.973926
temp_amplitude	289	Other diseases of blood and blood-forming organs	718	89546	0.88155	0.0177863	0.119367	-0.254507	0.142679	0.074461	-0.0510624	0.0945145	0.589018	-0.0640472	0.0793848	0.419785	-0.0405161	0.0772039	0.599727	0.657145	0.973521
temp_amplitude	290	Delirium dementia and amnestic and other cognitive disorders	1010	89690	0.091981	-0.35066	0.208102	0.571583	0.195187	0.00340725	-0.235617	0.126663	0.0628578	-0.0515339	0.0683194	0.450664	-0.0164146	0.0477699	0.731134	0.00684696	0.484919
temp_amplitude	290.1	Dementias	422	90278	0.161764	-0.483915	0.34586	0.190236	0.370599	0.607728	-0.387074	0.291661	0.184463	-0.0324186	0.102009	0.750635	0.0248631	0.0712422	0.727094	0.362273	0.914207
temp_amplitude	290.2	Delirium due to conditions classified elsewhere	492	90208	0.106445	-0.549339	0.340279	0.527568	0.253856	0.0376892	-0.267792	0.172303	0.120138	-0.0559878	0.0977158	0.566668	-0.125224	0.0702141	0.0745124	0.0659604	0.565248
temp_amplitude	292	Neurological disorders	1096	89604	0.214575	-0.175614	0.1415	0.224631	0.142843	0.11582	-0.118335	0.092505	0.200818	-0.162167	0.0654421	0.013211	-0.0944337	0.0512063	0.0651566	0.181532	0.728686
temp_amplitude	292.4	Altered mental status	508	90192	0.536267	-0.152684	0.246874	0.151717	0.23217	0.513451	-0.22286	0.135564	0.100186	-0.1426	0.0991154	0.150228	-0.0504886	0.0721165	0.483866	0.606152	0.967485
temp_amplitude	300	Anxiety disorders	1555	79968	0.0197418	-0.159552	0.0684415	0.0399089	0.0734638	0.58696	-0.0663967	0.0713481	0.352059	-0.0625089	0.0572584	0.274966	-0.0292293	0.0571229	0.608867	0.362398	0.914207
temp_amplitude	300.1	Anxiety disorder	1500	80023	0.0277017	-0.153941	0.0699259	0.0252164	0.0752541	0.737563	-0.071439	0.0727696	0.32624	-0.0592449	0.0582388	0.309022	-0.0133865	0.0578641	0.817048	0.434709	0.936768
temp_amplitude	306	Other mental disorder	6728	74795	0.0339508	-0.0963391	0.0454289	-0.0295027	0.0438417	0.500988	-0.0447461	0.033193	0.17764	-0.0438271	0.0250811	0.080566	-0.0337659	0.024315	0.164928	0.800963	0.980843
temp_amplitude	317	Alcohol-related disorders	1646	85663	0.238837	-0.0870823	0.0739303	-0.0165375	0.0777389	0.831537	0.0230861	0.0619173	0.709257	-0.0457459	0.0531883	0.389748	-0.0932872	0.0552188	0.0911407	0.648474	0.973521
temp_amplitude	317.1	Alcoholism	1289	86020	0.588005	-0.044676	0.0824693	-0.00208346	0.0863466	0.98075	-0.00611445	0.0730186	0.933265	-0.0536775	0.0600202	0.371148	-0.0483792	0.0610113	0.427804	0.976424	0.989508
temp_amplitude	318	Tobacco use disorder	1066	86243	0.133627	-0.111848	0.0745675	0.113107	0.0892418	0.205003	-0.0889772	0.0825476	0.281083	0.0692734	0.0682294	0.309963	-0.0755641	0.0758413	0.319082	0.147506	0.70823
temp_amplitude	327	Sleep disorders	864	89550	0.0011689	-0.350925	0.108098	-0.27028	0.108976	0.0131316	-0.194577	0.0885524	0.0279982	-0.12959	0.0750929	0.0843953	-0.262609	0.0864888	0.00239475	0.469729	0.936768
temp_amplitude	327.3	Sleep apnea	745	89669	0.000334323	-0.428481	0.119449	-0.321997	0.121811	0.00820753	-0.263951	0.0969979	0.00650447	-0.167418	0.081596	0.0401902	-0.271198	0.0936117	0.00376691	0.456049	0.936768
temp_amplitude	339	Other headache syndromes	728	85626	0.786735	-0.0252883	0.0934688	-0.0554785	0.112313	0.621334	-0.191941	0.097894	0.0499141	-0.129461	0.0831803	0.119615	-0.138185	0.0920268	0.133206	0.745799	0.973926
temp_amplitude	340	Migraine	459	85895	0.189129	-0.151383	0.115282	-0.10681	0.142792	0.454455	-0.192124	0.135293	0.155589	-0.172236	0.101956	0.0911594	0.121672	0.113732	0.284704	0.290034	0.817146
temp_amplitude	345	Epilepsy, recurrent seizures, convulsions	413	89279	0.380629	-0.139491	0.159102	0.0529527	0.169739	0.755067	0.170436	0.134476	0.205009	0.0990124	0.105417	0.347606	-0.0389667	0.0942281	0.679214	0.511011	0.958146
temp_amplitude	350	Abnormal movement	1092	90053	0.0264747	-0.319587	0.144012	-0.149079	0.125498	0.234872	0.0283616	0.0895811	0.751545	-0.130088	0.066997	0.0521727	-0.0160183	0.0519681	0.757905	0.15158	0.70823
temp_amplitude	350.2	Abnormality of gait	885	90260	0.274443	-0.189639	0.173521	-0.189329	0.149387	0.205024	0.0257846	0.101261	0.799004	-0.110578	0.0736302	0.133147	0.0303726	0.0560975	0.588214	0.309772	0.832162
temp_amplitude	351	Other peripheral nerve disorders	905	87803	0.962788	-0.00420555	0.0901401	-0.127699	0.107911	0.236661	-0.118526	0.0840477	0.158475	-0.0264312	0.0768922	0.731039	-0.108424	0.0756897	0.152005	0.780783	0.975861
temp_amplitude	357	Inflammatory and toxic neuropathy	417	90616	0.382612	-0.158683	0.181749	0.0401488	0.171651	0.815064	-0.316454	0.135333	0.0193698	-0.280815	0.103107	0.00645886	-0.166839	0.103417	0.106688	0.480398	0.937763
temp_amplitude	362	Other retinal disorders	1219	85670	0.547691	0.0960642	0.159781	-0.18687	0.127983	0.144259	0.0233831	0.0854516	0.78436	-0.0209632	0.0628752	0.738825	-0.0490643	0.047967	0.306367	0.60569	0.967485
temp_amplitude	362.2	Degeneration of macula and posterior pole of retina	976	86196	0.15849	0.32332	0.229278	-0.0937953	0.162816	0.564559	0.0267354	0.096527	0.781801	-0.0993593	0.0717186	0.165929	-0.0877101	0.0519565	0.0913834	0.392071	0.933099
temp_amplitude	362.29	Macular degeneration (senile) of retina NOS	988	86231	0.159033	0.322981	0.229336	-0.109807	0.159979	0.49247	0.0260228	0.0965539	0.787533	-0.0882631	0.0709446	0.213458	-0.0785613	0.0516375	0.128159	0.426844	0.936768
temp_amplitude	364	Corneal opacity and other disorders of cornea	480	87942	0.238277	-0.399869	0.339072	-0.110459	0.248334	0.656463	-0.190898	0.144643	0.186906	-0.109347	0.0921442	0.235349	0.117412	0.0754904	0.119871	0.12238	0.683999
temp_amplitude	365	Glaucoma	1139	87283	0.13284	0.217059	0.144418	0.0896718	0.118105	0.447699	-0.0548888	0.0829353	0.508082	-0.00537546	0.0580224	0.926186	-0.0236263	0.0545503	0.664935	0.488396	0.940492
temp_amplitude	366	Cataract	5585	81265	0.464847	-0.0597633	0.081768	-0.0843877	0.0647927	0.192771	0.00949643	0.0401216	0.812896	-0.0174353	0.027039	0.519043	0.0223605	0.0226375	0.323267	0.439638	0.936768
temp_amplitude	366.2	Senile cataract	3160	83690	0.0490416	-0.238011	0.120926	-0.0724122	0.0882565	0.411946	-0.0196846	0.0531277	0.710999	-0.0536986	0.0359706	0.135476	0.0714687	0.029896	0.0168219	0.0112391	0.484919
temp_amplitude	367	Disorders of refraction and accommodation; blindness and low vision	1444	89493	0.0358743	-0.265712	0.126629	-0.106515	0.105962	0.314791	-0.0850889	0.0736115	0.247714	-0.00943025	0.0535045	0.860096	0.0488274	0.0480575	0.30962	0.110634	0.683999
temp_amplitude	367.1	Myopia	487	90450	0.336028	-0.153562	0.15962	-0.102747	0.143185	0.473014	-0.123414	0.112656	0.273299	-0.0936406	0.0950823	0.324704	0.018016	0.0976295	0.853594	0.838593	0.980843
temp_amplitude	367.2	Astigmatism	767	90170	0.019585	-0.626943	0.268589	-0.178955	0.173088	0.301187	-0.0157607	0.104379	0.879979	0.00689518	0.0740876	0.92585	0.0823858	0.0612565	0.178647	0.0651127	0.565248
temp_amplitude	368	Visual disturbances	741	90093	0.169074	-0.185871	0.135161	-0.0735029	0.123552	0.551899	-0.0820238	0.102977	0.425727	-0.0830111	0.0794122	0.295876	0.0583734	0.0694544	0.400653	0.434547	0.936768
temp_amplitude	374	Other disorders of eyelids	573	88177	0.580567	-0.0939827	0.170087	-0.0847803	0.191452	0.65789	0.0814644	0.113761	0.47393	0.0107782	0.086271	0.900576	0.0430422	0.0743946	0.562882	0.88271	0.980843
temp_amplitude	379	Other disorders of eye	1470	88262	0.627171	0.0596121	0.122731	-0.0740192	0.11499	0.519768	-0.054292	0.0757475	0.473528	-0.0142274	0.0527136	0.787237	0.0745183	0.0462148	0.106867	0.459604	0.936768
temp_amplitude	379.2	Disorders of vitreous body	418	89314	0.302318	-0.197925	0.191885	0.114816	0.175795	0.513674	-0.0268904	0.125105	0.829812	0.0305122	0.100722	0.76194	0.0122841	0.0962508	0.898445	0.793902	0.97949
temp_amplitude	379.3	Aphakia and other disorders of lens	897	88835	0.294968	0.228471	0.218155	-0.120359	0.170351	0.479856	-0.0323895	0.103587	0.754525	-0.0718983	0.0669058	0.282545	0.0751465	0.0562934	0.181906	0.32124	0.847717
temp_amplitude	38	Septicemia	1175	87236	0.0190514	0.245805	0.104842	-0.00825325	0.110704	0.940571	-0.0353092	0.0783365	0.652178	-0.0848856	0.0632928	0.179869	-0.106395	0.0558329	0.0567019	0.0551654	0.565248
temp_amplitude	386	Vertiginous syndromes and other disorders of vestibular system	1104	88268	0.0750943	-0.177317	0.0996226	-0.111538	0.10173	0.2729	-0.0964896	0.083596	0.248403	-0.0468423	0.0632877	0.45921	-0.0746954	0.0621534	0.229444	0.849377	0.980843
temp_amplitude	386.9	Dizziness and giddiness (Light-headedness and vertigo)	854	88518	0.166141	-0.155981	0.112645	-0.071169	0.117893	0.546061	-0.0232629	0.0932665	0.803033	-0.0237145	0.0719994	0.741875	-0.0535398	0.069772	0.442871	0.884897	0.980843
temp_amplitude	389	Hearing loss	1682	88837	0.115142	0.183648	0.116565	0.0207586	0.103759	0.84143	-0.056871	0.074004	0.442199	-0.0987137	0.0502972	0.0496917	-0.0445815	0.042481	0.293973	0.251547	0.759809
temp_amplitude	394	Rheumatic disease of the heart valves	1514	88405	0.0657296	0.222512	0.120913	-0.238829	0.11281	0.0342512	-0.0861815	0.0793341	0.277341	-0.063842	0.0534572	0.232375	-0.060844	0.0446175	0.172669	0.0918022	0.638138
temp_amplitude	394.2	Mitral valve disease	842	89077	0.0409945	0.304389	0.148949	-0.224539	0.142363	0.114742	-0.035563	0.106274	0.737901	-0.0499304	0.0718427	0.487058	-0.0746046	0.0606216	0.21845	0.126753	0.683999
temp_amplitude	394.7	Disease of tricuspid valve	499	89420	0.0550323	0.380127	0.198125	-0.190734	0.201498	0.343852	-0.0739051	0.137302	0.590394	-0.0695835	0.0924957	0.451877	0.00365946	0.0778303	0.962499	0.271034	0.786635
temp_amplitude	395	Heart valve disorders	1092	88827	0.00169072	0.412579	0.131403	-0.200875	0.128589	0.118254	-0.0872379	0.0908172	0.336759	-0.0812744	0.0634026	0.199885	-0.034738	0.0530973	0.512962	0.00888885	0.484919
temp_amplitude	395.1	Nonrheumatic mitral valve disorders	831	89088	0.0211925	0.340461	0.147735	-0.210554	0.14305	0.141052	-0.0490987	0.107508	0.647889	-0.0458031	0.0719552	0.524418	-0.0873092	0.0613305	0.154567	0.0793847	0.601544
temp_amplitude	401	Hypertension	6153	62107	4.78449e-05	-0.188546	0.0463723	-0.19834	0.0454268	1.26461e-05	-0.126495	0.0346227	0.000258645	-0.09514	0.0268002	0.000385271	-0.0780568	0.0258286	0.00251017	0.0674331	0.565248
temp_amplitude	401.1	Essential hypertension	6143	62117	4.28807e-05	-0.190095	0.0464622	-0.198078	0.0454257	1.29782e-05	-0.126898	0.0346577	0.000250776	-0.0953177	0.0268151	0.000378518	-0.0786349	0.0258536	0.00235369	0.0673124	0.565248
temp_amplitude	41	Bacterial infection NOS	1293	87118	0.319329	-0.100136	0.100554	-0.102246	0.0955252	0.284458	-0.0584627	0.0767714	0.446348	-0.126067	0.0602862	0.0365148	-0.141864	0.055338	0.0103596	0.928876	0.980843
temp_amplitude	41.4	E. coli	516	87895	0.689508	-0.0661798	0.165647	0.051385	0.14664	0.726026	-0.121071	0.124923	0.332462	-0.182541	0.0975307	0.061258	-0.102673	0.0851455	0.227874	0.760915	0.973926
temp_amplitude	411	Ischemic Heart Disease	2995	82808	0.00297848	-0.223379	0.075213	-0.030017	0.0662142	0.65031	-0.101608	0.0494556	0.0399247	-0.0269793	0.0371687	0.467923	-0.0753305	0.0360703	0.0367588	0.166193	0.70823
temp_amplitude	411.2	Myocardial infarction	1005	84798	0.0324196	-0.257225	0.120244	0.05286	0.117322	0.652309	-0.129455	0.085199	0.128651	0.0351782	0.0645813	0.585951	-0.0555751	0.0622819	0.372224	0.161328	0.70823
temp_amplitude	411.3	Angina pectoris	1022	84781	0.0316423	-0.264513	0.123092	-0.00821528	0.111438	0.941233	-0.0802609	0.0816009	0.325323	-0.0834436	0.0651541	0.200295	-0.0512066	0.0626216	0.41352	0.562788	0.967485
temp_amplitude	411.4	Coronary atherosclerosis	2007	83796	0.00427704	-0.255738	0.0895137	-0.0534942	0.0775913	0.49055	-0.134622	0.0605265	0.0261359	0.0115994	0.0447639	0.79554	-0.075579	0.045072	0.0935714	0.0582789	0.565248
temp_amplitude	411.8	Other chronic ischemic heart disease, unspecified	1048	84755	0.0935365	-0.274942	0.163946	-0.138284	0.124384	0.266244	-0.270181	0.0927569	0.00358222	-0.037808	0.0623648	0.544356	-0.0987981	0.0567666	0.0817839	0.230586	0.738804
temp_amplitude	414	Other forms of chronic heart disease	596	85207	0.702822	-0.0627475	0.16447	-0.272013	0.157501	0.0841579	-0.160171	0.117955	0.174496	-0.0248881	0.0844004	0.768085	-0.126428	0.0789007	0.109075	0.653085	0.973521
temp_amplitude	415	Pulmonary heart disease	709	89436	0.522637	-0.085479	0.13371	-0.221826	0.140359	0.114013	-0.131796	0.102784	0.19975	-0.0420826	0.0775863	0.587545	0.0303115	0.074451	0.68391	0.484943	0.940196
temp_amplitude	416	Cardiomegaly	853	89292	0.504066	0.112088	0.167769	-0.299685	0.141644	0.0343654	-0.138816	0.0977509	0.15558	0.0190206	0.0697215	0.785001	-0.116433	0.0629782	0.0644888	0.158998	0.70823
temp_amplitude	418	Nonspecific chest pain	2517	83404	0.0843134	-0.0945003	0.054745	-0.0653302	0.0615365	0.288395	-0.0588512	0.0520554	0.258244	-0.0495508	0.0440517	0.26066	-0.0626964	0.0452022	0.165435	0.979093	0.989508
temp_amplitude	418.1	Precordial pain	519	85402	0.0595818	-0.217133	0.115259	-0.109004	0.147157	0.458857	-0.0544115	0.115721	0.638216	0.0944546	0.0972711	0.331526	0.0399388	0.0959513	0.677234	0.258258	0.766702
temp_amplitude	420	Carditis	446	90401	0.955877	0.0100542	0.181719	-0.270098	0.196593	0.169473	-0.152578	0.125598	0.224438	-0.215079	0.107191	0.0448036	-0.214496	0.0894642	0.0165046	0.811398	0.980843
temp_amplitude	426	Cardiac conduction disorders	1659	84699	0.282901	-0.141827	0.132077	0.0192318	0.107205	0.857629	-0.0934026	0.0714631	0.191211	-0.000617588	0.0497318	0.990092	-0.110495	0.0436571	0.0113744	0.407809	0.936768
temp_amplitude	426.2	Atrioventricular [AV] block	629	85729	0.046317	-0.459075	0.230402	-0.169429	0.205936	0.410663	-0.0458778	0.11761	0.696474	0.0137984	0.0805076	0.863915	-0.0710842	0.0687386	0.301078	0.354724	0.914207
temp_amplitude	426.3	Bundle branch block	895	85463	0.368429	-0.177173	0.196986	0.0561843	0.142628	0.693638	-0.0569916	0.0939509	0.544109	-0.0474739	0.0677947	0.483765	-0.202539	0.0612143	0.000937353	0.280579	0.79965
temp_amplitude	426.31	Right bundle branch block	438	85920	0.544	-0.16644	0.274302	0.241935	0.192983	0.209965	-0.095992	0.138217	0.487368	-0.0529302	0.0982352	0.590017	-0.227929	0.0861342	0.00813987	0.233084	0.738804
temp_amplitude	426.32	Left bundle branch block	433	85925	0.51603	-0.18418	0.283582	-0.0226708	0.217979	0.917166	-0.0221328	0.130355	0.865177	-0.0643217	0.098199	0.512458	-0.178329	0.0887958	0.0446107	0.822389	0.980843
temp_amplitude	426.9	Cardiac pacemaker/device in situ	421	85937	0.645432	0.126978	0.275968	0.0772525	0.199682	0.698847	-0.353465	0.158965	0.0261797	0.0851774	0.100371	0.39609	-0.00227079	0.0814257	0.977752	0.172047	0.719217
temp_amplitude	426.91	Cardiac pacemaker in situ	401	85957	0.618615	0.14712	0.295531	0.0124176	0.206253	0.951992	-0.397833	0.166679	0.0169949	0.117123	0.103774	0.259051	-0.00166909	0.0823926	0.983838	0.103569	0.683999
temp_amplitude	427	Cardiac dysrhythmias	2730	83628	0.074799	0.110915	0.0622527	-0.123363	0.0699469	0.0777882	0.0281733	0.0528858	0.594228	-0.0312571	0.039863	0.432975	-0.104053	0.0383445	0.00665518	0.0179911	0.509573
temp_amplitude	427.2	Atrial fibrillation and flutter	555	85803	0.963257	-0.0113003	0.245301	-0.196569	0.195432	0.314502	0.107151	0.128504	0.404372	-0.0506556	0.083315	0.543187	-0.103776	0.0747407	0.164992	0.626767	0.973521
temp_amplitude	427.3	Other specified cardiac dysrhythmias	747	85611	0.366973	0.10974	0.121642	-0.0266756	0.137672	0.846362	0.0240058	0.104233	0.817852	-0.0883915	0.0757434	0.243216	-0.0123053	0.0696061	0.859677	0.703521	0.973521
temp_amplitude	427.7	Tachycardia NOS	401	85957	0.889221	0.0189139	0.135787	0.0253338	0.195464	0.896876	-0.120979	0.135664	0.372523	-0.109048	0.10812	0.313177	-0.121951	0.106103	0.250405	0.885682	0.980843
temp_amplitude	427.9	Palpitations	499	85859	0.751546	-0.0356839	0.112709	-0.125675	0.12664	0.32101	-0.0504278	0.116275	0.664509	0.0206457	0.103774	0.842304	-0.231883	0.113058	0.0402654	0.529276	0.964468
temp_amplitude	428	Congestive heart failure; nonhypertensive	1321	89418	0.503831	0.112424	0.16818	-0.316962	0.149678	0.0342063	-0.101548	0.0913555	0.266323	-0.0886901	0.0577675	0.124712	-0.0992384	0.0455973	0.0295248	0.436701	0.936768
temp_amplitude	428.1	Congestive heart failure (CHF) NOS	493	90246	0.991533	0.00339276	0.319714	-0.214155	0.248146	0.388126	-0.301192	0.1707	0.0776557	-0.0446532	0.0950301	0.638437	-0.154378	0.0737879	0.0364222	0.682695	0.973521
temp_amplitude	428.2	Heart failure NOS	1025	89714	0.234883	0.227341	0.191385	-0.390891	0.167409	0.019546	-0.0712643	0.101309	0.481783	-0.129955	0.0656752	0.0478432	-0.0933737	0.0519414	0.0722285	0.180485	0.728686
temp_amplitude	433	Cerebrovascular disease	1571	87874	0.137826	-0.199701	0.134575	-0.0320346	0.109473	0.769809	-0.0563496	0.0743082	0.448258	-0.0378957	0.0527601	0.472595	-0.0310942	0.0432104	0.471771	0.82286	0.980843
temp_amplitude	433.2	Occlusion of cerebral arteries	662	88783	0.118848	-0.359	0.230183	-0.148497	0.167907	0.376479	0.0201367	0.106488	0.850016	-0.0175833	0.083294	0.83281	-0.0446737	0.0668549	0.503994	0.586304	0.967485
temp_amplitude	433.3	Cerebral ischemia	656	88789	0.00805838	-0.619034	0.233632	0.210511	0.16164	0.192797	0.0439231	0.125814	0.727005	-0.0813027	0.0806707	0.313534	0.0596372	0.0647832	0.357277	0.0222523	0.509573
temp_amplitude	442	Other aneurysm	468	89594	0.135322	0.328061	0.219668	-0.650661	0.281913	0.0209982	-0.0291984	0.1202	0.808071	0.0446798	0.0948933	0.637753	0.0185383	0.0812821	0.819589	0.0802059	0.601544
temp_amplitude	443	Peripheral vascular disease	647	89415	0.0818125	0.261543	0.150289	0.164065	0.135466	0.225851	0.0788533	0.111152	0.478065	0.0386345	0.08306	0.641832	0.0152073	0.0717067	0.832047	0.586932	0.967485
temp_amplitude	451	Phlebitis and thrombophlebitis	403	81974	0.365856	0.118565	0.131118	-0.185525	0.18725	0.321789	-0.0720942	0.139384	0.604993	-0.068097	0.1066	0.522949	0.108679	0.101427	0.283944	0.449808	0.936768
temp_amplitude	454	Varicose veins	517	81860	0.517581	0.0875886	0.13536	-0.0929721	0.162734	0.567788	-0.03401	0.11702	0.771332	0.100135	0.0886049	0.258421	0.0996114	0.0900684	0.268747	0.731412	0.973926
temp_amplitude	454.1	Varicose veins of lower extremity	481	81896	0.503764	0.094989	0.142076	-0.0270171	0.169845	0.873614	-0.0109387	0.123555	0.929453	0.0631386	0.0919532	0.492311	0.0995186	0.0920444	0.279607	0.930845	0.980843
temp_amplitude	458	Hypotension	1713	86948	0.832453	0.0200056	0.094564	0.123466	0.0875678	0.158555	-0.0999167	0.0687721	0.146261	-0.0625676	0.0498762	0.209676	-0.0345629	0.0459117	0.451563	0.306349	0.832162
temp_amplitude	458.1	Orthostatic hypotension	475	88186	0.866313	-0.0451833	0.268399	-0.0401468	0.178109	0.821663	-0.200342	0.143685	0.163223	-0.0218985	0.0904123	0.80862	-0.0897129	0.0824663	0.276651	0.872738	0.980843
temp_amplitude	458.9	Hypotension NOS	1044	87617	0.615366	0.0539536	0.107386	0.236572	0.110876	0.0328701	-0.0401616	0.0884112	0.649642	-0.0872803	0.0643626	0.175076	-0.0645157	0.060261	0.284348	0.114891	0.683999
temp_amplitude	459	Other disorders of circulatory system	3383	85278	0.170447	0.0862631	0.0629305	-0.106932	0.0663687	0.107141	-0.0857563	0.0489553	0.0798207	-0.0755125	0.0355949	0.0338847	-0.0160776	0.0327864	0.623869	0.112229	0.683999
temp_amplitude	459.9	Circulatory disease NEC	3365	85296	0.230489	0.0758709	0.0632733	-0.119319	0.0668662	0.0743518	-0.0825232	0.049065	0.0925852	-0.075612	0.0356512	0.0339317	-0.0132679	0.032867	0.686444	0.124657	0.683999
temp_amplitude	476	Allergic rhinitis	432	80386	0.0590573	-0.261497	0.138522	-0.156172	0.136196	0.251517	-0.102688	0.118685	0.386923	-0.200832	0.112436	0.0740668	0.121582	0.111145	0.273996	0.174126	0.719217
temp_amplitude	480	Pneumonia	2256	86197	0.0231862	-0.187117	0.0824177	-0.0465559	0.0825902	0.57296	-0.171719	0.0607588	0.00470974	-0.121794	0.0449436	0.00672972	-0.0663752	0.039297	0.0912068	0.421414	0.936768
temp_amplitude	480.1	Bacterial pneumonia	1446	87007	0.350386	-0.101323	0.108501	-0.113938	0.104168	0.274046	-0.104963	0.0743798	0.158191	-0.073962	0.055377	0.181677	-0.0749351	0.0488553	0.125075	0.992247	0.993884
temp_amplitude	480.11	Pneumococcal pneumonia	1299	87154	0.228644	-0.142965	0.118756	-0.113194	0.110639	0.306266	-0.092707	0.0788346	0.239608	-0.0309623	0.0584616	0.596377	-0.0901368	0.0509684	0.0769802	0.883422	0.980843
temp_amplitude	495	Asthma	1092	78202	0.113408	-0.138018	0.0871843	-0.177741	0.0990283	0.0726776	0.0482908	0.0797266	0.544711	-0.0456792	0.065632	0.486435	-0.132334	0.0684594	0.0532326	0.292452	0.817146
temp_amplitude	496	Chronic airway obstruction	1299	77995	0.401702	-0.120178	0.143311	-0.0732716	0.121806	0.547477	-0.178609	0.0841544	0.0338049	-0.0529075	0.0550466	0.336482	-0.11481	0.0503844	0.0226856	0.77	0.975861
temp_amplitude	507	Pleurisy; pleural effusion	1477	88048	0.191074	0.135057	0.103301	-0.056499	0.111907	0.613648	-0.0438926	0.0727981	0.546551	-0.117003	0.0556758	0.0355969	-0.0327774	0.0466602	0.482386	0.30733	0.832162
temp_amplitude	508	Pulmonary collapse; interstitial and compensatory emphysema	827	88698	0.971013	0.00439687	0.121001	-0.115622	0.153309	0.450745	-0.127809	0.0926403	0.167701	-0.0477033	0.0721823	0.508695	-0.0935611	0.0683703	0.171173	0.900508	0.980843
temp_amplitude	512	Other symptoms of respiratory system	1609	88369	0.085535	-0.135672	0.0789047	0.0306068	0.0843974	0.716865	-0.0563072	0.0670398	0.400961	-0.0285299	0.0528167	0.589081	-0.0645552	0.0521073	0.215386	0.665297	0.973521
temp_amplitude	512.7	Shortness of breath	1089	88889	0.210169	-0.119844	0.0956381	-0.0818253	0.104349	0.432951	-0.0408564	0.083507	0.624659	-0.0175758	0.0646025	0.785576	-0.0777968	0.0623651	0.212236	0.905767	0.980843
temp_amplitude	512.8	Cough	536	89442	0.532443	-0.0857799	0.137406	0.0662479	0.141727	0.640191	-0.0673551	0.113042	0.55128	0.0206467	0.085385	0.80893	0.0696306	0.0956636	0.466694	0.817359	0.980843
temp_amplitude	514	Abnormal findings examination of lungs	449	90702	0.136715	0.270692	0.1819	0.0137591	0.194402	0.943576	-0.129383	0.119867	0.280415	-0.0545373	0.098876	0.581241	-0.192768	0.0925681	0.0373021	0.233119	0.738804
temp_amplitude	519	Other diseases of respiratory system, not elsewhere classified	1479	88643	0.214047	-0.106496	0.08571	-0.229404	0.0992366	0.0207948	-0.129193	0.072755	0.0757774	-0.126029	0.0569742	0.0269638	-0.207145	0.0517461	6.25145e-05	0.680588	0.973521
temp_amplitude	519.8	Other diseases of respiratory system, NEC	1424	88698	0.149596	-0.125876	0.0873559	-0.210258	0.0999941	0.0354918	-0.135731	0.0750702	0.0705989	-0.147926	0.0579131	0.0106407	-0.212866	0.0529851	5.88261e-05	0.833317	0.980843
temp_amplitude	530	Diseases of esophagus	4505	78349	0.00408141	-0.132881	0.0462711	-0.0502403	0.0477076	0.2923	-0.0827163	0.0379203	0.0291599	-0.0799934	0.03183	0.0119661	0.0267019	0.0326169	0.412984	0.0333777	0.559567
temp_amplitude	530.1	Esophagitis, GERD and related diseases	4109	78745	0.00345661	-0.141156	0.0482765	-0.0396849	0.0491603	0.419519	-0.0847279	0.0397162	0.0328974	-0.0785806	0.0334424	0.0187872	0.0189673	0.0343925	0.581295	0.0581344	0.565248
temp_amplitude	530.11	GERD	2846	80008	0.0565165	-0.11244	0.0589609	-0.0392973	0.060222	0.514052	-0.0773501	0.0481716	0.108335	-0.076915	0.0397359	0.0529096	-0.0010257	0.0411628	0.98012	0.506657	0.956274
temp_amplitude	530.14	Reflux esophagitis	865	81989	0.299292	-0.104031	0.100227	-0.225247	0.111282	0.0429584	-0.0842734	0.0831642	0.310899	-0.0326481	0.0768685	0.671036	0.0977516	0.0730669	0.18095	0.1272	0.683999
temp_amplitude	531	Peptic ulcer (excl. esophageal)	709	88898	0.88347	0.018961	0.129364	0.20999	0.112662	0.0623365	-0.0628176	0.107478	0.558904	-0.00673788	0.0757953	0.929165	0.010895	0.0763794	0.886572	0.466872	0.936768
temp_amplitude	531.2	Gastric ulcer	466	89141	0.853708	-0.0296307	0.160696	0.0922597	0.151821	0.543394	-0.0961883	0.128283	0.453367	0.0283518	0.0911788	0.755841	0.111458	0.0942113	0.236785	0.722964	0.973521
temp_amplitude	532	Dysphagia	890	81330	0.559299	-0.0605979	0.103784	-0.0267273	0.112105	0.811561	-0.0426599	0.0864854	0.621828	-0.10403	0.0733197	0.155942	-0.0240048	0.0690064	0.727943	0.944131	0.980843
temp_amplitude	535	Gastritis and duodenitis	3094	82573	0.0171329	-0.136071	0.0570806	-0.057569	0.0559404	0.303427	-0.0381285	0.0471147	0.41836	-0.0193782	0.0376804	0.607059	-0.0415541	0.0393976	0.291545	0.534688	0.964468
temp_amplitude	535.6	Duodenitis	621	85046	0.111375	-0.198025	0.124384	0.0190122	0.134454	0.887552	-0.0178542	0.104656	0.864539	-0.112179	0.0851413	0.187651	-0.0543041	0.0857255	0.52643	0.724163	0.973521
temp_amplitude	535.8	Other specified gastritis	1245	84422	0.0218336	-0.20229	0.0882112	-0.0520496	0.0924561	0.573459	-0.0649311	0.0760928	0.393485	0.106692	0.057917	0.0654519	-0.0282336	0.0611496	0.644287	0.043846	0.565248
temp_amplitude	537	Other disorders of stomach and duodenum	434	85233	0.415482	-0.125366	0.153958	-0.324443	0.189475	0.0868363	0.0992351	0.11826	0.401397	-0.131308	0.100033	0.189302	-0.28159	0.107778	0.00898346	0.14286	0.70823
temp_amplitude	550	Abdominal hernia	5054	76993	0.0123991	-0.117486	0.0469836	0.017213	0.0454295	0.704766	-0.0378446	0.0364484	0.299127	-0.0390537	0.029218	0.181342	0.00278632	0.0295415	0.924856	0.195309	0.738804
temp_amplitude	550.1	Inguinal hernia	1290	80757	0.972743	-0.00339118	0.0992487	-0.0136068	0.0944456	0.885445	0.0348656	0.071839	0.627443	0.0192919	0.0546019	0.723849	0.0065538	0.054672	0.904582	0.993884	0.993884
temp_amplitude	550.2	Diaphragmatic hernia	3424	78623	0.0034926	-0.17076	0.0584655	0.00344121	0.0559469	0.950954	-0.0807381	0.0442442	0.0680264	-0.103743	0.0362522	0.00421357	-0.0058421	0.0363338	0.872259	0.0641832	0.565248
temp_amplitude	558	Noninfectious gastroenteritis	522	75483	0.00598292	-0.316072	0.114989	0.196796	0.134347	0.142966	-0.0926106	0.113278	0.413614	0.0397988	0.0980181	0.684717	-0.173665	0.103276	0.0926539	0.0268197	0.509573
temp_amplitude	560	Intestinal obstruction without mention of hernia	494	75511	0.623394	-0.0774876	0.157801	0.25267	0.150286	0.0927116	0.199237	0.112518	0.0766096	-0.0603815	0.100342	0.547337	-0.0239421	0.086058	0.780852	0.188491	0.735888
temp_amplitude	561	Symptoms involving digestive system	1790	74215	0.689955	-0.0260346	0.0652634	-0.035088	0.0691305	0.611761	-0.083785	0.0613119	0.171771	0.0397026	0.0509872	0.43617	0.0143341	0.0550398	0.79453	0.582853	0.967485
temp_amplitude	562	Diverticulosis and diverticulitis	4528	71477	8.59958e-07	-0.221518	0.0450126	-0.117339	0.05345	0.0281416	-0.047392	0.0396604	0.232109	-0.0609667	0.0316834	0.0543238	-0.104944	0.0316197	0.0009036	0.0262846	0.509573
temp_amplitude	562.1	Diverticulosis	4528	71477	8.59958e-07	-0.221518	0.0450126	-0.117339	0.05345	0.0281416	-0.047392	0.0396604	0.232109	-0.0609667	0.0316834	0.0543238	-0.104944	0.0316197	0.0009036	0.0262846	0.509573
temp_amplitude	563	Constipation	1753	74252	0.424218	-0.0621653	0.0777916	-0.0167709	0.084258	0.84223	-0.082633	0.0711151	0.245251	-0.0088247	0.05121	0.863183	-0.0961831	0.0458655	0.0359877	0.730092	0.973926
temp_amplitude	564	Functional digestive disorders	3011	72994	0.0874365	-0.0976931	0.0571613	0.041208	0.0558313	0.460465	-0.0106733	0.0471849	0.821044	-0.0198109	0.0392357	0.613614	-0.0324617	0.0390227	0.405485	0.521448	0.964468
temp_amplitude	564.1	Irritable Bowel Syndrome	508	75497	0.608285	-0.0581101	0.11338	0.0327766	0.129444	0.800105	-0.0839941	0.105005	0.423763	0.0606545	0.100454	0.545973	0.150451	0.112099	0.179553	0.551317	0.966477
temp_amplitude	564.9	Personal history of diseases of digestive system	2288	73717	0.147541	-0.100859	0.0696411	0.00892538	0.0649424	0.890687	0.0215231	0.0551993	0.696599	-0.0506664	0.0446364	0.256337	-0.0273727	0.0433387	0.527649	0.638997	0.973521
temp_amplitude	565	Anal and rectal conditions	1688	85338	0.163017	-0.081586	0.0584848	-0.169948	0.083557	0.0419605	-0.0975626	0.0639889	0.127339	-0.0438972	0.0553258	0.427527	-0.0760318	0.0566731	0.179731	0.793109	0.97949
temp_amplitude	565.1	Anal and rectal polyp	1064	85962	0.785986	-0.018778	0.0691569	-0.0912369	0.103304	0.377134	-0.0623324	0.0808446	0.440698	-0.167037	0.0743311	0.0246268	-0.0545791	0.0711959	0.443317	0.663733	0.973521
temp_amplitude	568	Other disorders of peritoneum	710	86316	0.301756	-0.121705	0.117854	-0.0205963	0.120274	0.864032	-0.0348384	0.103963	0.737547	-0.0589415	0.0781545	0.450749	0.0494	0.0792322	0.532966	0.774451	0.975861
temp_amplitude	568.1	Peritoneal adhesions (postoperative) (postinfection)	673	86353	0.290435	-0.126082	0.119264	-0.0346916	0.1228	0.777556	-0.0355381	0.108792	0.743923	-0.053079	0.0802114	0.508138	0.0657328	0.0812336	0.418411	0.708939	0.973521
temp_amplitude	569	Other disorders of intestine	709	86317	0.417404	0.0930482	0.114742	0.00522243	0.123765	0.966342	-0.198475	0.106779	0.0630635	-0.196074	0.0786828	0.0127041	-0.039774	0.0798275	0.618308	0.165648	0.70823
temp_amplitude	571	Chronic liver disease and cirrhosis	732	89298	0.0556569	-0.212844	0.11122	-0.264843	0.119569	0.0267612	-0.33938	0.0958997	0.000401796	-0.222409	0.0875185	0.0110447	-0.334428	0.0908837	0.000233479	0.809177	0.980843
temp_amplitude	571.5	Other chronic nonalcoholic liver disease	603	89427	0.0131904	-0.295513	0.119226	-0.387842	0.13223	0.00335615	-0.346188	0.104817	0.000957255	-0.245197	0.0990332	0.0132897	-0.506125	0.10601	1.80336e-06	0.450264	0.936768
temp_amplitude	573	Other disorders of liver	1274	88756	0.0571361	-0.190829	0.100316	-0.0197832	0.0936788	0.832746	-0.244835	0.0722575	0.000703105	0.0362146	0.0600288	0.546317	-0.0384802	0.0574656	0.503099	0.0221719	0.509573
temp_amplitude	573.7	Abnormal results of function study of liver	715	89315	0.293394	-0.141864	0.135018	-0.0395931	0.128941	0.758795	-0.225167	0.0990515	0.0230122	0.0723911	0.0787728	0.358103	0.00442342	0.0745811	0.952705	0.153309	0.70823
temp_amplitude	574	Cholelithiasis and cholecystitis	1416	85964	0.0976778	-0.13764	0.0831048	0.00119596	0.0790475	0.987929	-0.118311	0.0713836	0.0974383	-0.0466071	0.0581264	0.422655	-0.0924088	0.0587631	0.115819	0.692988	0.973521
temp_amplitude	574.1	Cholelithiasis	1196	86184	0.118307	-0.138764	0.0888422	0.0203295	0.0848344	0.810611	-0.0863492	0.0773525	0.264291	0.0102401	0.0627956	0.870463	-0.07746	0.0644963	0.229752	0.543964	0.966477
temp_amplitude	574.12	Cholelithiasis with other cholecystitis	468	86912	0.104525	-0.221057	0.136177	-0.0185449	0.131118	0.887525	-0.156621	0.124936	0.209984	-0.0545107	0.0995971	0.584164	-0.0327194	0.111598	0.769377	0.744379	0.973926
temp_amplitude	575	Other biliary tract disease	580	86800	0.0633843	-0.287468	0.154845	0.158079	0.139529	0.257235	0.0241997	0.106914	0.820932	-0.0920546	0.0860767	0.284868	0.0720793	0.0843317	0.392711	0.144971	0.70823
temp_amplitude	578	Gastrointestinal hemorrhage	1862	85099	0.614278	-0.0309162	0.0613446	-0.0432024	0.0751677	0.565463	-0.0715567	0.0636636	0.261021	0.02749	0.0505623	0.586658	-0.085934	0.0510197	0.0921179	0.570503	0.967485
temp_amplitude	578.8	Hemorrhage of rectum and anus	469	86492	0.850175	-0.0213583	0.11307	0.0473327	0.139063	0.73358	-0.102799	0.129161	0.426093	0.273823	0.0976414	0.00504144	-0.241093	0.11127	0.0302553	0.00885281	0.484919
temp_amplitude	578.9	Hemorrhage of gastrointestinal tract	1163	85798	0.618222	-0.0384465	0.0771442	-0.0114493	0.0957193	0.904789	-0.110117	0.0803337	0.170454	-0.0486642	0.0649718	0.453854	-0.051891	0.0645751	0.421642	0.944925	0.980843
temp_amplitude	579	Other symptoms involving abdomen and pelvis	725	86236	0.711253	-0.0386421	0.104389	-0.0548081	0.128655	0.670102	-0.0606835	0.0909675	0.504715	0.0224279	0.0774309	0.772083	-0.0313508	0.0865296	0.717118	0.960778	0.986371
temp_amplitude	579.8	Nonspecific abnormal findings in stool contents	527	86434	0.896855	0.0157334	0.121366	-0.046599	0.140254	0.739702	-0.0966957	0.108713	0.373756	0.0429085	0.0914896	0.63907	-0.0713363	0.102987	0.488514	0.851666	0.980843
temp_amplitude	585	Renal failure	2310	87242	0.31553	-0.107	0.106607	-0.247991	0.0904195	0.00609411	-0.135132	0.0630704	0.032148	-0.119461	0.0450614	0.00802345	-0.099522	0.0363567	0.0061931	0.651748	0.973521
temp_amplitude	585.1	Acute renal failure	1806	87746	0.767155	-0.0340746	0.115079	-0.202391	0.0993774	0.0416909	-0.14433	0.0700121	0.0392549	-0.131031	0.0511952	0.010484	-0.070663	0.0414067	0.0879037	0.616177	0.970223
temp_amplitude	585.3	Chronic renal failure [CKD]	750	88802	0.437375	-0.174976	0.2253	-0.255952	0.180166	0.155421	-0.0562637	0.116474	0.629056	-0.129747	0.0805104	0.107059	-0.144944	0.0609316	0.0173691	0.911655	0.980843
temp_amplitude	586	Other disorders of the kidney and ureters	717	88835	0.853564	0.0264959	0.143553	0.0729827	0.139743	0.601487	-0.0914099	0.0970296	0.34615	-0.0716764	0.0781941	0.359327	-0.0645002	0.0728493	0.375945	0.850999	0.980843
temp_amplitude	586.2	Cyst of kidney, acquired	407	89145	0.660343	0.0942598	0.2145	0.182632	0.208452	0.380958	-0.113465	0.131849	0.389477	-0.093778	0.10303	0.362719	-0.0349478	0.0918091	0.703457	0.715635	0.973521
temp_amplitude	591	Urinary tract infection	1525	84429	0.525327	-0.0668042	0.105178	0.0136444	0.0981043	0.889386	-0.0707446	0.0731374	0.333403	-0.103939	0.0545551	0.0567531	-0.0891195	0.0471451	0.058715	0.88131	0.980843
temp_amplitude	593	Hematuria	833	85121	0.726709	0.0376498	0.107723	-0.0953301	0.116572	0.413485	0.0214726	0.0918492	0.815155	-0.109162	0.0766217	0.154246	0.049365	0.0675702	0.465039	0.495058	0.946685
temp_amplitude	594	Urinary calculus	524	89095	0.368293	-0.112566	0.125118	-0.14836	0.132854	0.264119	-0.231322	0.1258	0.0659441	-0.176929	0.0964488	0.0665893	-0.102022	0.0965711	0.290763	0.931002	0.980843
temp_amplitude	595	Hydronephrosis	419	89200	0.586666	0.0911664	0.167686	0.0239978	0.162403	0.882526	0.0367984	0.123324	0.765408	-0.129947	0.104475	0.213568	0.0365182	0.0978721	0.709058	0.705926	0.973521
temp_amplitude	596	Other disorders of bladder	988	87450	0.876296	-0.0197576	0.126922	-0.0631275	0.121308	0.602791	-0.20442	0.0894657	0.0223187	-0.13707	0.0635777	0.0310879	-0.00085607	0.0614782	0.98889	0.312426	0.832162
temp_amplitude	599	Other symptoms/disorders or the urinary system	2780	84170	0.787831	-0.0197825	0.0735057	-0.151167	0.0729271	0.0381867	-0.0422329	0.0515481	0.412621	-0.0264946	0.0391954	0.499065	-0.00632348	0.0356207	0.859098	0.498255	0.946685
temp_amplitude	599.2	Retention of urine	1511	85439	0.741333	-0.0402655	0.121984	-0.136593	0.106233	0.198518	-0.0486631	0.0699138	0.486401	0.0130222	0.0527941	0.805171	-0.0435193	0.0462591	0.346822	0.760474	0.973926
temp_amplitude	599.4	Urinary incontinence	644	86306	0.324108	-0.133988	0.135884	-0.208238	0.146795	0.156028	-0.11285	0.105962	0.286874	-0.0811369	0.0866902	0.349304	-0.0621682	0.0777883	0.424176	0.920733	0.980843
temp_amplitude	600	Hyperplasia of prostate	2188	85573	0.701827	-0.0432043	0.112847		0.0826165			0.0573047			0.0414964			0.0389153		0.949869	0.980843
temp_amplitude	618	Genital prolapse	638	88109	0.405937	-0.110256	0.132668	-0.0165393	0.122048	0.892205	0.0499365	0.0969023	0.606323	-0.00419167	0.0825698	0.959513	0.0479671	0.0958476	0.616757	0.871418	0.980843
temp_amplitude	619	Noninflammatory female genital disorders	469	88890	0.355409	-0.0896507	0.097009	-0.113245	0.141383	0.423143	-0.00242106	0.118832	0.983745	0.041091	0.119264	0.730441	0.0701514	0.128125	0.584019	0.780635	0.975861
temp_amplitude	622	Polyp of female genital organs	445	87919	0.884893	0.0131462	0.090808		0.134836			0.125905			0.128983			0.150702		0.755258	0.973926
temp_amplitude	627	Menopausal and postmenopausal disorders	454	83268	0.72261	-0.0330637	0.0931442	-0.162923	0.130717	0.212623	-0.103603	0.125769	0.410079	-0.222441	0.129183	0.0850864	-0.229656	0.154562	0.137319	0.706427	0.973521
temp_amplitude	681	Superficial cellulitis and abscess	877	88625	0.884916	0.0147398	0.101837	-0.0811529	0.112743	0.471646	-0.0736086	0.0897402	0.412078	-0.0911558	0.0766893	0.234582	-0.00308975	0.0696442	0.964614	0.860453	0.980843
temp_amplitude	681.3	Cellulitis and abscess of arm/hand	677	88825	0.83554	-0.0258999	0.124757	0.0104509	0.128668	0.935264	-0.089539	0.104248	0.390394	-0.0731429	0.0865664	0.398148	0.014149	0.0764626	0.853194	0.904291	0.980843
temp_amplitude	681.5	Cellulitis and abscess of leg, except foot	677	88825	0.83554	-0.0258999	0.124757	0.0104509	0.128668	0.935264	-0.089539	0.104248	0.390394	-0.0731429	0.0865664	0.398148	0.014149	0.0764626	0.853194	0.904291	0.980843
temp_amplitude	681.6	Cellulitis and abscess of foot, toe	677	88825	0.83554	-0.0258999	0.124757	0.0104509	0.128668	0.935264	-0.089539	0.104248	0.390394	-0.0731429	0.0865664	0.398148	0.014149	0.0764626	0.853194	0.904291	0.980843
temp_amplitude	686	Other local infections of skin and subcutaneous tissue	446	89056	0.726646	-0.0437169	0.125052	-0.325043	0.155363	0.0364247	-0.128252	0.133216	0.335679	0.006435	0.102673	0.950026	-0.120809	0.108362	0.264908	0.464645	0.936768
temp_amplitude	687	Symptoms affecting skin	756	89738	0.250923	0.113417	0.0987856	-0.129236	0.115744	0.264182	-0.0752624	0.0983226	0.443995	-0.00869625	0.075019	0.907715	-0.0173522	0.0844245	0.837154	0.543004	0.966477
temp_amplitude	689	Disorder of skin and subcutaneous tissue NOS	1035	89196	0.585952	-0.0620254	0.113868	0.0752891	0.110294	0.494846	0.221649	0.0797908	0.00547156	-0.0381366	0.0640962	0.55185	0.13159	0.0595396	0.0270967	0.0596123	0.565248
temp_amplitude	701	Other hypertrophic and atrophic conditions of skin	414	89975	0.386927	-0.149972	0.173337	0.0112107	0.153604	0.941818	-0.10046	0.122942	0.413854	-0.047774	0.112522	0.671148	0.197102	0.0951044	0.0382205	0.209982	0.738804
temp_amplitude	702	Degenerative skin conditions and other dermatoses	1057	88165	0.763126	-0.0382931	0.12706	0.00972887	0.105538	0.926552	0.0949194	0.0851449	0.264937	0.065517	0.0626832	0.295927	-0.106999	0.0582789	0.0663594	0.201756	0.738804
temp_amplitude	702.1	Actinic keratosis	690	89522	0.91158	-0.0198244	0.178525	0.0652021	0.148563	0.660745	0.0689503	0.107188	0.520053	0.0604298	0.0742611	0.415789	-0.0649828	0.0701559	0.35431	0.710661	0.973521
temp_amplitude	702.2	Seborrheic keratosis	457	89755	0.990031	0.0021199	0.169665	0.0180436	0.136665	0.894962	0.0765154	0.127038	0.546971	0.028109	0.101872	0.782606	-0.170177	0.09337	0.0683628	0.470028	0.936768
temp_amplitude	706	Diseases of sebaceous glands	431	89016	0.952725	0.00732956	0.123631	-0.000699548	0.136241	0.995903	0.0933597	0.118207	0.429645	-0.0041735	0.106361	0.9687	0.0888721	0.118756	0.454245	0.949361	0.980843
temp_amplitude	706.2	Sebaceous cyst	421	89026	0.892074	0.0169543	0.124958	-0.0127477	0.137588	0.926181	0.0961918	0.1196	0.421238	0.00265131	0.106765	0.980188	0.106717	0.121179	0.378506	0.933027	0.980843
temp_amplitude	714	Rheumatoid arthritis and other inflammatory polyarthropathies	430	84912	0.582536	-0.0910841	0.165702	-0.102946	0.177618	0.562191	-0.194523	0.123789	0.116089	0.127791	0.103366	0.216351	-0.108774	0.0983145	0.268558	0.296861	0.821411
temp_amplitude	716	Other arthropathies	5120	80066	0.130787	-0.0859998	0.0569156	-0.0216152	0.0515138	0.674777	-0.133039	0.0381065	0.000480759	-0.0949878	0.0291975	0.00114077	-0.0581666	0.0272953	0.0330883	0.37707	0.918504
temp_amplitude	716.2	Unspecified monoarthritis	2265	82921	0.850269	-0.0146031	0.077357	-0.00137633	0.074519	0.985264	-0.144979	0.0558152	0.00939118	-0.0382355	0.0433144	0.377374	0.0119605	0.0427113	0.779454	0.235899	0.738804
temp_amplitude	716.9	Arthropathy NOS	5112	80074	0.129861	-0.0862134	0.0569197	-0.0218181	0.0515166	0.671919	-0.132966	0.0381488	0.000491321	-0.0925319	0.0292192	0.00154118	-0.0591768	0.0273157	0.0302805	0.397536	0.933099
temp_amplitude	717	Polymyalgia Rheumatica	469	90691	0.671923	-0.149697	0.353469	0.240422	0.216174	0.266067	-0.205668	0.153459	0.180176	-0.0696567	0.093766	0.457555	0.0169021	0.0763268	0.824747	0.466512	0.936768
temp_amplitude	722	Intervertebral disc disorders	834	86177	0.154167	-0.146894	0.103086	0.0543256	0.107311	0.612686	-0.0983729	0.0974627	0.312812	-0.0831754	0.0737383	0.259328	-0.189608	0.0770897	0.0139099	0.44809	0.936768
temp_amplitude	722.9	Other and unspecified disc disorder	470	86541	0.558666	-0.0739125	0.126384	0.00160158	0.141916	0.990996	-0.116987	0.127029	0.357079	-0.0338916	0.0980689	0.729651	-0.0550181	0.105917	0.60345	0.97572	0.989508
temp_amplitude	726	Peripheral enthesopathies and allied syndromes	887	85645	0.118382	-0.129601	0.0829926	-0.247297	0.105078	0.0186	-0.112181	0.0835563	0.179408	-0.104042	0.0783705	0.184322	-0.00163228	0.0841799	0.98453	0.479134	0.937763
temp_amplitude	726.1	Enthesopathy	637	85895	0.305032	-0.105876	0.103223	-0.222353	0.129537	0.0860675	-0.0273743	0.0989172	0.78198	-0.0621284	0.089282	0.486513	-0.0134234	0.0936062	0.885972	0.713484	0.973521
temp_amplitude	727	Other disorders of synovium, tendon, and bursa	534	85998	0.871222	-0.0185895	0.114674	-0.0062521	0.150167	0.96679	-0.0713332	0.103109	0.489049	-0.137744	0.0960354	0.151486	-0.150234	0.105144	0.153051	0.856327	0.980843
temp_amplitude	728	Disorders of muscle, ligament, and fascia	542	85990	0.624073	-0.0842197	0.171847	0.0211825	0.141309	0.880842	0.12132	0.100078	0.225416	0.122585	0.0797738	0.124376	-0.0283832	0.0961525	0.767849	0.612071	0.969112
temp_amplitude	728.7	Fasciitis	521	86011	0.867577	-0.0311297	0.186699	0.0549464	0.142794	0.700389	0.132548	0.101185	0.190211	0.142691	0.0807892	0.07736	-0.0123596	0.0970277	0.898638	0.695163	0.973521
temp_amplitude	728.71	Contracture of palmar fascia [Dupuytren's disease]	475	86057	0.884972	-0.0314789	0.217592	0.064043	0.152107	0.673727	0.109726	0.106799	0.30423	0.148995	0.0831967	0.073314	-0.000807148	0.0998042	0.993547	0.784113	0.975861
temp_amplitude	733	Other disorders of bone and cartilage	536	88329	0.366461	0.154779	0.171383	-0.129067	0.154552	0.403659	-0.17636	0.115739	0.127566	-0.166397	0.0930701	0.0737969	-0.00713334	0.0839297	0.932268	0.366076	0.91519
temp_amplitude	735	Acquired foot deformities	665	88443	0.189388	0.140445	0.107014	0.169092	0.104072	0.104214	0.0728856	0.0935455	0.435894	0.129291	0.0851857	0.129077	0.0363152	0.0971173	0.708456	0.877125	0.980843
temp_amplitude	735.2	Acquired toe deformities	405	88703	0.427181	0.110685	0.139397	0.0649601	0.14182	0.64692	-0.0484537	0.124498	0.697133	0.175065	0.105068	0.0956722	0.091373	0.120865	0.449655	0.736687	0.973926
temp_amplitude	735.3	Hallux valgus (Bunion)	404	88704	0.459704	0.103285	0.1397	0.233205	0.127508	0.0674092	0.157029	0.11824	0.18416	0.103579	0.114328	0.364945	-0.0553368	0.126673	0.662222	0.582264	0.967485
temp_amplitude	740	Osteoarthrosis	2921	79138	0.333671	-0.0711627	0.0736105	-0.0320374	0.0644243	0.618987	-0.0641597	0.0492809	0.192944	-0.0696375	0.0380895	0.0675107	-0.0624365	0.0374552	0.0955212	0.991252	0.993884
temp_amplitude	740.1	Osteoarthritis; localized	1841	80218	0.608013	-0.0468637	0.091368	0.0647998	0.0804841	0.420747	0.0164547	0.0606908	0.786296	-0.0768937	0.0475564	0.105901	-0.0491877	0.0477057	0.30251	0.528571	0.964468
temp_amplitude	740.9	Osteoarthrosis NOS	1177	80882	0.267769	-0.131911	0.11903	-0.146705	0.101128	0.146865	-0.226859	0.0818943	0.00560319	-0.0376918	0.0617258	0.541443	-0.0794555	0.05721	0.164882	0.413004	0.936768
temp_amplitude	743	Osteoporosis, osteopenia and pathological fracture	1307	88275	0.439541	-0.108665	0.140581	-0.127198	0.108352	0.240422	-0.160557	0.0728712	0.027574	-0.0812487	0.0577842	0.159703	-0.197643	0.0534323	0.000216504	0.665783	0.973521
temp_amplitude	743.1	Osteoporosis	1277	88305	0.504783	-0.0950995	0.142582	-0.138709	0.109614	0.205715	-0.173866	0.0734852	0.0179812	-0.0720292	0.0587685	0.220333	-0.196306	0.0539279	0.000272467	0.594191	0.967485
temp_amplitude	743.11	Osteoporosis NOS	1277	88305	0.504783	-0.0950995	0.142582	-0.138709	0.109614	0.205715	-0.173866	0.0734852	0.0179812	-0.0720292	0.0587685	0.220333	-0.196306	0.0539279	0.000272467	0.594191	0.967485
temp_amplitude	747	Cardiac and circulatory congenital anomalies	609	90405	0.0635832	0.362287	0.195293	-0.112839	0.205279	0.582536	-0.312121	0.127142	0.0140925	-0.0356029	0.0813471	0.661628	-0.160231	0.0725521	0.0272102	0.0495239	0.565248
temp_amplitude	747.1	Cardiac congenital anomalies	590	90424	0.144891	0.312445	0.214324	-0.116499	0.209091	0.577414	-0.272122	0.127661	0.0330396	-0.0268223	0.0827615	0.745869	-0.158082	0.0732092	0.0308251	0.14356	0.70823
temp_amplitude	747.13	Congenital anomalies of great vessels	500	90514	0.123294	0.480172	0.311579	-0.188972	0.278874	0.498009	-0.308987	0.15278	0.043131	0.00540136	0.0881772	0.951156	-0.162127	0.0760223	0.0329561	0.116598	0.683999
temp_amplitude	760	Back pain	1206	88815	0.707266	0.0336118	0.089505	-0.184189	0.0958535	0.0546604	-0.170735	0.0810143	0.0350767	-0.153513	0.0626756	0.0143121	-0.121549	0.0604171	0.0442369	0.397542	0.933099
temp_amplitude	782	Symptoms involving skin and other integumentary tissue	530	90721	0.869396	0.0314067	0.191008	-0.0370761	0.175983	0.833137	-0.209381	0.128279	0.10263	0.0483125	0.0880433	0.583187	-0.0516565	0.0795362	0.516034	0.552757	0.966477
temp_amplitude	782.3	Edema	491	90760	0.890934	-0.0288251	0.210215	-0.0807731	0.182132	0.657414	-0.172756	0.135072	0.200898	0.054557	0.0928368	0.556756	-0.0581773	0.0807603	0.471297	0.70222	0.973521
temp_amplitude	783	Fever of unknown origin	656	90153	0.917274	0.0127003	0.122273	0.0910867	0.119504	0.445935	-0.133565	0.106568	0.210084	-0.177405	0.0809399	0.0283931	0.000244172	0.0856796	0.997726	0.273252	0.786635
temp_amplitude	785	Abdominal pain	2880	80587	0.164746	-0.0699575	0.050355	0.0266221	0.05691	0.639932	-0.0469389	0.0476744	0.324834	0.00745516	0.0407271	0.854758	-0.0502396	0.0433762	0.24677	0.583792	0.967485
temp_amplitude	788	Syncope and collapse	1262	88753	0.709816	-0.0378052	0.101599	0.0761636	0.10226	0.456389	-0.0499778	0.0811986	0.538224	0.0845585	0.0582092	0.146317	0.0436582	0.0521363	0.402375	0.628828	0.973521
temp_amplitude	789	Nausea and vomiting	1715	87943	0.0489553	-0.140198	0.0712031	0.0736377	0.0828111	0.373882	-0.141493	0.0642879	0.0277412	-0.0202342	0.051397	0.693814	-0.0634753	0.0526729	0.228171	0.186909	0.735888
temp_amplitude	790	Nonspecific findings on examination of blood	1453	88769	0.373867	-0.094785	0.106589	0.0373659	0.0903553	0.679208	-0.120033	0.0699658	0.0862372	-0.0387738	0.0532397	0.466438	-0.061998	0.0519202	0.232438	0.700889	0.973521
temp_amplitude	790.6	Other abnormal blood chemistry	1384	88838	0.614631	-0.0539649	0.107185	0.0557808	0.0942956	0.55415	-0.0973447	0.0711911	0.171508	-0.031681	0.0539318	0.556917	-0.0302233	0.0532507	0.57033	0.779187	0.975861
temp_amplitude	798	Malaise and fatigue	736	89874	0.0301126	-0.257957	0.11895	0.139074	0.11976	0.245531	-0.178264	0.120879	0.140286	-0.054926	0.0772749	0.477216	-0.0643307	0.0726514	0.375903	0.166496	0.70823
temp_amplitude	80	Postoperative infection	427	90129	0.909128	0.0158504	0.13887	-0.0578232	0.157478	0.713483	-0.168438	0.131234	0.199318	-0.127905	0.105556	0.225617	-0.121922	0.106857	0.253877	0.883416	0.980843
temp_amplitude	850	Hemorrhage or hematoma complicating a procedure	578	88009	0.358182	0.125486	0.13657	-0.0760726	0.139633	0.585888	-0.262904	0.119397	0.02767	-0.0272182	0.0825632	0.741653	-0.226063	0.091098	0.0130818	0.115675	0.683999
temp_amplitude	851	Complications of transplants and reattached limbs	705	87882	0.743654	0.0432838	0.132359	0.242858	0.134468	0.0709074	-0.0536306	0.0962657	0.577452	-0.1053	0.0821621	0.199976	0.0503577	0.072851	0.489414	0.213113	0.738804
temp_amplitude	859	Complication due to other implant and internal device	400	88187	0.577955	0.0937199	0.168448	0.26302	0.142356	0.0646563	-0.079509	0.123648	0.520205	0.0300848	0.110128	0.784715	-0.0443504	0.107224	0.679149	0.39201	0.933099
temp_amplitude	870	Open wounds of head; neck; and trunk	534	88774	0.457783	0.116394	0.156759	-0.191011	0.148255	0.19761	0.123929	0.126299	0.326474	-0.141952	0.0948923	0.134672	0.0386843	0.0786187	0.622684	0.220778	0.738804
temp_amplitude	870.3	Other open wound of head and face	441	88867	0.517381	0.117937	0.182173	-0.0726563	0.164497	0.658715	0.0598279	0.140743	0.670773	-0.100324	0.104388	0.336519	0.0669283	0.0840448	0.425834	0.667525	0.973521
temp_amplitude	871	Open wounds of extremities	463	88845	0.155962	0.169809	0.119686	0.124738	0.137561	0.364522	0.126928	0.116558	0.27617	0.0225512	0.112461	0.84107	-0.0566462	0.0961479	0.555756	0.549745	0.966477
temp_amplitude	915	Superficial injury without mention of infection	807	89736	0.937961	-0.0104521	0.13429	-0.0101179	0.130428	0.938166	-0.0487659	0.107027	0.648647	-0.0265221	0.0706785	0.707474	0.0323685	0.0652101	0.619632	0.962145	0.986371
temp_amplitude	939	Atopic/contact dermatitis due to other or unspecified	526	86670	0.668011	0.0559076	0.130357	-0.0894751	0.142538	0.530181	-0.0152741	0.131977	0.907864	-0.179364	0.0941932	0.0568822	0.0564036	0.0865981	0.514836	0.372262	0.915878
temp_amplitude	960	Poisoning by antibiotics	3427	82973	0.621849	-0.0244698	0.0496111	-0.00389993	0.05464	0.943099	-0.0980349	0.0443442	0.0270517	-0.0603681	0.0371884	0.104524	-0.023981	0.0378368	0.52621	0.607648	0.967485
temp_amplitude	960.2	Allergy/adverse effect of penicillin	2757	83643	0.949432	0.0034973	0.0551446	0.0194944	0.0611176	0.749753	-0.121847	0.0500551	0.0149225	-0.0407926	0.0407224	0.316477	0.0132066	0.0421451	0.754007	0.226337	0.738804
temp_amplitude	965	Poisoning by analgesics, antipyretics, and antirheumatics	1326	85074	0.120261	-0.139313	0.0896665	-0.303505	0.101962	0.00291409	-0.0163629	0.0719342	0.820058	-0.169967	0.0611892	0.00547414	-0.131007	0.0563507	0.0200802	0.205577	0.738804
temp_amplitude	965.1	Opiates and related narcotics causing adverse effects in therapeutic use	473	85927	0.232092	-0.208703	0.174649	-0.146111	0.167009	0.381645	0.011656	0.118464	0.921621	-0.0414313	0.101563	0.683318	-0.0528277	0.0900039	0.557238	0.838236	0.980843
temp_amplitude	990	Effects radiation NOS	1368	89368	0.678597	-0.0406945	0.0982061	0.0525063	0.0979397	0.591884	0.0373184	0.0698262	0.593032	-0.0663465	0.0565231	0.240477	-0.046418	0.053729	0.387627	0.703031	0.973521
temp_amplitude	994	Sepsis and SIRS	1024	90078	0.0319226	0.259685	0.121044	0.0221649	0.123796	0.857904	-0.030316	0.0847752	0.720639	-0.120358	0.0670947	0.0728368	-0.114756	0.0590928	0.0521418	0.0605583	0.565248
temp_amplitude	994.2	Sepsis	1024	90078	0.0319226	0.259685	0.121044	0.0221649	0.123796	0.857904	-0.030316	0.0847752	0.720639	-0.120358	0.0670947	0.0728368	-0.114756	0.0590928	0.0521418	0.0605583	0.565248

## Sheet: PheCODEs
PheCODE	Meaning	Category	Subphecodes	ICD10_codes	ICD9_codes	self_reported_condition_codes	controls_excluded_phecode
8	Intestinal infection	infectious diseases	8;8.5;8.51;8.52;8.6;8.7	A00 (0);A00.0 (0);A00.1 (0);A00.9 (0);A01 (0);A01.0 (0);A01.1 (0);A01.2 (0);A01.3 (0);A01.4 (0);A02 (0);A02.0 (4);A02.2 (0);A02.8 (0);A02.9 (2);A03 (0);A03.0 (0);A03.1 (0);A03.2 (0);A03.3 (0);A03.8 (0);A03.9 (0);A04.0 (0);A04.1 (0);A04.2 (0);A04.3 (0);A04.4 (4);A04.5 (54);A04.6 (0);A04.7 (70);A04.8 (77);A04.9 (3);A05.0 (0);A05.1 (0);A05.2 (0);A05.3 (0);A05.4 (2);A05.8 (1);A05.9 (2);A06 (0);A06.0 …	001;001.0;001.1;001.9;002;002.0;002.1;002.2;002.3;002.9;003;003.0;003.2;003.20;003.29;003.8;003.9;004;004.0;004.1;004.2;004.3;004.8;004.9;005;005.0;005.1;005.2;005.3;005.4;005.8;005.81;005.89;005.9;006;006.0;006.1;006.2;006.3;006.4;006.5;006.6;006.8;006.9;007;007.0;007.1;007.2;007.3;007.4;007.5;007.8;007.9;008;008.0;008.00;008.01;008.02;008.03;008.04;008.09;008.1;008.2;008.3;008.4;008.41;008.42;0…		8;8.5;8.51;8.52;8.6;8.7
8.5	Bacterial enteritis	infectious diseases	8.5;8.51;8.52	A01.0 (0);A02 (0);A02.0 (4);A02.2 (0);A02.8 (0);A02.9 (2);A03 (0);A03.0 (0);A03.1 (0);A03.2 (0);A03.3 (0);A03.8 (0);A03.9 (0);A04.0 (0);A04.1 (0);A04.2 (0);A04.3 (0);A04.4 (4);A04.5 (54);A04.6 (0);A04.7 (70);A04.8 (77);A04.9 (3);A05.0 (0);A05.1 (0);A05.2 (0);A05.3 (0);A05.4 (2);A05.8 (1)	002.0;003;003.0;003.2;003.20;003.29;003.8;003.9;004;004.0;004.1;004.2;004.3;004.8;004.9;005;005.0;005.1;005.2;005.3;005.4;005.8;005.81;005.89;008.0;008.00;008.01;008.02;008.03;008.04;008.09;008.1;008.2;008.3;008.4;008.41;008.42;008.43;008.44;008.45;008.46;008.47;008.49;008.5		8;8.5;8.51;8.52;8.6;8.7
8.51	Intestinal e.coli	infectious diseases	8.51	A04.0 (0);A04.1 (0);A04.2 (0);A04.3 (0);A04.4 (4)	008.0;008.00;008.01;008.02;008.03;008.04;008.09		8;8.5;8.51;8.52;8.6;8.7
8.52	Intestinal infection due to C. difficile	infectious diseases	8.52	A04.7 (70)	008.45		8;8.5;8.51;8.52;8.6;8.7
8.6	Viral Enteritis	infectious diseases	8.6	A08 (0);A08.0 (0);A08.1 (13);A08.2 (0);A08.3 (5);A08.4 (91);A08.5 (0)	008.6;008.61;008.62;008.63;008.64;008.65;008.66;008.67;008.69;008.8		8;8.5;8.51;8.52;8.6;8.7
8.7	Intestinal infection due to protozoa	infectious diseases	8.7	A06.1 (0);A07.0 (0);A07.1 (2);A07.2 (2);A07.8 (0)	006.1;007.0;007.1;007.4;007.8		8;8.5;8.51;8.52;8.6;8.7
10	Tuberculosis	infectious diseases	10	A15.0 (0);A15.1 (1);A15.2 (2);A15.3 (1);A15.4 (0);A15.5 (0);A15.6 (0);A15.7 (0);A15.9 (0);A16 (0);A16.0 (0);A16.1 (1);A16.2 (4);A16.3 (0);A16.4 (0);A16.5 (0);A16.7 (0);A16.9 (9);A17 (0);A17.0 (1);A17.1 (0);A17.8 (0);A17.9 (0);A18 (0);A18.0 (1);A18.1 (0);A18.2 (1);A18.3 (0);A18.4 (0);A18.5 (0);A18.6 (0);A18.7 (0);A18.8 (0);A19 (0);A19.0 (0);A19.1 (0);A19.2 (0);A19.8 (1);A19.9 (2);B90 (0);B90.0 (0)…	010;010.0;010.00;010.01;010.02;010.03;010.04;010.05;010.06;010.1;010.10;010.11;010.12;010.13;010.14;010.15;010.16;010.8;010.80;010.81;010.82;010.83;010.84;010.85;010.86;010.9;010.90;010.91;010.92;010.93;010.94;010.95;010.96;011;011.0;011.00;011.01;011.02;011.03;011.04;011.05;011.06;011.1;011.10;011.11;011.12;011.13;011.14;011.15;011.16;011.2;011.20;011.21;011.22;011.23;011.24;011.25;011.26;011.3;…	tuberculosis (tb)	10;31;31.1;38;38.1;38.2;38.3;41;41.1;41.11;41.12;41.2;41.21;41.4;41.8;41.9
31	Diseases due to other mycobacteria	infectious diseases	31;31.1	A30 (0);A30.0 (0);A30.1 (0);A30.2 (0);A30.3 (0);A30.4 (0);A30.5 (0);A30.8 (0);A30.9 (0);A31.8 (3);A31.9 (1)	030;030.0;030.1;030.2;030.3;030.8;030.9;031;031.2;031.8;031.9		10;31;31.1;38;38.1;38.2;38.3;41;41.1;41.11;41.12;41.2;41.21;41.4;41.8;41.9
31.1	Leprosy	infectious diseases	31.1	A30 (0);A30.0 (0);A30.1 (0);A30.2 (0);A30.3 (0);A30.4 (0);A30.5 (0);A30.8 (0);A30.9 (0)	030;030.0;030.1;030.2;030.3;030.8;030.9		10;31;31.1;38;38.1;38.2;38.3;41;41.1;41.11;41.12;41.2;41.21;41.4;41.8;41.9
38	Septicemia	infectious diseases	38;38.1;38.2;38.3	A02.1 (1);A20.7 (0);A22.7 (0);A39.2 (1);A39.3 (0);A39.4 (2);A40 (0);A40.0 (10);A40.1 (8);A40.2 (7);A40.3 (13);A40.8 (20);A40.9 (4);A41.0 (29);A41.1 (28);A41.2 (4);A41.3 (2);A41.4 (2);A41.5 (199);A41.8 (33);A41.9 (939);A42.7 (0);B00.7 (0)	003.1;020.2;022.3;036.2;038;038.0;038.1;038.10;038.11;038.12;038.19;038.2;038.3;038.4;038.40;038.41;038.42;038.43;038.44;038.49;038.8;038.9;054.5;449;790.7		10;31;31.1;38;38.1;38.2;38.3;41;41.1;41.11;41.12;41.2;41.21;41.4;41.8;41.9
38.1	Gram negative septicemia	infectious diseases	38.1	A02.1 (1);A20.7 (0);A39.2 (1);A39.3 (0);A39.4 (2);A40 (0);A40.0 (10);A40.1 (8);A40.2 (7);A40.8 (20);A40.9 (4);A41.3 (2);A41.5 (199)	003.1;020.2;036.2;038.0;038.4;038.40;038.41;038.42;038.43;038.44;038.49		10;31;31.1;38;38.1;38.2;38.3;41;41.1;41.11;41.12;41.2;41.21;41.4;41.8;41.9
38.2	Gram positive septicemia	infectious diseases	38.2	A22.7 (0);A40.3 (13);A41.0 (29);A41.1 (28);A41.2 (4)	022.3;038.1;038.10;038.11;038.12;038.19;038.2		10;31;31.1;38;38.1;38.2;38.3;41;41.1;41.11;41.12;41.2;41.21;41.4;41.8;41.9
38.3	Bacteremia	infectious diseases	38.3		790.7		10;31;31.1;38;38.1;38.2;38.3;41;41.1;41.11;41.12;41.2;41.21;41.4;41.8;41.9
41	Bacterial infection NOS	infectious diseases	41;41.1;41.11;41.12;41.2;41.21;41.4;41.8;41.9	A15.9 (0);A20 (0);A20.0 (0);A20.3 (0);A20.8 (0);A20.9 (0);A21 (0);A21.7 (0);A21.8 (0);A21.9 (0);A22 (0);A22.8 (0);A22.9 (0);A23 (0);A23.0 (0);A23.1 (0);A23.2 (0);A23.3 (0);A23.8 (0);A23.9 (0);A24 (0);A24.0 (0);A24.1 (0);A24.2 (0);A24.3 (0);A24.4 (0);A25 (0);A25.0 (0);A25.9 (0);A26 (0);A26.0 (0);A26.7 (0);A26.8 (0);A26.9 (0);A28.0 (3);A28.2 (0);A28.8 (0);A28.9 (0);A32 (0);A32.0 (0);A32.1 (0);A32.7…	020;020.0;020.8;020.9;021;021.8;021.9;022;022.8;022.9;023;023.0;023.1;023.2;023.3;023.8;023.9;024;025;026;026.0;026.9;027;027.0;027.1;027.2;027.8;027.9;032;032.8;032.89;032.9;033;033.0;033.1;033.8;033.9;034;034.1;036;036.3;036.8;036.81;036.89;036.9;037;039;039.2;039.3;039.4;039.8;039.9;040;040.0;040.1;040.2;040.3;040.4;040.42;040.8;040.81;040.82;040.89;041;041.0;041.00;041.01;041.02;041.03;041.04…	helicobacter pylori;rheumatic fever	10;31;31.1;38;38.1;38.2;38.3;41;41.1;41.11;41.12;41.2;41.21;41.4;41.8;41.9
41.1	Staphylococcus infections	infectious diseases	41.1;41.11;41.12	A49.0 (28);B95.6 (191);B95.7 (71);B95.8 (11);M00.0 (0)	041.1;041.10;041.11;041.12;041.19;V12.04		10;31;31.1;38;38.1;38.2;38.3;41;41.1;41.11;41.12;41.2;41.21;41.4;41.8;41.9
41.11	Methicillin sensitive Staphylococcus aureus	infectious diseases	41.11		041.11		10;31;31.1;38;38.1;38.2;38.3;41;41.1;41.11;41.12;41.2;41.21;41.4;41.8;41.9
41.12	Methicillin resistant Staphylococcus aureus	infectious diseases	41.12		041.12;V12.04		10;31;31.1;38;38.1;38.2;38.3;41;41.1;41.11;41.12;41.2;41.21;41.4;41.8;41.9
41.2	Streptococcus infection	infectious diseases	41.2;41.21	A38 (0);A40.1 (8);A40.2 (7);A49.1 (33);B95.0 (17);B95.1 (31);B95.2 (63);B95.3 (17);B95.4 (71);B95.5 (12);I00 (2);I01 (0);I02 (0);I02.9 (0);J03.0 (0);J20.2 (0);M00.2 (0)	034;034.1;041.0;041.00;041.01;041.02;041.03;041.04;041.05;041.09;390;390.0;391;392;392.9	rheumatic fever	10;31;31.1;38;38.1;38.2;38.3;41;41.1;41.11;41.12;41.2;41.21;41.4;41.8;41.9
41.21	Rheumatic fever / chorea	infectious diseases	41.21	I00 (2);I01 (0);I02 (0);I02.9 (0)	390;390.0;391;392;392.9	rheumatic fever	10;31;31.1;38;38.1;38.2;38.3;41;41.1;41.11;41.12;41.2;41.21;41.4;41.8;41.9
41.4	E. coli	infectious diseases	41.4	B96.2 (516)	041.4;041.41;041.42;041.43;041.49		10;31;31.1;38;38.1;38.2;38.3;41;41.1;41.11;41.12;41.2;41.21;41.4;41.8;41.9
41.8	H. pylori	infectious diseases	41.8		041.86	helicobacter pylori	10;31;31.1;38;38.1;38.2;38.3;41;41.1;41.11;41.12;41.2;41.21;41.4;41.8;41.9
41.9	Infection with drug-resistant microorganisms	infectious diseases	41.9		V09;V09.0;V09.1;V09.2;V09.3;V09.4;V09.5;V09.50;V09.51;V09.6;V09.7;V09.70;V09.71;V09.8;V09.80;V09.81;V09.9;V09.90;V09.91		10;31;31.1;38;38.1;38.2;38.3;41;41.1;41.11;41.12;41.2;41.21;41.4;41.8;41.9
53	Herpes zoster	infectious diseases	53;53.1	B02 (0);B02.2 (24);B02.7 (1);B02.8 (3);B02.9 (45);G53.0 (24)	053;053.1;053.10;053.11;053.12;053.13;053.14;053.19;053.7;053.71;053.79;053.8;053.9		53;53.1;54;70;70.1;70.2;70.3;70.4;70.9;71;71.1;78;79;79.1;79.2;79.9
53.1	Herpes zoster with nervous system complications	infectious diseases	53.1	B02.2 (24);G53.0 (24)	053.1;053.10;053.11;053.12;053.13;053.14;053.19		53;53.1;54;70;70.1;70.2;70.3;70.4;70.9;71;71.1;78;79;79.1;79.2;79.9
54	Herpes simplex	infectious diseases	54	A60 (0);A60.0 (0);A60.1 (0);A60.9 (0);B00 (0);B00.0 (0);B00.1 (10);B00.2 (1);B00.8 (4);B00.9 (8);B08.2 (0)	054;054.0;054.1;054.10;054.11;054.12;054.13;054.19;054.2;054.6;054.7;054.71;054.73;054.74;054.79;054.8;054.9;058;058.1;058.10;058.11;058.12;058.8;058.81;058.82;058.89	herpes simplex	53;53.1;54;70;70.1;70.2;70.3;70.4;70.9;71;71.1;78;79;79.1;79.2;79.9
70	Viral hepatitis	infectious diseases	70;70.1;70.2;70.3;70.4;70.9	B15.0 (0);B15.9 (5);B16 (0);B16.0 (0);B16.1 (0);B16.2 (0);B16.9 (0);B17.0 (0);B17.1 (0);B17.2 (6);B17.8 (0);B18 (0);B18.0 (0);B18.1 (11);B18.2 (11);B18.8 (3);B18.9 (0);B19 (0);B19.0 (0);B19.9 (4);B25.1 (2);K71 (0);K71.0 (1);K71.2 (0);K71.3 (0);K71.4 (0);K71.5 (0);K71.6 (3);K71.7 (0);K71.8 (0);K71.9 (2);K73 (0);K73.0 (1);K73.1 (0);K73.2 (0);K73.8 (1);K73.9 (3);K75.2 (0);K75.3 (5);K75.4 (28);K75.8 …	070;070.0;070.1;070.2;070.20;070.21;070.22;070.23;070.3;070.30;070.31;070.32;070.33;070.4;070.41;070.42;070.43;070.44;070.49;070.5;070.51;070.52;070.53;070.54;070.59;070.6;070.7;070.70;070.71;070.9;571.4;571.40;571.41;571.42;571.49;573.1;573.2;573.3	hepatitis;hepatitis a;hepatitis b;hepatitis c;hepatitis d;hepatitis e;infective/viral hepatitis	53;53.1;54;70;70.1;70.2;70.3;70.4;70.9;71;71.1;78;79;79.1;79.2;79.9
70.1	Viral hepatitis A	infectious diseases	70.1	B15.0 (0);B15.9 (5)	070.0;070.1	hepatitis a	53;53.1;54;70;70.1;70.2;70.3;70.4;70.9;71;71.1;78;79;79.1;79.2;79.9
70.2	Viral hepatitis B	infectious diseases	70.2	B16 (0);B16.0 (0);B16.1 (0);B16.2 (0);B16.9 (0);B18.0 (0);B18.1 (11)	070.2;070.20;070.21;070.22;070.23;070.3;070.30;070.31;070.32;070.33	hepatitis b	53;53.1;54;70;70.1;70.2;70.3;70.4;70.9;71;71.1;78;79;79.1;79.2;79.9
70.3	Viral hepatitis C	infectious diseases	70.3	B17.1 (0);B18.2 (11)	070.41;070.44;070.51;070.54;070.7;070.70;070.71	hepatitis c	53;53.1;54;70;70.1;70.2;70.3;70.4;70.9;71;71.1;78;79;79.1;79.2;79.9
70.4	Chronic hepatitis	infectious diseases	70.4	K71.5 (0);K73 (0);K73.0 (1);K73.1 (0);K73.2 (0);K73.8 (1);K73.9 (3);K75.4 (28)	571.4;571.40;571.41;571.42;571.49		53;53.1;54;70;70.1;70.2;70.3;70.4;70.9;71;71.1;78;79;79.1;79.2;79.9
70.9	Hepatitis NOS	infectious diseases	70.9	K71 (0);K71.0 (1);K71.2 (0);K71.3 (0);K71.4 (0);K71.6 (3);K71.7 (0);K71.8 (0);K71.9 (2);K75.2 (0);K75.3 (5);K75.8 (50);K75.9 (22);K76.4 (0)	573.3	hepatitis	53;53.1;54;70;70.1;70.2;70.3;70.4;70.9;71;71.1;78;79;79.1;79.2;79.9
71	Human immunodeficiency virus [HIV] disease	infectious diseases	71;71.1	B20.0 (0);B20.1 (0);B20.2 (0);B20.3 (0);B20.4 (0);B20.6 (0);B20.8 (0);B21.1 (0);B21.2 (0);B21.3 (0);B21.8 (0);B22.0 (0);B22.2 (0);B22.7 (0);B23.0 (0);B23.2 (0);B23.8 (0);B24 (0);Z21 (0)	042;042.0;042.1;042.2;042.9;043;043.0;043.1;043.2;043.3;043.9;044;044.0;044.9;079.53;795.71;V08	hiv/aids	53;53.1;54;70;70.1;70.2;70.3;70.4;70.9;71;71.1;78;79;79.1;79.2;79.9
71.1	HIV infection, symptomatic	infectious diseases	71.1	B20.0 (0);B20.1 (0);B20.2 (0);B20.3 (0);B20.4 (0);B20.6 (0);B20.8 (0);B21.1 (0);B21.2 (0);B21.3 (0);B21.8 (0);B22.0 (0);B22.2 (0);B22.7 (0);B23.0 (0);B23.2 (0);B23.8 (0);B24 (0)	042;042.0;042.1;042.2;042.9		53;53.1;54;70;70.1;70.2;70.3;70.4;70.9;71;71.1;78;79;79.1;79.2;79.9
78	Viral warts & HPV	infectious diseases	78	A63.0 (2);B07 (72)	078.1;078.10;078.11;078.12;078.19;079.4		53;53.1;54;70;70.1;70.2;70.3;70.4;70.9;71;71.1;78;79;79.1;79.2;79.9
79	Viral infection	infectious diseases	79;79.1;79.2;79.9	A28.1 (0);A70 (1);A74 (0);A74.8 (0);A74.9 (0);A82 (0);A82.0 (0);A82.1 (0);A82.9 (0);A88.1 (0);A90 (1);A91 (0);A92 (0);A92.0 (0);A92.1 (0);A92.3 (0);A92.4 (0);A92.8 (0);A92.9 (0);A93 (0);A93.0 (0);A93.1 (0);A93.2 (0);A93.8 (0);A94 (0);A95 (0);A95.0 (0);A95.1 (0);A95.9 (0);A96 (0);A96.0 (0);A96.1 (0);A96.2 (0);A96.8 (0);A96.9 (0);A98 (0);A98.0 (0);A98.1 (0);A98.2 (0);A98.3 (0);A98.4 (0);A98.5 (0);A…	051;051.0;051.01;051.02;051.1;051.2;051.9;052;052.2;052.7;052.8;052.9;055;055.7;055.79;055.8;055.9;056;056.0;056.00;056.09;056.7;056.79;056.8;056.9;057;057.0;057.8;057.9;059;059.0;059.00;059.01;059.09;059.1;059.10;059.11;059.12;059.19;059.2;059.20;059.21;059.22;059.8;059.9;060;060.0;060.1;060.9;061;065;065.0;065.1;065.2;065.3;065.4;065.8;065.9;066;066.0;066.1;066.3;066.4;066.40;066.41;066.42;066.…	chickenpox;infectious mononucleosis / glandular fever / epstein barr virus (ebv);varicella zoster virus	53;53.1;54;70;70.1;70.2;70.3;70.4;70.9;71;71.1;78;79;79.1;79.2;79.9
79.1	Varicella infection	infectious diseases	79.1	B01 (0);B01.8 (0);B01.9 (1)	052;052.2;052.7;052.8;052.9	chickenpox;varicella zoster virus	53;53.1;54;70;70.1;70.2;70.3;70.4;70.9;71;71.1;78;79;79.1;79.2;79.9
79.2	Infectious mononucleosis	infectious diseases	79.2	B27 (0);B27.0 (4);B27.1 (1);B27.8 (0);B27.9 (3)	075;075.0	infectious mononucleosis / glandular fever / epstein barr virus (ebv)	53;53.1;54;70;70.1;70.2;70.3;70.4;70.9;71;71.1;78;79;79.1;79.2;79.9
79.9	Viremia, NOS	infectious diseases	79.9		790.8		53;53.1;54;70;70.1;70.2;70.3;70.4;70.9;71;71.1;78;79;79.1;79.2;79.9
80	Postoperative infection	infectious diseases	80	N98.0 (0);T81.4 (427);T88.0 (0)	519.01;530.86;536.41;998.5;998.51;998.59;999.3;999.39		80;81;81.1;81.11;81.12
81	Infection/inflammation of internal prosthetic device; implant; and graft	infectious diseases	81;81.1;81.11;81.12	T82.6 (8);T83.5 (64);T83.6 (1);T84.6 (21);T84.7 (6);T85.7 (45)	279.5;279.50;279.51;279.52;279.53;996.6;996.60;996.61;996.62;996.63;996.64;996.65;996.66;996.67;996.68;996.69;999.31		80;81;81.1;81.11;81.12
81.1	Graft-versus-host disease	infectious diseases	81.1;81.11;81.12		279.5;279.50;279.51;279.52;279.53		80;81;81.1;81.11;81.12
81.11	Acute graft-versus-host disease	infectious diseases	81.11		279.51;279.53		80;81;81.1;81.11;81.12
81.12	Chronic graft-versus-host disease	infectious diseases	81.12		279.52		80;81;81.1;81.11;81.12
90	Sexually transmitted infections (not HIV or hepatitis)	infectious diseases	90;90.2;90.3	A50 (0);A50.0 (0);A50.1 (0);A50.2 (0);A50.3 (0);A50.4 (0);A50.5 (0);A50.6 (0);A50.7 (0);A50.9 (0);A51 (0);A51.0 (0);A51.1 (0);A51.2 (0);A51.3 (0);A51.4 (0);A51.5 (0);A51.9 (0);A52 (0);A52.0 (0);A52.1 (0);A52.2 (0);A52.3 (0);A52.7 (0);A52.8 (0);A52.9 (0);A53 (0);A53.0 (0);A53.9 (0);A54 (0);A54.0 (0);A54.1 (0);A54.2 (0);A54.3 (0);A54.4 (0);A54.5 (0);A54.6 (0);A54.8 (0);A54.9 (0);A55 (0);A56.0 (0);A…	090;090.0;090.1;090.2;090.3;090.4;090.40;090.41;090.42;090.49;090.5;090.6;090.7;090.9;091;091.0;091.1;091.2;091.3;091.4;091.5;091.50;091.51;091.52;091.6;091.61;091.62;091.69;091.7;091.8;091.81;091.82;091.89;091.9;092;092.0;092.9;093;093.0;093.1;093.2;093.20;093.21;093.22;093.23;093.24;093.8;093.81;093.82;093.89;093.9;094;094.0;094.1;094.2;094.3;094.8;094.81;094.82;094.83;094.84;094.85;094.86;094.…	chlamydia	90;90.2;90.3
90.2	Gonococcal infections	infectious diseases	90.2	A54 (0);A54.0 (0);A54.1 (0);A54.2 (0);A54.3 (0);A54.4 (0);A54.5 (0);A54.6 (0);A54.8 (0);A54.9 (0);K67.1 (0);M73.0 (0);N74.3 (0)	098;098.0;098.1;098.10;098.11;098.12;098.13;098.14;098.15;098.16;098.17;098.19;098.2;098.3;098.30;098.31;098.32;098.33;098.34;098.35;098.36;098.37;098.39;098.4;098.40;098.41;098.42;098.43;098.49;098.5;098.51;098.52;098.53;098.59;098.6;098.7;098.8;098.81;098.82;098.83;098.84;098.85;098.86;098.89		90;90.2;90.3
90.3	Venereal diseases due to Chlamydia trachomatis	infectious diseases	90.3	A56.0 (0);A56.2 (0);A56.3 (0);A56.4 (0);A56.8 (0);N74.4 (0)	099.50;099.51;099.52;099.53;099.54;099.55;099.56;099.59	chlamydia	90;90.2;90.3
1000	Burns		1000	T20.0 (0);T20.1 (0);T20.2 (3);T20.3 (0);T20.4 (0);T20.5 (0);T20.7 (0);T21 (0);T21.0 (4);T21.1 (1);T21.2 (6);T21.3 (3);T21.4 (0);T21.5 (0);T21.6 (0);T21.7 (0);T22 (0);T22.0 (2);T22.1 (1);T22.2 (2);T22.3 (1);T22.4 (1);T22.5 (0);T22.6 (1);T22.7 (0);T23 (0);T23.0 (4);T23.1 (1);T23.2 (4);T23.3 (1);T23.4 (0);T23.5 (0);T23.6 (0);T23.7 (0);T24 (0);T24.0 (3);T24.1 (0);T24.2 (6);T24.3 (3);T24.4 (0);T24.5 (…		burns
1001	Foreign body injury		1001	H05.5 (0);H44.6 (0);H44.7 (6);M79.5 (2);S05.4 (0);S05.5 (1);T15 (0);T15.0 (1);T15.1 (1);T15.8 (0);T15.9 (1);T16 (8);T17 (0);T17.0 (0);T17.1 (0);T17.2 (10);T17.3 (2);T17.4 (2);T17.5 (6);T17.8 (4);T17.9 (20);T18 (0);T18.0 (3);T18.1 (34);T18.2 (1);T18.3 (3);T18.4 (1);T18.5 (4);T18.8 (0);T18.9 (2);T19 (0);T19.0 (0);T19.1 (1);T19.2 (1);T19.3 (1);T19.8 (0);T19.9 (0)
1002	Symptoms concerning nutrition, metabolism, and development		1002	E43 (1);R63.3 (11);R63.4 (1179)
1003	Sudden death		1003
1004	Other signs and symptoms involving emotional state		1004	R45.0 (17);R45.3 (3);R45.4 (6);R45.8 (132)
1005	Other symptoms		1005	R52.1 (62);R52.9 (25);R68 (0);R68.8 (51)
1006	Crushing injury		1006	S07 (0);S07.0 (0);S07.1 (0);S07.8 (0);S07.9 (0);S17 (0);S17.0 (0);S17.8 (0);S17.9 (0);S28.0 (0);S38.0 (0);S47 (0);S57 (0);S57.0 (0);S57.8 (0);S57.9 (0);S67 (0);S67.0 (3);S67.8 (1);S77 (0);S77.0 (0);S77.1 (0);S77.2 (0);S87 (0);S87.0 (0);S97 (0);S97.0 (0);S97.1 (1);S97.8 (1);T04 (0);T04.2 (0);T04.3 (0);T04.7 (0);T92.6 (0)
1007	Injury to blood vessels		1007	S15 (0);S15.0 (0);S15.1 (1);S15.2 (0);S15.3 (0);S15.8 (0);S15.9 (0);S25 (0);S25.0 (0);S25.1 (0);S25.2 (0);S25.3 (0);S25.4 (0);S25.5 (0);S25.7 (0);S25.8 (0);S25.9 (0);S35 (0);S35.0 (0);S35.1 (0);S35.2 (3);S35.4 (4);S35.5 (2);S35.8 (2);S35.9 (0);S45 (0);S45.0 (1);S45.1 (0);S45.2 (0);S45.3 (0);S45.7 (0);S45.8 (0);S45.9 (0);S55 (0);S55.0 (1);S55.1 (0);S55.2 (0);S55.7 (0);S55.8 (0);S55.9 (1);S65 (0);S…
1008	Crushing or internal injury to organs		1008	S21.1 (2);S21.2 (4);S26 (0);S26.0 (0);S26.9 (0);S27 (0);S27.0 (2);S27.1 (0);S27.2 (2);S27.3 (1);S27.4 (0);S27.5 (0);S27.6 (0);S27.8 (0);S27.9 (0);S28.0 (0);S31.1 (4);S31.7 (0);S36 (0);S36.0 (1);S36.2 (0);S36.3 (0);S36.4 (0);S36.5 (0);S36.6 (0);S36.7 (0);S36.8 (1);S36.9 (0);S37 (0);S37.0 (0);S37.1 (0);S37.2 (0);S37.3 (0);S37.4 (0);S37.5 (0);S37.6 (0);S37.8 (0);S37.9 (0);S39.6 (1);T01.9 (0);T06.5 (…
1009	Injury, NOS		1009	O26.7 (0);S06.8 (0);S09.0 (1);S09.1 (0);S09.2 (1);S09.7 (1);S09.8 (8);S09.9 (183);S10.8 (2);S12.7 (2);S13.6 (4);S16 (0);S19 (0);S19.8 (5);S19.9 (4);S20.1 (1);S20.3 (3);S20.4 (1);S20.8 (18);S21.2 (4);S23.5 (1);S29.0 (2);S29.7 (0);S29.8 (0);S29.9 (12);S32.8 (1);S33.3 (1);S33.7 (1);S35.8 (2);S35.9 (0);S38.1 (0);S39.0 (4);S39.7 (0);S39.8 (2);S39.9 (14);S42.8 (0);S43.3 (0);S43.7 (0);S45.8 (0);S45.9 (0…
1010	Other tests		1010	J11.8 (2);L27.0 (61);M65.3 (250);R76.2 (0);R78.5 (0);R84.0 (0);R84.1 (0);R84.4 (1);R84.5 (24);R84.6 (5);R84.7 (4);R84.8 (0);R85 (0);R85.0 (0);R85.1 (0);R85.2 (0);R85.3 (0);R85.4 (1);R85.5 (3);R85.6 (2);R85.7 (5);R85.8 (5);R85.9 (0);R87 (0);R87.0 (0);R87.1 (0);R87.2 (0);R87.3 (0);R87.4 (0);R87.5 (0);R87.7 (0);R87.8 (1);R87.9 (1);R89 (0);R89.0 (0);R89.1 (0);R89.3 (0);R89.4 (2);R89.5 (5);R89.6 (0);R…
1011	Complications of surgical and medical procedures		1011	G03.8 (1);G97.0 (3);G97.2 (0);H59.0 (2);H59.8 (47);H59.9 (1);K23.8 (6);M02.2 (0);N98 (0);N98.1 (0);N98.2 (0);N98.3 (0);N98.8 (0);N98.9 (0);S57.8 (0);S97.8 (1);T80 (0);T80.0 (0);T80.1 (10);T80.2 (4);T80.4 (0);T80.6 (0);T80.8 (24);T80.9 (1);T81.6 (0);T81.7 (11);T81.8 (252);T81.9 (4);T88 (0);T88.0 (0);T88.1 (1);T88.4 (5);T88.5 (11);T88.6 (10);T88.7 (23);T88.8 (4);T88.9 (0);V39.5 (0);V49 (0);V49.0 (0…
1012	Late effect		1012	T79.9 (0);T95 (0);T95.1 (1);T95.3 (0)
1013	Asphyxia and hypoxemia		1013	R09.0 (57);T71 (1)
1014	Effects of heat, cold and air pressure		1014	T33 (0);T33.0 (0);T33.1 (0);T33.2 (0);T33.3 (0);T33.4 (0);T33.6 (0);T33.7 (0);T33.8 (0);T33.9 (0);T34 (0);T34.0 (0);T34.1 (0);T34.2 (0);T34.3 (0);T34.4 (0);T34.6 (0);T34.7 (0);T34.8 (0);T34.9 (0);T35.0 (0);T35.1 (0);T35.4 (0);T35.5 (0);T35.7 (0);T67 (0);T67.0 (2);T67.1 (0);T67.2 (0);T67.3 (0);T67.4 (0);T67.5 (0);T67.6 (0);T67.7 (0);T67.8 (0);T67.9 (0);T69 (0);T69.0 (0);T69.1 (0);T69.8 (0);T69.9 (…
1015	Effects of other external causes		1015	T02.9 (0);T63.2 (0);T70.4 (0);T73 (0);T73.0 (0);T73.1 (0);T73.2 (0);T73.3 (0);T73.8 (0);T73.9 (0);T74.1 (1);T74.3 (0);T75 (0);T75.0 (0);T75.1 (2);T75.2 (0);T75.3 (0);T75.4 (1);T75.8 (0);T78 (0);T81.2 (219);T81.3 (159);T81.5 (12);X58 (0)
1019	Other ill-defined and unknown causes of morbidity and mortality		1019	O96 (0);R44 (0);R46 (0);R46.0 (2);R46.1 (0);R46.2 (6);R46.3 (0);R46.4 (17);R46.5 (0);R46.6 (0);R46.7 (0);R46.8 (28);R69 (1779)
110	Dermatophytosis / Dermatomycosis	infectious diseases	110;110.1;110.11;110.12;110.13;110.2	B35 (0);B35.0 (0);B35.1 (12);B35.2 (2);B35.3 (13);B35.4 (3);B35.5 (0);B35.6 (4);B35.8 (1);B35.9 (3);B36 (0);B36.0 (0);B36.1 (0);B36.2 (0);B36.3 (0);B36.8 (0);B36.9 (12)	110;110.0;110.1;110.2;110.3;110.4;110.5;110.6;110.8;110.9;111;111.0;111.1;111.2;111.3;111.8;111.9		110;110.1;110.11;110.12;110.13;110.2;112;112.3;117;117.1;117.2;117.3;117.4
110.1	Dermatophytosis	infectious diseases	110.1;110.11;110.12;110.13	B35 (0);B35.0 (0);B35.1 (12);B35.2 (2);B35.3 (13);B35.4 (3);B35.5 (0);B35.6 (4);B35.8 (1);B35.9 (3);B36.9 (12)	110.0;110.1;110.2;110.3;110.4;110.5;110.6;110.8;110.9		110;110.1;110.11;110.12;110.13;110.2;112;112.3;117;117.1;117.2;117.3;117.4
110.11	Dermatophytosis of nail	infectious diseases	110.11	B35.1 (12)	110.1		110;110.1;110.11;110.12;110.13;110.2;112;112.3;117;117.1;117.2;117.3;117.4
110.12	Althete's foot	infectious diseases	110.12	B35.3 (13)	110.4		110;110.1;110.11;110.12;110.13;110.2;112;112.3;117;117.1;117.2;117.3;117.4
110.13	Dermatophytosis of the body	infectious diseases	110.13	B35.4 (3);B35.5 (0);B35.6 (4)	110.3;110.5		110;110.1;110.11;110.12;110.13;110.2;112;112.3;117;117.1;117.2;117.3;117.4
110.2	Dermatomycoses	infectious diseases	110.2	B36 (0);B36.0 (0);B36.1 (0);B36.2 (0);B36.3 (0);B36.8 (0)	111;111.0;111.1;111.2;111.3;111.8;111.9		110;110.1;110.11;110.12;110.13;110.2;112;112.3;117;117.1;117.2;117.3;117.4
1100	Family history		1100	Z83 (0);Z83.0 (0);Z83.1 (8);Z83.2 (23);Z83.3 (84);Z83.4 (26);Z83.5 (537);Z83.7 (111)
112	Candidiasis	infectious diseases	112;112.3	B20.4 (0);B37 (0);B37.0 (294);B37.2 (10);B37.3 (20);B37.4 (22);B37.7 (8);B37.8 (174);B37.9 (41)	112;112.0;112.1;112.2;112.3;112.5;112.8;112.82;112.84;112.85;112.89;112.9		110;110.1;110.11;110.12;110.13;110.2;112;112.3;117;117.1;117.2;117.3;117.4
112.3	Candidiasis of skin and nails	infectious diseases	112.3	B37.2 (10)	112.3		110;110.1;110.11;110.12;110.13;110.2;112;112.3;117;117.1;117.2;117.3;117.4
117	Mycoses	infectious diseases	117;117.1;117.2;117.3;117.4	B38 (0);B38.3 (0);B38.7 (0);B38.8 (1);B38.9 (0);B39 (0);B39.0 (0);B39.1 (0);B39.2 (0);B39.3 (0);B39.4 (0);B39.5 (0);B39.9 (0);B40 (0);B40.0 (0);B40.1 (0);B40.2 (0);B40.3 (0);B40.7 (0);B40.8 (0);B40.9 (0);B41 (0);B41.0 (0);B41.7 (0);B41.8 (0);B41.9 (0);B42 (0);B42.0 (0);B42.1 (0);B42.7 (0);B42.8 (0);B42.9 (0);B43.0 (0);B43.1 (0);B43.2 (0);B43.8 (0);B43.9 (0);B44 (0);B44.0 (4);B44.1 (15);B44.2 (0);…	114;114.1;114.3;114.9;115;115.0;115.00;115.01;115.02;115.03;115.04;115.05;115.09;115.1;115.10;115.11;115.12;115.13;115.14;115.15;115.19;115.9;115.90;115.91;115.92;115.93;115.94;115.95;115.99;116;116.0;116.1;116.2;117;117.0;117.1;117.2;117.3;117.4;117.5;117.6;117.7;117.8;117.9;118;518.6		110;110.1;110.11;110.12;110.13;110.2;112;112.3;117;117.1;117.2;117.3;117.4
117.1	Histoplasmosis	infectious diseases	117.1	B39 (0);B39.0 (0);B39.1 (0);B39.2 (0);B39.3 (0);B39.4 (0);B39.5 (0);B39.9 (0)	115;115.0;115.00;115.01;115.02;115.03;115.04;115.05;115.09;115.1;115.10;115.11;115.12;115.13;115.14;115.15;115.19;115.9;115.90;115.91;115.92;115.93;115.94;115.95;115.99		110;110.1;110.11;110.12;110.13;110.2;112;112.3;117;117.1;117.2;117.3;117.4
117.2	Coccidioidomycosis	infectious diseases	117.2	B38 (0);B38.3 (0);B38.7 (0);B38.8 (1);B38.9 (0)	114;114.1;114.3;114.9		110;110.1;110.11;110.12;110.13;110.2;112;112.3;117;117.1;117.2;117.3;117.4
117.3	Blastomycotic infection	infectious diseases	117.3	B40 (0);B40.0 (0);B40.1 (0);B40.2 (0);B40.3 (0);B40.7 (0);B40.8 (0);B40.9 (0);B41 (0);B41.0 (0);B41.7 (0);B41.8 (0);B41.9 (0);B48.0 (0)	116;116.0;116.1;116.2		110;110.1;110.11;110.12;110.13;110.2;112;112.3;117;117.1;117.2;117.3;117.4
117.4	Aspergillosis	infectious diseases	117.4	B44 (0);B44.0 (4);B44.1 (15);B44.2 (0);B44.7 (0);B44.8 (5);B44.9 (15);B48.4 (0)	117.3;518.6		110;110.1;110.11;110.12;110.13;110.2;112;112.3;117;117.1;117.2;117.3;117.4
130	Spirochetal infection	infectious diseases	130;130.1	A27 (0);A27.0 (1);A27.8 (0);A27.9 (0);A65 (0);A66 (0);A66.0 (0);A66.1 (0);A66.2 (0);A66.3 (0);A66.4 (0);A66.5 (0);A66.6 (0);A66.7 (0);A66.8 (0);A66.9 (1);A67 (0);A67.0 (0);A67.1 (0);A67.2 (0);A67.3 (0);A67.9 (0);A68 (0);A68.0 (0);A68.1 (0);A68.9 (0);A69 (0);A69.1 (0);A69.2 (5);A69.8 (0);A69.9 (2)	087;087.0;087.1;087.9;088.81;100;100.0;100.8;100.89;100.9;101;102;102.0;102.1;102.2;102.3;102.4;102.5;102.6;102.7;102.8;102.9;103;103.0;103.1;103.2;103.3;103.9;104;104.0;104.8;104.9		130;130.1;131;132;132.1;133;134;134.1;136
130.1	Lyme disease	infectious diseases	130.1	A69.2 (5)	088.81		130;130.1;131;132;132.1;133;134;134.1;136
131	Protozoan infection	infectious diseases	131	A59 (0);A59.0 (0);A59.8 (0);A59.9 (0);B58 (0);B58.0 (2);B58.1 (0);B58.8 (0);B58.9 (0)	130;130.5;130.7;130.8;130.9;131;131.0;131.00;131.01;131.02;131.03;131.09;131.8;131.9		130;130.1;131;132;132.1;133;134;134.1;136
132	Infestation (lice, mites)	infectious diseases	132;132.1	B85 (0);B85.0 (1);B85.1 (0);B85.2 (0);B85.3 (0);B85.4 (0);B86 (1);B87 (0);B87.0 (0);B87.1 (1);B87.2 (0);B87.3 (0);B87.4 (0);B87.8 (0);B87.9 (0);B88 (0);B88.0 (1);B88.1 (0);B88.2 (0);B88.8 (0);B88.9 (0)	132;132.0;132.1;132.2;132.3;132.9;133;133.0;133.8;133.9;134;134.0;134.1;134.8;134.9		130;130.1;131;132;132.1;133;134;134.1;136
132.1	Pediculosis and phthirus infestation	infectious diseases	132.1	B85 (0);B85.0 (1);B85.1 (0);B85.2 (0);B85.3 (0);B85.4 (0)	132;132.0;132.1;132.2;132.3;132.9		130;130.1;131;132;132.1;133;134;134.1;136
133	Arthropod-borne diseases	infectious diseases	133	A44 (0);A44.0 (0);A44.1 (0);A44.8 (0);A44.9 (0);B50 (0);B50.0 (0);B50.8 (1);B50.9 (3);B51 (0);B51.0 (0);B51.8 (0);B51.9 (2);B52 (0);B52.0 (0);B52.8 (0);B52.9 (0);B53.0 (0);B53.1 (0);B53.8 (0);B54 (0);B55 (0);B55.0 (1);B55.1 (0);B55.2 (0);B55.9 (1);B56 (0);B56.0 (0);B56.1 (0);B56.9 (0);B57 (0);B57.0 (0);B57.1 (0);B57.2 (0);B57.3 (0);B57.4 (0);B57.5 (0);B60.0 (0);K23.1 (0);K93.1 (0)	084;084.0;084.1;084.2;084.3;084.4;084.5;084.6;084.7;084.8;084.9;085;085.0;085.1;085.2;085.3;085.4;085.5;085.9;086;086.0;086.1;086.2;086.3;086.4;086.5;086.9;088;088.0;088.8;088.82;088.89;088.9;V12.03		130;130.1;131;132;132.1;133;134;134.1;136
134	Helminthiases	infectious diseases	134;134.1	B65 (0);B65.0 (0);B65.1 (0);B65.2 (0);B65.3 (0);B65.8 (0);B65.9 (0);B66 (0);B66.0 (0);B66.1 (0);B66.2 (0);B66.3 (0);B66.4 (0);B66.5 (0);B66.8 (0);B66.9 (0);B67 (0);B67.0 (0);B67.1 (0);B67.2 (0);B67.3 (0);B67.4 (0);B67.5 (0);B67.6 (0);B67.7 (0);B67.8 (0);B67.9 (1);B68 (0);B68.0 (0);B68.1 (0);B68.9 (0);B69 (0);B69.0 (0);B69.1 (0);B69.8 (0);B69.9 (0);B70 (0);B70.0 (0);B70.1 (0);B71 (0);B71.0 (0);B71…	120;120.0;120.1;120.2;120.3;120.8;120.9;121;121.0;121.1;121.2;121.3;121.4;121.5;121.6;121.8;121.9;122;122.0;122.1;122.2;122.3;122.4;122.5;122.6;122.7;122.8;122.9;123;123.0;123.1;123.2;123.3;123.4;123.5;123.6;123.8;123.9;124;125;125.0;125.1;125.2;125.3;125.4;125.5;125.6;125.7;125.9;126;126.0;126.1;126.2;126.3;126.8;126.9;127;127.0;127.1;127.2;127.3;127.4;127.5;127.6;127.7;127.8;127.9;128;128.0;128…		130;130.1;131;132;132.1;133;134;134.1;136
134.1	Intestinal helminthiases	infectious diseases	134.1	B67 (0);B67.0 (0);B67.1 (0);B67.2 (0);B67.3 (0);B67.4 (0);B67.5 (0);B67.6 (0);B67.7 (0);B67.8 (0);B67.9 (1);B68 (0);B68.0 (0);B68.1 (0);B68.9 (0);B69 (0);B69.0 (0);B69.1 (0);B69.8 (0);B69.9 (0);B70 (0);B70.0 (0);B70.1 (0);B71 (0);B71.0 (0);B71.1 (0);B71.8 (0);B71.9 (0);B75 (0);B77 (0);B77.0 (0);B77.8 (0);B77.9 (0);B78 (0);B78.0 (0);B78.7 (0);B78.9 (0);B79 (0);B80 (12);B81 (0);B81.0 (0);B81.1 (0);…	122;122.0;122.1;122.2;122.3;122.4;122.5;122.6;122.7;122.8;122.9;123;123.0;123.1;123.2;123.3;123.4;123.5;123.6;123.8;123.9;124;127;127.0;127.1;127.2;127.3;127.4;127.5;127.6;127.7;127.8;127.9		130;130.1;131;132;132.1;133;134;134.1;136
136	Other infectious and parasitic diseases	infectious diseases	136	A75 (0);A75.0 (0);A75.1 (0);A75.2 (0);A75.3 (0);A75.9 (0);A77 (0);A77.0 (0);A77.1 (0);A77.2 (0);A77.3 (0);A77.8 (0);A77.9 (0);A79 (0);A79.0 (0);A79.1 (0);A79.8 (0);A79.9 (0);B20.7 (0);B23.0 (0);B60.1 (4);B60.2 (0);B60.8 (0);B64 (0);B83.4 (0);B88.3 (0);B89 (0);B92 (0);B94.2 (2);B94.8 (12);B94.9 (0);B99 (64);J17.3 (22);L94.6 (0);T61.1 (0)	080;081;081.0;081.1;081.2;081.9;082;082.0;082.1;082.2;082.3;082.4;082.40;082.41;082.49;082.8;082.9;083;083.1;083.2;083.8;083.9;134.2;136;136.0;136.2;136.21;136.29;136.4;136.5;136.8;136.9;139;139.8;V12.0;V12.00;V12.09		130;130.1;131;132;132.1;133;134;134.1;136
145	Cancer of mouth	neoplasms	145;145.1;145.2;145.3;145.4;145.5	C00 (0);C00.0 (5);C00.1 (2);C00.2 (0);C00.3 (1);C00.4 (2);C00.5 (0);C00.6 (0);C00.8 (0);C00.9 (2);C01 (20);C02 (0);C02.0 (0);C02.1 (9);C02.2 (2);C02.3 (1);C02.4 (1);C02.8 (2);C02.9 (15);C03 (0);C03.0 (1);C03.1 (6);C03.9 (2);C04 (0);C04.0 (1);C04.1 (1);C04.8 (0);C04.9 (3);C05 (0);C05.0 (5);C05.1 (4);C05.2 (0);C05.8 (0);C05.9 (1);C06 (0);C06.0 (6);C06.1 (1);C06.2 (2);C06.8 (0);C06.9 (1);C07 (15);C0…	140;140.0;140.1;140.3;140.4;140.5;140.6;140.8;140.9;141;141.0;141.1;141.2;141.3;141.4;141.5;141.6;141.8;141.9;142;142.0;142.1;142.2;142.8;142.9;143;143.0;143.1;143.8;143.9;144;144.0;144.1;144.8;144.9;145;145.0;145.1;145.2;145.3;145.4;145.5;145.6;145.8;145.9;230.0;V10.01		145;145.1;145.2;145.3;145.4;145.5;149;149.1;149.2;149.3;149.4;149.5;149.9
145.1	Cancer of lip	neoplasms	145.1	C00 (0);C00.0 (5);C00.1 (2);C00.2 (0);C00.3 (1);C00.4 (2);C00.5 (0);C00.6 (0);C00.8 (0);C00.9 (2)	140;140.0;140.1;140.3;140.4;140.5;140.6;140.8;140.9		145;145.1;145.2;145.3;145.4;145.5;149;149.1;149.2;149.3;149.4;149.5;149.9
145.2	Cancer of tongue	neoplasms	145.2	C01 (20);C02 (0);C02.0 (0);C02.1 (9);C02.2 (2);C02.3 (1);C02.4 (1);C02.8 (2);C02.9 (15)	141;141.0;141.1;141.2;141.3;141.4;141.5;141.6;141.8;141.9;V10.01		145;145.1;145.2;145.3;145.4;145.5;149;149.1;149.2;149.3;149.4;149.5;149.9
145.3	Cancer of major salivary glands	neoplasms	145.3	C07 (15);C08 (0);C08.0 (2);C08.1 (1);C08.8 (0);C08.9 (6)	142;142.0;142.1;142.2;142.8;142.9		145;145.1;145.2;145.3;145.4;145.5;149;149.1;149.2;149.3;149.4;149.5;149.9
145.4	Cancer of the gums	neoplasms	145.4	C03 (0);C03.0 (1);C03.1 (6);C03.9 (2)	143;143.0;143.1;143.8;143.9		145;145.1;145.2;145.3;145.4;145.5;149;149.1;149.2;149.3;149.4;149.5;149.9
145.5	Cancer of the mouth floor	neoplasms	145.5	C04 (0);C04.0 (1);C04.1 (1);C04.8 (0);C04.9 (3)	144;144.0;144.1;144.8;144.9		145;145.1;145.2;145.3;145.4;145.5;149;149.1;149.2;149.3;149.4;149.5;149.9
149	Cancer of larynx, pharynx, nasal cavities	neoplasms	149;149.1;149.2;149.3;149.4;149.5;149.9	C06.8 (0);C09 (0);C09.0 (0);C09.1 (2);C09.8 (1);C09.9 (25);C10 (0);C10.0 (0);C10.1 (0);C10.2 (0);C10.3 (1);C10.4 (0);C10.8 (0);C10.9 (9);C11 (0);C11.0 (0);C11.1 (0);C11.2 (0);C11.3 (0);C11.8 (0);C11.9 (1);C12 (4);C13 (0);C13.0 (0);C13.1 (0);C13.2 (0);C13.8 (0);C13.9 (2);C14 (0);C14.0 (4);C14.2 (0);C14.8 (1);C30.0 (3);C30.1 (0);C31 (0);C31.0 (0);C31.1 (0);C31.2 (0);C31.3 (0);C31.8 (1);C31.9 (2);C3…	146;146.0;146.1;146.2;146.3;146.4;146.5;146.6;146.7;146.8;146.9;147;147.0;147.1;147.2;147.3;147.8;147.9;148;148.0;148.1;148.2;148.3;148.8;148.9;149;149.0;149.1;149.8;149.9;160;160.0;160.1;160.2;160.3;160.4;160.5;160.8;160.9;161;161.0;161.1;161.2;161.3;161.8;161.9;231.0;V10.02;V10.21;V10.22		145;145.1;145.2;145.3;145.4;145.5;149;149.1;149.2;149.3;149.4;149.5;149.9
149.1	Cancer of oropharynx	neoplasms	149.1	C09 (0);C09.0 (0);C09.1 (2);C09.8 (1);C09.9 (25);C10 (0);C10.0 (0);C10.1 (0);C10.2 (0);C10.3 (1);C10.4 (0);C10.8 (0);C10.9 (9)	146;146.0;146.1;146.2;146.3;146.4;146.5;146.6;146.7;146.8;146.9		145;145.1;145.2;145.3;145.4;145.5;149;149.1;149.2;149.3;149.4;149.5;149.9
149.2	Cancer of nasopharynx	neoplasms	149.2	C11 (0);C11.0 (0);C11.1 (0);C11.2 (0);C11.3 (0);C11.8 (0);C11.9 (1)	147;147.0;147.1;147.2;147.3;147.8;147.9		145;145.1;145.2;145.3;145.4;145.5;149;149.1;149.2;149.3;149.4;149.5;149.9
149.3	Cancer of hypopharynx	neoplasms	149.3	C12 (4);C13 (0);C13.0 (0);C13.1 (0);C13.2 (0);C13.8 (0);C13.9 (2)	148;148.0;148.1;148.2;148.3;148.8;148.9		145;145.1;145.2;145.3;145.4;145.5;149;149.1;149.2;149.3;149.4;149.5;149.9
149.4	Cancer of larynx	neoplasms	149.4	C32 (0);C32.0 (8);C32.1 (4);C32.2 (0);C32.3 (2);C32.8 (0);C32.9 (5);D02.0 (5)	161;161.0;161.1;161.2;161.3;161.8;161.9;231.0;V10.21		145;145.1;145.2;145.3;145.4;145.5;149;149.1;149.2;149.3;149.4;149.5;149.9
149.5	Hx of malignant neoplasm of oral cavity and pharynx	neoplasms	149.5		V10.02		145;145.1;145.2;145.3;145.4;145.5;149;149.1;149.2;149.3;149.4;149.5;149.9
149.9	Cancer of of nasal cavities	neoplasms	149.9	C30.0 (3);C30.1 (0);C31 (0);C31.0 (0);C31.1 (0);C31.2 (0);C31.3 (0);C31.8 (1);C31.9 (2)	160;160.0;160.1;160.2;160.3;160.4;160.5;160.8;160.9;V10.22		145;145.1;145.2;145.3;145.4;145.5;149;149.1;149.2;149.3;149.4;149.5;149.9
150	Cancer of esophagus	neoplasms	150	C15 (0);C15.0 (0);C15.1 (1);C15.2 (2);C15.3 (5);C15.4 (17);C15.5 (95);C15.8 (1);C15.9 (100);D00.1 (0)	150;150.0;150.1;150.2;150.3;150.4;150.5;150.8;150.9;230.1;V10.03		145;145.1;145.2;145.3;145.4;145.5;149;149.1;149.2;149.3;149.4;149.5;149.9;150;151;153;153.2;153.3;155;155.1;157;158;159;159.2;159.3;159.4
151	Cancer of stomach	neoplasms	151	C16 (0);C16.0 (59);C16.1 (2);C16.2 (11);C16.3 (5);C16.4 (6);C16.5 (2);C16.6 (1);C16.8 (1);C16.9 (43);D00.2 (0)	151;151.0;151.1;151.2;151.3;151.4;151.5;151.6;151.8;151.9;209.23;230.2;V10.04		145;145.1;145.2;145.3;145.4;145.5;149;149.1;149.2;149.3;149.4;149.5;149.9;150;151;153;153.2;153.3;155;155.1;157;158;159;159.2;159.3;159.4
153	Colorectal cancer	neoplasms	153;153.2;153.3	C18 (0);C18.0 (119);C18.1 (13);C18.2 (102);C18.3 (34);C18.4 (59);C18.5 (21);C18.6 (25);C18.7 (160);C18.8 (3);C18.9 (83);C19 (97);C20 (208);C21.0 (27);C21.1 (15);C21.2 (0);C21.8 (3);C26.0 (18);D01.0 (7);D01.1 (0);D01.2 (6);D01.3 (6)	153;153.0;153.1;153.2;153.3;153.4;153.5;153.6;153.7;153.8;153.9;154;154.0;154.1;154.2;154.3;154.8;159.0;209.1;209.10;209.11;209.12;209.13;209.14;209.15;209.16;209.17;230.3;230.4;230.5;230.6;796.7;796.70;796.71;796.72;796.73;796.74;796.76;V10.05;V10.06		150;151;153;153.2;153.3;155;155.1;157;158;159;159.2;159.3;159.4
153.2	Colon cancer	neoplasms	153.2	C18 (0);C18.0 (119);C18.1 (13);C18.2 (102);C18.3 (34);C18.4 (59);C18.5 (21);C18.6 (25);C18.7 (160);C18.8 (3);C18.9 (83);C26.0 (18);D01.0 (7)	153;153.0;153.1;153.2;153.3;153.4;153.5;153.6;153.7;153.8;153.9;159.0;209.1;209.10;209.11;209.12;209.13;209.14;209.15;209.16;230.3;V10.05		150;151;153;153.2;153.3;155;155.1;157;158;159;159.2;159.3;159.4
153.3	Malignant neoplasm of rectum, rectosigmoid junction, and anus	neoplasms	153.3	C19 (97);C20 (208);C21.0 (27);C21.1 (15);D01.1 (0);D01.2 (6);D01.3 (6)	154;154.0;154.1;154.2;154.3;209.17;230.4;230.5;230.6;796.7;796.70;796.71;796.72;796.73;796.74;796.76;V10.06		150;151;153;153.2;153.3;155;155.1;157;158;159;159.2;159.3;159.4
155	Cancer of liver and intrahepatic bile duct	neoplasms	155;155.1	C22 (0);C22.0 (35);C22.1 (52);C22.2 (0);C22.3 (0);C22.4 (0);C22.7 (0);C22.9 (20);D01.5 (0)	155;155.0;155.1;155.2;230.8;V10.07		145;145.1;145.2;145.3;145.4;145.5;149;149.1;149.2;149.3;149.4;149.5;149.9;150;151;153;153.2;153.3;155;155.1;157;158;159;159.2;159.3;159.4
155.1	Malignant neoplasm of liver, primary	neoplasms	155.1	C22.0 (35);C22.2 (0);C22.3 (0);C22.4 (0);C22.7 (0)	155.0;V10.07		145;145.1;145.2;145.3;145.4;145.5;149;149.1;149.2;149.3;149.4;149.5;149.9;150;151;153;153.2;153.3;155;155.1;157;158;159;159.2;159.3;159.4
157	Pancreatic cancer	neoplasms	157	C25 (0);C25.0 (64);C25.1 (23);C25.2 (22);C25.3 (14);C25.4 (3);C25.7 (10);C25.8 (5);C25.9 (108)	157;157.0;157.1;157.2;157.3;157.4;157.8;157.9		145;145.1;145.2;145.3;145.4;145.5;149;149.1;149.2;149.3;149.4;149.5;149.9;150;151;153;153.2;153.3;155;155.1;157;158;159;159.2;159.3;159.4
158	Neoplasm of unspecified nature of digestive system	neoplasms	158	D37.0 (5);D37.1 (19);D37.2 (11);D37.3 (9);D37.4 (46);D37.5 (26);D37.7 (36);D37.9 (16)	235.2;235.5;239.0		145;145.1;145.2;145.3;145.4;145.5;149;149.1;149.2;149.3;149.4;149.5;149.9;150;151;153;153.2;153.3;155;155.1;157;158;159;159.2;159.3;159.4
159	Malignant neoplasm of other and ill-defined sites within the digestive organs and peritoneum	neoplasms	159;159.2;159.3;159.4	C17 (0);C17.0 (10);C17.1 (7);C17.2 (12);C17.3 (0);C17.8 (0);C17.9 (11);C23 (11);C24 (0);C24.0 (11);C24.1 (11);C24.8 (1);C24.9 (6);C26.1 (1);C26.8 (2);C26.9 (3);C45.1 (2);C48 (0);C48.0 (12);C48.1 (12);C48.2 (26);C48.8 (0);D01 (0);D01.4 (0);D01.7 (0);D01.9 (0);Z85.0 (673)	152;152.0;152.1;152.2;152.3;152.8;152.9;156;156.0;156.1;156.2;156.8;156.9;158;158.0;158.8;158.9;159;159.1;159.8;159.9;209.0;209.00;209.01;209.02;209.03;209.25;209.26;209.27;230;230.7;230.9;V10.0;V10.00;V10.09		145;145.1;145.2;145.3;145.4;145.5;149;149.1;149.2;149.3;149.4;149.5;149.9;150;151;153;153.2;153.3;155;155.1;157;158;159;159.2;159.3;159.4
159.2	Malignant neoplasm of small intestine, including duodenum	neoplasms	159.2	C17 (0);C17.0 (10);C17.1 (7);C17.2 (12);C17.3 (0);C17.8 (0);C17.9 (11);D01.4 (0)	152;152.0;152.1;152.2;152.3;152.8;152.9;209.0;209.00;209.01;209.02;209.03;230.7		145;145.1;145.2;145.3;145.4;145.5;149;149.1;149.2;149.3;149.4;149.5;149.9;150;151;153;153.2;153.3;155;155.1;157;158;159;159.2;159.3;159.4
159.3	Malignant neoplasm of gallbladder and extrahepatic bile ducts	neoplasms	159.3	C23 (11);C24 (0);C24.0 (11);C24.1 (11);C24.8 (1);C24.9 (6)	156;156.0;156.1;156.2;156.8;156.9		145;145.1;145.2;145.3;145.4;145.5;149;149.1;149.2;149.3;149.4;149.5;149.9;150;151;153;153.2;153.3;155;155.1;157;158;159;159.2;159.3;159.4
159.4	Malignant neoplasm of retroperitoneum and peritoneum	neoplasms	159.4	C45.1 (2);C48 (0);C48.0 (12);C48.1 (12);C48.2 (26);C48.8 (0)	158;158.0;158.8;158.9		145;145.1;145.2;145.3;145.4;145.5;149;149.1;149.2;149.3;149.4;149.5;149.9;150;151;153;153.2;153.3;155;155.1;157;158;159;159.2;159.3;159.4
164	Cancer of intrathoracic organs	neoplasms	164	C37 (3);C38.0 (0);C38.1 (0);C38.2 (0);C38.3 (0);C38.8 (0);C45.2 (0);C76.1 (1)	164;164.0;164.1;164.2;164.3;164.8;164.9;195.1		164;165;165.1
165	Cancer within the respiratory system	neoplasms	165;165.1	C33 (0);C34 (0);C34.0 (22);C34.1 (150);C34.2 (19);C34.3 (118);C34.8 (3);C34.9 (222);C38.4 (5);C39 (0);C39.0 (0);C39.8 (0);C39.9 (0);C45.0 (33);D02.1 (0);D02.2 (7);D02.3 (0);D02.4 (0);Z85.1 (126);Z85.2 (32)	162;162.0;162.2;162.3;162.4;162.5;162.8;162.9;163;163.0;163.1;163.8;163.9;165;165.0;165.8;165.9;209.21;231;231.1;231.2;231.8;231.9;V10.1;V10.11;V10.12;V10.2;V10.20;V10.29		164;165;165.1
165.1	Cancer of bronchus; lung	neoplasms	165.1	C33 (0);C34 (0);C34.0 (22);C34.1 (150);C34.2 (19);C34.3 (118);C34.8 (3);C34.9 (222);D02.2 (7);Z85.1 (126)	162;162.0;162.2;162.3;162.4;162.5;162.8;162.9;209.21;231.2;V10.11		164;165;165.1
170	Cancer of bone and connective tissue	neoplasms	170;170.1;170.2	C40 (0);C40.0 (1);C40.1 (0);C40.2 (3);C40.3 (0);C40.8 (0);C40.9 (1);C41 (0);C41.0 (3);C41.1 (6);C41.2 (0);C41.3 (0);C41.4 (1);C41.9 (3);C47 (0);C47.0 (0);C47.1 (1);C47.2 (0);C47.3 (0);C47.4 (0);C47.5 (0);C47.6 (0);C47.8 (0);C47.9 (0);C49 (0);C49.0 (10);C49.1 (6);C49.2 (13);C49.3 (4);C49.4 (5);C49.5 (8);C49.6 (0);C49.8 (0);C49.9 (8)	170;170.0;170.1;170.2;170.3;170.4;170.5;170.6;170.7;170.8;170.9;171;171.0;171.2;171.3;171.4;171.5;171.6;171.7;171.8;171.9;V10.81		170;170.1;170.2
170.1	Bone cancer	neoplasms	170.1	C40 (0);C40.0 (1);C40.1 (0);C40.2 (3);C40.3 (0);C40.8 (0);C40.9 (1);C41 (0);C41.0 (3);C41.1 (6);C41.2 (0);C41.3 (0);C41.4 (1);C41.9 (3)	170.0;170.1;170.2;170.3;170.4;170.5;170.6;170.7;170.8;170.9;V10.81		170;170.1;170.2
170.2	Cancer of connective tissue	neoplasms	170.2	C47 (0);C47.0 (0);C47.1 (1);C47.2 (0);C47.3 (0);C47.4 (0);C47.5 (0);C47.6 (0);C47.8 (0);C47.9 (0);C49 (0);C49.0 (10);C49.1 (6);C49.2 (13);C49.3 (4);C49.4 (5);C49.5 (8);C49.6 (0);C49.8 (0);C49.9 (8)	171;171.0;171.2;171.3;171.4;171.5;171.6;171.7;171.8;171.9		170;170.1;170.2
172	Skin cancer	neoplasms	172;172.1;172.11;172.2;172.21;172.22;172.3	C43 (0);C43.0 (2);C43.1 (5);C43.2 (10);C43.3 (31);C43.4 (21);C43.5 (97);C43.6 (82);C43.7 (75);C43.8 (0);C43.9 (34);C44.0 (51);C44.1 (142);C44.2 (173);C44.3 (1013);C44.4 (288);C44.5 (306);C44.6 (225);C44.7 (185);C44.8 (2);C44.9 (26);D03 (0);D03.0 (0);D03.1 (2);D03.2 (7);D03.3 (35);D03.4 (7);D03.5 (18);D03.6 (20);D03.7 (10);D03.8 (2);D03.9 (2);D04 (0);D04.0 (1);D04.1 (6);D04.2 (6);D04.3 (35);D04.4 …	172;172.0;172.1;172.2;172.3;172.4;172.5;172.6;172.7;172.8;172.9;173;173.0;173.00;173.01;173.02;173.09;173.1;173.10;173.11;173.12;173.19;173.2;173.20;173.21;173.22;173.29;173.3;173.30;173.31;173.32;173.39;173.4;173.40;173.41;173.42;173.49;173.5;173.50;173.51;173.52;173.59;173.6;173.60;173.61;173.62;173.69;173.7;173.70;173.71;173.72;173.79;173.8;173.80;173.81;173.82;173.89;173.9;173.90;173.91;173.9…		172;172.1;172.11;172.2;172.21;172.22;172.3;173
172.1	Melanomas of skin, dx or hx	neoplasms	172.1;172.11	C43 (0);C43.0 (2);C43.1 (5);C43.2 (10);C43.3 (31);C43.4 (21);C43.5 (97);C43.6 (82);C43.7 (75);C43.8 (0);C43.9 (34);D03 (0);D03.0 (0);D03.1 (2);D03.2 (7);D03.3 (35);D03.4 (7);D03.5 (18);D03.6 (20);D03.7 (10);D03.8 (2);D03.9 (2)	172;172.0;172.1;172.2;172.3;172.4;172.5;172.6;172.7;172.8;172.9;V10.82		172;172.1;172.11;172.2;172.21;172.22;172.3;173
172.11	Melanomas of skin	neoplasms	172.11	C43 (0);C43.0 (2);C43.1 (5);C43.2 (10);C43.3 (31);C43.4 (21);C43.5 (97);C43.6 (82);C43.7 (75);C43.8 (0);C43.9 (34);D03 (0);D03.0 (0);D03.1 (2);D03.2 (7);D03.3 (35);D03.4 (7);D03.5 (18);D03.6 (20);D03.7 (10);D03.8 (2);D03.9 (2)	172;172.0;172.1;172.2;172.3;172.4;172.5;172.6;172.7;172.8;172.9		172;172.1;172.11;172.2;172.21;172.22;172.3;173
172.2	Other non-epithelial cancer of skin	neoplasms	172.2;172.21;172.22	C44.0 (51);C44.1 (142);C44.2 (173);C44.3 (1013);C44.4 (288);C44.5 (306);C44.6 (225);C44.7 (185);C44.8 (2);C44.9 (26)	173;173.0;173.00;173.01;173.02;173.09;173.1;173.10;173.11;173.12;173.19;173.2;173.20;173.21;173.22;173.29;173.3;173.30;173.31;173.32;173.39;173.4;173.40;173.41;173.42;173.49;173.5;173.50;173.51;173.52;173.59;173.6;173.60;173.61;173.62;173.69;173.7;173.70;173.71;173.72;173.79;173.8;173.80;173.81;173.82;173.89;173.9;173.90;173.91;173.92;173.99;209.31;209.32;209.33;209.34;209.35;209.36;V10.83		172;172.1;172.11;172.2;172.21;172.22;172.3;173
172.21	Basal cell carcinoma	neoplasms	172.21		173.01;173.11;173.21;173.31;173.41;173.51;173.61;173.71;173.81;173.91		172;172.1;172.11;172.2;172.21;172.22;172.3;173
172.22	Squamous cell carcinoma	neoplasms	172.22		173.02;173.12;173.22;173.32;173.42;173.52;173.62;173.72;173.82;173.92		172;172.1;172.11;172.2;172.21;172.22;172.3;173
172.3	Carcinoma in situ of skin	neoplasms	172.3	D04 (0);D04.0 (1);D04.1 (6);D04.2 (6);D04.3 (35);D04.4 (20);D04.5 (12);D04.6 (25);D04.7 (28);D04.8 (0);D04.9 (14)	232.0;232.1;232.2;232.3;232.4;232.5;232.6;232.7;232.8;232.9		172;172.1;172.11;172.2;172.21;172.22;172.3;173
173	Neoplasm of uncertain behavior of skin	neoplasms	173	D48.5 (13)	238.2		172;172.1;172.11;172.2;172.21;172.22;172.3;173
174	Breast cancer	neoplasms	174;174.1;174.11;174.2;174.3	C50 (0);C50.0 (14);C50.1 (53);C50.2 (100);C50.3 (58);C50.4 (268);C50.5 (57);C50.6 (5);C50.8 (62);C50.9 (639);D05 (0);D05.1 (141);D05.7 (0);D05.9 (36);D48.6 (2);Z85.3 (595)	174;174.0;174.1;174.2;174.3;174.4;174.5;174.6;174.8;174.9;175;175.0;175.9;233;233.0;238.3;239.3;V10.3		174;174.1;174.11;174.2;174.3;175;180;180.1;180.3;182;184;184.1;184.11;184.2
174.1	Breast cancer [female]	neoplasms	174.1;174.11	C50 (0);C50.0 (14);C50.1 (53);C50.2 (100);C50.3 (58);C50.4 (268);C50.5 (57);C50.6 (5);C50.8 (62);C50.9 (639);D05 (0);D05.1 (141);D05.7 (0);D05.9 (36);Z85.3 (595)	174;174.0;174.1;174.2;174.3;174.4;174.5;174.6;174.8;174.9;233.0;V10.3		174;174.1;174.11;174.2;174.3;175;180;180.1;180.3;182;184;184.1;184.11;184.2
174.11	Malignant neoplasm of female breast	neoplasms	174.11	C50 (0);C50.0 (14);C50.1 (53);C50.2 (100);C50.3 (58);C50.4 (268);C50.5 (57);C50.6 (5);C50.8 (62);C50.9 (639);Z85.3 (595)	174;174.0;174.1;174.2;174.3;174.4;174.5;174.6;174.8;174.9;V10.3		174;174.1;174.11;174.2;174.3;175;180;180.1;180.3;182;184;184.1;184.11;184.2
174.2	Breast cancer [male]	neoplasms	174.2		175;175.0;175.9		174;174.1;174.11;174.2;174.3;175;180;180.1;180.3;182;184;184.1;184.11;184.2
174.3	Neoplasm of uncertain behavior of breast	neoplasms	174.3	D48.6 (2)	238.3;239.3		174;174.1;174.11;174.2;174.3;175;180;180.1;180.3;182;184;184.1;184.11;184.2
175	Acquired absence of breast	neoplasms	175	Z90.1 (220)	612;612.0;612.1;V45.71;V51.0		174;174.1;174.11;174.2;174.3;175;180;180.1;180.3;182;184;184.1;184.11;184.2
180	Cervical cancer and dysplasia	neoplasms	180;180.1;180.3	C53 (0);C53.0 (1);C53.1 (1);C53.8 (0);C53.9 (15);D06 (0);D06.0 (0);D06.1 (0);D06.7 (0);D06.9 (7);N87 (0);N87.0 (3);N87.1 (2);N87.2 (1);N87.9 (8)	180;180.0;180.1;180.8;180.9;233.1;622.1;622.10;622.11;622.12;V10.41	cervical intra-epithelial neoplasia (cin) / precancerous cells cervix	174;174.1;174.11;174.2;174.3;175;180;180.1;180.3;182;184;184.1;184.11;184.2
180.1	Cervical cancer	neoplasms	180.1	C53 (0);C53.0 (1);C53.1 (1);C53.8 (0);C53.9 (15)	180.0;180.1;180.8;180.9;V10.41		174;174.1;174.11;174.2;174.3;175;180;180.1;180.3;182;184;184.1;184.11;184.2
180.3	Cervical intraepithelial neoplasia [CIN] [Cervical dysplasia]	neoplasms	180.3	D06 (0);D06.0 (0);D06.1 (0);D06.7 (0);D06.9 (7);N87 (0);N87.0 (3);N87.1 (2);N87.2 (1);N87.9 (8)	233.1;622.1;622.10;622.11;622.12	cervical intra-epithelial neoplasia (cin) / precancerous cells cervix	174;174.1;174.11;174.2;174.3;175;180;180.1;180.3;182;184;184.1;184.11;184.2
182	Malignant neoplasm of uterus	neoplasms	182	C54 (0);C54.0 (0);C54.1 (141);C54.2 (0);C54.3 (0);C54.8 (1);C54.9 (7);C55 (16);D07.0 (0)	179;182;182.0;182.1;182.8;233.2;V10.42		174;174.1;174.11;174.2;174.3;175;180;180.1;180.3;182;184;184.1;184.11;184.2
184	Cancer of other female genital organs	neoplasms	184;184.1;184.11;184.2	C51 (0);C51.0 (1);C51.1 (0);C51.2 (0);C51.8 (0);C51.9 (16);C52 (1);C56 (131);C57 (0);C57.0 (20);C57.1 (0);C57.2 (0);C57.3 (0);C57.4 (3);C57.7 (4);C57.8 (14);C57.9 (3);C58 (0);D07.1 (6);D07.2 (2);D07.3 (0);D39 (0);D39.0 (2);D39.1 (14);D39.2 (0);D39.9 (0);N90.3 (1)	181;183;183.0;183.2;183.3;183.4;183.5;183.8;183.9;184;184.0;184.1;184.2;184.3;184.4;184.8;184.9;233.3;233.30;233.31;233.32;233.39;236.0;236.1;236.2;236.3;V10.40;V10.43;V10.44		174;174.1;174.11;174.2;174.3;175;180;180.1;180.3;182;184;184.1;184.11;184.2
184.1	Malignant neoplasm of ovary and other uterine adnexa	neoplasms	184.1;184.11	C51.8 (0);C56 (131);C57 (0);C57.0 (20);C57.1 (0);C57.2 (0);C57.3 (0);C57.4 (3);C57.7 (4);C57.8 (14);C57.9 (3);C58 (0)	181;183;183.0;183.2;183.3;183.4;183.5;183.8;183.9;184;184.8;184.9;V10.40;V10.43;V10.44		174;174.1;174.11;174.2;174.3;175;180;180.1;180.3;182;184;184.1;184.11;184.2
184.11	Malignant neoplasm of ovary	neoplasms	184.11	C56 (131)	183.0;V10.43		174;174.1;174.11;174.2;174.3;175;180;180.1;180.3;182;184;184.1;184.11;184.2
184.2	Cancer of other female genital organs (excluding uterus and ovary)	neoplasms	184.2	C51 (0);C51.0 (1);C51.1 (0);C51.2 (0);C51.9 (16);C52 (1);D07.1 (6);D07.2 (2);D07.3 (0);D39 (0);D39.0 (2);D39.2 (0);D39.9 (0);N90.3 (1)	184.0;184.1;184.2;184.3;184.4;233.3;233.30;233.31;233.32;233.39;236.0;236.1;236.3		174;174.1;174.11;174.2;174.3;175;180;180.1;180.3;182;184;184.1;184.11;184.2
185	Cancer of prostate	neoplasms	185	C61 (1554);D07.5 (39)	185;233.4;V10.46		185;187;187.1;187.2;187.8
187	Cancer of other male genital organs	neoplasms	187;187.1;187.2;187.8	C60 (0);C60.0 (0);C60.1 (0);C60.2 (1);C60.8 (0);C60.9 (3);C62 (0);C62.0 (0);C62.1 (1);C62.9 (8);C63 (0);C63.0 (0);C63.1 (0);C63.2 (3);C63.7 (0);C63.8 (0);C63.9 (0);D05.0 (6);D07.4 (4);D07.6 (0);D40 (0);D40.0 (9);D40.1 (3);D40.7 (0);D40.9 (0)	186;186.0;186.9;187;187.1;187.2;187.3;187.4;187.5;187.6;187.7;187.8;187.9;233.5;233.6;236.4;236.5;236.6;V10.45;V10.47;V10.48;V10.49		185;187;187.1;187.2;187.8
187.1	Malignant neoplasm of unspecified male genital organ	neoplasms	187.1	C60 (0);C60.0 (0);C60.1 (0);C60.2 (1);C60.8 (0);C60.9 (3);C63 (0);C63.0 (0);C63.1 (0);C63.2 (3);C63.7 (0);C63.8 (0);C63.9 (0)	187.1;187.2;187.3;187.4;187.5;187.6;187.7;187.8;187.9;V10.45;V10.49		185;187;187.1;187.2;187.8
187.2	Malignant neoplasm of testis	neoplasms	187.2	C62 (0);C62.0 (0);C62.1 (1);C62.9 (8)	186;186.0;186.9;V10.47		185;187;187.1;187.2;187.8
187.8	Neoplasm of uncertain behavior of male genital organs	neoplasms	187.8	D40 (0);D40.0 (9);D40.1 (3);D40.7 (0);D40.9 (0)	236.4;236.5;236.6		185;187;187.1;187.2;187.8
189	Cancer of urinary organs (incl. kidney and bladder)	neoplasms	189;189.1;189.11;189.12;189.2;189.21;189.4	C64 (158);C65 (6);C66 (15);C67 (0);C67.0 (6);C67.1 (10);C67.2 (57);C67.3 (9);C67.4 (23);C67.5 (13);C67.6 (16);C67.7 (0);C67.8 (12);C67.9 (257);C68 (0);C68.0 (4);C68.1 (0);C68.8 (1);C68.9 (1);D09.0 (39);D09.1 (1);D41.4 (56);Z85.5 (333)	188;188.0;188.1;188.2;188.3;188.4;188.5;188.6;188.7;188.8;188.9;189;189.0;189.1;189.2;189.3;189.4;189.8;189.9;209.24;233.7;233.9;236.7;239.4;V10.5;V10.50;V10.51;V10.52;V10.53;V10.59		189;189.1;189.11;189.12;189.2;189.21;189.4
189.1	Cancer of kidney and renal pelvis	neoplasms	189.1;189.11;189.12	C64 (158);C65 (6)	189.0;189.1;209.24;V10.52;V10.53		189;189.1;189.11;189.12;189.2;189.21;189.4
189.11	Malignant neoplasm of kidney, except pelvis	neoplasms	189.11	C64 (158)	189.0		189;189.1;189.11;189.12;189.2;189.21;189.4
189.12	Malignant neoplasm of renal pelvis	neoplasms	189.12	C65 (6)	189.1;V10.53		189;189.1;189.11;189.12;189.2;189.21;189.4
189.2	Cancer of bladder	neoplasms	189.2;189.21	C67 (0);C67.0 (6);C67.1 (10);C67.2 (57);C67.3 (9);C67.4 (23);C67.5 (13);C67.6 (16);C67.7 (0);C67.8 (12);C67.9 (257);D09.0 (39);D41.4 (56)	188;188.0;188.1;188.2;188.3;188.4;188.5;188.6;188.7;188.8;188.9;233.7;236.7;239.4;V10.51		189;189.1;189.11;189.12;189.2;189.21;189.4
189.21	Malignant neoplasm of bladder	neoplasms	189.21	C67 (0);C67.0 (6);C67.1 (10);C67.2 (57);C67.3 (9);C67.4 (23);C67.5 (13);C67.6 (16);C67.7 (0);C67.8 (12);C67.9 (257)	188;188.0;188.1;188.2;188.3;188.4;188.5;188.6;188.7;188.8;188.9;V10.51		189;189.1;189.11;189.12;189.2;189.21;189.4
189.4	Malignant neoplasm of other urinary organs	neoplasms	189.4	C66 (15);C68 (0);C68.0 (4);C68.1 (0);C68.8 (1);C68.9 (1)	189;189.2;189.3;189.4;189.8;189.9;V10.5;V10.50;V10.59		189;189.1;189.11;189.12;189.2;189.21;189.4
190	Cancer of eye	neoplasms	190	C69 (0);C69.0 (1);C69.1 (0);C69.2 (0);C69.3 (11);C69.4 (0);C69.5 (0);C69.6 (2);C69.8 (0);C69.9 (1);D09.2 (0)	190;190.0;190.1;190.2;190.3;190.4;190.5;190.6;190.7;190.8;190.9;234.0;V10.84		224;224.1;225;225.1;225.2
191	Manlignant and unknown neoplasms of brain and nervous system	neoplasms	191;191.1;191.11	C70 (0);C70.0 (1);C70.1 (1);C70.9 (1);C71 (0);C71.0 (7);C71.1 (27);C71.2 (22);C71.3 (21);C71.4 (7);C71.5 (0);C71.6 (2);C71.7 (1);C71.8 (5);C71.9 (36);C72 (0);C72.0 (1);C72.1 (0);C72.2 (0);C72.3 (1);C72.4 (0);C72.5 (0);C72.8 (0);C72.9 (0);D42 (0);D42.0 (2);D42.1 (0);D42.9 (1);D43.0 (10);D43.1 (1);D43.2 (24);D43.3 (1);D43.4 (1)	191;191.0;191.1;191.2;191.3;191.4;191.5;191.6;191.7;191.8;191.9;192;192.0;192.1;192.2;192.3;192.8;192.9;237.5;237.6;239.6;V10.85;V10.86		224;224.1;225;225.1;225.2
191.1	Cancer of brain and nervous system	neoplasms	191.1;191.11	C70 (0);C70.0 (1);C70.1 (1);C70.9 (1);C71 (0);C71.0 (7);C71.1 (27);C71.2 (22);C71.3 (21);C71.4 (7);C71.5 (0);C71.6 (2);C71.7 (1);C71.8 (5);C71.9 (36);C72 (0);C72.0 (1);C72.1 (0);C72.2 (0);C72.3 (1);C72.4 (0);C72.5 (0);C72.8 (0);C72.9 (0)	191;191.0;191.1;191.2;191.3;191.4;191.5;191.6;191.7;191.8;191.9;192;192.0;192.1;192.2;192.3;192.8;192.9;V10.85;V10.86		224;224.1;225;225.1;225.2
191.11	Cancer of brain	neoplasms	191.11	C71 (0);C71.0 (7);C71.1 (27);C71.2 (22);C71.3 (21);C71.4 (7);C71.5 (0);C71.6 (2);C71.7 (1);C71.8 (5);C71.9 (36)	191;191.0;191.1;191.2;191.3;191.4;191.5;191.6;191.7;191.8;191.9;V10.85		224;224.1;225;225.1;225.2
193	Thyroid cancer	neoplasms	193	C73 (53)	193;V10.87		193;194
194	Cancer of other endocrine glands	neoplasms	194	C74 (0);C74.0 (1);C74.1 (1);C74.9 (6);C75 (0);C75.0 (1);C75.1 (0);C75.2 (0);C75.3 (0);C75.4 (0);C75.5 (0);C75.8 (0);C75.9 (2)	194;194.0;194.1;194.3;194.4;194.5;194.6;194.8;194.9;V10.88		193;194
195	Cancer, suspected or other	neoplasms	195;195.1;195.3	B21.7 (0);C06.8 (0);C45 (0);C45.7 (7);C45.9 (13);C76 (0);C76.0 (5);C76.2 (2);C76.3 (3);C76.4 (0);C76.5 (0);C76.7 (1);C76.8 (0);C80 (0);C97 (180);D05.0 (6);D09 (0);D09.3 (1);D09.7 (0);D09.9 (0);M90.7 (9);Z03.1 (55);Z85 (0);Z85.4 (1053);Z85.8 (1499);Z85.9 (19);Z86.0 (941)	195;195.0;195.2;195.3;195.4;195.5;195.8;199;199.0;199.1;209.2;209.20;209.29;209.3;209.30;209.70;209.75;234;234.8;234.9;338.3;V10;V10.4;V10.8;V10.89;V10.9;V10.90;V10.91;V71.1		195;195.1;195.3;196;197;198;198.1;198.2;198.3;198.4;198.5;198.6;198.7;199;199.4
195.1	Malignant neoplasm, other	neoplasms	195.1	B21.7 (0);C06.8 (0);C45 (0);C45.7 (7);C45.9 (13);C76 (0);C76.2 (2);C76.3 (3);C76.4 (0);C76.5 (0);C76.7 (1);C76.8 (0);C80 (0);C97 (180);M90.7 (9);Z85 (0);Z85.4 (1053);Z85.8 (1499);Z85.9 (19);Z86.0 (941)	195;195.2;195.3;195.4;195.5;195.8;199;199.0;199.1;V10;V10.4;V10.8;V10.89;V10.9;V10.90;V10.91		195;195.1;195.3;196;197;198;198.1;198.2;198.3;198.4;198.5;198.6;198.7;199;199.4
195.3	Malignant neoplasm of head, face, and neck	neoplasms	195.3	C76.0 (5)	195.0		195;195.1;195.3;196;197;198;198.1;198.2;198.3;198.4;198.5;198.6;198.7;199;199.4
196	Radiotherapy	neoplasms	196	Z54.1 (0)	V58.0;V66.1;V67.1		195;195.1;195.3;196;197;198;198.1;198.2;198.3;198.4;198.5;198.6;198.7;199;199.4
197	Chemotherapy	neoplasms	197	Z51.1 (190);Z51.2 (101);Z54.2 (0)	V58.1;V58.11;V58.12;V66.2;V67.2;V87.41		195;195.1;195.3;196;197;198;198.1;198.2;198.3;198.4;198.5;198.6;198.7;199;199.4
198	Secondary malignant neoplasm	neoplasms	198;198.1;198.2;198.3;198.4;198.5;198.6;198.7	C77 (0);C77.0 (118);C77.1 (196);C77.2 (267);C77.3 (257);C77.4 (45);C77.5 (125);C77.8 (9);C77.9 (113);C78 (0);C78.0 (347);C78.1 (15);C78.2 (129);C78.3 (3);C78.4 (12);C78.5 (31);C78.6 (319);C78.7 (525);C78.8 (49);C79.0 (16);C79.1 (15);C79.2 (33);C79.3 (103);C79.4 (10);C79.5 (459);C79.6 (21);C79.7 (66);C79.8 (132)	196;196.0;196.1;196.2;196.3;196.5;196.6;196.8;196.9;197;197.0;197.1;197.2;197.3;197.4;197.5;197.6;197.7;197.8;198;198.0;198.1;198.2;198.3;198.4;198.5;198.6;198.7;198.8;198.81;198.82;198.89;209.7;209.71;209.72;209.73;209.74;209.79;511.81;789.51		195;195.1;195.3;196;197;198;198.1;198.2;198.3;198.4;198.5;198.6;198.7;199;199.4
198.1	Secondary malignancy of lymph nodes	neoplasms	198.1	C77 (0);C77.0 (118);C77.1 (196);C77.2 (267);C77.3 (257);C77.4 (45);C77.5 (125);C77.8 (9);C77.9 (113)	196;196.0;196.1;196.2;196.3;196.5;196.6;196.8;196.9;209.71		195;195.1;195.3;196;197;198;198.1;198.2;198.3;198.4;198.5;198.6;198.7;199;199.4
198.2	Secondary malignancy of respiratory organs	neoplasms	198.2	C78.0 (347);C78.1 (15);C78.2 (129);C78.3 (3)	197.0;197.1;197.2;197.3		195;195.1;195.3;196;197;198;198.1;198.2;198.3;198.4;198.5;198.6;198.7;199;199.4
198.3	Secondary malignant neoplasm of digestive systems	neoplasms	198.3	C78.4 (12);C78.5 (31);C78.6 (319);C78.8 (49)	197.4;197.5;197.6;197.8;209.74		195;195.1;195.3;196;197;198;198.1;198.2;198.3;198.4;198.5;198.6;198.7;199;199.4
198.4	Secondary malignant neoplasm of liver	neoplasms	198.4	C78.7 (525)	197.7;209.72		195;195.1;195.3;196;197;198;198.1;198.2;198.3;198.4;198.5;198.6;198.7;199;199.4
198.5	Secondary malignancy of brain/spine	neoplasms	198.5	C79.3 (103);C79.4 (10)	198.3;198.4		195;195.1;195.3;196;197;198;198.1;198.2;198.3;198.4;198.5;198.6;198.7;199;199.4
198.6	Secondary malignancy of bone	neoplasms	198.6	C79.5 (459)	198.5;209.73		195;195.1;195.3;196;197;198;198.1;198.2;198.3;198.4;198.5;198.6;198.7;199;199.4
198.7	Secondary malignant neoplasm of skin	neoplasms	198.7	C79.2 (33)	198.2		195;195.1;195.3;196;197;198;198.1;198.2;198.3;198.4;198.5;198.6;198.7;199;199.4
199	Neoplasm of uncertain behavior	neoplasms	199;199.4	D20.0 (3);D37.6 (10);D38.0 (2);D38.1 (12);D38.2 (2);D38.3 (1);D38.4 (0);D38.5 (2);D39.7 (3);D41 (0);D41.0 (18);D41.1 (0);D41.2 (5);D41.3 (1);D41.7 (1);D41.9 (0);D44 (0);D44.0 (2);D44.1 (4);D44.2 (0);D44.3 (7);D44.4 (2);D44.5 (0);D44.6 (0);D44.7 (1);D44.8 (0);D44.9 (3);D48.0 (15);D48.1 (21);D48.2 (2);D48.3 (1);D48.4 (3);D48.7 (9);D48.9 (1);M90.7 (9);Q85.0 (6)	209;235;235.0;235.1;235.3;235.4;235.6;235.7;235.8;235.9;236;236.9;236.90;236.91;236.99;237;237.0;237.1;237.2;237.3;237.4;237.7;237.70;237.71;237.72;237.73;237.79;237.9;238;238.0;238.1;238.8;238.9;239;239.1;239.2;239.5;239.7;239.8;239.81;239.89;239.9		195;195.1;195.3;196;197;198;198.1;198.2;198.3;198.4;198.5;198.6;198.7;199;199.4
199.4	Neurofibromatosis	neoplasms	199.4	Q85.0 (6)	237.7;237.70;237.71;237.72;237.73;237.79		195;195.1;195.3;196;197;198;198.1;198.2;198.3;198.4;198.5;198.6;198.7;199;199.4
200	Myeloproliferative disease	neoplasms	200;200.1	C88.7 (0);C94.4 (1);C94.5 (0);D45 (34);D46 (0);D46.0 (0);D46.1 (2);D46.2 (9);D46.4 (1);D46.7 (2);D46.9 (55);D47.0 (4);D47.1 (20);D47.3 (51);D47.7 (3);D47.9 (10);D57.8 (0);D75.2 (0)	238.4;238.5;238.6;238.7;238.71;238.72;238.73;238.74;238.75;238.76;238.79	myeloproliferative disorder;polycythaemia vera	200;200.1;201;202;202.2;202.21;202.22;202.23;202.24;204;204.1;204.11;204.12;204.2;204.21;204.22;204.3;204.4
200.1	Polycythemia vera	neoplasms	200.1	D45 (34)	238.4	polycythaemia vera	200;200.1;201;202;202.2;202.21;202.22;202.23;202.24;204;204.1;204.11;204.12;204.2;204.21;204.22;204.3;204.4
201	Hodgkin's disease	neoplasms	201	C81 (0);C81.0 (2);C81.1 (1);C81.2 (0);C81.3 (0);C81.7 (9);C81.9 (16)	201;201.0;201.00;201.01;201.02;201.03;201.04;201.05;201.06;201.07;201.08;201.1;201.10;201.11;201.12;201.13;201.14;201.15;201.16;201.17;201.18;201.2;201.20;201.21;201.22;201.23;201.24;201.25;201.26;201.27;201.28;201.4;201.40;201.41;201.42;201.43;201.44;201.45;201.46;201.47;201.48;201.5;201.50;201.51;201.52;201.53;201.54;201.55;201.56;201.57;201.58;201.6;201.60;201.61;201.62;201.63;201.64;201.65;20…		200;200.1;201;202;202.2;202.21;202.22;202.23;202.24;204;204.1;204.11;204.12;204.2;204.21;204.22;204.3;204.4
202	Cancer of other lymphoid, histiocytic tissue	neoplasms	202;202.2;202.21;202.22;202.23;202.24	B21.1 (0);C82 (0);C82.0 (5);C82.1 (21);C82.2 (4);C82.7 (5);C82.9 (34);C83 (0);C83.0 (38);C83.1 (17);C83.2 (0);C83.3 (109);C83.4 (0);C83.5 (2);C83.6 (0);C83.7 (3);C83.8 (2);C83.9 (2);C84 (0);C84.0 (1);C84.1 (1);C84.2 (0);C84.3 (0);C84.4 (6);C84.5 (1);C85 (0);C85.0 (0);C85.1 (51);C85.7 (9);C85.9 (87);C96.0 (0);C96.1 (0);C96.2 (0);C96.3 (0);C96.7 (0);C96.9 (2);L41.2 (0);Z85.7 (132)	200;200.0;200.00;200.01;200.02;200.03;200.04;200.05;200.06;200.07;200.08;200.1;200.10;200.11;200.12;200.13;200.14;200.15;200.16;200.17;200.18;200.2;200.20;200.21;200.22;200.23;200.24;200.25;200.26;200.27;200.28;200.3;200.30;200.31;200.32;200.33;200.34;200.35;200.36;200.37;200.38;200.4;200.40;200.41;200.42;200.43;200.44;200.45;200.46;200.47;200.48;200.5;200.50;200.51;200.52;200.53;200.54;200.55;20…		200;200.1;201;202;202.2;202.21;202.22;202.23;202.24;204;204.1;204.11;204.12;204.2;204.21;204.22;204.3;204.4
202.2	Non-Hodgkins lymphoma	neoplasms	202.2;202.21;202.22;202.23;202.24	B21.1 (0);C82 (0);C82.0 (5);C82.1 (21);C82.2 (4);C82.7 (5);C82.9 (34);C83 (0);C83.0 (38);C83.1 (17);C83.2 (0);C83.3 (109);C83.4 (0);C83.5 (2);C83.6 (0);C83.7 (3);C83.8 (2);C83.9 (2);C84 (0);C84.0 (1);C84.1 (1);C84.2 (0);C84.3 (0);C84.4 (6);C84.5 (1);C85 (0);C85.0 (0);C85.1 (51);C85.7 (9);C85.9 (87);C96.7 (0);C96.9 (2);L41.2 (0)	200;200.0;200.00;200.01;200.02;200.03;200.04;200.05;200.06;200.07;200.08;200.1;200.10;200.11;200.12;200.13;200.14;200.15;200.16;200.17;200.18;200.2;200.20;200.21;200.22;200.23;200.24;200.25;200.26;200.27;200.28;200.3;200.30;200.31;200.32;200.33;200.34;200.35;200.36;200.37;200.38;200.4;200.40;200.41;200.42;200.43;200.44;200.45;200.46;200.47;200.48;200.5;200.50;200.51;200.52;200.53;200.54;200.55;20…		200;200.1;201;202;202.2;202.21;202.22;202.23;202.24;204;204.1;204.11;204.12;204.2;204.21;204.22;204.3;204.4
202.21	Nodular lymphoma	neoplasms	202.21	C82 (0);C82.9 (34)	202.0;202.00;202.01;202.02;202.03;202.04;202.05;202.06;202.07;202.08		200;200.1;201;202;202.2;202.21;202.22;202.23;202.24;204;204.1;204.11;204.12;204.2;204.21;204.22;204.3;204.4
202.22	Reticulosarcoma	neoplasms	202.22		200.0;200.00;200.01;200.02;200.03;200.04;200.05;200.06;200.07;200.08;200.88		200;200.1;201;202;202.2;202.21;202.22;202.23;202.24;204;204.1;204.11;204.12;204.2;204.21;204.22;204.3;204.4
202.23	Lymphosarcoma	neoplasms	202.23	C83.2 (0);C85.0 (0)	200.1;200.10;200.11;200.12;200.13;200.14;200.15;200.16;200.17;200.18		200;200.1;201;202;202.2;202.21;202.22;202.23;202.24;204;204.1;204.11;204.12;204.2;204.21;204.22;204.3;204.4
202.24	Large cell lymphoma	neoplasms	202.24	C83.3 (109)	200.6;200.60;200.61;200.62;200.63;200.64;200.65;200.66;200.67;200.68;200.7;200.70;200.71;200.72;200.73;200.74;200.75;200.76;200.77;200.78		200;200.1;201;202;202.2;202.21;202.22;202.23;202.24;204;204.1;204.11;204.12;204.2;204.21;204.22;204.3;204.4
204	Leukemia	neoplasms	204;204.1;204.11;204.12;204.2;204.21;204.22;204.3;204.4	C88 (0);C88.1 (0);C88.2 (0);C88.3 (0);C88.9 (0);C90.0 (130);C90.1 (3);C90.2 (0);C91 (0);C91.0 (7);C91.1 (96);C91.2 (0);C91.3 (0);C91.4 (3);C91.5 (0);C91.7 (0);C91.9 (4);C92 (0);C92.0 (45);C92.1 (17);C92.2 (0);C92.3 (0);C92.4 (0);C92.5 (2);C92.7 (0);C92.9 (3);C93 (0);C93.0 (1);C93.1 (10);C93.2 (0);C93.7 (0);C93.9 (0);C94.0 (0);C94.1 (0);C94.2 (0);C94.3 (0);C94.7 (0);C95 (0);C95.0 (4);C95.1 (1);C95…	202.4;202.40;202.41;202.42;202.43;202.44;202.45;202.46;202.47;202.48;203;203.0;203.00;203.01;203.02;203.1;203.10;203.11;203.12;203.8;203.80;203.81;203.82;204;204.0;204.00;204.01;204.02;204.1;204.10;204.11;204.12;204.2;204.20;204.21;204.22;204.8;204.80;204.81;204.82;204.9;204.90;204.91;204.92;205;205.0;205.00;205.01;205.02;205.1;205.10;205.11;205.12;205.2;205.20;205.21;205.22;205.3;205.30;205.31;2…		200;200.1;201;202;202.2;202.21;202.22;202.23;202.24;204;204.1;204.11;204.12;204.2;204.21;204.22;204.3;204.4
204.1	Lymphoid leukemia	neoplasms	204.1;204.11;204.12	C91 (0);C91.0 (7);C91.1 (96);C91.2 (0);C91.3 (0);C91.5 (0);C91.7 (0);C91.9 (4)	204;204.0;204.00;204.01;204.02;204.1;204.10;204.11;204.12;204.2;204.20;204.21;204.22;204.8;204.80;204.81;204.82;204.9;204.90;204.91;204.92;V10.61		200;200.1;201;202;202.2;202.21;202.22;202.23;202.24;204;204.1;204.11;204.12;204.2;204.21;204.22;204.3;204.4
204.11	Lymphoid leukemia, acute	neoplasms	204.11	C91.0 (7)	204.0;204.00;204.01;204.02		200;200.1;201;202;202.2;202.21;202.22;202.23;202.24;204;204.1;204.11;204.12;204.2;204.21;204.22;204.3;204.4
204.12	Lymphoid leukemia, chronic	neoplasms	204.12	C91.1 (96)	204.1;204.10;204.11;204.12		200;200.1;201;202;202.2;202.21;202.22;202.23;202.24;204;204.1;204.11;204.12;204.2;204.21;204.22;204.3;204.4
204.2	Myeloid leukemia	neoplasms	204.2;204.21;204.22	C92 (0);C92.0 (45);C92.1 (17);C92.2 (0);C92.3 (0);C92.4 (0);C92.5 (2);C92.7 (0);C92.9 (3);D46.3 (0)	205;205.0;205.00;205.01;205.02;205.1;205.10;205.11;205.12;205.2;205.20;205.21;205.22;205.3;205.30;205.31;205.32;205.8;205.80;205.81;205.82;205.9;205.90;205.91;205.92;V10.62		200;200.1;201;202;202.2;202.21;202.22;202.23;202.24;204;204.1;204.11;204.12;204.2;204.21;204.22;204.3;204.4
204.21	Myeloid leukemia, acute	neoplasms	204.21	C92.0 (45);C92.4 (0);C92.5 (2);D46.3 (0)	205.0;205.00;205.01;205.02		200;200.1;201;202;202.2;202.21;202.22;202.23;202.24;204;204.1;204.11;204.12;204.2;204.21;204.22;204.3;204.4
204.22	Myeloid leukemia, chronic	neoplasms	204.22	C92.1 (17)	205.1;205.10;205.11;205.12		200;200.1;201;202;202.2;202.21;202.22;202.23;202.24;204;204.1;204.11;204.12;204.2;204.21;204.22;204.3;204.4
204.3	Monocytic leukemia	neoplasms	204.3	C93 (0);C93.0 (1);C93.1 (10);C93.2 (0);C93.7 (0);C93.9 (0)	206;206.0;206.00;206.01;206.02;206.1;206.10;206.11;206.12;206.2;206.20;206.21;206.22;206.8;206.80;206.81;206.82;206.9;206.90;206.91;206.92;V10.63		200;200.1;201;202;202.2;202.21;202.22;202.23;202.24;204;204.1;204.11;204.12;204.2;204.21;204.22;204.3;204.4
204.4	Multiple myeloma	neoplasms	204.4	C88 (0);C88.1 (0);C88.2 (0);C88.3 (0);C88.9 (0);C90.0 (130);C90.2 (0)	203;203.0;203.00;203.01;203.02;203.8;203.80;203.81;203.82		200;200.1;201;202;202.2;202.21;202.22;202.23;202.24;204;204.1;204.11;204.12;204.2;204.21;204.22;204.3;204.4
208	Benign neoplasm of colon	neoplasms	208	D12 (0);D12.0 (414);D12.1 (8);D12.2 (555);D12.3 (584);D12.4 (294);D12.5 (866);D12.6 (54);D12.7 (65);D12.8 (504);D12.9 (14);K63.5 (2202)	209.5;209.50;209.51;209.52;209.53;209.54;209.55;209.56;209.57;211.3;211.4;V12.72		153;153.2;153.3
209	Neuroendocrine tumors	neoplasms	209		209.4;209.40;209.41;209.42;209.43;209.6;209.60;209.61;209.62;209.63;209.64;209.65;209.66;209.67;209.69		209
210	Benign neoplasm of lip, oral cavity, and pharynx	neoplasms	210	D10 (0);D10.0 (0);D10.1 (11);D10.2 (1);D10.3 (16);D10.4 (1);D10.5 (1);D10.6 (1);D10.7 (0);D10.9 (1);D11 (0);D11.0 (38);D11.7 (2);D11.9 (0)	210;210.0;210.1;210.2;210.3;210.4;210.5;210.6;210.7;210.8;210.9		145;145.1;145.2;145.3;145.4;145.5;149;149.1;149.2;149.3;149.4;149.5;149.9
211	Benign neoplasm of other parts of digestive system	neoplasms	211	D13 (0);D13.0 (10);D13.1 (15);D13.2 (13);D13.3 (8);D13.4 (4);D13.5 (7);D13.6 (19);D13.7 (2);D13.9 (2);D19.1 (0);D20 (0);K31.7 (1192)	211;211.0;211.1;211.2;211.5;211.6;211.7;211.8;211.9		211
212	Benign neoplasm of respiratory and intrathoracic organs	neoplasms	212	D14 (0);D14.0 (18);D14.1 (8);D14.2 (2);D14.3 (6);D14.4 (0);D15 (0);D15.0 (9);D15.1 (3);D15.2 (1);D15.7 (0);D15.9 (0);D19.0 (2)	212;212.0;212.1;212.2;212.3;212.4;212.5;212.6;212.7;212.8;212.9		212
213	Benign neoplasm of bone and articular cartilage	neoplasms	213	D16 (0);D16.0 (3);D16.1 (0);D16.2 (1);D16.3 (0);D16.4 (7);D16.5 (3);D16.6 (1);D16.7 (0);D16.8 (1);D16.9 (0)	213;213.0;213.1;213.2;213.3;213.4;213.5;213.6;213.7;213.8;213.9		210;211;212;213;214;214.1;215;216;216.1;217;217.1;218;218.1;218.2;220;221;222;223;224;224.1;225;225.1;225.2;226;227;227.1;227.2;227.3;228;228.1;229;229.1
214	Lipoma	neoplasms	214;214.1	D17 (0);D17.0 (44);D17.1 (77);D17.2 (61);D17.3 (10);D17.4 (4);D17.5 (56);D17.6 (111);D17.7 (43);D17.9 (16)	214;214.0;214.1;214.2;214.3;214.4;214.8;214.9		214;214.1;215
214.1	Lipoma of skin and subcutaneous tissue	neoplasms	214.1	D17.0 (44);D17.1 (77);D17.2 (61);D17.3 (10)	214.0;214.1		214;214.1;215
215	Other benign neoplasm of connective and other soft tissue	neoplasms	215	D20.0 (3);D20.1 (1);D21 (0);D21.0 (9);D21.1 (12);D21.2 (14);D21.3 (1);D21.4 (0);D21.5 (6);D21.6 (1);D21.9 (7);D36.1 (40)	215;215.0;215.2;215.3;215.4;215.5;215.6;215.7;215.8;215.9		214;214.1;215
216	Benign neoplasm of skin	neoplasms	216;216.1	D22 (0);D22.0 (4);D22.1 (13);D22.2 (9);D22.3 (51);D22.4 (15);D22.5 (116);D22.6 (34);D22.7 (53);D22.9 (7);D23 (0);D23.0 (2);D23.1 (55);D23.2 (1);D23.3 (27);D23.4 (13);D23.5 (25);D23.6 (23);D23.7 (33);D23.9 (3)	216;216.0;216.1;216.2;216.3;216.4;216.5;216.6;216.7;216.8;216.9;V76.43		216;216.1;217;217.1
216.1	Screening for malignant neoplasms of the skin	neoplasms	216.1		V76.43		216;216.1;217;217.1
217	Vascular hamartomas and non-neoplastic nevi	neoplasms	217;217.1	I78.1 (54);Q82.5 (1)	448.1;757.32		216;216.1;217;217.1
217.1	Nevus, non-neoplastic	neoplasms	217.1	I78.1 (54)	448.1		216;216.1;217;217.1
218	Benign neoplasm of uterus	neoplasms	218;218.1;218.2	D25 (0);D25.0 (45);D25.1 (52);D25.2 (47);D25.9 (288);D26 (0);D26.0 (3);D26.1 (13);D26.7 (0);D26.9 (4)	218;218.0;218.1;218.2;218.9;219;219.0;219.1;219.8;219.9	uterine fibroids	217;217.1;218;218.1;218.2;220;221;222;223
218.1	Uterine leiomyoma	neoplasms	218.1	D25 (0);D25.0 (45);D25.1 (52);D25.2 (47);D25.9 (288)	218;218.0;218.1;218.2;218.9		217;217.1;218;218.1;218.2;220;221;222;223
218.2	Other benign neoplasm of uterus	neoplasms	218.2	D26 (0);D26.0 (3);D26.1 (13);D26.7 (0);D26.9 (4)	219.0;219.1;219.8;219.9		217;217.1;218;218.1;218.2;220;221;222;223
220	Benign neoplasm of ovary	neoplasms	220	D27 (114)	220		174;174.1;174.11;174.2;174.3;175;180;180.1;180.3;182;184;184.1;184.11;184.2
221	Benign neoplasm of other female genital organs	neoplasms	221	D28 (0);D28.0 (2);D28.1 (2);D28.2 (4);D28.7 (1);D28.9 (0)	221;221.0;221.1;221.2;221.8;221.9		217;217.1;218;218.1;218.2;220;221;222;223
222	Benign neoplasm of male genital organs	neoplasms	222	D29 (0);D29.0 (2);D29.1 (14);D29.2 (2);D29.3 (1);D29.4 (0);D29.7 (0);D29.9 (0)	222;222.0;222.1;222.2;222.3;222.4;222.8;222.9		185;187;187.1;187.2;187.8
223	Benign neoplasm of kidney and other urinary organs	neoplasms	223	D30 (0);D30.0 (14);D30.1 (0);D30.2 (0);D30.3 (10);D30.4 (1);D30.9 (0)	223;223.0;223.1;223.2;223.3;223.8;223.81;223.89;223.9		210;211;212;213;214;214.1;215;216;216.1;217;217.1;218;218.1;218.2;220;221;222;223;224;224.1;225;225.1;225.2;226;227;227.1;227.2;227.3;228;228.1;229;229.1
224	Benign neoplasm of eye	neoplasms	224;224.1	D31.0 (2);D31.1 (0);D31.2 (2);D31.3 (25);D31.4 (1);D31.5 (0);D31.6 (0);D31.9 (4)	224;224.0;224.1;224.2;224.3;224.4;224.5;224.6;224.7;224.8;224.9		224;224.1;225;225.1;225.2
224.1	Benign neoplasm of eye, uveal	neoplasms	224.1	D31.1 (0);D31.3 (25);D31.4 (1)	224.0;224.4;224.6		224;224.1;225;225.1;225.2
225	Benign neoplasm of brain and other parts of nervous system	neoplasms	225;225.1;225.2	D32 (0);D32.0 (69);D32.1 (1);D32.9 (30);D33.0 (3);D33.1 (1);D33.2 (6);D33.3 (41);D33.4 (3);D33.7 (1);D33.9 (0)	225;225.0;225.1;225.2;225.3;225.4;225.8;225.9;V12.41		224;224.1;225;225.1;225.2
225.1	Benign neoplasm of brain, cranial nerves, meninges	neoplasms	225.1	D32 (0);D32.0 (69);D32.9 (30);D33.0 (3);D33.1 (1);D33.2 (6);D33.3 (41)	225.0;225.1;225.2;V12.41		224;224.1;225;225.1;225.2
225.2	Benign neoplasm of spinal cord, meninges	neoplasms	225.2	D32.1 (1);D33.4 (3)	225.3;225.4		224;224.1;225;225.1;225.2
226	Benign neoplasm of thyroid glands	neoplasms	226	D34 (35)	226		193;194
227	Benign neoplasm of other endocrine glands and related structures	neoplasms	227;227.1;227.2;227.3	D35.0 (39);D35.1 (79);D35.2 (58);D35.3 (0);D35.4 (0);D35.5 (1);D35.6 (0);D35.7 (0);D35.8 (0);D35.9 (0)	227;227.0;227.1;227.3;227.4;227.5;227.6;227.8;227.9		193;194
227.1	Benign neoplasm of adrenal gland	neoplasms	227.1	D35.0 (40)	227.0		193;194
227.2	Benign neoplasm of parathyroid gland	neoplasms	227.2	D35.1 (79)	227.1		193;194
227.3	Benign neoplasm of pituitary gland and craniopharyngeal duct (pouch)	neoplasms	227.3	D35.2 (58);D35.3 (0)	227.3		193;194
228	Hemangioma and lymphangioma, any site	neoplasms	228;228.1	D18 (0);D18.0 (184);D18.1 (10)	228;228.0;228.00;228.01;228.02;228.03;228.04;228.09;228.1		228;228.1
228.1	Hemangioma of skin and subcutaneous tissue	neoplasms	228.1		228.01		228;228.1
229	Benign neoplasm of unspecified sites	neoplasms	229;229.1	D13.3 (9);D17.3 (11);D19 (0);D19.7 (0);D19.9 (0);D20.0 (3);D22.3 (57);D36 (0);D36.0 (4);D36.7 (9);D36.9 (1)	229;229.0;229.8;229.9		229;229.1
229.1	Benign neoplasm of lymph nodes	neoplasms	229.1	D36.0 (4)	229.0		229;229.1
230	Kaposi's sarcoma	neoplasms	230	B21.0 (0);C46 (0);C46.0 (1);C46.1 (0);C46.2 (0);C46.3 (0);C46.7 (1);C46.8 (0);C46.9 (0)	176;176.0;176.1;176.2;176.3;176.4;176.5;176.8;176.9		230
240	Simple and unspecified goiter	endocrine/metabolic	240	E01.0 (0);E01.2 (0);E04.0 (3);E04.9 (46)	240;240.0;240.9		240;241;241.1;241.2;242;242.1;242.2;242.3;242.31;244;244.1;244.2;244.3;244.4;244.5;245;245.1;245.2;245.21;246;246.2;246.7
241	Nontoxic nodular goiter	endocrine/metabolic	241;241.1;241.2	E01.1 (0);E04.1 (90);E04.2 (66);E04.8 (1)	241;241.0;241.1;241.9		240;241;241.1;241.2;242;242.1;242.2;242.3;242.31;244;244.1;244.2;244.3;244.4;244.5;245;245.1;245.2;245.21;246;246.2;246.7
241.1	Nontoxic uninodular goiter	endocrine/metabolic	241.1	E04.1 (90)	241.0		240;241;241.1;241.2;242;242.1;242.2;242.3;242.31;244;244.1;244.2;244.3;244.4;244.5;245;245.1;245.2;245.21;246;246.2;246.7
241.2	Nontoxic multinodular goiter	endocrine/metabolic	241.2	E01.1 (0);E04.2 (66)	241.1		240;241;241.1;241.2;242;242.1;242.2;242.3;242.31;244;244.1;244.2;244.3;244.4;244.5;245;245.1;245.2;245.21;246;246.2;246.7
242	Thyrotoxicosis with or without goiter	endocrine/metabolic	242;242.1;242.2;242.3;242.31	E05 (0);E05.0 (49);E05.1 (3);E05.2 (10);E05.3 (0);E05.4 (0);E05.5 (0);E05.9 (132);H06.2 (9)	242;242.0;242.00;242.01;242.1;242.10;242.11;242.2;242.20;242.21;242.3;242.30;242.31;242.4;242.40;242.41;242.8;242.80;242.81;242.9;242.90;242.91;376.2;376.21;376.22;376.3;376.30;376.31;376.32;376.33;376.34;376.35	grave's disease;hyperthyroidism/thyrotoxicosis	240;241;241.1;241.2;242;242.1;242.2;242.3;242.31;244;244.1;244.2;244.3;244.4;244.5;245;245.1;245.2;245.21;246;246.2;246.7
242.1	Graves' disease	endocrine/metabolic	242.1	E05.0 (49)	242.0;242.00;242.01	grave's disease	240;241;241.1;241.2;242;242.1;242.2;242.3;242.31;244;244.1;244.2;244.3;244.4;244.5;245;245.1;245.2;245.21;246;246.2;246.7
242.2	Toxic multinodular goiter	endocrine/metabolic	242.2	E05.2 (10)	242.2;242.20;242.21		240;241;241.1;241.2;242;242.1;242.2;242.3;242.31;244;244.1;244.2;244.3;244.4;244.5;245;245.1;245.2;245.21;246;246.2;246.7
242.3	Exophthalmos	endocrine/metabolic	242.3;242.31	H06.2 (9)	376.2;376.21;376.22;376.3;376.30;376.31;376.32;376.33;376.34;376.35		240;241;241.1;241.2;242;242.1;242.2;242.3;242.31;244;244.1;244.2;244.3;244.4;244.5;245;245.1;245.2;245.21;246;246.2;246.7
242.31	Thyrotoxic exophthalmos	endocrine/metabolic	242.31		376.21		240;241;241.1;241.2;242;242.1;242.2;242.3;242.31;244;244.1;244.2;244.3;244.4;244.5;245;245.1;245.2;245.21;246;246.2;246.7
244	Hypothyroidism	endocrine/metabolic	244;244.1;244.2;244.3;244.4;244.5	E00 (0);E00.0 (0);E00.1 (0);E00.2 (0);E00.9 (0);E01.8 (2);E02 (20);E03.0 (1);E03.1 (0);E03.2 (5);E03.3 (0);E03.8 (6);E03.9 (1163);E89.0 (107)	243;244;244.0;244.1;244.2;244.3;244.8;244.9	hypothyroidism/myxoedema	240;241;241.1;241.2;242;242.1;242.2;242.3;242.31;244;244.1;244.2;244.3;244.4;244.5;245;245.1;245.2;245.21;246;246.2;246.7
244.1	Secondary hypothyroidism	endocrine/metabolic	244.1	E03.2 (5);E89.0 (107)	244.0;244.1;244.3		240;241;241.1;241.2;242;242.1;242.2;242.3;242.31;244;244.1;244.2;244.3;244.4;244.5;245;245.1;245.2;245.21;246;246.2;246.7
244.2	Acquired hypothyroidism	endocrine/metabolic	244.2	E01.8 (2);E02 (20);E03.3 (0);E03.8 (6)	244.8		240;241;241.1;241.2;242;242.1;242.2;242.3;242.31;244;244.1;244.2;244.3;244.4;244.5;245;245.1;245.2;245.21;246;246.2;246.7
244.3	Iodine hypothyroidism	endocrine/metabolic	244.3		244.2		240;241;241.1;241.2;242;242.1;242.2;242.3;242.31;244;244.1;244.2;244.3;244.4;244.5;245;245.1;245.2;245.21;246;246.2;246.7
244.4	Hypothyroidism NOS	endocrine/metabolic	244.4	E03.9 (1163)	244.9		240;241;241.1;241.2;242;242.1;242.2;242.3;242.31;244;244.1;244.2;244.3;244.4;244.5;245;245.1;245.2;245.21;246;246.2;246.7
244.5	Congenital hypothyroidism	endocrine/metabolic	244.5	E00 (0);E00.0 (0);E00.1 (0);E00.2 (0);E00.9 (0);E03.0 (1);E03.1 (0)	243		240;241;241.1;241.2;242;242.1;242.2;242.3;242.31;244;244.1;244.2;244.3;244.4;244.5;245;245.1;245.2;245.21;246;246.2;246.7
245	Thyroiditis	endocrine/metabolic	245;245.1;245.2;245.21	E06 (0);E06.0 (1);E06.1 (1);E06.2 (0);E06.3 (21);E06.4 (0);E06.5 (0);E06.9 (10)	245;245.0;245.1;245.2;245.3;245.4;245.8;245.9	thyroiditis	240;241;241.1;241.2;242;242.1;242.2;242.3;242.31;244;244.1;244.2;244.3;244.4;244.5;245;245.1;245.2;245.21;246;246.2;246.7
245.1	Thyroiditis, acute and subacute	endocrine/metabolic	245.1	E06.0 (1);E06.1 (1)	245.0;245.1		240;241;241.1;241.2;242;242.1;242.2;242.3;242.31;244;244.1;244.2;244.3;244.4;244.5;245;245.1;245.2;245.21;246;246.2;246.7
245.2	Chronic thyroiditis	endocrine/metabolic	245.2;245.21	E06.2 (0);E06.3 (21);E06.5 (0)	245.2;245.3;245.8		240;241;241.1;241.2;242;242.1;242.2;242.3;242.31;244;244.1;244.2;244.3;244.4;244.5;245;245.1;245.2;245.21;246;246.2;246.7
245.21	Chronic lymphocytic thyroiditis	endocrine/metabolic	245.21	E06.3 (21)	245.2		240;241;241.1;241.2;242;242.1;242.2;242.3;242.31;244;244.1;244.2;244.3;244.4;244.5;245;245.1;245.2;245.21;246;246.2;246.7
246	Other disorders of thyroid	endocrine/metabolic	246;246.2;246.7	E03.4 (0);E07 (0);E07.0 (0);E07.1 (0);E07.8 (8);E07.9 (36);E35 (0);R94.6 (12)	246;246.0;246.1;246.2;246.3;246.8;246.9;790.94;794.5		240;241;241.1;241.2;242;242.1;242.2;242.3;242.31;244;244.1;244.2;244.3;244.4;244.5;245;245.1;245.2;245.21;246;246.2;246.7
246.2	Thyroid cyst	endocrine/metabolic	246.2		246.2		240;241;241.1;241.2;242;242.1;242.2;242.3;242.31;244;244.1;244.2;244.3;244.4;244.5;245;245.1;245.2;245.21;246;246.2;246.7
246.7	Abnormal results of function study of thyroid	endocrine/metabolic	246.7	R94.6 (12)	790.94;794.5		240;241;241.1;241.2;242;242.1;242.2;242.3;242.31;244;244.1;244.2;244.3;244.4;244.5;245;245.1;245.2;245.21;246;246.2;246.7
249	Secondary diabetes mellitus	endocrine/metabolic	249	E12.1 (0);E12.2 (0);E12.5 (0);E12.7 (0);E12.8 (0);E12.9 (0)	249;249.0;249.00;249.01;249.1;249.10;249.11;249.2;249.20;249.21;249.3;249.30;249.31;249.4;249.40;249.41;249.5;249.50;249.51;249.6;249.60;249.61;249.7;249.70;249.71;249.8;249.80;249.81;249.9;249.90;249.91		249;250;250.1;250.11;250.12;250.13;250.14;250.15;250.2;250.21;250.22;250.23;250.24;250.25;250.3;250.4;250.41;250.42;250.5;250.6;250.7
250	Diabetes mellitus	endocrine/metabolic	250;250.1;250.11;250.12;250.13;250.14;250.15;250.2;250.21;250.22;250.23;250.24;250.25;250.3;250.4;250.41;250.42;250.5;250.6;250.7	E10 (0);E10.0 (0);E10.1 (2);E10.2 (0);E10.3 (0);E10.3 (0);E10.4 (0);E10.6 (1);E10.7 (0);E10.8 (0);E10.9 (39);E11 (0);E11.0 (0);E11.1 (8);E11.2 (1);E11.3 (47);E11.4 (17);E11.6 (4);E11.7 (0);E11.8 (2);E11.9 (1803);E12.3 (0);E13 (0);E13.1 (0);E13.3 (0);E13.4 (0);E13.5 (0);E13.6 (0);E13.7 (0);E13.8 (0);E13.9 (39);E14.9 (171);G59.0 (0);G63.2 (15);H36.0 (29);R73.0 (290);R73.9 (48);R81 (1);R82.4 (0);Z96…	250;250.0;250.00;250.01;250.02;250.03;250.1;250.10;250.11;250.12;250.13;250.2;250.20;250.21;250.22;250.23;250.3;250.30;250.31;250.32;250.33;250.4;250.40;250.41;250.42;250.43;250.5;250.50;250.51;250.52;250.53;250.6;250.60;250.61;250.62;250.63;250.7;250.70;250.71;250.72;250.73;250.8;250.80;250.81;250.82;250.83;250.9;250.90;250.91;250.92;250.93;357.2;362.0;362.01;362.02;362.03;362.04;362.05;362.06;3…	diabetes;type 1 diabetes;type 2 diabetes	249;250;250.1;250.11;250.12;250.13;250.14;250.15;250.2;250.21;250.22;250.23;250.24;250.25;250.3;250.4;250.41;250.42;250.5;250.6;250.7
250.1	Type 1 diabetes	endocrine/metabolic	250.1;250.11;250.12;250.13;250.14;250.15	E10 (0);E10.0 (0);E10.1 (2);E10.2 (0);E10.3 (0);E10.4 (0);E10.6 (1);E10.7 (0);E10.8 (0);E10.9 (39)	250.01;250.03;250.11;250.13;250.21;250.23;250.31;250.33;250.41;250.43;250.51;250.53;250.61;250.63;250.71;250.73;250.81;250.83;250.91;250.93	type 1 diabetes	249;250;250.1;250.11;250.12;250.13;250.14;250.15;250.2;250.21;250.22;250.23;250.24;250.25;250.3;250.4;250.41;250.42;250.5;250.6;250.7
250.11	Type 1 diabetes with ketoacidosis	endocrine/metabolic	250.11	E10.1 (2)	250.11;250.13		249;250;250.1;250.11;250.12;250.13;250.14;250.15;250.2;250.21;250.22;250.23;250.24;250.25;250.3;250.4;250.41;250.42;250.5;250.6;250.7
250.12	Type 1 diabetes with renal manifestations	endocrine/metabolic	250.12	E10.2 (0)	250.41;250.43		249;250;250.1;250.11;250.12;250.13;250.14;250.15;250.2;250.21;250.22;250.23;250.24;250.25;250.3;250.4;250.41;250.42;250.5;250.6;250.7
250.13	Type 1 diabetes with ophthalmic manifestations	endocrine/metabolic	250.13	E10.3 (0)	250.51;250.53		249;250;250.1;250.11;250.12;250.13;250.14;250.15;250.2;250.21;250.22;250.23;250.24;250.25;250.3;250.4;250.41;250.42;250.5;250.6;250.7
250.14	Type 1 diabetes with neurological manifestations	endocrine/metabolic	250.14	E10.4 (0)	250.61;250.63		249;250;250.1;250.11;250.12;250.13;250.14;250.15;250.2;250.21;250.22;250.23;250.24;250.25;250.3;250.4;250.41;250.42;250.5;250.6;250.7
250.15	Diabetes type 1 with peripheral circulatory disorders	endocrine/metabolic	250.15		250.71;250.73		249;250;250.1;250.11;250.12;250.13;250.14;250.15;250.2;250.21;250.22;250.23;250.24;250.25;250.3;250.4;250.41;250.42;250.5;250.6;250.7
250.2	Type 2 diabetes	endocrine/metabolic	250.2;250.21;250.22;250.23;250.24;250.25	E10.3 (0);E10.4 (0);E11 (0);E11.0 (0);E11.1 (8);E11.2 (1);E11.3 (47);E11.4 (17);E11.6 (4);E11.7 (0);E11.8 (2);E11.9 (1803);E12.3 (0);E13 (0);E13.1 (0);E13.4 (0);E13.5 (0);E13.6 (0);E13.7 (0);E13.8 (0);E13.9 (39);E14.9 (171);G59.0 (0)	250.00;250.02;250.10;250.12;250.20;250.22;250.30;250.32;250.40;250.42;250.50;250.52;250.60;250.62;250.70;250.72;250.80;250.82;250.90;250.92	type 2 diabetes	249;250;250.1;250.11;250.12;250.13;250.14;250.15;250.2;250.21;250.22;250.23;250.24;250.25;250.3;250.4;250.41;250.42;250.5;250.6;250.7
250.21	Type 2 diabetes with ketoacidosis	endocrine/metabolic	250.21	E11.1 (8);E13.1 (0)	250.10;250.12		249;250;250.1;250.11;250.12;250.13;250.14;250.15;250.2;250.21;250.22;250.23;250.24;250.25;250.3;250.4;250.41;250.42;250.5;250.6;250.7
250.22	Type 2 diabetes with renal manifestations	endocrine/metabolic	250.22	E11.2 (1)	250.40;250.42		249;250;250.1;250.11;250.12;250.13;250.14;250.15;250.2;250.21;250.22;250.23;250.24;250.25;250.3;250.4;250.41;250.42;250.5;250.6;250.7
250.23	Type 2 diabetes with ophthalmic manifestations	endocrine/metabolic	250.23	E10.3 (0);E11.3 (47);E12.3 (0)	250.50;250.52		249;250;250.1;250.11;250.12;250.13;250.14;250.15;250.2;250.21;250.22;250.23;250.24;250.25;250.3;250.4;250.41;250.42;250.5;250.6;250.7
250.24	Type 2 diabetes with neurological manifestations	endocrine/metabolic	250.24	E10.4 (0);E11.4 (17);E13.4 (0);G59.0 (0)	250.60;250.62		249;250;250.1;250.11;250.12;250.13;250.14;250.15;250.2;250.21;250.22;250.23;250.24;250.25;250.3;250.4;250.41;250.42;250.5;250.6;250.7
250.25	Diabetes type 2 with peripheral circulatory disorders	endocrine/metabolic	250.25		250.70;250.72		249;250;250.1;250.11;250.12;250.13;250.14;250.15;250.2;250.21;250.22;250.23;250.24;250.25;250.3;250.4;250.41;250.42;250.5;250.6;250.7
250.3	Insulin pump user	endocrine/metabolic	250.3	Z96.4 (8)	V45.85;V53.91;V58.67;V65.46		249;250;250.1;250.11;250.12;250.13;250.14;250.15;250.2;250.21;250.22;250.23;250.24;250.25;250.3;250.4;250.41;250.42;250.5;250.6;250.7
250.4	Abnormal glucose	endocrine/metabolic	250.4;250.41;250.42	R73.0 (290);R73.9 (48)	790.2;790.21;790.22;790.29		249;250;250.1;250.11;250.12;250.13;250.14;250.15;250.2;250.21;250.22;250.23;250.24;250.25;250.3;250.4;250.41;250.42;250.5;250.6;250.7
250.41	Impaired fasting glucose	endocrine/metabolic	250.41	R73.0 (290)	790.21;790.22		249;250;250.1;250.11;250.12;250.13;250.14;250.15;250.2;250.21;250.22;250.23;250.24;250.25;250.3;250.4;250.41;250.42;250.5;250.6;250.7
250.42	Other abnormal glucose	endocrine/metabolic	250.42	R73.9 (48)	790.29		249;250;250.1;250.11;250.12;250.13;250.14;250.15;250.2;250.21;250.22;250.23;250.24;250.25;250.3;250.4;250.41;250.42;250.5;250.6;250.7
250.5	Glycosuria or Acetonuria	endocrine/metabolic	250.5	R81 (1);R82.4 (0)	791.5;791.6		249;250;250.1;250.11;250.12;250.13;250.14;250.15;250.2;250.21;250.22;250.23;250.24;250.25;250.3;250.4;250.41;250.42;250.5;250.6;250.7
250.6	Polyneuropathy in diabetes	endocrine/metabolic	250.6	G63.2 (15)	357.2		249;250;250.1;250.11;250.12;250.13;250.14;250.15;250.2;250.21;250.22;250.23;250.24;250.25;250.3;250.4;250.41;250.42;250.5;250.6;250.7
250.7	Diabetic retinopathy	endocrine/metabolic	250.7	E10.3 (0);E13.3 (0);H36.0 (29)	362.0;362.01;362.02;362.03;362.04;362.05;362.06;362.07		250;250.1;250.11;250.12;250.13;250.14;250.15;250.2;250.21;250.22;250.23;250.24;250.25;250.3;250.4;250.41;250.42;250.5;250.6;250.7
251	Other disorders of pancreatic internal secretion	endocrine/metabolic	251;251.1;251.8	E15 (0);E16 (0);E16.0 (9);E16.1 (2);E16.2 (194);E16.3 (0);E16.4 (1);E16.8 (2);E16.9 (1)	251;251.0;251.1;251.2;251.4;251.5;251.8;251.9		251;251.1;251.8;252;252.1;252.2;253;253.1;253.11;253.2;253.3;253.4;253.5;253.7;254;255;255.1;255.11;255.12;255.13;255.2;255.21;255.22;255.3;256;256.1;256.4;257;257.1;258;258.1;259;259.1;259.2;259.3;259.4;259.8
251.1	Hypoglycemia	endocrine/metabolic	251.1	E15 (0);E16.0 (3);E16.1 (1);E16.2 (86)	251.0;251.1;251.2		249;250;250.1;250.11;250.12;250.13;250.14;250.15;250.2;250.21;250.22;250.23;250.24;250.25;250.3;250.4;250.41;250.42;250.5;250.6;250.7;251;251.1;251.8;252;252.1;252.2;253;253.1;253.11;253.2;253.3;253.4;253.5;253.7;254;255;255.1;255.11;255.12;255.13;255.2;255.21;255.22;255.3;256;256.1;256.4;257;257.1;258;258.1;259;259.1;259.2;259.3;259.4;259.8
251.8	Abnormality of secretion of glucagon or gastrin	endocrine/metabolic	251.8	E16.3 (0);E16.4 (1)	251.4;251.5		251;251.1;251.8;252;252.1;252.2;253;253.1;253.11;253.2;253.3;253.4;253.5;253.7;254;255;255.1;255.11;255.12;255.13;255.2;255.21;255.22;255.3;256;256.1;256.4;257;257.1;258;258.1;259;259.1;259.2;259.3;259.4;259.8
252	Disorders of parathyroid gland	endocrine/metabolic	252;252.1;252.2	E20 (0);E20.0 (0);E20.8 (1);E20.9 (9);E21.0 (118);E21.1 (16);E21.2 (8);E21.3 (69);E21.4 (2);E21.5 (2);E89.2 (34)	252;252.0;252.00;252.01;252.02;252.08;252.1;252.8;252.9	hyperparathyroidism	251;251.1;251.8;252;252.1;252.2;253;253.1;253.11;253.2;253.3;253.4;253.5;253.7;254;255;255.1;255.11;255.12;255.13;255.2;255.21;255.22;255.3;256;256.1;256.4;257;257.1;258;258.1;259;259.1;259.2;259.3;259.4;259.8
252.1	Hyperparathyroidism	endocrine/metabolic	252.1	E21.0 (118);E21.1 (16);E21.2 (8);E21.3 (69)	252.0;252.00;252.01;252.02;252.08	hyperparathyroidism	251;251.1;251.8;252;252.1;252.2;253;253.1;253.11;253.2;253.3;253.4;253.5;253.7;254;255;255.1;255.11;255.12;255.13;255.2;255.21;255.22;255.3;256;256.1;256.4;257;257.1;258;258.1;259;259.1;259.2;259.3;259.4;259.8
252.2	Hypoparathyroidism	endocrine/metabolic	252.2	E20 (0);E20.0 (0);E20.8 (1);E20.9 (9);E89.2 (34)	252.1		251;251.1;251.8;252;252.1;252.2;253;253.1;253.11;253.2;253.3;253.4;253.5;253.7;254;255;255.1;255.11;255.12;255.13;255.2;255.21;255.22;255.3;256;256.1;256.4;257;257.1;258;258.1;259;259.1;259.2;259.3;259.4;259.8
253	Disorders of the pituitary gland and its hypothalamic control	endocrine/metabolic	253;253.1;253.11;253.2;253.3;253.4;253.5;253.7	E05.8 (6);E22 (0);E22.0 (11);E22.1 (3);E22.2 (61);E22.8 (0);E22.9 (0);E23.0 (28);E23.2 (12);E23.3 (2);E23.6 (15);E23.7 (6);E24.1 (0);E34.4 (0)	253;253.0;253.1;253.2;253.3;253.4;253.5;253.6;253.8;253.9	acromegaly;diabetes insipidus	251;251.1;251.8;252;252.1;252.2;253;253.1;253.11;253.2;253.3;253.4;253.5;253.7;254;255;255.1;255.11;255.12;255.13;255.2;255.21;255.22;255.3;256;256.1;256.4;257;257.1;258;258.1;259;259.1;259.2;259.3;259.4;259.8
253.1	Pituitary hyperfunction	endocrine/metabolic	253.1;253.11	E05.8 (6);E22 (0);E22.0 (11);E22.1 (3);E22.8 (0);E22.9 (0);E34.4 (0)	253.0;253.1	acromegaly	251;251.1;251.8;252;252.1;252.2;253;253.1;253.11;253.2;253.3;253.4;253.5;253.7;254;255;255.1;255.11;255.12;255.13;255.2;255.21;255.22;255.3;256;256.1;256.4;257;257.1;258;258.1;259;259.1;259.2;259.3;259.4;259.8
253.11	Acromegaly and gigantism	endocrine/metabolic	253.11	E22.0 (11);E34.4 (0)	253.0	acromegaly	251;251.1;251.8;252;252.1;252.2;253;253.1;253.11;253.2;253.3;253.4;253.5;253.7;254;255;255.1;255.11;255.12;255.13;255.2;255.21;255.22;255.3;256;256.1;256.4;257;257.1;258;258.1;259;259.1;259.2;259.3;259.4;259.8
253.2	Pituitary hypofunction	endocrine/metabolic	253.2	E23.0 (28)	253.2		251;251.1;251.8;252;252.1;252.2;253;253.1;253.11;253.2;253.3;253.4;253.5;253.7;254;255;255.1;255.11;255.12;255.13;255.2;255.21;255.22;255.3;256;256.1;256.4;257;257.1;258;258.1;259;259.1;259.2;259.3;259.4;259.8
253.3	Diabetes insipidus	endocrine/metabolic	253.3	E23.2 (12)	253.5	diabetes insipidus	251;251.1;251.8;252;252.1;252.2;253;253.1;253.11;253.2;253.3;253.4;253.5;253.7;254;255;255.1;255.11;255.12;255.13;255.2;255.21;255.22;255.3;256;256.1;256.4;257;257.1;258;258.1;259;259.1;259.2;259.3;259.4;259.8
253.4	Anterior pituitary disorders	endocrine/metabolic	253.4		253.4		251;251.1;251.8;252;252.1;252.2;253;253.1;253.11;253.2;253.3;253.4;253.5;253.7;254;255;255.1;255.11;255.12;255.13;255.2;255.21;255.22;255.3;256;256.1;256.4;257;257.1;258;258.1;259;259.1;259.2;259.3;259.4;259.8
253.5	Pituitary dwarfism	endocrine/metabolic	253.5		253.3		251;251.1;251.8;252;252.1;252.2;253;253.1;253.11;253.2;253.3;253.4;253.5;253.7;254;255;255.1;255.11;255.12;255.13;255.2;255.21;255.22;255.3;256;256.1;256.4;257;257.1;258;258.1;259;259.1;259.2;259.3;259.4;259.8
253.7	Other disorders of neurohypophysis	endocrine/metabolic	253.7	E22.2 (61)	253.6		251;251.1;251.8;252;252.1;252.2;253;253.1;253.11;253.2;253.3;253.4;253.5;253.7;254;255;255.1;255.11;255.12;255.13;255.2;255.21;255.22;255.3;256;256.1;256.4;257;257.1;258;258.1;259;259.1;259.2;259.3;259.4;259.8
254	Diseases of thymus gland	endocrine/metabolic	254	E32 (0);E32.0 (1);E32.1 (0);E32.8 (3);E32.9 (1)	254;254.0;254.1;254.8;254.9		251;251.1;251.8;252;252.1;252.2;253;253.1;253.11;253.2;253.3;253.4;253.5;253.7;254;255;255.1;255.11;255.12;255.13;255.2;255.21;255.22;255.3;256;256.1;256.4;257;257.1;258;258.1;259;259.1;259.2;259.3;259.4;259.8
255	Disorders of adrenal glands	endocrine/metabolic	255;255.1;255.11;255.12;255.13;255.2;255.21;255.22;255.3	E24 (0);E24.0 (3);E24.2 (4);E24.3 (0);E24.4 (0);E24.8 (1);E24.9 (11);E25 (0);E25.0 (3);E25.8 (0);E25.9 (0);E26 (0);E26.0 (9);E26.1 (0);E26.8 (0);E26.9 (5);E27.0 (0);E27.1 (15);E27.2 (3);E27.3 (11);E27.4 (53);E27.5 (1);E27.8 (21);E27.9 (32);E35.1 (0);E89.6 (6)	255;255.0;255.1;255.10;255.11;255.12;255.13;255.14;255.2;255.3;255.4;255.41;255.42;255.5;255.6;255.8;255.9	cushings syndrome;hyperaldosteronism/conn's syndrome	251;251.1;251.8;252;252.1;252.2;253;253.1;253.11;253.2;253.3;253.4;253.5;253.7;254;255;255.1;255.11;255.12;255.13;255.2;255.21;255.22;255.3;256;256.1;256.4;257;257.1;258;258.1;259;259.1;259.2;259.3;259.4;259.8
255.1	Adrenal hyperfunction	endocrine/metabolic	255.1;255.11;255.12;255.13	E24 (0);E24.0 (3);E24.2 (4);E24.3 (0);E24.4 (0);E24.8 (1);E24.9 (11);E26 (0);E26.0 (9);E26.1 (0);E26.8 (0);E26.9 (5);E27.0 (0);E27.5 (1)	255.0;255.1;255.10;255.11;255.12;255.13;255.14;255.3;255.6	cushings syndrome;hyperaldosteronism/conn's syndrome	251;251.1;251.8;252;252.1;252.2;253;253.1;253.11;253.2;253.3;253.4;253.5;253.7;254;255;255.1;255.11;255.12;255.13;255.2;255.21;255.22;255.3;256;256.1;256.4;257;257.1;258;258.1;259;259.1;259.2;259.3;259.4;259.8
255.11	Cushing's syndrome	endocrine/metabolic	255.11	E24 (0);E24.0 (3);E24.2 (4);E24.3 (0);E24.4 (0);E24.8 (1);E24.9 (11)	255.0	cushings syndrome	251;251.1;251.8;252;252.1;252.2;253;253.1;253.11;253.2;253.3;253.4;253.5;253.7;254;255;255.1;255.11;255.12;255.13;255.2;255.21;255.22;255.3;256;256.1;256.4;257;257.1;258;258.1;259;259.1;259.2;259.3;259.4;259.8
255.12	Hyperaldosteronism	endocrine/metabolic	255.12	E26 (0);E26.0 (9);E26.1 (0);E26.8 (0);E26.9 (5)	255.1;255.10;255.11;255.12;255.13;255.14	hyperaldosteronism/conn's syndrome	251;251.1;251.8;252;252.1;252.2;253;253.1;253.11;253.2;253.3;253.4;253.5;253.7;254;255;255.1;255.11;255.12;255.13;255.2;255.21;255.22;255.3;256;256.1;256.4;257;257.1;258;258.1;259;259.1;259.2;259.3;259.4;259.8
255.13	Medulloadrenal hyperfunction	endocrine/metabolic	255.13	E27.5 (1)	255.6		251;251.1;251.8;252;252.1;252.2;253;253.1;253.11;253.2;253.3;253.4;253.5;253.7;254;255;255.1;255.11;255.12;255.13;255.2;255.21;255.22;255.3;256;256.1;256.4;257;257.1;258;258.1;259;259.1;259.2;259.3;259.4;259.8
255.2	Adrenal hypofunction	endocrine/metabolic	255.2;255.21;255.22	E27.1 (15);E27.2 (3);E27.3 (11);E27.4 (53);E89.6 (6)	255.4;255.41;255.42;255.5		251;251.1;251.8;252;252.1;252.2;253;253.1;253.11;253.2;253.3;253.4;253.5;253.7;254;255;255.1;255.11;255.12;255.13;255.2;255.21;255.22;255.3;256;256.1;256.4;257;257.1;258;258.1;259;259.1;259.2;259.3;259.4;259.8
255.21	Glucocorticoid deficiency	endocrine/metabolic	255.21	E27.1 (15);E27.2 (3);E27.3 (11);E27.4 (53);E89.6 (6)	255.41		251;251.1;251.8;252;252.1;252.2;253;253.1;253.11;253.2;253.3;253.4;253.5;253.7;254;255;255.1;255.11;255.12;255.13;255.2;255.21;255.22;255.3;256;256.1;256.4;257;257.1;258;258.1;259;259.1;259.2;259.3;259.4;259.8
255.22	Mineralocorticoid deficiency	endocrine/metabolic	255.22		255.42		251;251.1;251.8;252;252.1;252.2;253;253.1;253.11;253.2;253.3;253.4;253.5;253.7;254;255;255.1;255.11;255.12;255.13;255.2;255.21;255.22;255.3;256;256.1;256.4;257;257.1;258;258.1;259;259.1;259.2;259.3;259.4;259.8
255.3	Adrenogenital disorders	endocrine/metabolic	255.3	E25 (0);E25.0 (3);E25.8 (0);E25.9 (0)	255.2		251;251.1;251.8;252;252.1;252.2;253;253.1;253.11;253.2;253.3;253.4;253.5;253.7;254;255;255.1;255.11;255.12;255.13;255.2;255.21;255.22;255.3;256;256.1;256.4;257;257.1;258;258.1;259;259.1;259.2;259.3;259.4;259.8
256	Ovarian dysfunction	endocrine/metabolic	256;256.1;256.4	E28 (0);E28.0 (0);E28.1 (0);E28.2 (12);E28.8 (0);E28.9 (0);N98.1 (0)	256;256.0;256.1;256.4;256.8;256.9	polycystic ovaries/polycystic ovarian syndrome	251;251.1;251.8;252;252.1;252.2;253;253.1;253.11;253.2;253.3;253.4;253.5;253.7;254;255;255.1;255.11;255.12;255.13;255.2;255.21;255.22;255.3;256;256.1;256.4;257;257.1;258;258.1;259;259.1;259.2;259.3;259.4;259.8
256.1	Hyperestrogenism	endocrine/metabolic	256.1	E28.0 (0)	256.0		251;251.1;251.8;252;252.1;252.2;253;253.1;253.11;253.2;253.3;253.4;253.5;253.7;254;255;255.1;255.11;255.12;255.13;255.2;255.21;255.22;255.3;256;256.1;256.4;257;257.1;258;258.1;259;259.1;259.2;259.3;259.4;259.8
256.4	Polycystic ovaries	endocrine/metabolic	256.4	E28.2 (12)	256.4	polycystic ovaries/polycystic ovarian syndrome	251;251.1;251.8;252;252.1;252.2;253;253.1;253.11;253.2;253.3;253.4;253.5;253.7;254;255;255.1;255.11;255.12;255.13;255.2;255.21;255.22;255.3;256;256.1;256.4;257;257.1;258;258.1;259;259.1;259.2;259.3;259.4;259.8
257	Testicular dysfunction	endocrine/metabolic	257;257.1	E29 (0);E29.0 (0);E29.1 (22);E29.8 (0);E29.9 (0)	257;257.0;257.2;257.8;257.9		251;251.1;251.8;252;252.1;252.2;253;253.1;253.11;253.2;253.3;253.4;253.5;253.7;254;255;255.1;255.11;255.12;255.13;255.2;255.21;255.22;255.3;256;256.1;256.4;257;257.1;258;258.1;259;259.1;259.2;259.3;259.4;259.8
257.1	Testicular hypofunction	endocrine/metabolic	257.1	E29.1 (22)	257.2		251;251.1;251.8;252;252.1;252.2;253;253.1;253.11;253.2;253.3;253.4;253.5;253.7;254;255;255.1;255.11;255.12;255.13;255.2;255.21;255.22;255.3;256;256.1;256.4;257;257.1;258;258.1;259;259.1;259.2;259.3;259.4;259.8
258	Iatrogenic endocrine disorders	endocrine/metabolic	258;258.1	E23.1 (2);E89.1 (1);E89.3 (6);E89.4 (0);E89.5 (0)	251.3;253.7;256.2;257.1		251;251.1;251.8;252;252.1;252.2;253;253.1;253.11;253.2;253.3;253.4;253.5;253.7;254;255;255.1;255.11;255.12;255.13;255.2;255.21;255.22;255.3;256;256.1;256.4;257;257.1;258;258.1;259;259.1;259.2;259.3;259.4;259.8
258.1	Postablative ovarian failure	endocrine/metabolic	258.1	E89.4 (0)	256.2		251;251.1;251.8;252;252.1;252.2;253;253.1;253.11;253.2;253.3;253.4;253.5;253.7;254;255;255.1;255.11;255.12;255.13;255.2;255.21;255.22;255.3;256;256.1;256.4;257;257.1;258;258.1;259;259.1;259.2;259.3;259.4;259.8
259	Other endocrine disorders	endocrine/metabolic	259;259.1;259.2;259.3;259.4;259.8	E30.0 (0);E30.1 (0);E30.8 (0);E30.9 (0);E31 (0);E31.0 (1);E31.1 (0);E31.8 (0);E31.9 (0);E34 (0);E34.0 (8);E34.1 (0);E34.2 (0);E34.3 (1);E34.5 (0);E34.8 (1);E34.9 (4);R94.7 (11)	258;258.0;258.01;258.02;258.03;258.1;258.8;258.9;259;259.0;259.1;259.2;259.3;259.4;259.5;259.50;259.51;259.52;259.8;259.9;794.6	carcinoid syndrome/tumour	251;251.1;251.8;252;252.1;252.2;253;253.1;253.11;253.2;253.3;253.4;253.5;253.7;254;255;255.1;255.11;255.12;255.13;255.2;255.21;255.22;255.3;256;256.1;256.4;257;257.1;258;258.1;259;259.1;259.2;259.3;259.4;259.8
259.1	Nonspecific abnormal results of other endocrine function study	endocrine/metabolic	259.1	R94.7 (11)	794.6		251;251.1;251.8;252;252.1;252.2;253;253.1;253.11;253.2;253.3;253.4;253.5;253.7;254;255;255.1;255.11;255.12;255.13;255.2;255.21;255.22;255.3;256;256.1;256.4;257;257.1;258;258.1;259;259.1;259.2;259.3;259.4;259.8
259.2	Carcinoid syndrome	endocrine/metabolic	259.2	E34.0 (8)	259.2	carcinoid syndrome/tumour	251;251.1;251.8;252;252.1;252.2;253;253.1;253.11;253.2;253.3;253.4;253.5;253.7;254;255;255.1;255.11;255.12;255.13;255.2;255.21;255.22;255.3;256;256.1;256.4;257;257.1;258;258.1;259;259.1;259.2;259.3;259.4;259.8
259.3	Delay in sexual development and puberty NEC	endocrine/metabolic	259.3	E30.0 (0)	259.0		251;251.1;251.8;252;252.1;252.2;253;253.1;253.11;253.2;253.3;253.4;253.5;253.7;254;255;255.1;255.11;255.12;255.13;255.2;255.21;255.22;255.3;256;256.1;256.4;257;257.1;258;258.1;259;259.1;259.2;259.3;259.4;259.8
259.4	Precocious sexual development and puberty NEC	endocrine/metabolic	259.4	E30.1 (0);E30.8 (0)	259.1		251;251.1;251.8;252;252.1;252.2;253;253.1;253.11;253.2;253.3;253.4;253.5;253.7;254;255;255.1;255.11;255.12;255.13;255.2;255.21;255.22;255.3;256;256.1;256.4;257;257.1;258;258.1;259;259.1;259.2;259.3;259.4;259.8
259.8	Polyglandular activity in multiple endocrine adenomatosis	endocrine/metabolic	259.8		258.0;258.01;258.02;258.03		251;251.1;251.8;252;252.1;252.2;253;253.1;253.11;253.2;253.3;253.4;253.5;253.7;254;255;255.1;255.11;255.12;255.13;255.2;255.21;255.22;255.3;256;256.1;256.4;257;257.1;258;258.1;259;259.1;259.2;259.3;259.4;259.8
260	Protein-calorie malnutrition	endocrine/metabolic	260;260.1;260.2;260.21;260.22;260.3;260.6;260.7	B22.2 (0);E12.1 (0);E12.2 (0);E12.5 (1);E12.7 (0);E40 (0);E41 (3);E42 (0);E44.0 (0);E44.1 (0);E45 (0);E46 (43);R63.0 (183);R63.2 (0);R64 (15)	260;261;262;263;263.0;263.2;263.8;263.9;783.0;783.2;783.22;783.6;783.7;799.4;V85.0;V85.51		260;260.1;260.2;260.21;260.22;260.3;260.6;260.7;261;261.1;261.2;261.3;261.4;261.41;262;263;264;264.1;264.2;264.3;264.9
260.1	Cachexia	endocrine/metabolic	260.1	B22.2 (0);R64 (15)	799.4		260;260.1;260.2;260.21;260.22;260.3;260.6;260.7;261;261.1;261.2;261.3;261.4;261.41;262;263;264;264.1;264.2;264.3;264.9
260.2	severe protein-calorie malnutrition	endocrine/metabolic	260.2;260.21;260.22	E12.1 (0);E12.2 (0);E12.5 (1);E12.7 (0);E40 (0);E41 (3);E42 (0);E45 (0)	260;261;262;263.2		260;260.1;260.2;260.21;260.22;260.3;260.6;260.7;261;261.1;261.2;261.3;261.4;261.41;262;263;264;264.1;264.2;264.3;264.9
260.21	Kwashiorkor	endocrine/metabolic	260.21	E40 (0);E42 (0)	260		260;260.1;260.2;260.21;260.22;260.3;260.6;260.7;261;261.1;261.2;261.3;261.4;261.41;262;263;264;264.1;264.2;264.3;264.9
260.22	Nutritional marasmus	endocrine/metabolic	260.22	E41 (3)	261		260;260.1;260.2;260.21;260.22;260.3;260.6;260.7;261;261.1;261.2;261.3;261.4;261.41;262;263;264;264.1;264.2;264.3;264.9
260.3	Adult failure to thrive	endocrine/metabolic	260.3		783.7		260;260.1;260.2;260.21;260.22;260.3;260.6;260.7;261;261.1;261.2;261.3;261.4;261.41;262;263;264;264.1;264.2;264.3;264.9
260.6	Anorexia	endocrine/metabolic	260.6	R63.0 (183)	783.0		260;260.1;260.2;260.21;260.22;260.3;260.6;260.7;261;261.1;261.2;261.3;261.4;261.41;262;263;264;264.1;264.2;264.3;264.9
260.7	Polyphagia	endocrine/metabolic	260.7	R63.2 (0)	783.6		260;260.1;260.2;260.21;260.22;260.3;260.6;260.7;261;261.1;261.2;261.3;261.4;261.41;262;263;264;264.1;264.2;264.3;264.9
261	Vitamin deficiency	endocrine/metabolic	261;261.1;261.2;261.3;261.4;261.41	E50 (0);E50.0 (0);E50.1 (0);E50.2 (0);E50.3 (0);E50.4 (0);E50.5 (0);E50.6 (0);E50.7 (0);E50.8 (0);E50.9 (2);E51 (0);E51.1 (0);E51.2 (2);E51.8 (0);E51.9 (1);E52 (0);E53 (0);E53.0 (1);E53.1 (0);E53.8 (286);E53.9 (14);E54 (1);E55 (0);E55.0 (0);E55.9 (579);E56 (0);E56.0 (1);E56.1 (2);E56.8 (0);E56.9 (3);E64.1 (0);E64.2 (0);E64.3 (0);M83 (0);M83.0 (0);M83.1 (0);M83.2 (0);M83.3 (0);M83.4 (0);M83.5 (0);…	264;264.0;264.1;264.2;264.3;264.4;264.5;264.6;264.7;264.8;264.9;265;265.0;265.1;265.2;266;266.0;266.1;266.2;266.9;267;268;268.0;268.1;268.2;268.9;269.0;269.1;269.2		260;260.1;260.2;260.21;260.22;260.3;260.6;260.7;261;261.1;261.2;261.3;261.4;261.41;262;263;264;264.1;264.2;264.3;264.9
261.1	Vitamin A deficiency	endocrine/metabolic	261.1	E50 (0);E50.0 (0);E50.1 (0);E50.2 (0);E50.3 (0);E50.4 (0);E50.5 (0);E50.6 (0);E50.7 (0);E50.8 (0);E50.9 (2);E64.1 (0)	264.0;264.1;264.2;264.3;264.4;264.5;264.6;264.7;264.8;264.9		260;260.1;260.2;260.21;260.22;260.3;260.6;260.7;261;261.1;261.2;261.3;261.4;261.41;262;263;264;264.1;264.2;264.3;264.9
261.2	Vitamin B-complex deficiencies	endocrine/metabolic	261.2	E51 (0);E51.1 (0);E51.2 (2);E51.8 (0);E51.9 (1);E52 (0);E53 (0);E53.0 (1);E53.1 (0);E53.8 (286);E53.9 (14)	265;265.0;265.1;265.2;266;266.0;266.1;266.2;266.9		260;260.1;260.2;260.21;260.22;260.3;260.6;260.7;261;261.1;261.2;261.3;261.4;261.41;262;263;264;264.1;264.2;264.3;264.9
261.3	Vitamin C deficiencies	endocrine/metabolic	261.3	E54 (1);E64.2 (0)	267		260;260.1;260.2;260.21;260.22;260.3;260.6;260.7;261;261.1;261.2;261.3;261.4;261.41;262;263;264;264.1;264.2;264.3;264.9
261.4	Vitamin D deficiency	endocrine/metabolic	261.4;261.41	E55 (0);E55.0 (0);E55.9 (579);E64.3 (0);M83 (0);M83.0 (0);M83.1 (0);M83.2 (0);M83.3 (0);M83.4 (0);M83.5 (0);M83.8 (0);M83.9 (2)	268;268.0;268.1;268.2;268.9		260;260.1;260.2;260.21;260.22;260.3;260.6;260.7;261;261.1;261.2;261.3;261.4;261.41;262;263;264;264.1;264.2;264.3;264.9
261.41	Rickets or osteomalacia	endocrine/metabolic	261.41	E55.0 (0);E64.3 (0);M83 (0);M83.0 (0);M83.1 (0);M83.2 (0);M83.3 (0);M83.4 (0);M83.5 (0);M83.8 (0);M83.9 (2)	268.0;268.1;268.2		260;260.1;260.2;260.21;260.22;260.3;260.6;260.7;261;261.1;261.2;261.3;261.4;261.41;262;263;264;264.1;264.2;264.3;264.9
262	Mineral deficiency NEC	endocrine/metabolic	262	E58 (1);E59 (0);E60 (1);E61.0 (1);E61.1 (93);E61.2 (7);E61.3 (0);E61.4 (0);E61.5 (0);E61.6 (0)	269.3		260;260.1;260.2;260.21;260.22;260.3;260.6;260.7;261;261.1;261.2;261.3;261.4;261.41;262;263;264;264.1;264.2;264.3;264.9
263	Other nutritional deficiency	endocrine/metabolic	263	E43 (1);E61.7 (0);E61.8 (0);E61.9 (0);E63 (0);E63.0 (0);E63.1 (0);E63.8 (0);E63.9 (1);E64.8 (0);E64.9 (0)	269;269.8;269.9		260;260.1;260.2;260.21;260.22;260.3;260.6;260.7;261;261.1;261.2;261.3;261.4;261.41;262;263;264;264.1;264.2;264.3;264.9
264	Lack of normal physiological development	endocrine/metabolic	264;264.1;264.2;264.3;264.9	R62.0 (0);R62.8 (9);R62.9 (0)	783.4;783.40;783.41;783.42;783.43		260;260.1;260.2;260.21;260.22;260.3;260.6;260.7;261;261.1;261.2;261.3;261.4;261.41;262;263;264;264.1;264.2;264.3;264.9
264.1	Short stature	endocrine/metabolic	264.1		783.43		260;260.1;260.2;260.21;260.22;260.3;260.6;260.7;261;261.1;261.2;261.3;261.4;261.41;262;263;264;264.1;264.2;264.3;264.9
264.2	Failure to thrive (childhood)	endocrine/metabolic	264.2		783.41		260;260.1;260.2;260.21;260.22;260.3;260.6;260.7;261;261.1;261.2;261.3;261.4;261.41;262;263;264;264.1;264.2;264.3;264.9
264.3	Delayed milestones	endocrine/metabolic	264.3	R62.0 (0)	783.42		260;260.1;260.2;260.21;260.22;260.3;260.6;260.7;261;261.1;261.2;261.3;261.4;261.41;262;263;264;264.1;264.2;264.3;264.9
264.9	Lack of normal physiological development, unspecified	endocrine/metabolic	264.9	R62.8 (9);R62.9 (0)	783.40		260;260.1;260.2;260.21;260.22;260.3;260.6;260.7;261;261.1;261.2;261.3;261.4;261.41;262;263;264;264.1;264.2;264.3;264.9
269	Proteinuria	endocrine/metabolic	269	N06.9 (0);N39.1 (4);N39.2 (0);R80 (32)	593.6;791.0		269;270;270.1;270.11;270.12;270.2;270.21;270.3;270.31;270.32;270.33;270.34;270.35;270.38
270	Disorders of protein plasma/amino-acid transport and metabolism	endocrine/metabolic	270;270.1;270.11;270.12;270.2;270.21;270.3;270.31;270.32;270.33;270.34;270.35;270.38	C88.0 (24);D47.2 (122);D89.0 (2);D89.1 (1);E70 (0);E70.0 (0);E70.1 (0);E70.2 (0);E70.3 (3);E70.8 (1);E70.9 (0);E71.0 (0);E71.1 (0);E71.2 (0);E72.0 (1);E72.1 (0);E72.2 (2);E72.3 (0);E72.4 (0);E72.5 (0);E72.8 (0);E72.9 (0);E85 (0);E85.0 (0);E85.1 (0);E85.2 (0);E85.3 (5);E85.4 (40);E85.8 (8);E85.9 (18);L99.0 (1)	270;270.0;270.1;270.2;270.3;270.4;270.5;270.6;270.7;270.8;270.9;273;273.0;273.1;273.2;273.3;273.4;273.8;273.9;277.3;277.30;277.31;277.39	alpha-1 antitrypsin deficiency	269;270;270.1;270.11;270.12;270.2;270.21;270.3;270.31;270.32;270.33;270.34;270.35;270.38
270.1	Disturbances of amino-acid transport	endocrine/metabolic	270.1;270.11;270.12	E70 (0);E70.0 (0);E70.1 (0);E70.2 (0);E70.3 (3);E70.8 (1);E70.9 (0);E71.0 (0);E71.1 (0);E71.2 (0);E72.0 (1);E72.1 (0)	270.0;270.1;270.2;270.3;270.4		269;270;270.1;270.11;270.12;270.2;270.21;270.3;270.31;270.32;270.33;270.34;270.35;270.38
270.11	Disturbances of sulphur-bearing amino-acid metabolism	endocrine/metabolic	270.11	E72.1 (0)	270.4		269;270;270.1;270.11;270.12;270.2;270.21;270.3;270.31;270.32;270.33;270.34;270.35;270.38
270.12	Phenylketonuria [PKU]	endocrine/metabolic	270.12	E70.0 (0);E70.1 (0)	270.1		269;270;270.1;270.11;270.12;270.2;270.21;270.3;270.31;270.32;270.33;270.34;270.35;270.38
270.2	Disorders of amino-acid metabolism	endocrine/metabolic	270.2;270.21	E72.2 (2);E72.3 (0);E72.4 (0);E72.5 (0);E72.8 (0);E72.9 (0)	270.5;270.6;270.7;270.8;270.9		269;270;270.1;270.11;270.12;270.2;270.21;270.3;270.31;270.32;270.33;270.34;270.35;270.38
270.21	Disorders of urea cycle metabolism	endocrine/metabolic	270.21	E72.2 (2);E72.4 (0)	270.6		269;270;270.1;270.11;270.12;270.2;270.21;270.3;270.31;270.32;270.33;270.34;270.35;270.38
270.3	Disorders of plasma protein metabolism	endocrine/metabolic	270.3;270.31;270.32;270.33;270.34;270.35;270.38	C88.0 (24);D47.2 (122);D89.0 (2);D89.1 (1);E85 (0);E85.0 (0);E85.1 (0);E85.2 (0);E85.3 (5);E85.4 (40);E85.8 (8);E85.9 (18);L99.0 (1)	273;273.0;273.1;273.2;273.3;273.4;273.8;273.9;277.3;277.30;277.31;277.39	alpha-1 antitrypsin deficiency	269;270;270.1;270.11;270.12;270.2;270.21;270.3;270.31;270.32;270.33;270.34;270.35;270.38
270.31	Polyclonal hypergammaglobulinemia	endocrine/metabolic	270.31	D89.0 (2)	273.0		269;270;270.1;270.11;270.12;270.2;270.21;270.3;270.31;270.32;270.33;270.34;270.35;270.38
270.32	Paraproteinemia	endocrine/metabolic	270.32	D47.2 (122);D89.1 (1)	273.1;273.2		269;270;270.1;270.11;270.12;270.2;270.21;270.3;270.31;270.32;270.33;270.34;270.35;270.38
270.33	Amyloidosis	endocrine/metabolic	270.33	E85 (0);E85.0 (0);E85.1 (0);E85.2 (0);E85.3 (5);E85.4 (40);E85.8 (8);E85.9 (18);L99.0 (1)	277.3;277.30;277.31;277.39		269;270;270.1;270.11;270.12;270.2;270.21;270.3;270.31;270.32;270.33;270.34;270.35;270.38
270.34	Alpha-1-antitrypsin deficiency	endocrine/metabolic	270.34		273.4	alpha-1 antitrypsin deficiency	269;270;270.1;270.11;270.12;270.2;270.21;270.3;270.31;270.32;270.33;270.34;270.35;270.38
270.35	Macroglobulinemia	endocrine/metabolic	270.35	C88.0 (24)	273.3		269;270;270.1;270.11;270.12;270.2;270.21;270.3;270.31;270.32;270.33;270.34;270.35;270.38
270.38	Other specified disorders of plasma protein metabolism	endocrine/metabolic	270.38		273.8		269;270;270.1;270.11;270.12;270.2;270.21;270.3;270.31;270.32;270.33;270.34;270.35;270.38
271	Disorders of carbohydrate transport and metabolism	endocrine/metabolic	271;271.3;271.9	E73 (0);E73.0 (0);E73.1 (0);E73.8 (1);E73.9 (46);E74.0 (2);E74.1 (3);E74.2 (0);E74.3 (4);E74.4 (0);E74.8 (0);E74.9 (0);E76.0 (0);E76.1 (0);E76.2 (0);E76.3 (0);E76.8 (0);E76.9 (0)	271;271.0;271.1;271.2;271.3;271.4;271.8;271.9;277.5		271;271.3;271.9
271.3	Intestinal disaccharidase deficiencies and disaccharide malabsorption	endocrine/metabolic	271.3	E73 (0);E73.0 (0);E73.1 (0);E73.8 (1);E73.9 (46);E74.3 (4)	271.3		271;271.3;271.9
271.9	Other disorders of carbohydrate transport and metabolism	endocrine/metabolic	271.9	E74.0 (2);E74.1 (3);E74.2 (0);E74.4 (0);E74.8 (0);E74.9 (0);E76.0 (0);E76.1 (0);E76.2 (0);E76.3 (0);E76.8 (0);E76.9 (0)	271.0;271.1;271.2;271.4;271.8;271.9;277.5		271;271.3;271.9
272	Disorders of lipoid metabolism	endocrine/metabolic	272;272.1;272.11;272.12;272.13;272.14;272.9	E78.0 (3697);E78.1 (12);E78.2 (15);E78.3 (0);E78.4 (7);E78.5 (536);E78.9 (48)	272;272.0;272.1;272.2;272.3;272.4;272.9	high cholesterol	272;272.1;272.11;272.12;272.13;272.14;272.9
272.1	Hyperlipidemia	endocrine/metabolic	272.1;272.11;272.12;272.13;272.14	E78.0 (3697);E78.1 (12);E78.2 (15);E78.3 (0);E78.4 (7);E78.5 (536)	272.0;272.1;272.2;272.3;272.4	high cholesterol	272;272.1;272.11;272.12;272.13;272.14;272.9
272.11	Hypercholesterolemia	endocrine/metabolic	272.11	E78.0 (3697)	272.0	high cholesterol	272;272.1;272.11;272.12;272.13;272.14;272.9
272.12	Hyperglyceridemia	endocrine/metabolic	272.12	E78.1 (12)	272.1		272;272.1;272.11;272.12;272.13;272.14;272.9
272.13	Mixed hyperlipidemia	endocrine/metabolic	272.13	E78.2 (15)	272.2		272;272.1;272.11;272.12;272.13;272.14;272.9
272.14	Hyperchylomicronemia	endocrine/metabolic	272.14	E78.3 (0)	272.3		272;272.1;272.11;272.12;272.13;272.14;272.9
272.9	Unspecified disorder of lipoid metabolism	endocrine/metabolic	272.9	E78.9 (48)	272.9		272;272.1;272.11;272.12;272.13;272.14;272.9
274	Gout and other crystal arthropathies	endocrine/metabolic	274;274.1;274.11;274.2;274.21	M10 (0);M10.0 (8);M10.1 (0);M10.2 (0);M10.4 (0);M10.9 (539);M11.0 (0);M11.1 (0);M11.2 (8);M11.8 (2);M11.9 (2);M67.9 (16)	274;274.0;274.00;274.01;274.02;274.03;274.1;274.10;274.11;274.19;274.8;274.81;274.82;274.89;274.9;712;712.1;712.10;712.11;712.12;712.13;712.14;712.15;712.16;712.17;712.18;712.19;712.2;712.20;712.21;712.22;712.23;712.24;712.25;712.26;712.27;712.28;712.29;712.3;712.30;712.31;712.32;712.33;712.34;712.35;712.36;712.37;712.38;712.39;712.8;712.80;712.81;712.82;712.83;712.84;712.85;712.86;712.87;712.88;…	gout	274;274.1;274.11;274.2;274.21
274.1	Gout	endocrine/metabolic	274.1;274.11	M10 (0);M10.0 (8);M10.1 (0);M10.2 (0);M10.4 (0);M10.9 (539)	274;274.0;274.00;274.01;274.02;274.03;274.1;274.10;274.11;274.19;274.8;274.81;274.82;274.89;274.9	gout	274;274.1;274.11;274.2;274.21
274.11	Gouty arthropathy	endocrine/metabolic	274.11	M10.0 (8);M10.1 (0);M10.2 (0)	274.0;274.00;274.01;274.02;274.03;274.10;274.11;274.19		274;274.1;274.11;274.2;274.21
274.2	Crystal arthropathies	endocrine/metabolic	274.2;274.21	M11.0 (0);M11.1 (0);M11.2 (8);M11.8 (2);M11.9 (2);M67.9 (16)	712.1;712.10;712.11;712.12;712.13;712.14;712.15;712.16;712.17;712.18;712.19;712.2;712.20;712.21;712.22;712.23;712.24;712.25;712.26;712.27;712.28;712.29;712.3;712.30;712.31;712.32;712.33;712.34;712.35;712.36;712.37;712.38;712.39;712.8;712.80;712.81;712.82;712.83;712.84;712.85;712.86;712.87;712.88;712.89;712.9;712.90;712.91;712.92;712.93;712.94;712.95;712.96;712.97;712.98;712.99		274;274.1;274.11;274.2;274.21
274.21	Chondrocalcinosis	endocrine/metabolic	274.21	M11.1 (0);M11.2 (8);M67.9 (16)	712.1;712.10;712.11;712.12;712.13;712.14;712.15;712.16;712.17;712.18;712.19;712.2;712.20;712.21;712.22;712.23;712.24;712.25;712.26;712.27;712.28;712.29;712.3;712.30;712.31;712.32;712.33;712.34;712.35;712.36;712.37;712.38;712.39		274;274.1;274.11;274.2;274.21
275	Disorders of mineral metabolism	endocrine/metabolic	275;275.1;275.11;275.2;275.3;275.5;275.51;275.53;275.6	E20.1 (0);E83 (0);E83.0 (1);E83.1 (113);E83.3 (197);E83.4 (287);E83.5 (376);E83.8 (1);E83.9 (1)	275;275.0;275.01;275.02;275.03;275.09;275.1;275.2;275.3;275.4;275.40;275.41;275.42;275.49;275.5;275.8;275.9	haemochromatosis	275;275.1;275.11;275.2;275.3;275.5;275.51;275.53;275.6
275.1	Disorders of iron metabolism	hematopoietic	275.1;275.11	E83.1 (113)	275.0;275.01;275.02;275.03;275.09	haemochromatosis	275;275.1;275.11;275.2;275.3;275.5;275.51;275.53;275.6
275.11	Hereditary hemochromatosis	hematopoietic	275.11		275.01	haemochromatosis	275;275.1;275.11;275.2;275.3;275.5;275.51;275.53;275.6
275.2	Disorders of copper metabolism	endocrine/metabolic	275.2	E83.0 (1)	275.1		275;275.1;275.11;275.2;275.3;275.5;275.51;275.53;275.6
275.3	Disorders of magnesium metabolism	endocrine/metabolic	275.3	E83.4 (287)	275.2		275;275.1;275.11;275.2;275.3;275.5;275.51;275.53;275.6
275.5	Disorders of calcium/phosphorus metabolism	endocrine/metabolic	275.5;275.51;275.53	E20.1 (0);E83.3 (197);E83.5 (376)	275.3;275.4;275.40;275.41;275.49;275.5		275;275.1;275.11;275.2;275.3;275.5;275.51;275.53;275.6
275.51	Hypocalcemia	endocrine/metabolic	275.51		275.41;275.5		275;275.1;275.11;275.2;275.3;275.5;275.51;275.53;275.6
275.53	Disorders of phosphorus metabolism	endocrine/metabolic	275.53	E83.3 (197)	275.3		275;275.1;275.11;275.2;275.3;275.5;275.51;275.53;275.6
275.6	Hypercalcemia	endocrine/metabolic	275.6		275.42		275;275.1;275.11;275.2;275.3;275.5;275.51;275.53;275.6
276	Disorders of fluid, electrolyte, and acid-base balance	endocrine/metabolic	276;276.1;276.11;276.12;276.13;276.14;276.4;276.41;276.42;276.5;276.6;276.8	E86 (814);E87.0 (100);E87.1 (880);E87.2 (278);E87.3 (76);E87.4 (0);E87.5 (268);E87.6 (611);E87.7 (249);E87.8 (56);R63.1 (16)	276;276.0;276.1;276.2;276.3;276.4;276.5;276.50;276.51;276.52;276.6;276.69;276.7;276.8;276.9;783.5		276;276.1;276.11;276.12;276.13;276.14;276.4;276.41;276.42;276.5;276.6;276.8
276.1	Electrolyte imbalance	endocrine/metabolic	276.1;276.11;276.12;276.13;276.14	E87.0 (100);E87.1 (880);E87.5 (268);E87.6 (611);E87.8 (56)	276.0;276.1;276.7;276.8;276.9		276;276.1;276.11;276.12;276.13;276.14;276.4;276.41;276.42;276.5;276.6;276.8
276.11	Hyperosmolality and/or hypernatremia	endocrine/metabolic	276.11	E87.0 (100)	276.0		276;276.1;276.11;276.12;276.13;276.14;276.4;276.41;276.42;276.5;276.6;276.8
276.12	Hyposmolality and/or hyponatremia	endocrine/metabolic	276.12	E87.1 (880)	276.1		276;276.1;276.11;276.12;276.13;276.14;276.4;276.41;276.42;276.5;276.6;276.8
276.13	Hyperpotassemia	endocrine/metabolic	276.13	E87.5 (268)	276.7		276;276.1;276.11;276.12;276.13;276.14;276.4;276.41;276.42;276.5;276.6;276.8
276.14	Hypopotassemia	endocrine/metabolic	276.14	E87.6 (611)	276.8		276;276.1;276.11;276.12;276.13;276.14;276.4;276.41;276.42;276.5;276.6;276.8
276.4	Acid-base balance disorder	endocrine/metabolic	276.4;276.41;276.42	E87.2 (278);E87.3 (76);E87.4 (0)	276.2;276.3;276.4		276;276.1;276.11;276.12;276.13;276.14;276.4;276.41;276.42;276.5;276.6;276.8
276.41	Acidosis	endocrine/metabolic	276.41	E87.2 (278)	276.2		276;276.1;276.11;276.12;276.13;276.14;276.4;276.41;276.42;276.5;276.6;276.8
276.42	Alkalosis	endocrine/metabolic	276.42	E87.3 (76)	276.3		276;276.1;276.11;276.12;276.13;276.14;276.4;276.41;276.42;276.5;276.6;276.8
276.5	Hypovolemia	endocrine/metabolic	276.5	E86 (814)	276.5;276.50;276.51;276.52		276;276.1;276.11;276.12;276.13;276.14;276.4;276.41;276.42;276.5;276.6;276.8
276.6	Fluid overload	endocrine/metabolic	276.6	E87.7 (249)	276.6;276.69		276;276.1;276.11;276.12;276.13;276.14;276.4;276.41;276.42;276.5;276.6;276.8
276.8	Polydipsia	endocrine/metabolic	276.8	R63.1 (16)	783.5		276;276.1;276.11;276.12;276.13;276.14;276.4;276.41;276.42;276.5;276.6;276.8
277	Other disorders of metabolism	endocrine/metabolic	277;277.1;277.2;277.4;277.5;277.51;277.6;277.7;277.8	C96.0 (0);D76.0 (0);D81.3 (0);D81.5 (0);E43 (1);E71.3 (0);E75.3 (0);E75.5 (2);E75.6 (0);E76 (0);E77 (0);E77.0 (0);E77.1 (0);E77.8 (0);E77.9 (0);E78.6 (1);E78.8 (35);E79 (0);E79.1 (0);E79.8 (1);E79.9 (0);E80.0 (0);E80.1 (1);E80.2 (2);E80.3 (0);E80.4 (107);E80.5 (0);E80.6 (4);E80.7 (1);E88 (0);E88.0 (87);E88.1 (1);E88.2 (5);E88.8 (4);E88.9 (3);E89.8 (1);E89.9 (1);M14.3 (0);R63.8 (124);R82.2 (1);Z86…	272.5;272.6;272.7;272.8;277;277.1;277.2;277.4;277.6;277.7;277.8;277.81;277.82;277.83;277.84;277.85;277.86;277.87;277.88;277.89;277.9;783.9;791.4;794.7		277;277.1;277.2;277.4;277.5;277.51;277.6;277.7;277.8
277.1	Disorders of porphyrin metabolism	endocrine/metabolic	277.1	E80.0 (0);E80.1 (1);E80.2 (2)	277.1		277;277.1;277.2;277.4;277.5;277.51;277.6;277.7;277.8
277.2	Other disorders of purine and pyrimidine metabolism	endocrine/metabolic	277.2	D81.3 (0);D81.5 (0);E79 (0);E79.1 (0);E79.8 (1);E79.9 (0)	277.2		277;277.1;277.2;277.4;277.5;277.51;277.6;277.7;277.8
277.4	Disorders of bilirubin excretion	endocrine/metabolic	277.4	E80.4 (107);E80.5 (0);E80.6 (4);E80.7 (1);R82.2 (1)	277.4;791.4		277;277.1;277.2;277.4;277.5;277.51;277.6;277.7;277.8
277.5	Other disorders of lipoid metabolism	endocrine/metabolic	277.5;277.51	E71.3 (0);E75.3 (0);E75.5 (2);E75.6 (0);E77 (0);E77.0 (0);E77.1 (0);E77.8 (0);E77.9 (0);E78.6 (1);E78.8 (35);E88.1 (1);E88.2 (5);E88.8 (4);M14.3 (0)	272.5;272.6;272.7;272.8		277;277.1;277.2;277.4;277.5;277.51;277.6;277.7;277.8
277.51	Lipoprotein disorders	endocrine/metabolic	277.51	E75.3 (0);E75.6 (0);E77 (0);E77.0 (0);E77.1 (0);E77.8 (0);E77.9 (0);E78.6 (1);E88.1 (1)	272.5;272.6;272.7		277;277.1;277.2;277.4;277.5;277.51;277.6;277.7;277.8
277.6	Other deficiencies of circulating enzymes	endocrine/metabolic	277.6		277.6		277;277.1;277.2;277.4;277.5;277.51;277.6;277.7;277.8
277.7	Dysmetabolic syndrome X	endocrine/metabolic	277.7		277.7		277;277.1;277.2;277.4;277.5;277.51;277.6;277.7;277.8
277.8	Carnitine deficiencies	endocrine/metabolic	277.8		277.81;277.82;277.83;277.84		277;277.1;277.2;277.4;277.5;277.51;277.6;277.7;277.8
278	Overweight, obesity and other hyperalimentation	endocrine/metabolic	278;278.1;278.11;278.3;278.4	E65 (0);E66 (0);E66.0 (5);E66.1 (0);E66.8 (286);E66.9 (3085);E67 (0);E67.0 (0);E67.1 (0);E67.2 (0);E67.3 (0);E67.8 (0);E68 (1);R63.5 (9)	278;278.0;278.00;278.01;278.02;278.1;278.2;278.3;278.4;278.8;783.1;793.91;V85.21;V85.22;V85.23;V85.24;V85.25;V85.3;V85.30;V85.31;V85.32;V85.33;V85.34;V85.35;V85.36;V85.37;V85.38;V85.39;V85.4;V85.41;V85.42;V85.43;V85.44;V85.45;V85.53;V85.54		278;278.1;278.11;278.3;278.4
278.1	Obesity	endocrine/metabolic	278.1;278.11	E66 (0);E66.0 (5);E66.1 (0);E66.8 (286);E66.9 (3085)	278.00;278.01;793.91;V85.3;V85.30;V85.31;V85.32;V85.33;V85.34;V85.35;V85.36;V85.37;V85.38;V85.39;V85.4;V85.41;V85.42;V85.43;V85.44;V85.45;V85.54		278;278.1;278.11;278.3;278.4
278.11	Morbid obesity	endocrine/metabolic	278.11		278.01;V85.35;V85.36;V85.37;V85.38;V85.39;V85.4;V85.41;V85.42;V85.43;V85.44;V85.45		278;278.1;278.11;278.3;278.4
278.3	Localized adiposity	endocrine/metabolic	278.3	E65 (0)	278.1		278;278.1;278.11;278.3;278.4
278.4	Abnormal weight gain	endocrine/metabolic	278.4	R63.5 (9)	783.1		278;278.1;278.11;278.3;278.4
279	Disorders involving the immune mechanism	endocrine/metabolic	279;279.1;279.11;279.2;279.7;279.8	D80 (0);D80.0 (0);D80.1 (28);D80.2 (7);D80.3 (3);D80.4 (2);D80.5 (0);D80.6 (0);D80.7 (0);D80.8 (1);D80.9 (1);D81 (0);D81.0 (0);D81.1 (0);D81.2 (0);D81.4 (0);D81.6 (0);D81.7 (0);D81.8 (0);D81.9 (1);D82.0 (0);D82.1 (0);D82.2 (0);D82.3 (0);D82.4 (0);D82.8 (0);D82.9 (0);D83 (0);D83.0 (0);D83.1 (0);D83.2 (0);D83.8 (0);D83.9 (1);D84.0 (0);D84.8 (3);D84.9 (4);D89.8 (4);D89.9 (9);R76.0 (2);R76.8 (28);R76…	279;279.0;279.00;279.01;279.02;279.03;279.04;279.05;279.06;279.09;279.1;279.10;279.11;279.12;279.13;279.19;279.2;279.3;279.4;279.41;279.49;279.8;279.9;795.7;795.79;795.8		279;279.1;279.11;279.2;279.7;279.8
279.1	Immunity deficiency	endocrine/metabolic	279.1;279.11	D80 (0);D80.0 (0);D80.1 (28);D80.2 (7);D80.3 (3);D80.4 (2);D80.5 (0);D80.6 (0);D80.7 (0);D80.8 (1);D80.9 (1);D81 (0);D81.0 (0);D81.1 (0);D81.2 (0);D81.4 (0);D81.6 (0);D81.7 (0);D81.8 (0);D81.9 (1);D82.0 (0);D82.1 (0);D83 (0);D83.0 (0);D83.1 (0);D83.2 (0);D83.8 (0);D83.9 (1);D84.8 (3);D84.9 (4)	279.0;279.00;279.01;279.02;279.03;279.04;279.05;279.06;279.09;279.1;279.10;279.11;279.12;279.13;279.19;279.2;279.3		279;279.1;279.11;279.2;279.7;279.8
279.11	Deficiency of humoral immunity	endocrine/metabolic	279.11	D80.0 (0);D80.1 (28);D80.2 (7);D80.3 (3);D80.4 (2);D80.5 (0);D80.7 (0);D83 (0);D83.0 (0);D83.2 (0);D83.8 (0);D83.9 (1)	279.0;279.00;279.01;279.02;279.03;279.04;279.05;279.06;279.09		279;279.1;279.11;279.2;279.7;279.8
279.2	Autoimmune disease NEC	endocrine/metabolic	279.2		279.4;279.41;279.49		279;279.1;279.11;279.2;279.7;279.8
279.7	Other immunological findings	endocrine/metabolic	279.7	R76.0 (2);R76.8 (28);R76.9 (1)	795.7;795.79;795.8		279;279.1;279.11;279.2;279.7;279.8
279.8	Other specified disorders involving the immune mechanism	endocrine/metabolic	279.8	D82.2 (0);D82.3 (0);D82.4 (0);D82.8 (0);D82.9 (0);D84.0 (0);D89.8 (4)	279.8		279;279.1;279.11;279.2;279.7;279.8
280	Iron deficiency anemias	hematopoietic	280;280.1;280.2	D50 (0);D50.0 (43);D50.1 (0);D50.8 (401);D50.9 (1274)	280;280.0;280.1;280.8;280.9	iron deficiency anaemia	280;280.1;280.2;281;281.1;281.11;281.12;281.13;281.9;282;282.5;282.8;282.9;283;283.1;283.2;283.21;284;284.1;284.2;285;285.1;285.2;285.21;285.22;285.3;285.8
280.1	Iron deficiency anemias, unspecified or not due to blood loss	hematopoietic	280.1	D50 (0);D50.1 (0);D50.8 (401);D50.9 (1274)	280.1;280.8;280.9		280;280.1;280.2;281;281.1;281.11;281.12;281.13;281.9;282;282.5;282.8;282.9;283;283.1;283.2;283.21;284;284.1;284.2;285;285.1;285.2;285.21;285.22;285.3;285.8
280.2	Iron deficiency anemia secondary to blood loss (chronic)	hematopoietic	280.2	D50.0 (43)	280.0		280;280.1;280.2;281;281.1;281.11;281.12;281.13;281.9;282;282.5;282.8;282.9;283;283.1;283.2;283.21;284;284.1;284.2;285;285.1;285.2;285.21;285.22;285.3;285.8
281	Other deficiency anemia	hematopoietic	281;281.1;281.11;281.12;281.13;281.9	D51 (0);D51.0 (59);D51.1 (0);D51.2 (0);D51.3 (0);D51.8 (0);D51.9 (11);D52 (0);D52.0 (2);D52.1 (0);D52.8 (1);D52.9 (39);D53.0 (0);D53.1 (0);D53.2 (0);D53.8 (1);D53.9 (11)	281;281.0;281.1;281.2;281.3;281.4;281.8;281.9	pernicious anaemia	280;280.1;280.2;281;281.1;281.11;281.12;281.13;281.9;282;282.5;282.8;282.9;283;283.1;283.2;283.21;284;284.1;284.2;285;285.1;285.2;285.21;285.22;285.3;285.8
281.1	Megaloblastic anemia	hematopoietic	281.1;281.11;281.12;281.13	D51 (0);D51.0 (59);D51.1 (0);D51.2 (0);D51.3 (0);D51.8 (0);D51.9 (11);D52 (0);D52.0 (2);D52.1 (0);D52.8 (1);D52.9 (39);D53.1 (0)	281.0;281.1;281.2;281.3	pernicious anaemia	280;280.1;280.2;281;281.1;281.11;281.12;281.13;281.9;282;282.5;282.8;282.9;283;283.1;283.2;283.21;284;284.1;284.2;285;285.1;285.2;285.21;285.22;285.3;285.8
281.11	Pernicious anemia	hematopoietic	281.11	D51.0 (59)	281.0	pernicious anaemia	280;280.1;280.2;281;281.1;281.11;281.12;281.13;281.9;282;282.5;282.8;282.9;283;283.1;283.2;283.21;284;284.1;284.2;285;285.1;285.2;285.21;285.22;285.3;285.8
281.12	Other vitamin B12 deficiency anemia	hematopoietic	281.12	D51 (0);D51.1 (0);D51.2 (0);D51.3 (0);D51.8 (0);D51.9 (11)	281.1		280;280.1;280.2;281;281.1;281.11;281.12;281.13;281.9;282;282.5;282.8;282.9;283;283.1;283.2;283.21;284;284.1;284.2;285;285.1;285.2;285.21;285.22;285.3;285.8
281.13	Folate-deficiency anemia	hematopoietic	281.13	D52 (0);D52.0 (2);D52.1 (0);D52.8 (1);D52.9 (39)	281.2		280;280.1;280.2;281;281.1;281.11;281.12;281.13;281.9;282;282.5;282.8;282.9;283;283.1;283.2;283.21;284;284.1;284.2;285;285.1;285.2;285.21;285.22;285.3;285.8
281.9	Deficiency anemias	hematopoietic	281.9	D53.9 (11)	281.9		280;280.1;280.2;281;281.1;281.11;281.12;281.13;281.9;282;282.5;282.8;282.9;283;283.1;283.2;283.21;284;284.1;284.2;285;285.1;285.2;285.21;285.22;285.3;285.8
282	Hereditary hemolytic anemias	hematopoietic	282;282.5;282.8;282.9	D55 (0);D55.0 (3);D55.1 (0);D55.2 (0);D55.3 (0);D55.8 (0);D55.9 (1);D56 (0);D56.0 (3);D56.1 (4);D56.2 (0);D56.3 (15);D56.4 (0);D56.8 (2);D56.9 (5);D57 (0);D57.0 (1);D57.1 (2);D57.2 (0);D57.3 (18);D57.8 (0);D58 (0);D58.0 (6);D58.1 (0);D58.2 (1);D58.8 (0);D58.9 (7);M90.4 (0)	282;282.0;282.1;282.2;282.3;282.4;282.40;282.41;282.42;282.43;282.44;282.45;282.46;282.47;282.49;282.5;282.6;282.60;282.61;282.62;282.63;282.64;282.68;282.69;282.7;282.8;282.9		280;280.1;280.2;281;281.1;281.11;281.12;281.13;281.9;282;282.5;282.8;282.9;283;283.1;283.2;283.21;284;284.1;284.2;285;285.1;285.2;285.21;285.22;285.3;285.8
282.5	Sickle cell anemia	hematopoietic	282.5	D57 (0);D57.0 (1);D57.1 (2);D57.3 (18);D57.8 (0)	282.41;282.42;282.5;282.6;282.60;282.61;282.62;282.63;282.64;282.68;282.69		280;280.1;280.2;281;281.1;281.11;281.12;281.13;281.9;282;282.5;282.8;282.9;283;283.1;283.2;283.21;284;284.1;284.2;285;285.1;285.2;285.21;285.22;285.3;285.8
282.8	Other hemoglobinopathies	hematopoietic	282.8	D56 (0);D56.0 (3);D56.1 (4);D56.2 (0);D56.3 (15);D56.4 (0);D56.8 (2);D56.9 (5);D57.2 (0);D58.2 (1);M90.4 (0)	282.4;282.40;282.43;282.44;282.45;282.46;282.47;282.49;282.7		280;280.1;280.2;281;281.1;281.11;281.12;281.13;281.9;282;282.5;282.8;282.9;283;283.1;283.2;283.21;284;284.1;284.2;285;285.1;285.2;285.21;285.22;285.3;285.8
282.9	Other hereditary hemolytic anemias	hematopoietic	282.9	D55 (0);D55.0 (3);D55.1 (0);D55.2 (0);D55.3 (0);D55.8 (0);D55.9 (1);D58 (0);D58.0 (6);D58.1 (0);D58.8 (0);D58.9 (7)	282.0;282.1;282.2;282.3;282.8;282.9		280;280.1;280.2;281;281.1;281.11;281.12;281.13;281.9;282;282.5;282.8;282.9;283;283.1;283.2;283.21;284;284.1;284.2;285;285.1;285.2;285.21;285.22;285.3;285.8
283	Acquired hemolytic anemias	hematopoietic	283;283.1;283.2;283.21	D59 (0);D59.0 (0);D59.1 (13);D59.2 (0);D59.3 (0);D59.4 (0);D59.9 (1)	283;283.0;283.1;283.10;283.11;283.19;283.9		280;280.1;280.2;281;281.1;281.11;281.12;281.13;281.9;282;282.5;282.8;282.9;283;283.1;283.2;283.21;284;284.1;284.2;285;285.1;285.2;285.21;285.22;285.3;285.8
283.1	Autoimmune hemolytic anemias	hematopoietic	283.1	D59.0 (0);D59.1 (13)	283.0		280;280.1;280.2;281;281.1;281.11;281.12;281.13;281.9;282;282.5;282.8;282.9;283;283.1;283.2;283.21;284;284.1;284.2;285;285.1;285.2;285.21;285.22;285.3;285.8
283.2	Non-autoimmune hemolytic anemias	hematopoietic	283.2;283.21	D59.2 (0);D59.3 (0);D59.4 (0)	283.1;283.10;283.11;283.19		280;280.1;280.2;281;281.1;281.11;281.12;281.13;281.9;282;282.5;282.8;282.9;283;283.1;283.2;283.21;284;284.1;284.2;285;285.1;285.2;285.21;285.22;285.3;285.8
283.21	Hemolytic-uremic syndrome	hematopoietic	283.21	D59.3 (0)	283.11		280;280.1;280.2;281;281.1;281.11;281.12;281.13;281.9;282;282.5;282.8;282.9;283;283.1;283.2;283.21;284;284.1;284.2;285;285.1;285.2;285.21;285.22;285.3;285.8
284	Aplastic anemia	hematopoietic	284;284.1;284.2	D60 (0);D60.0 (0);D60.1 (0);D60.8 (0);D60.9 (0);D61 (0);D61.0 (1);D61.1 (3);D61.2 (0);D61.3 (0);D61.8 (3);D61.9 (78)	284;284.0;284.01;284.09;284.1;284.11;284.12;284.19;284.8;284.81;284.89;284.9	aplastic anaemia;pancytopenia	280;280.1;280.2;281;281.1;281.11;281.12;281.13;281.9;282;282.5;282.8;282.9;283;283.1;283.2;283.21;284;284.1;284.2;285;285.1;285.2;285.21;285.22;285.3;285.8
284.1	Pancytopenia	hematopoietic	284.1		284.1;284.11;284.12;284.19	pancytopenia	280;280.1;280.2;281;281.1;281.11;281.12;281.13;281.9;282;282.5;282.8;282.9;283;283.1;283.2;283.21;284;284.1;284.2;285;285.1;285.2;285.21;285.22;285.3;285.8
284.2	Constitutional aplastic anemia	hematopoietic	284.2	D61.0 (1)	284.0;284.01;284.09		280;280.1;280.2;281;281.1;281.11;281.12;281.13;281.9;282;282.5;282.8;282.9;283;283.1;283.2;283.21;284;284.1;284.2;285;285.1;285.2;285.21;285.22;285.3;285.8
285	Other anemias	hematopoietic	285;285.1;285.2;285.21;285.22;285.3;285.8	D59.5 (0);D59.6 (0);D59.8 (0);D62 (12);D63.0 (44);D63.8 (42);D64 (0);D64.0 (0);D64.1 (0);D64.2 (0);D64.3 (1);D64.4 (0);D64.8 (8);D64.9 (1845);R82.3 (2)	283.2;284.2;285;285.0;285.1;285.2;285.21;285.22;285.29;285.3;285.8;285.9;791.2		280;280.1;280.2;281;281.1;281.11;281.12;281.13;281.9;282;282.5;282.8;282.9;283;283.1;283.2;283.21;284;284.1;284.2;285;285.1;285.2;285.21;285.22;285.3;285.8
285.1	Acute posthemorrhagic anemia	hematopoietic	285.1	D62 (12)	285.1		280;280.1;280.2;281;281.1;281.11;281.12;281.13;281.9;282;282.5;282.8;282.9;283;283.1;283.2;283.21;284;284.1;284.2;285;285.1;285.2;285.21;285.22;285.3;285.8
285.2	Anemia of chronic disease	hematopoietic	285.2;285.21;285.22	D63.0 (44);D63.8 (42)	285.2;285.21;285.22;285.29;285.3		280;280.1;280.2;281;281.1;281.11;281.12;281.13;281.9;282;282.5;282.8;282.9;283;283.1;283.2;283.21;284;284.1;284.2;285;285.1;285.2;285.21;285.22;285.3;285.8
285.21	Anemia in chronic kidney disease	hematopoietic	285.21		285.21		280;280.1;280.2;281;281.1;281.11;281.12;281.13;281.9;282;282.5;282.8;282.9;283;283.1;283.2;283.21;284;284.1;284.2;285;285.1;285.2;285.21;285.22;285.3;285.8
285.22	Anemia in neoplastic disease	hematopoietic	285.22	D63.0 (44)	285.22;285.3		280;280.1;280.2;281;281.1;281.11;281.12;281.13;281.9;282;282.5;282.8;282.9;283;283.1;283.2;283.21;284;284.1;284.2;285;285.1;285.2;285.21;285.22;285.3;285.8
285.3	Sideroblastic anemia	hematopoietic	285.3	D64.0 (0);D64.1 (0);D64.2 (0);D64.3 (1)	285.0		280;280.1;280.2;281;281.1;281.11;281.12;281.13;281.9;282;282.5;282.8;282.9;283;283.1;283.2;283.21;284;284.1;284.2;285;285.1;285.2;285.21;285.22;285.3;285.8
285.8	Hemoglobinuria	hematopoietic	285.8	D59.5 (0);D59.6 (0);D59.8 (0);R82.3 (2)	283.2;791.2		280;280.1;280.2;281;281.1;281.11;281.12;281.13;281.9;282;282.5;282.8;282.9;283;283.1;283.2;283.21;284;284.1;284.2;285;285.1;285.2;285.21;285.22;285.3;285.8
286	Coagulation defects	hematopoietic	286;286.1;286.11;286.12;286.13;286.2;286.3;286.4;286.5;286.6;286.7;286.8;286.81;286.9	D65 (6);D66 (5);D67 (3);D68 (0);D68.0 (7);D68.1 (3);D68.2 (35);D68.3 (4);D68.4 (1);D68.8 (3);D68.9 (33);O72.3 (0);O99.1 (0)	286;286.0;286.1;286.2;286.3;286.4;286.5;286.52;286.53;286.59;286.6;286.7;286.9;289.81;289.82;649.3;649.30;649.31;649.32;649.33;649.34;666.3;666.30;666.32;666.34;790.92;V58.61		286;286.1;286.11;286.12;286.13;286.2;286.3;286.4;286.5;286.6;286.7;286.8;286.81;286.9;287;287.1;287.2;287.3;287.31;287.32;287.4
286.1	Congenital coagulation defects	hematopoietic	286.1;286.11;286.12;286.13	D66 (5);D67 (3);D68.0 (7);D68.1 (3);D68.2 (35)	286.0;286.1;286.2;286.3;286.4		286;286.1;286.11;286.12;286.13;286.2;286.3;286.4;286.5;286.6;286.7;286.8;286.81;286.9;287;287.1;287.2;287.3;287.31;287.32;287.4
286.11	Von willebrand's disease	hematopoietic	286.11	D68.0 (7)	286.4		286;286.1;286.11;286.12;286.13;286.2;286.3;286.4;286.5;286.6;286.7;286.8;286.81;286.9;287;287.1;287.2;287.3;287.31;287.32;287.4
286.12	Congenital deficiency of other clotting factors (including factor VII)	hematopoietic	286.12	D68.2 (35)	286.3		286;286.1;286.11;286.12;286.13;286.2;286.3;286.4;286.5;286.6;286.7;286.8;286.81;286.9;287;287.1;287.2;287.3;287.31;287.32;287.4
286.13	Congenital factor VIII disorder	hematopoietic	286.13	D66 (5)	286.0		286;286.1;286.11;286.12;286.13;286.2;286.3;286.4;286.5;286.6;286.7;286.8;286.81;286.9;287;287.1;287.2;287.3;287.31;287.32;287.4
286.2	Encounter for long-term (current) use of anticoagulants	hematopoietic	286.2		V58.61		286;286.1;286.11;286.12;286.13;286.2;286.3;286.4;286.5;286.6;286.7;286.8;286.81;286.9;287;287.1;287.2;287.3;287.31;287.32;287.4
286.3	Coagulation defects complicating pregnancy or postpartum	hematopoietic	286.3	O72.3 (0);O99.1 (0)	649.3;649.30;649.31;649.32;649.33;649.34;666.3;666.30;666.32;666.34		286;286.1;286.11;286.12;286.13;286.2;286.3;286.4;286.5;286.6;286.7;286.8;286.81;286.9;287;287.1;287.2;287.3;287.31;287.32;287.4
286.4	Acquired coagulation factor deficiency	hematopoietic	286.4	D68.4 (1)	286.7		286;286.1;286.11;286.12;286.13;286.2;286.3;286.4;286.5;286.6;286.7;286.8;286.81;286.9;287;287.1;287.2;287.3;287.31;287.32;287.4
286.5	Hemorrhagic disorder due to intrinsic circulating anticoagulants	hematopoietic	286.5	D68.3 (4)	286.5;286.52;286.53;286.59		286;286.1;286.11;286.12;286.13;286.2;286.3;286.4;286.5;286.6;286.7;286.8;286.81;286.9;287;287.1;287.2;287.3;287.31;287.32;287.4
286.6	Defibrination syndrome	hematopoietic	286.6	D65 (6);D68 (0)	286.6		286;286.1;286.11;286.12;286.13;286.2;286.3;286.4;286.5;286.6;286.7;286.8;286.81;286.9;287;287.1;287.2;287.3;287.31;287.32;287.4
286.7	Other and unspecified coagulation defects	hematopoietic	286.7	D68 (0);D68.8 (3);D68.9 (33)	286.9		286;286.1;286.11;286.12;286.13;286.2;286.3;286.4;286.5;286.6;286.7;286.8;286.81;286.9;287;287.1;287.2;287.3;287.31;287.32;287.4
286.8	Hypercoagulable state	hematopoietic	286.8;286.81		289.81;289.82		286;286.1;286.11;286.12;286.13;286.2;286.3;286.4;286.5;286.6;286.7;286.8;286.81;286.9;287;287.1;287.2;287.3;287.31;287.32;287.4
286.81	Primary hypercoagulable state	hematopoietic	286.81		289.81		286;286.1;286.11;286.12;286.13;286.2;286.3;286.4;286.5;286.6;286.7;286.8;286.81;286.9;287;287.1;287.2;287.3;287.31;287.32;287.4
286.9	Abnormal coagulation profile	hematopoietic	286.9		790.92		286;286.1;286.11;286.12;286.13;286.2;286.3;286.4;286.5;286.6;286.7;286.8;286.81;286.9;287;287.1;287.2;287.3;287.31;287.32;287.4
287	Purpura and other hemorrhagic conditions	hematopoietic	287;287.1;287.2;287.3;287.31;287.32;287.4	D69 (0);D69.0 (2);D69.1 (1);D69.2 (4);D69.3 (67);D69.4 (8);D69.5 (12);D69.6 (304);D69.8 (0);D69.9 (31);R23.3 (21)	287;287.0;287.1;287.2;287.3;287.30;287.31;287.32;287.33;287.39;287.4;287.41;287.49;287.5;287.8;287.9;782.7		286;286.1;286.11;286.12;286.13;286.2;286.3;286.4;286.5;286.6;286.7;286.8;286.81;286.9;287;287.1;287.2;287.3;287.31;287.32;287.4
287.1	Spontaneous ecchymoses	hematopoietic	287.1	R23.3 (21)	782.7		286;286.1;286.11;286.12;286.13;286.2;286.3;286.4;286.5;286.6;286.7;286.8;286.81;286.9;287;287.1;287.2;287.3;287.31;287.32;287.4
287.2	Allergic purpura	hematopoietic	287.2	D69.0 (2)	287.0		286;286.1;286.11;286.12;286.13;286.2;286.3;286.4;286.5;286.6;286.7;286.8;286.81;286.9;287;287.1;287.2;287.3;287.31;287.32;287.4
287.3	Thrombocytopenia	hematopoietic	287.3;287.31;287.32	D69.3 (67);D69.4 (8);D69.5 (12);D69.6 (304)	287.3;287.30;287.31;287.32;287.33;287.39;287.4;287.41;287.49;287.5		286;286.1;286.11;286.12;286.13;286.2;286.3;286.4;286.5;286.6;286.7;286.8;286.81;286.9;287;287.1;287.2;287.3;287.31;287.32;287.4
287.31	Primary thrombocytopenia	hematopoietic	287.31	D69.3 (67);D69.4 (8)	287.3;287.30;287.31;287.32;287.33;287.39		286;286.1;286.11;286.12;286.13;286.2;286.3;286.4;286.5;286.6;286.7;286.8;286.81;286.9;287;287.1;287.2;287.3;287.31;287.32;287.4
287.32	Secondary thrombocytopenia	hematopoietic	287.32	D69.5 (12)	287.4;287.41;287.49		286;286.1;286.11;286.12;286.13;286.2;286.3;286.4;286.5;286.6;286.7;286.8;286.81;286.9;287;287.1;287.2;287.3;287.31;287.32;287.4
287.4	Qualitative platelet defects	hematopoietic	287.4	D69.1 (1)	287.1		286;286.1;286.11;286.12;286.13;286.2;286.3;286.4;286.5;286.6;286.7;286.8;286.81;286.9;287;287.1;287.2;287.3;287.31;287.32;287.4
288	Diseases of white blood cells	hematopoietic	288;288.1;288.11;288.2;288.3	D70 (493);D71 (0);D72 (0);D72.0 (0);D72.1 (18);D72.8 (97);D72.9 (0);D76.1 (1);D76.2 (0);D76.3 (4);R72 (63)	288;288.0;288.00;288.01;288.02;288.03;288.04;288.09;288.1;288.2;288.3;288.4;288.5;288.50;288.51;288.59;288.6;288.60;288.61;288.62;288.63;288.64;288.65;288.66;288.69;288.8;288.9;289.53		288;288.1;288.11;288.2;288.3;289;289.1;289.3;289.4;289.5;289.8;289.9
288.1	Decreased white blood cell count	hematopoietic	288.1;288.11	D70 (493)	288.0;288.00;288.01;288.02;288.03;288.04;288.09;288.5;288.50;288.51;288.59		288;288.1;288.11;288.2;288.3;289;289.1;289.3;289.4;289.5;289.8;289.9
288.11	Neutropenia	hematopoietic	288.11	D70 (493)	288.0;288.00;288.01;288.02;288.03;288.04;288.09		288;288.1;288.11;288.2;288.3;289;289.1;289.3;289.4;289.5;289.8;289.9
288.2	Elevated white blood cell count	hematopoietic	288.2	D72 (0)	288.6;288.60;288.61;288.62;288.63;288.64;288.65;288.66;288.69		288;288.1;288.11;288.2;288.3;289;289.1;289.3;289.4;289.5;289.8;289.9
288.3	Eosinophilia	hematopoietic	288.3	D72.1 (18)	288.3		288;288.1;288.11;288.2;288.3;289;289.1;289.3;289.4;289.5;289.8;289.9
289	Other diseases of blood and blood-forming organs	hematopoietic	289;289.1;289.3;289.4;289.5;289.8;289.9	D57.8 (0);D73 (0);D73.0 (78);D73.1 (2);D73.2 (0);D73.3 (5);D73.4 (12);D73.5 (17);D73.8 (13);D73.9 (3);D74 (0);D74.0 (0);D74.8 (3);D74.9 (0);D75 (0);D75.0 (0);D75.1 (62);D75.8 (21);D75.9 (8);D77 (0);D89.2 (21);I88 (0);I88.0 (3);I88.1 (1);I88.8 (2);I88.9 (6);L04 (0);L04.0 (0);L04.1 (0);L04.2 (1);L04.3 (0);L04.8 (1);L04.9 (2);R59 (0);R59.0 (312);R59.1 (63);R59.9 (16);R71 (11);Z86.2 (92)	289;289.0;289.1;289.2;289.3;289.4;289.5;289.50;289.51;289.52;289.59;289.6;289.7;289.8;289.83;289.89;289.9;683;683.0;785.6;790.0;790.01;790.09;V12.3	myelofibrosis	288;288.1;288.11;288.2;288.3;289;289.1;289.3;289.4;289.5;289.8;289.9
289.1	Myelofibrosis	hematopoietic	289.1		289.83	myelofibrosis	288;288.1;288.11;288.2;288.3;289;289.1;289.3;289.4;289.5;289.8;289.9
289.3	Personal history of diseases of blood and blood-forming organs	hematopoietic	289.3	Z86.2 (92)	V12.3		288;288.1;288.11;288.2;288.3;289;289.1;289.3;289.4;289.5;289.8;289.9
289.4	Lymphadenitis	hematopoietic	289.4	I88 (0);I88.0 (3);I88.1 (1);I88.8 (2);I88.9 (6);L04 (0);L04.0 (0);L04.1 (0);L04.2 (1);L04.3 (0);L04.8 (1);L04.9 (2);R59 (0);R59.0 (312);R59.1 (63);R59.9 (16)	289.1;289.2;289.3;683;683.0;785.6		288;288.1;288.11;288.2;288.3;289;289.1;289.3;289.4;289.5;289.8;289.9
289.5	Diseases of spleen	hematopoietic	289.5	D73 (0);D73.0 (78);D73.1 (2);D73.2 (0);D73.3 (5);D73.4 (12);D73.5 (17);D73.8 (13);D73.9 (3)	289.4;289.5;289.50;289.51;289.52;289.59		288;288.1;288.11;288.2;288.3;289;289.1;289.3;289.4;289.5;289.8;289.9
289.8	Polycythemia, secondary	hematopoietic	289.8	D75.1 (62)	289.0		288;288.1;288.11;288.2;288.3;289;289.1;289.3;289.4;289.5;289.8;289.9
289.9	Abnormality of red blood cells	hematopoietic	289.9	D74 (0);D74.0 (0);D74.8 (3);D74.9 (0);D75.0 (0);R71 (11)	289.6;289.7;790.0;790.01;790.09		288;288.1;288.11;288.2;288.3;289;289.1;289.3;289.4;289.5;289.8;289.9
290	Delirium dementia and amnestic and other cognitive disorders	mental disorders	290;290.1;290.11;290.12;290.13;290.16;290.2;290.3	F00 (0);F00.0 (5);F00.1 (2);F00.2 (25);F00.9 (119);F01 (0);F01.0 (0);F01.1 (1);F01.2 (0);F01.3 (3);F01.9 (81);F02 (0);F02.0 (9);F02.1 (0);F02.3 (27);F02.4 (0);F02.8 (26);F03 (197);F05.1 (67);F05.8 (61);F05.9 (379);F06.5 (1);F06.6 (0);F09 (1);F10.4 (9);F18.1 (0);F18.2 (0);F18.5 (0);F18.9 (0);F19.0 (0);F19.1 (4);F19.2 (3);F19.3 (0);F19.4 (0);F19.5 (1);F19.8 (0);F19.9 (0);F62.0 (0);G30 (0);G30.0 (10…	290;290.0;290.00;290.1;290.10;290.11;290.12;290.13;290.2;290.20;290.21;290.3;290.4;290.40;290.41;290.42;290.43;290.8;290.9;293.0;293.1;294;294.0;294.1;294.10;294.11;294.2;294.20;294.21;294.8;294.9;310.1;331.0;331.00;331.1;331.11;331.19;331.2;331.82;797;797.0	dementia/alzheimers/cognitive impairment	290;290.1;290.11;290.12;290.13;290.16;290.2;290.3;291;291.1;291.4;291.8;292;292.1;292.11;292.12;292.2;292.3;292.4;292.5;292.6
290.1	Dementias	mental disorders	290.1;290.11;290.12;290.13;290.16	F00 (0);F00.0 (5);F00.1 (2);F00.2 (25);F00.9 (119);F01 (0);F01.0 (0);F01.1 (1);F01.2 (0);F01.3 (3);F01.9 (81);F02 (0);F02.0 (9);F02.1 (0);F02.3 (27);F02.8 (26);F03 (197);G30 (0);G30.0 (10);G30.1 (5);G30.8 (24);G30.9 (155);G31.1 (2)	290.0;290.00;290.1;290.10;290.11;290.12;290.13;290.2;290.20;290.21;290.3;290.4;290.40;290.41;290.42;290.43;294.1;294.10;294.11;294.2;294.20;294.21;331.0;331.00;331.1;331.11;331.19;331.2;331.82	dementia/alzheimers/cognitive impairment	290;290.1;290.11;290.12;290.13;290.16;290.2;290.3;291;291.1;291.4;291.8;292;292.1;292.11;292.12;292.2;292.3;292.4;292.5;292.6
290.11	Alzheimer's disease	mental disorders	290.11	F00.0 (5);F00.1 (2);F00.2 (25);G30 (0);G30.0 (10);G30.1 (5);G30.8 (24);G30.9 (155)	331.0;331.00		290;290.1;290.11;290.12;290.13;290.16;290.2;290.3;291;291.1;291.4;291.8;292;292.1;292.11;292.12;292.2;292.3;292.4;292.5;292.6
290.12	Dementia with cerebral degenerations	mental disorders	290.12	F02.3 (27);G31.1 (2)	331.1;331.11;331.19;331.2;331.82		290;290.1;290.11;290.12;290.13;290.16;290.2;290.3;291;291.1;291.4;291.8;292;292.1;292.11;292.12;292.2;292.3;292.4;292.5;292.6
290.13	Senile dementia	mental disorders	290.13		290.0;290.2;290.20;290.21;290.3		290;290.1;290.11;290.12;290.13;290.16;290.2;290.3;291;291.1;291.4;291.8;292;292.1;292.11;292.12;292.2;292.3;292.4;292.5;292.6
290.16	Vascular dementia	mental disorders	290.16	F01 (0);F01.0 (0);F01.1 (1);F01.2 (0);F01.3 (3);F01.9 (81)	290.4;290.40;290.41;290.42;290.43		290;290.1;290.11;290.12;290.13;290.16;290.2;290.3;291;291.1;291.4;291.8;292;292.1;292.11;292.12;292.2;292.3;292.4;292.5;292.6
290.2	Delirium due to conditions classified elsewhere	mental disorders	290.2	F05.1 (67);F05.8 (61);F05.9 (379);F10.4 (9)	293.0;293.1		290;290.1;290.11;290.12;290.13;290.16;290.2;290.3;291;291.1;291.4;291.8;292;292.1;292.11;292.12;292.2;292.3;292.4;292.5;292.6
290.3	Other persistent mental disorders due to conditions classified elsewhere	mental disorders	290.3	F02.4 (0);F06.5 (1);F06.6 (0);F18.1 (0);F18.2 (0);F18.5 (0);F18.9 (0);F19.0 (0);F19.1 (4);F19.2 (3);F19.3 (0);F19.4 (0);F19.5 (1);F19.8 (0);F19.9 (0);F62.0 (0)	294.8;294.9;310.1		290;290.1;290.11;290.12;290.13;290.16;290.2;290.3;291;291.1;291.4;291.8;292;292.1;292.11;292.12;292.2;292.3;292.4;292.5;292.6
291	Other specified nonpsychotic and/or transient mental disorders	mental disorders	291;291.1;291.4;291.8	F06 (0);F06.1 (1);F07.0 (1);F07.1 (0);F07.2 (4);F07.8 (0);F07.9 (0);F23 (0);F23.0 (1);F23.1 (0);F23.8 (1);F23.9 (8);G47.1 (9);R40.0 (57);R40.1 (14)	293;293.8;293.89;293.9;310;310.0;310.2;310.8;310.81;310.89;310.9;780.0;780.09		290;290.1;290.11;290.12;290.13;290.16;290.2;290.3;291;291.1;291.4;291.8;292;292.1;292.11;292.12;292.2;292.3;292.4;292.5;292.6
291.1	Transient mental disorders due to conditions classified elsewhere	mental disorders	291.1	F06.1 (1);F23 (0);F23.0 (1);F23.1 (0);F23.8 (1);F23.9 (8)	293.8;293.89;293.9		290;290.1;290.11;290.12;290.13;290.16;290.2;290.3;291;291.1;291.4;291.8;292;292.1;292.11;292.12;292.2;292.3;292.4;292.5;292.6
291.4	Specific nonpsychotic mental disorders due to brain damage	mental disorders	291.4	F06 (0);F07.0 (1);F07.1 (0);F07.2 (4);F07.8 (0);F07.9 (0)	310;310.0;310.2;310.8;310.81;310.89;310.9		290;290.1;290.11;290.12;290.13;290.16;290.2;290.3;291;291.1;291.4;291.8;292;292.1;292.11;292.12;292.2;292.3;292.4;292.5;292.6
291.8	Alteration of consciousness	mental disorders	291.8	G47.1 (9);R40.0 (57);R40.1 (14)	780.0;780.09		290;290.1;290.11;290.12;290.13;290.16;290.2;290.3;291;291.1;291.4;291.8;292;292.1;292.11;292.12;292.2;292.3;292.4;292.5;292.6
292	Neurological disorders	mental disorders	292;292.1;292.11;292.12;292.2;292.3;292.4;292.5;292.6	F06.7 (71);R41 (0);R41.0 (508);R41.1 (2);R41.2 (18);R41.3 (94);R41.8 (195);R44.0 (7);R44.2 (1);R44.3 (43);R47.0 (173);R47.1 (69);R47.8 (126);R48.0 (3);R48.1 (1);R48.2 (2);R48.8 (0)	331.83;780.02;780.1;780.93;780.97;781.8;784.3;784.5;784.51;784.52;784.59;784.6;784.60;784.61;784.69;799.50;799.51;799.52;799.53;799.54;799.55;799.59	neurological injury/trauma	290;290.1;290.11;290.12;290.13;290.16;290.2;290.3;291;291.1;291.4;291.8;292;292.1;292.11;292.12;292.2;292.3;292.4;292.5;292.6
292.1	Aphasia/speech disturbance	mental disorders	292.1;292.11;292.12	R47.0 (173);R47.1 (69);R47.8 (126);R48.0 (3);R48.1 (1);R48.2 (2);R48.8 (0)	784.3;784.5;784.51;784.52;784.59;784.6;784.60;784.61;784.69;799.52		290;290.1;290.11;290.12;290.13;290.16;290.2;290.3;291;291.1;291.4;291.8;292;292.1;292.11;292.12;292.2;292.3;292.4;292.5;292.6
292.11	Aphasia	mental disorders	292.11		784.3		290;290.1;290.11;290.12;290.13;290.16;290.2;290.3;291;291.1;291.4;291.8;292;292.1;292.11;292.12;292.2;292.3;292.4;292.5;292.6
292.12	Symbolic dysfunction	mental disorders	292.12	R48.0 (3);R48.1 (1);R48.2 (2);R48.8 (0)	784.6;784.60;784.61;784.69		290;290.1;290.11;290.12;290.13;290.16;290.2;290.3;291;291.1;291.4;291.8;292;292.1;292.11;292.12;292.2;292.3;292.4;292.5;292.6
292.2	Mild cognitive impairment	mental disorders	292.2	F06.7 (71)	331.83		290;290.1;290.11;290.12;290.13;290.16;290.2;290.3;291;291.1;291.4;291.8;292;292.1;292.11;292.12;292.2;292.3;292.4;292.5;292.6
292.3	Memory loss	mental disorders	292.3	R41.1 (2);R41.2 (18);R41.3 (94)	780.93		290;290.1;290.11;290.12;290.13;290.16;290.2;290.3;291;291.1;291.4;291.8;292;292.1;292.11;292.12;292.2;292.3;292.4;292.5;292.6
292.4	Altered mental status	mental disorders	292.4	R41.0 (508)	780.97		290;290.1;290.11;290.12;290.13;290.16;290.2;290.3;291;291.1;291.4;291.8;292;292.1;292.11;292.12;292.2;292.3;292.4;292.5;292.6
292.5	Transient alteration of awareness	mental disorders	292.5		780.02		290;290.1;290.11;290.12;290.13;290.16;290.2;290.3;291;291.1;291.4;291.8;292;292.1;292.11;292.12;292.2;292.3;292.4;292.5;292.6
292.6	Hallucinations	mental disorders	292.6	R44.0 (7);R44.2 (1);R44.3 (43)	780.1		290;290.1;290.11;290.12;290.13;290.16;290.2;290.3;291;291.1;291.4;291.8;292;292.1;292.11;292.12;292.2;292.3;292.4;292.5;292.6
293	Symptoms involving head and neck	mental disorders	293;293.1	R06.5 (73);R06.7 (2);R19.6 (3);R22.0 (45);R22.1 (34);R90.0 (26)	784;784.2;784.9;784.99		293;293.1
293.1	Swelling, mass, or lump in head and neck [Space-occupying lesion, intracranial NOS]	mental disorders	293.1	R22.0 (45);R22.1 (34);R90.0 (26)	784.2		293;293.1
295	Schizophrenia and other psychotic disorders	mental disorders	295;295.1;295.2;295.3	F06.0 (1);F06.2 (0);F20 (0);F20.0 (4);F20.1 (0);F20.2 (0);F20.3 (0);F20.5 (0);F20.6 (0);F20.8 (0);F20.9 (5);F22 (0);F22.0 (16);F22.8 (2);F22.9 (1);F23.2 (0);F23.3 (0);F24 (0);F25 (0);F25.0 (0);F25.1 (0);F25.2 (0);F25.8 (0);F25.9 (0);F29 (13);F44.3 (0);F44.8 (0)	293.81;293.82;295;295.0;295.00;295.01;295.02;295.03;295.04;295.05;295.1;295.10;295.11;295.12;295.13;295.14;295.15;295.2;295.20;295.21;295.22;295.23;295.24;295.25;295.3;295.30;295.31;295.32;295.33;295.34;295.35;295.4;295.40;295.41;295.42;295.43;295.44;295.45;295.5;295.50;295.51;295.52;295.53;295.54;295.55;295.6;295.60;295.61;295.62;295.63;295.64;295.65;295.7;295.70;295.71;295.72;295.73;295.74;295.…	schizophrenia	295;295.1;295.2;295.3;296;296.1;296.2;296.22;297;297.1;297.2;300;300.1;300.11;300.12;300.13;300.2;300.3;300.4;300.8;300.9;301;301.1;301.2;302;302.1;303;303.1;303.3;303.31;303.4;304;305.2;305.21;306;306.1;306.9
295.1	Schizophrenia	mental disorders	295.1	F20 (0);F20.0 (4);F20.1 (0);F20.2 (0);F20.3 (0);F20.5 (0);F20.6 (0);F20.8 (0);F20.9 (5);F25 (0);F25.0 (0);F25.1 (0);F25.2 (0);F25.8 (0);F25.9 (0)	295.0;295.00;295.01;295.02;295.03;295.04;295.05;295.1;295.10;295.11;295.12;295.13;295.14;295.15;295.2;295.20;295.21;295.22;295.23;295.24;295.25;295.3;295.30;295.31;295.32;295.33;295.34;295.35;295.40;295.41;295.42;295.43;295.44;295.45;295.5;295.50;295.51;295.52;295.53;295.54;295.55;295.6;295.60;295.61;295.62;295.63;295.64;295.65;295.7;295.70;295.71;295.72;295.73;295.74;295.75;295.8;295.80;295.81;2…		295;295.1;295.2;295.3;296;296.1;296.2;296.22;297;297.1;297.2;300;300.1;300.11;300.12;300.13;300.2;300.3;300.4;300.8;300.9;301;301.1;301.2;302;302.1;303;303.1;303.3;303.31;303.4;304;305.2;305.21;306;306.1;306.9
295.2	Paranoid disorders	mental disorders	295.2	F22 (0);F22.0 (16);F22.8 (2);F22.9 (1);F23.3 (0);F24 (0)	297;297.0;297.1;297.2;297.3;297.8;297.9;298.3;298.4		295;295.1;295.2;295.3;296;296.1;296.2;296.22;297;297.1;297.2;300;300.1;300.11;300.12;300.13;300.2;300.3;300.4;300.8;300.9;301;301.1;301.2;302;302.1;303;303.1;303.3;303.31;303.4;304;305.2;305.21;306;306.1;306.9
295.3	Psychosis	mental disorders	295.3	F06.0 (1);F06.2 (0);F23.2 (0);F29 (13)	293.81;293.82;298;298.0;298.1;298.8;298.9;298.90		295;295.1;295.2;295.3;296;296.1;296.2;296.22;297;297.1;297.2;300;300.1;300.11;300.12;300.13;300.2;300.3;300.4;300.8;300.9;301;301.1;301.2;302;302.1;303;303.1;303.3;303.31;303.4;304;305.2;305.21;306;306.1;306.9
296	Mood disorders	mental disorders	296;296.1;296.2;296.22	F06.3 (0);F20.4 (0);F30 (0);F30.0 (4);F30.1 (1);F30.2 (2);F30.8 (0);F30.9 (2);F31 (0);F31.0 (1);F31.1 (0);F31.2 (0);F31.3 (0);F31.4 (1);F31.5 (0);F31.6 (1);F31.7 (0);F31.8 (0);F31.9 (19);F32.8 (3);F33.0 (0);F33.1 (1);F33.2 (2);F33.3 (1);F33.4 (1);F33.8 (0);F34 (0);F34.8 (0);F34.9 (0);F38.0 (0);F38.1 (0);F38.8 (1);F39 (8)	293.83;296;296.0;296.00;296.01;296.02;296.03;296.04;296.05;296.06;296.1;296.10;296.11;296.12;296.13;296.14;296.15;296.16;296.2;296.20;296.21;296.22;296.23;296.24;296.25;296.26;296.3;296.30;296.31;296.32;296.33;296.34;296.35;296.36;296.4;296.40;296.41;296.42;296.43;296.44;296.45;296.46;296.5;296.50;296.51;296.52;296.53;296.54;296.55;296.56;296.6;296.60;296.61;296.62;296.63;296.64;296.65;296.66;296…	depression;mania/bipolar disorder/manic depression	295;295.1;295.2;295.3;296;296.1;296.2;296.22;297;297.1;297.2;300;300.1;300.11;300.12;300.13;300.2;300.3;300.4;300.8;300.9;301;301.1;301.2;302;302.1;303;303.1;303.3;303.31;303.4;304;305.2;305.21;306;306.1;306.9
296.1	Bipolar	mental disorders	296.1	F30 (0);F30.0 (4);F30.1 (1);F30.2 (2);F30.8 (0);F30.9 (2);F31 (0);F31.0 (1);F31.1 (0);F31.2 (0);F31.3 (0);F31.4 (1);F31.5 (0);F31.6 (1);F31.7 (0);F31.8 (0);F31.9 (19);F32.8 (3)	296.0;296.00;296.01;296.02;296.03;296.04;296.05;296.06;296.1;296.10;296.11;296.12;296.13;296.14;296.15;296.16;296.4;296.40;296.41;296.42;296.43;296.44;296.45;296.46;296.5;296.50;296.51;296.52;296.53;296.54;296.55;296.56;296.6;296.60;296.61;296.62;296.63;296.64;296.65;296.66;296.7;296.70;296.8;296.80;296.81;296.82;296.89	mania/bipolar disorder/manic depression	295;295.1;295.2;295.3;296;296.1;296.2;296.22;297;297.1;297.2;300;300.1;300.11;300.12;300.13;300.2;300.3;300.4;300.8;300.9;301;301.1;301.2;302;302.1;303;303.1;303.3;303.31;303.4;304;305.2;305.21;306;306.1;306.9
296.2	Depression	mental disorders	296.2;296.22	F20.4 (0);F32.8 (3);F33.0 (0);F33.1 (1);F33.2 (2);F33.3 (1);F33.4 (1);F33.8 (0)	296.2;296.20;296.21;296.22;296.23;296.24;296.25;296.26;296.3;296.30;296.31;296.32;296.33;296.34;296.35;296.36;311	depression	295;295.1;295.2;295.3;296;296.1;296.2;296.22;297;297.1;297.2;300;300.1;300.11;300.12;300.13;300.2;300.3;300.4;300.8;300.9;301;301.1;301.2;302;302.1;303;303.1;303.3;303.31;303.4;304;305.2;305.21;306;306.1;306.9
296.22	Major depressive disorder	mental disorders	296.22	F20.4 (0);F32.8 (3);F33.0 (0);F33.1 (1);F33.2 (2);F33.3 (1);F33.4 (1);F33.8 (0)	296.2;296.20;296.22;296.23;296.24;296.25;296.26;296.3;296.30;296.32;296.33;296.34;296.35;296.36		295;295.1;295.2;295.3;296;296.1;296.2;296.22;297;297.1;297.2;300;300.1;300.11;300.12;300.13;300.2;300.3;300.4;300.8;300.9;301;301.1;301.2;302;302.1;303;303.1;303.3;303.31;303.4;304;305.2;305.21;306;306.1;306.9
297	Suicidal ideation or attempt	mental disorders	297;297.1;297.2	X71 (0);X72 (0);X73 (0);X75 (0);X76 (0);X77 (0);X78 (0);X79 (0);X80 (0);X82 (0);X83 (0);X84 (0);Y22 (0);Y23 (0);Y24 (0);Y25 (0);Y26 (0);Y27 (0);Y28 (0);Y29 (0);Y31 (0);Y32 (0);Y33 (0);Y87.0 (0);Y87.2 (0);Z91.5 (48)	E950;E950.0;E950.1;E950.2;E950.3;E950.4;E950.5;E950.6;E950.7;E950.8;E950.9;E951;E951.0;E951.1;E951.8;E952;E952.0;E952.1;E952.8;E952.9;E953;E953.0;E953.1;E953.8;E953.9;E954;E955;E955.0;E955.1;E955.2;E955.3;E955.4;E955.5;E955.6;E955.7;E955.9;E956;E957;E957.0;E957.1;E957.2;E957.9;E958;E958.0;E958.1;E958.2;E958.3;E958.4;E958.5;E958.6;E958.7;E958.8;E958.9;E959;E985;E985.0;E985.1;E985.2;E985.3;E985.4;E…	deliberate self-harm/suicide attempt	295;295.1;295.2;295.3;296;296.1;296.2;296.22;297;297.1;297.2;300;300.1;300.11;300.12;300.13;300.2;300.3;300.4;300.8;300.9;301;301.1;301.2;302;302.1;303;303.1;303.3;303.31;303.4;304;305.2;305.21;306;306.1;306.9
297.1	Suicidal ideation	mental disorders	297.1		V62.84		295;295.1;295.2;295.3;296;296.1;296.2;296.22;297;297.1;297.2;300;300.1;300.11;300.12;300.13;300.2;300.3;300.4;300.8;300.9;301;301.1;301.2;302;302.1;303;303.1;303.3;303.31;303.4;304;305.2;305.21;306;306.1;306.9
297.2	Suicide or self-inflicted injury	mental disorders	297.2	X71 (0);X72 (0);X73 (0);X75 (0);X76 (0);X77 (0);X78 (0);X79 (0);X80 (0);X82 (0);X83 (0);X84 (0);Y87.0 (0);Z91.5 (48)	E950;E950.0;E950.1;E950.2;E950.3;E950.4;E950.5;E950.6;E950.7;E950.8;E950.9;E951;E951.0;E951.1;E951.8;E952;E952.0;E952.1;E952.8;E952.9;E953;E953.0;E953.1;E953.8;E953.9;E954;E955;E955.0;E955.1;E955.2;E955.3;E955.4;E955.5;E955.6;E955.7;E955.9;E956;E957;E957.0;E957.1;E957.2;E957.9;E958;E958.0;E958.1;E958.2;E958.3;E958.4;E958.5;E958.6;E958.7;E958.8;E958.9;E959	deliberate self-harm/suicide attempt	295;295.1;295.2;295.3;296;296.1;296.2;296.22;297;297.1;297.2;300;300.1;300.11;300.12;300.13;300.2;300.3;300.4;300.8;300.9;301;301.1;301.2;302;302.1;303;303.1;303.3;303.31;303.4;304;305.2;305.21;306;306.1;306.9
300	Anxiety disorders	mental disorders	300;300.1;300.11;300.12;300.13;300.2;300.3;300.4;300.8;300.9	F06.4 (0);F34.1 (0);F40 (0);F40.0 (4);F40.1 (1);F40.2 (181);F40.8 (9);F40.9 (1);F41.0 (103);F41.1 (20);F41.2 (172);F41.3 (0);F41.8 (6);F41.9 (1139);F42 (0);F42.0 (0);F42.1 (1);F42.2 (0);F42.8 (1);F42.9 (8);F43.0 (5);F43.1 (32);F48.0 (4);F48.8 (0);F48.9 (0);F93.1 (0);F93.2 (0);F99 (6);R45.2 (13);R45.5 (2);R45.7 (2)	293.84;300;300.0;300.00;300.01;300.02;300.09;300.10;300.2;300.20;300.21;300.22;300.23;300.29;300.3;300.4;300.5;300.89;300.9;308;308.0;308.1;308.2;308.3;308.4;308.9;309.81;313.0;313.1;313.21;313.22;313.3;313.82;313.83;V11.4	anxiety/panic attacks;obsessive compulsive disorder (ocd);post-traumatic stress disorder	295;295.1;295.2;295.3;296;296.1;296.2;296.22;297;297.1;297.2;300;300.1;300.11;300.12;300.13;300.2;300.3;300.4;300.8;300.9;301;301.1;301.2;302;302.1;303;303.1;303.3;303.31;303.4;304;305.2;305.21;306;306.1;306.9
300.1	Anxiety disorder	mental disorders	300.1;300.11;300.12;300.13	F06.4 (0);F40 (0);F40.0 (4);F40.1 (1);F40.2 (181);F40.8 (9);F40.9 (1);F41.0 (103);F41.1 (20);F41.2 (172);F41.3 (0);F41.8 (6);F41.9 (1139);F93.1 (0);F93.2 (0)	293.84;300.0;300.00;300.01;300.02;300.09;300.10;300.20;300.21;300.22;300.23;300.29;313.0		295;295.1;295.2;295.3;296;296.1;296.2;296.22;297;297.1;297.2;300;300.1;300.11;300.12;300.13;300.2;300.3;300.4;300.8;300.9;301;301.1;301.2;302;302.1;303;303.1;303.3;303.31;303.4;304;305.2;305.21;306;306.1;306.9
300.11	Generalized anxiety disorder	mental disorders	300.11	F41.1 (20)	300.02		295;295.1;295.2;295.3;296;296.1;296.2;296.22;297;297.1;297.2;300;300.1;300.11;300.12;300.13;300.2;300.3;300.4;300.8;300.9;301;301.1;301.2;302;302.1;303;303.1;303.3;303.31;303.4;304;305.2;305.21;306;306.1;306.9
300.12	Agorophobia, social phobia, and panic disorder	mental disorders	300.12	F40.0 (4);F40.1 (1);F41.0 (103);F93.2 (0)	300.01;300.21;300.22;300.23		295;295.1;295.2;295.3;296;296.1;296.2;296.22;297;297.1;297.2;300;300.1;300.11;300.12;300.13;300.2;300.3;300.4;300.8;300.9;301;301.1;301.2;302;302.1;303;303.1;303.3;303.31;303.4;304;305.2;305.21;306;306.1;306.9
300.13	Phobia	mental disorders	300.13	F40 (0);F40.2 (181);F40.8 (9);F40.9 (1);F93.1 (0)	300.20;300.29		295;295.1;295.2;295.3;296;296.1;296.2;296.22;297;297.1;297.2;300;300.1;300.11;300.12;300.13;300.2;300.3;300.4;300.8;300.9;301;301.1;301.2;302;302.1;303;303.1;303.3;303.31;303.4;304;305.2;305.21;306;306.1;306.9
300.2	Generalized anxiety & phobic disorders	mental disorders	300.2		300.2		295;295.1;295.2;295.3;296;296.1;296.2;296.22;297;297.1;297.2;300;300.1;300.11;300.12;300.13;300.2;300.3;300.4;300.8;300.9;301;301.1;301.2;302;302.1;303;303.1;303.3;303.31;303.4;304;305.2;305.21;306;306.1;306.9
300.3	Obsessive-compulsive disorders	mental disorders	300.3	F42 (0);F42.0 (0);F42.1 (1);F42.2 (0);F42.8 (1);F42.9 (8)	300.3	obsessive compulsive disorder (ocd)	295;295.1;295.2;295.3;296;296.1;296.2;296.22;297;297.1;297.2;300;300.1;300.11;300.12;300.13;300.2;300.3;300.4;300.8;300.9;301;301.1;301.2;302;302.1;303;303.1;303.3;303.31;303.4;304;305.2;305.21;306;306.1;306.9
300.4	Dysthymic disorder	mental disorders	300.4	F34.1 (0)	300.4		295;295.1;295.2;295.3;296;296.1;296.2;296.22;297;297.1;297.2;300;300.1;300.11;300.12;300.13;300.2;300.3;300.4;300.8;300.9;301;301.1;301.2;302;302.1;303;303.1;303.3;303.31;303.4;304;305.2;305.21;306;306.1;306.9
300.8	Acute reaction to stress	mental disorders	300.8	F43.0 (5);R45.7 (2)	308;308.0;308.1;308.2;308.3;308.4;308.9		295;295.1;295.2;295.3;296;296.1;296.2;296.22;297;297.1;297.2;300;300.1;300.11;300.12;300.13;300.2;300.3;300.4;300.8;300.9;301;301.1;301.2;302;302.1;303;303.1;303.3;303.31;303.4;304;305.2;305.21;306;306.1;306.9
300.9	Posttraumatic stress disorder	mental disorders	300.9	F43.1 (32)	309.81;V11.4	post-traumatic stress disorder	295;295.1;295.2;295.3;296;296.1;296.2;296.22;297;297.1;297.2;300;300.1;300.11;300.12;300.13;300.2;300.3;300.4;300.8;300.9;301;301.1;301.2;302;302.1;303;303.1;303.3;303.31;303.4;304;305.2;305.21;306;306.1;306.9
301	Personality disorders	mental disorders	301;301.1;301.2	F21 (0);F34.0 (0);F60.0 (0);F60.1 (0);F60.2 (0);F60.3 (1);F60.4 (0);F60.5 (1);F60.6 (0);F60.7 (1);F60.8 (2);F60.9 (3);F61 (1);F68.0 (0);F68.1 (0);F69 (0)	301;301.0;301.1;301.10;301.11;301.12;301.13;301.2;301.20;301.21;301.22;301.3;301.4;301.5;301.50;301.51;301.59;301.6;301.7;301.8;301.81;301.82;301.83;301.84;301.89;301.9		295;295.1;295.2;295.3;296;296.1;296.2;296.22;297;297.1;297.2;300;300.1;300.11;300.12;300.13;300.2;300.3;300.4;300.8;300.9;301;301.1;301.2;302;302.1;303;303.1;303.3;303.31;303.4;304;305.2;305.21;306;306.1;306.9
301.1	Schizoid personality disorder	mental disorders	301.1	F21 (0);F60.1 (0);F60.5 (1)	301.2;301.20;301.21;301.22;301.4		295;295.1;295.2;295.3;296;296.1;296.2;296.22;297;297.1;297.2;300;300.1;300.11;300.12;300.13;300.2;300.3;300.4;300.8;300.9;301;301.1;301.2;302;302.1;303;303.1;303.3;303.31;303.4;304;305.2;305.21;306;306.1;306.9
301.2	Antisocial/borderline personality disorder	mental disorders	301.2	F60.2 (0);F60.3 (1)	301.3;301.7;301.83;301.84		295;295.1;295.2;295.3;296;296.1;296.2;296.22;297;297.1;297.2;300;300.1;300.11;300.12;300.13;300.2;300.3;300.4;300.8;300.9;301;301.1;301.2;302;302.1;303;303.1;303.3;303.31;303.4;304;305.2;305.21;306;306.1;306.9
302	Sexual and gender identity disorders	mental disorders	302;302.1	F52 (0);F52.0 (1);F52.1 (0);F52.2 (45);F52.3 (0);F52.4 (0);F52.5 (0);F52.6 (0);F52.7 (0);F52.8 (1);F52.9 (1);F64 (0);F64.0 (0);F64.1 (0);F64.2 (0);F64.8 (0);F64.9 (0);F65.0 (0);F65.1 (0);F65.2 (0);F65.3 (0);F65.4 (0);F65.5 (0);F65.9 (0);F66.0 (0);F66.1 (0);F66.2 (0);F66.9 (0)	302;302.0;302.1;302.2;302.3;302.4;302.5;302.50;302.51;302.52;302.53;302.6;302.7;302.70;302.71;302.73;302.74;302.75;302.76;302.79;302.8;302.81;302.82;302.83;302.84;302.85;302.89;302.9;306.51;799.81;V41.7		295;295.1;295.2;295.3;296;296.1;296.2;296.22;297;297.1;297.2;300;300.1;300.11;300.12;300.13;300.2;300.3;300.4;300.8;300.9;301;301.1;301.2;302;302.1;303;303.1;303.3;303.31;303.4;304;305.2;305.21;306;306.1;306.9
302.1	Decreased libido	mental disorders	302.1	F52.0 (1)	302.71;302.73;302.74;799.81		295;295.1;295.2;295.3;296;296.1;296.2;296.22;297;297.1;297.2;300;300.1;300.11;300.12;300.13;300.2;300.3;300.4;300.8;300.9;301;301.1;301.2;302;302.1;303;303.1;303.3;303.31;303.4;304;305.2;305.21;306;306.1;306.9
303	Psychogenic and somatoform disorders	mental disorders	303;303.1;303.3;303.31;303.4	F44 (0);F44.0 (1);F44.1 (0);F44.2 (0);F44.4 (1);F44.5 (4);F44.6 (1);F44.7 (1);F44.9 (2);F45 (0);F45.0 (2);F45.1 (0);F45.2 (0);F45.3 (3);F45.4 (0);F45.8 (22);F45.9 (0);F48.1 (0);F48.8 (0);F59 (1);F68.0 (0);F68.8 (0)	300.1;300.11;300.12;300.13;300.14;300.15;300.16;300.19;300.6;300.7;300.8;300.81;300.82;306.0;306.1;306.2;306.3;306.4;306.5;306.50;306.52;306.53;306.59;306.6;306.7;306.8;306.9;307.8;307.80;307.89		295;295.1;295.2;295.3;296;296.1;296.2;296.22;297;297.1;297.2;300;300.1;300.11;300.12;300.13;300.2;300.3;300.4;300.8;300.9;301;301.1;301.2;302;302.1;303;303.1;303.3;303.31;303.4;304;305.2;305.21;306;306.1;306.9
303.1	Dissociative disorder	mental disorders	303.1	F44 (0);F44.0 (1);F44.1 (0);F44.7 (1);F44.9 (2);F48.1 (0)	300.12;300.13;300.14;300.15;300.6		295;295.1;295.2;295.3;296;296.1;296.2;296.22;297;297.1;297.2;300;300.1;300.11;300.12;300.13;300.2;300.3;300.4;300.8;300.9;301;301.1;301.2;302;302.1;303;303.1;303.3;303.31;303.4;304;305.2;305.21;306;306.1;306.9
303.3	Psychogenic disorder	mental disorders	303.3;303.31	F45.3 (3);F45.8 (22);F59 (1)	306.0;306.1;306.2;306.3;306.4;306.5;306.50;306.52;306.53;306.59;306.6;306.7;306.8;306.9		295;295.1;295.2;295.3;296;296.1;296.2;296.22;297;297.1;297.2;300;300.1;300.11;300.12;300.13;300.2;300.3;300.4;300.8;300.9;301;301.1;301.2;302;302.1;303;303.1;303.3;303.31;303.4;304;305.2;305.21;306;306.1;306.9
303.31	Gastrointestinal malfunction arising from mental factors	mental disorders	303.31		306.4		295;295.1;295.2;295.3;296;296.1;296.2;296.22;297;297.1;297.2;300;300.1;300.11;300.12;300.13;300.2;300.3;300.4;300.8;300.9;301;301.1;301.2;302;302.1;303;303.1;303.3;303.31;303.4;304;305.2;305.21;306;306.1;306.9
303.4	Somatoform disorder	mental disorders	303.4	F44.4 (1);F44.5 (4);F44.6 (1);F45 (0);F45.0 (2);F45.1 (0);F45.2 (0);F45.4 (0);F45.9 (0)	300.11;300.7;300.8;300.81;300.82;307.8;307.80;307.89		295;295.1;295.2;295.3;296;296.1;296.2;296.22;297;297.1;297.2;300;300.1;300.11;300.12;300.13;300.2;300.3;300.4;300.8;300.9;301;301.1;301.2;302;302.1;303;303.1;303.3;303.31;303.4;304;305.2;305.21;306;306.1;306.9
304	Adjustment reaction	mental disorders	304	F43.2 (12);F43.8 (1);F43.9 (3);F94.8 (0)	309;309.0;309.1;309.2;309.22;309.23;309.24;309.28;309.29;309.3;309.4;309.8;309.82;309.83;309.89;309.9		295;295.1;295.2;295.3;296;296.1;296.2;296.22;297;297.1;297.2;300;300.1;300.11;300.12;300.13;300.2;300.3;300.4;300.8;300.9;301;301.1;301.2;302;302.1;303;303.1;303.3;303.31;303.4;304;305.2;305.21;306;306.1;306.9
305.2	Eating disorder	mental disorders	305.2;305.21	F50 (0);F50.0 (4);F50.1 (1);F50.2 (0);F50.3 (0);F50.5 (0);F50.8 (1);F50.9 (3);F98.3 (0)	307.1;307.5;307.50;307.51;307.52;307.53;307.54;307.59	anorexia/bulimia/other eating disorder	295;295.1;295.2;295.3;296;296.1;296.2;296.22;297;297.1;297.2;300;300.1;300.11;300.12;300.13;300.2;300.3;300.4;300.8;300.9;301;301.1;301.2;302;302.1;303;303.1;303.3;303.31;303.4;304;305.2;305.21;306;306.1;306.9
305.21	Anorexia nervosa	mental disorders	305.21	F50.0 (4)	307.1		295;295.1;295.2;295.3;296;296.1;296.2;296.22;297;297.1;297.2;300;300.1;300.11;300.12;300.13;300.2;300.3;300.4;300.8;300.9;301;301.1;301.2;302;302.1;303;303.1;303.3;303.31;303.4;304;305.2;305.21;306;306.1;306.9
306	Other mental disorder	mental disorders	306;306.1;306.9	F48.8 (0);F54 (0);F62.1 (0);G21.0 (1);G44.2 (38);Z04.6 (0);Z86.4 (6615);Z86.5 (133)	307;307.81;316;333.92;648.4;648.40;648.41;648.42;648.43;648.44;V11.2;V11.8;V11.9;V15.4;V15.49;V40.2;V40.3;V40.9;V62.85;V66.3;V67.3;V70.1;V70.2;V71.0;V71.01;V71.02;V71.09		295;295.1;295.2;295.3;296;296.1;296.2;296.22;297;297.1;297.2;300;300.1;300.11;300.12;300.13;300.2;300.3;300.4;300.8;300.9;301;301.1;301.2;302;302.1;303;303.1;303.3;303.31;303.4;304;305.2;305.21;306;306.1;306.9
306.1	Mental disorders durring/after pregnancy	mental disorders	306.1		648.4;648.40;648.41;648.42;648.43;648.44		295;295.1;295.2;295.3;296;296.1;296.2;296.22;297;297.1;297.2;300;300.1;300.11;300.12;300.13;300.2;300.3;300.4;300.8;300.9;301;301.1;301.2;302;302.1;303;303.1;303.3;303.31;303.4;304;305.2;305.21;306;306.1;306.9
306.9	Tension headache	mental disorders	306.9	G44.2 (38)	307.81		295;295.1;295.2;295.3;296;296.1;296.2;296.22;297;297.1;297.2;300;300.1;300.11;300.12;300.13;300.2;300.3;300.4;300.8;300.9;301;301.1;301.2;302;302.1;303;303.1;303.3;303.31;303.4;304;305.2;305.21;306;306.1;306.9
312	Conduct disorders	mental disorders	312;312.3	F63 (0);F63.0 (0);F63.1 (0);F63.2 (0);F63.3 (0);F63.9 (1);F91 (0);F91.0 (0);F91.1 (0);F91.2 (0);F91.3 (0);F91.8 (0);F91.9 (0);F92 (0);F92.0 (0);F92.9 (0)	312;312.0;312.00;312.01;312.02;312.03;312.1;312.10;312.11;312.12;312.13;312.2;312.20;312.21;312.22;312.23;312.3;312.30;312.31;312.32;312.33;312.34;312.35;312.39;312.4;312.8;312.81;312.82;312.89;312.9;313.81		312;312.3;313;313.1;313.2;313.3;315;315.1;315.2;315.3
312.3	Impulse control disorder	mental disorders	312.3	F63 (0);F63.0 (0);F63.1 (0);F63.2 (0);F63.3 (0);F63.9 (1)	312.3;312.30;312.31;312.32;312.33;312.34;312.35;312.39		312;312.3;313;313.1;313.2;313.3;315;315.1;315.2;315.3
313	Pervasive developmental disorders	mental disorders	313;313.1;313.2;313.3	F84 (0);F84.0 (9);F84.1 (3);F84.3 (0);F84.5 (11);F84.8 (0);F84.9 (0);F90 (0);F90.1 (0);F90.9 (0);F93 (0);F93.0 (0);F93.8 (0);F93.9 (0);F94.0 (0);F94.1 (0);F94.2 (0);F94.9 (0);F95 (0);F95.0 (0);F95.1 (0);F95.2 (1);F95.8 (0);F95.9 (0);F98.0 (0);F98.1 (0);F98.4 (0);F98.5 (3);F98.8 (2);F98.9 (0)	299;299.0;299.00;299.01;299.1;299.10;299.11;299.8;299.80;299.81;299.9;299.90;299.91;307.0;307.2;307.20;307.21;307.22;307.23;307.3;307.6;307.7;309.21;313;313.2;313.23;313.8;313.89;313.9;314;314.0;314.00;314.01;314.1;314.2;314.8;314.9		312;312.3;313;313.1;313.2;313.3;315;315.1;315.2;315.3
313.1	Attention deficit hyperactivity disorder	mental disorders	313.1	F90 (0);F90.1 (0);F90.9 (0)	314;314.0;314.00;314.01;314.1;314.2;314.8;314.9		312;312.3;313;313.1;313.2;313.3;315;315.1;315.2;315.3
313.2	Tics and stuttering	mental disorders	313.2	F95 (0);F95.0 (0);F95.1 (0);F95.2 (1);F95.8 (0);F95.9 (0);F98.4 (0);F98.5 (3)	307.0;307.2;307.20;307.21;307.22;307.23;307.3		312;312.3;313;313.1;313.2;313.3;315;315.1;315.2;315.3
313.3	Autism	mental disorders	313.3	F84 (0);F84.0 (9);F84.1 (3);F84.3 (0);F84.5 (11);F84.8 (0);F84.9 (0)	299;299.0;299.00;299.01;299.1;299.10;299.11;299.8;299.80;299.81;299.9;299.90;299.91		312;312.3;313;313.1;313.2;313.3;315;315.1;315.2;315.3
315	Develomental delays and disorders	mental disorders	315;315.1;315.2;315.3	F63.3 (0);F70 (0);F70.0 (0);F70.1 (0);F70.8 (0);F70.9 (0);F71 (0);F71.1 (0);F71.9 (0);F72 (0);F72.9 (0);F73 (0);F78.9 (0);F79 (0);F79.0 (0);F79.9 (3);F80 (0);F80.0 (0);F80.1 (14);F80.2 (2);F80.3 (0);F80.8 (0);F80.9 (1);F81.0 (0);F81.1 (0);F81.2 (0);F81.8 (0);F81.9 (3);F82 (0);F88 (0);F89 (0);F98.6 (0);R45.1 (70)	307.9;315;315.0;315.00;315.01;315.02;315.09;315.1;315.2;315.3;315.31;315.32;315.34;315.35;315.39;315.4;315.5;315.8;315.9;317;318;318.0;318.1;318.2;319;V40;V40.0;V40.1		312;312.3;313;313.1;313.2;313.3;315;315.1;315.2;315.3
315.1	Learning disorder	mental disorders	315.1	F81.0 (0);F81.1 (0);F81.2 (0);F81.8 (0);F81.9 (3)	315.0;315.00;315.01;315.1;315.2;V40.0		312;312.3;313;313.1;313.2;313.3;315;315.1;315.2;315.3
315.2	Speech and language disorder	mental disorders	315.2	F80 (0);F80.0 (0);F80.1 (14);F80.2 (2);F80.3 (0);F80.8 (0);F80.9 (1);F98.6 (0)	315.02;315.09;315.3;315.31;315.32;315.34;315.35;315.39;V40.1		312;312.3;313;313.1;313.2;313.3;315;315.1;315.2;315.3
315.3	Mental retardation	mental disorders	315.3	F70 (0);F70.0 (0);F70.1 (0);F70.8 (0);F70.9 (0);F71 (0);F71.1 (0);F71.9 (0);F72 (0);F72.9 (0);F73 (0);F78.9 (0);F79 (0);F79.0 (0);F79.9 (3)	317;318;318.0;318.1;318.2;319		312;312.3;313;313.1;313.2;313.3;315;315.1;315.2;315.3
316	Substance addiction and disorders	mental disorders	316;316.1	F10 (0);F11.0 (1);F11.1 (1);F11.2 (2);F11.3 (1);F11.4 (0);F11.5 (0);F11.7 (0);F11.9 (0);F12.0 (0);F12.1 (13);F12.2 (0);F12.5 (0);F12.8 (0);F12.9 (0);F13.0 (1);F13.1 (0);F13.2 (1);F13.3 (0);F13.4 (0);F14.0 (1);F14.1 (1);F14.2 (0);F14.5 (0);F14.9 (0);F15.0 (0);F15.1 (2);F15.2 (0);F15.3 (0);F15.5 (0);F15.8 (0);F15.9 (0);F16.1 (0);F16.2 (0);F16.3 (0);F16.5 (0);F16.8 (0);F16.9 (0);F55 (0);G62.0 (32);T…	292;292.0;292.1;292.11;292.12;292.2;292.8;292.82;292.83;292.84;292.85;292.89;292.9;304;304.0;304.00;304.01;304.02;304.03;304.1;304.10;304.11;304.12;304.13;304.2;304.20;304.21;304.22;304.23;304.3;304.30;304.31;304.32;304.33;304.4;304.40;304.41;304.42;304.43;304.5;304.50;304.51;304.52;304.53;304.6;304.60;304.61;304.62;304.63;304.7;304.70;304.71;304.72;304.73;304.8;304.80;304.81;304.82;304.83;304.9;…		316;316.1;317;317.1;317.11;318
316.1	Polyneuropathy due to drugs	mental disorders	316.1	G62.0 (32)	357.6		316;316.1;317;317.1;317.11;318
317	Alcohol-related disorders	mental disorders	317;317.1;317.11	F10.0 (66);F10.1 (333);F10.2 (102);F10.3 (43);F10.5 (0);F10.6 (2);F10.7 (1);F10.8 (0);F10.9 (2);G62.1 (1);K29.2 (5);K70 (0);K70.0 (12);K70.1 (4);K70.2 (2);K70.3 (30);K70.9 (22);R78.0 (1);T51.0 (19);Z72.1 (1207)	291;291.1;291.2;291.3;291.4;291.5;291.8;291.81;291.82;291.89;291.9;303;303.0;303.00;303.01;303.02;303.03;303.9;303.90;303.91;303.92;303.93;305.0;305.00;305.01;305.02;305.03;357.5;535.3;535.30;535.31;571.0;571.1;571.2;571.3;980.0;E860.0;E860.1;V11.3	alcohol dependency	316;316.1;317;317.1;317.11;318
317.1	Alcoholism	mental disorders	317.1;317.11	F10.3 (43);F10.6 (2);F10.7 (1);G62.1 (1);K29.2 (5);K70 (0);K70.0 (12);K70.1 (4);K70.2 (2);K70.3 (30);K70.9 (22);Z72.1 (1207)	291.1;291.2;291.3;291.81;305.0;305.00;305.01;305.02;305.03;357.5;535.3;535.30;535.31;571.0;571.1;571.2;571.3;V11.3		316;316.1;317;317.1;317.11;318
317.11	Alcoholic liver damage	mental disorders	317.11	K70 (0);K70.0 (12);K70.1 (4);K70.2 (2);K70.3 (30);K70.9 (22)	571.0;571.1;571.2;571.3		316;316.1;317;317.1;317.11;318
318	Tobacco use disorder	mental disorders	318	F17.0 (0);F17.1 (1061);F17.2 (6);F17.3 (0);F17.4 (0);F17.9 (0);Z72.0 (2)	305.1;305.10;305.11;305.12;305.13;649.0;649.00;649.01;649.02;649.03;649.04		316;316.1;317;317.1;317.11;318
320	Meningitis	neurological	320	A39.0 (2);A87 (0);A87.0 (0);A87.1 (0);A87.2 (0);A87.8 (0);A87.9 (1);B00.3 (0);B01.0 (1);B02.1 (1);B26.1 (0);B37.5 (0);B38.4 (0);B45.1 (0);G00 (0);G00.0 (0);G00.1 (7);G00.2 (0);G00.3 (1);G00.8 (1);G00.9 (3);G01 (2);G02 (0);G02.0 (2);G02.1 (0);G03 (0);G03.0 (0);G03.1 (0);G03.2 (0);G03.9 (6);G04.2 (2)	003.21;036.0;047;047.0;047.1;047.8;047.9;049.0;049.1;053.0;054.72;072.1;100.81;112.83;114.2;320;320.0;320.1;320.2;320.3;320.7;320.8;320.81;320.82;320.89;320.9;321;321.0;321.1;321.2;321.3;321.8;322;322.0;322.1;322.2;322.9	meningitis	320;323;323.2;323.8;324;324.1;325
323	Encephalitis	neurological	323;323.2;323.8	A81.1 (0);A83 (0);A83.0 (0);A83.1 (0);A83.2 (0);A83.3 (0);A83.4 (0);A83.5 (0);A83.6 (0);A83.8 (0);A83.9 (0);A84 (0);A84.0 (0);A84.1 (0);A84.8 (0);A84.9 (0);A85 (0);A85.0 (0);A85.1 (0);A85.2 (0);A85.8 (1);A86 (9);A88.8 (1);A89 (0);A92.2 (0);B00.4 (6);B01.1 (0);B02.0 (1);B05.0 (0);B26.2 (0);B58.2 (0);B94.1 (1);G04 (0);G04.0 (1);G04.8 (6);G04.9 (23);G05 (0);G05.0 (0);G05.1 (7);G05.2 (0);G05.8 (0);G3…	036.1;046.2;049.8;049.9;052.0;054.3;055.0;056.01;058.2;058.21;058.29;062;062.0;062.1;062.2;062.3;062.4;062.5;062.8;062.9;063;063.0;063.1;063.2;063.8;063.9;064;066.2;072.2;130.0;139.0;323;323.0;323.01;323.02;323.1;323.2;323.4;323.41;323.42;323.5;323.51;323.52;323.6;323.61;323.62;323.63;323.7;323.71;323.72;323.8;323.81;323.82;323.9;341.2;341.20;341.21;341.22	encephalitis	320;323;323.2;323.8;324;324.1;325
323.2	Acute (transverse) myelitis	neurological	323.2	G37.3 (8)	341.2;341.20;341.21;341.22		320;323;323.2;323.8;324;324.1;325
323.8	Encephalitis, non-infectious	neurological	323.8	G04.8 (6);G37.4 (0)	323.8;323.81;323.82;323.9		320;323;323.2;323.8;324;324.1;325
324	Other CNS infection and poliomyelitis	neurological	324;324.1	A80 (0);A80.0 (0);A80.1 (0);A80.2 (0);A80.3 (0);A80.4 (0);A80.9 (0);A81 (0);A81.0 (2);A81.2 (1);A81.8 (0);A81.9 (1);A88.0 (0);B91 (14);F02.1 (0);G06 (0);G06.0 (6);G06.1 (4);G06.2 (3);G07 (0);G09 (2);I67.3 (0)	045;045.0;045.00;045.01;045.02;045.03;045.1;045.10;045.11;045.12;045.13;045.2;045.20;045.21;045.22;045.23;045.9;045.90;045.91;045.92;045.93;046;046.0;046.1;046.11;046.19;046.3;046.7;046.71;046.72;046.79;046.8;046.9;048;048.0;049;138;138.0;324;324.0;324.1;324.9;326;V12.02;V12.42	polio / poliomyelitis	320;323;323.2;323.8;324;324.1;325
324.1	Jakob-Creutzfeldt disease	neurological	324.1	A81.0 (2);F02.1 (0)	046.1;046.11;046.19		320;323;323.2;323.8;324;324.1;325
325	Phlebitis and thrombophlebitis of intracranial venous sinuses	neurological	325	G08 (10)	325		320;323;323.2;323.8;324;324.1;325
327	Sleep disorders	neurological	327;327.1;327.3;327.31;327.32;327.4;327.41;327.5;327.6;327.7;327.71;327.72	F51 (0);F51.0 (1);F51.1 (0);F51.2 (0);F51.3 (2);F51.4 (0);F51.5 (1);F51.9 (0);G47 (0);G47.0 (58);G47.2 (5);G47.3 (745);G47.8 (21);G47.9 (58)	307.4;307.40;307.41;307.42;307.43;307.44;307.45;307.46;307.47;307.48;307.49;327;327.0;327.00;327.01;327.02;327.09;327.1;327.10;327.11;327.12;327.13;327.14;327.15;327.19;327.2;327.20;327.21;327.22;327.23;327.24;327.25;327.26;327.27;327.29;327.3;327.30;327.31;327.32;327.33;327.34;327.35;327.36;327.37;327.39;327.4;327.40;327.41;327.42;327.43;327.44;327.49;327.5;327.51;327.52;327.53;327.59;327.8;333.…	insomnia;sleep apnoea	327;327.1;327.3;327.31;327.32;327.4;327.41;327.5;327.6;327.7;327.71;327.72
327.1	Hypersomnia	neurological	327.1	F51.1 (0)	307.43;307.44;327.1;327.10;327.11;327.12;327.13;327.14;327.15;327.19;780.54		327;327.1;327.3;327.31;327.32;327.4;327.41;327.5;327.6;327.7;327.71;327.72
327.3	Sleep apnea	neurological	327.3;327.31;327.32	G47.3 (745)	327.2;327.20;327.21;327.22;327.23;327.24;327.25;327.26;327.27;327.29;780.51;780.53;780.57	sleep apnoea	327;327.1;327.3;327.31;327.32;327.4;327.41;327.5;327.6;327.7;327.71;327.72
327.31	Central/nonobstroctive sleep apnea	neurological	327.31		327.21;327.22;327.24;327.25;327.26;327.27		327;327.1;327.3;327.31;327.32;327.4;327.41;327.5;327.6;327.7;327.71;327.72
327.32	Obstructive sleep apnea	neurological	327.32		327.23		327;327.1;327.3;327.31;327.32;327.4;327.41;327.5;327.6;327.7;327.71;327.72
327.4	Insomnia	neurological	327.4;327.41	F51.0 (1);F51.5 (1);G47.0 (58)	307.41;307.42;327.0;327.00;327.01;327.02;327.09;780.52	insomnia	327;327.1;327.3;327.31;327.32;327.4;327.41;327.5;327.6;327.7;327.71;327.72
327.41	Organic or persistent insomnia	neurological	327.41	G47.0 (58)	307.42;327.0;327.00		327;327.1;327.3;327.31;327.32;327.4;327.41;327.5;327.6;327.7;327.71;327.72
327.5	Parasomnia	neurological	327.5	F51.3 (2);F51.4 (0)	307.46;307.47;307.48;327.4;327.40;327.41;327.42;327.43;327.44;327.49;780.56		327;327.1;327.3;327.31;327.32;327.4;327.41;327.5;327.6;327.7;327.71;327.72
327.6	Circadian rhythm sleep disorder	neurological	327.6	F51.2 (0);G47.2 (5)	307.45;327.3;327.30;327.31;327.32;327.33;327.34;327.35;327.36;327.37;327.39;780.55		327;327.1;327.3;327.31;327.32;327.4;327.41;327.5;327.6;327.7;327.71;327.72
327.7	Sleep related movement disorders	neurological	327.7;327.71;327.72		327.5;327.51;327.52;327.53;327.59;333.94;780.58		327;327.1;327.3;327.31;327.32;327.4;327.41;327.5;327.6;327.7;327.71;327.72
327.71	Restless legs syndrome	neurological	327.71		333.94		327;327.1;327.3;327.31;327.32;327.4;327.41;327.5;327.6;327.7;327.71;327.72
327.72	Sleep related leg cramps	neurological	327.72		327.52		327;327.1;327.3;327.31;327.32;327.4;327.41;327.5;327.6;327.7;327.71;327.72
331	Other cerebral degenerations	neurological	331;331.1;331.9	E75.0 (0);E75.1 (0);E75.2 (0);E75.4 (0);F84.2 (0);G13.2 (0);G13.8 (0);G31.0 (12);G31.2 (3);G31.8 (43);G31.9 (114);G91 (0);G91.0 (7);G91.1 (8);G91.2 (21);G91.3 (3);G91.8 (3);G91.9 (58);G93.7 (0);G94 (0);G94.0 (0);G94.1 (11);G94.2 (6)	330;330.0;330.1;330.2;330.3;330.8;330.9;331;331.3;331.4;331.5;331.6;331.7;331.8;331.81;331.89;331.9		331;331.1;331.9;332;333;333.1;333.2;333.3;333.4;333.8;334;334.1;334.2;334.21;335;337;337.1
331.1	Hydrocephalus	neurological	331.1	G91 (0);G91.0 (7);G91.1 (8);G91.2 (21);G91.3 (3);G91.8 (3);G91.9 (58);G94.0 (0);G94.1 (11);G94.2 (6)	331.3;331.4;331.5		331;331.1;331.9;332;333;333.1;333.2;333.3;333.4;333.8;334;334.1;334.2;334.21;335;337;337.1
331.9	Cerebral degeneration, unspecified	neurological	331.9	G31.0 (12);G31.9 (114)	331.9		331;331.1;331.9;332;333;333.1;333.2;333.3;333.4;333.8;334;334.1;334.2;334.21;335;337;337.1
332	Parkinson's disease	neurological	332	G20 (295)	332;332.0;332.00	parkinsons disease	331;331.1;331.9;332;333;333.1;333.2;333.3;333.4;333.8;334;334.1;334.2;334.21;335;337;337.1
333	Extrapyramidal disease and abnormal movement disorders	neurological	333;333.1;333.2;333.3;333.4;333.8	F02.2 (0);G10 (1);G23 (0);G23.0 (0);G23.1 (18);G23.2 (4);G23.8 (2);G23.9 (1);G24 (0);G24.0 (3);G24.1 (1);G24.2 (0);G24.3 (6);G24.4 (2);G24.5 (10);G24.8 (4);G24.9 (19);G25 (0);G25.0 (82);G25.1 (2);G25.2 (9);G25.3 (21);G25.4 (0);G25.5 (2);G25.6 (0);G25.8 (118);G25.9 (2);G26 (0);G80.3 (0)	333;333.0;333.1;333.2;333.3;333.4;333.5;333.6;333.7;333.71;333.72;333.79;333.8;333.81;333.82;333.83;333.84;333.85;333.89;333.9;333.90;333.91;333.93;333.99	benign / essential tremor	331;331.1;331.9;332;333;333.1;333.2;333.3;333.4;333.8;334;334.1;334.2;334.21;335;337;337.1
333.1	Essential tremor	neurological	333.1	G25.0 (82);G25.1 (2);G25.2 (9)	333.1	benign / essential tremor	331;331.1;331.9;332;333;333.1;333.2;333.3;333.4;333.8;334;334.1;334.2;334.21;335;337;337.1
333.2	Myoclonus	neurological	333.2	G25.3 (21)	333.2		331;331.1;331.9;332;333;333.1;333.2;333.3;333.4;333.8;334;334.1;334.2;334.21;335;337;337.1
333.3	Tics and choreas	neurological	333.3	F02.2 (0);G10 (1);G25.4 (0);G25.5 (2);G25.6 (0)	333.3;333.4;333.5		331;331.1;331.9;332;333;333.1;333.2;333.3;333.4;333.8;334;334.1;334.2;334.21;335;337;337.1
333.4	Torsion dystonia	neurological	333.4	G24 (0);G24.0 (3);G24.1 (1);G24.2 (0);G24.3 (6);G24.4 (2);G24.5 (10);G24.8 (4);G24.9 (19);G80.3 (0)	333.6;333.7;333.71;333.72;333.79;333.8;333.81;333.82;333.83;333.84;333.85;333.89		331;331.1;331.9;332;333;333.1;333.2;333.3;333.4;333.8;334;334.1;334.2;334.21;335;337;337.1
333.8	Other degenerative diseases of the basal ganglia	neurological	333.8	G23 (0);G23.0 (0);G23.1 (18);G23.2 (4);G23.8 (2);G23.9 (1)	333.0		331;331.1;331.9;332;333;333.1;333.2;333.3;333.4;333.8;334;334.1;334.2;334.21;335;337;337.1
334	Degenerative disease of the spinal cord	neurological	334;334.1;334.2;334.21	G11 (0);G11.0 (1);G11.1 (3);G11.2 (0);G11.3 (2);G11.4 (3);G11.8 (0);G11.9 (14);G12.0 (0);G12.1 (1);G12.2 (52);G12.8 (0);G12.9 (0);G32.0 (0);G95 (0);G95.0 (2);G95.1 (10);G95.2 (47);G95.8 (16);G95.9 (20);G99.2 (146)	334;334.0;334.1;334.2;334.3;334.4;334.8;334.9;335;335.0;335.1;335.10;335.11;335.19;335.2;335.20;335.21;335.22;335.23;335.24;335.29;335.8;335.9;336;336.0;336.1;336.2;336.3;336.8;336.9		331;331.1;331.9;332;333;333.1;333.2;333.3;333.4;333.8;334;334.1;334.2;334.21;335;337;337.1
334.1	Spinocerebellar disease	neurological	334.1	G11 (0);G11.0 (1);G11.1 (3);G11.2 (0);G11.3 (2);G11.4 (3);G11.8 (0);G11.9 (14)	334;334.0;334.1;334.2;334.3;334.4;334.8;334.9		331;331.1;331.9;332;333;333.1;333.2;333.3;333.4;333.8;334;334.1;334.2;334.21;335;337;337.1
334.2	Anterior horn cell disease	neurological	334.2;334.21	G12.0 (0);G12.1 (1);G12.2 (52);G12.8 (0);G12.9 (0)	335;335.0;335.1;335.10;335.11;335.19;335.2;335.20;335.21;335.22;335.23;335.24;335.29;335.8;335.9		331;331.1;331.9;332;333;333.1;333.2;333.3;333.4;333.8;334;334.1;334.2;334.21;335;337;337.1
334.21	Amyotrophic Lateral Sclerosis	neurological	334.21		335.20		331;331.1;331.9;332;333;333.1;333.2;333.3;333.4;333.8;334;334.1;334.2;334.21;335;337;337.1
335	Multiple sclerosis	neurological	335	G35 (59)	340	multiple sclerosis	331;331.1;331.9;332;333;333.1;333.2;333.3;333.4;333.8;334;334.1;334.2;334.21;335;337;337.1
337	Disorders of the autonomic nervous system	neurological	337;337.1	G90 (0);G90.0 (22);G90.2 (8);G90.3 (1);G90.8 (8);G90.9 (8)	337;337.0;337.00;337.01;337.09;337.1;337.3;337.9		331;331.1;331.9;332;333;333.1;333.2;333.3;333.4;333.8;334;334.1;334.2;334.21;335;337;337.1
337.1	Peripheral autonomic neuropathy	neurological	337.1	G90.0 (22)	337.0;337.00;337.09;337.1		331;331.1;331.9;332;333;333.1;333.2;333.3;333.4;333.8;334;334.1;334.2;334.21;335;337;337.1
338	Pain	neurological	338;338.1;338.2	R52.0 (9);R52.2 (71);R52.9 (26)	338;338.1;338.11;338.12;338.18;338.19;338.2;338.21;338.22;338.28;338.29		338;338.1;338.2
338.1	Acute pain	neurological	338.1	R52.0 (9);R52.9 (26)	338.1;338.11;338.12;338.18;338.19		338;338.1;338.2
338.2	Chronic pain	neurological	338.2	R52.2 (71)	338.2;338.21;338.22;338.28;338.29		338;338.1;338.2
339	Other headache syndromes	neurological	339	G44 (0);G44.1 (1);G44.3 (2);G44.4 (1);G44.8 (8);R51 (718)	339;339.05;339.09;339.1;339.10;339.11;339.12;339.2;339.20;339.21;339.22;339.3;339.4;339.41;339.42;339.43;339.44;339.8;339.81;339.82;339.83;339.84;339.85;339.89	headaches (not migraine)	339;340;340.1
340	Migraine	neurological	340;340.1	G43 (0);G43.0 (6);G43.1 (40);G43.2 (1);G43.3 (3);G43.8 (37);G43.9 (375);G44.0 (16)	339.0;339.00;339.01;339.02;339.03;339.04;346;346.0;346.00;346.01;346.02;346.03;346.1;346.10;346.11;346.12;346.13;346.2;346.20;346.21;346.22;346.23;346.3;346.30;346.31;346.32;346.33;346.4;346.40;346.41;346.42;346.43;346.5;346.50;346.51;346.52;346.53;346.7;346.70;346.71;346.72;346.73;346.8;346.80;346.81;346.82;346.83;346.9;346.90;346.91;346.92;346.93	migraine	339;340;340.1
340.1	Migrain with aura	neurological	340.1	G43.1 (40);G43.3 (3)	346.0;346.00;346.01;346.02;346.03;346.5;346.50;346.51;346.53		339;340;340.1
341	Other demyelinating diseases of central nervous system	neurological	341	G36 (0);G36.0 (1);G36.1 (0);G36.8 (0);G36.9 (0);G37 (0);G37.0 (0);G37.1 (0);G37.2 (1);G37.5 (0);G37.8 (2);G37.9 (9)	341;341.0;341.1;341.8;341.9	other demyelinating disease (not multiple sclerosis)	331;331.1;331.9;332;333;333.1;333.2;333.3;333.4;333.8;334;334.1;334.2;334.21;335;337;337.1
342	Hemiplegia	neurological	342	G81 (0);G81.0 (2);G81.1 (3);G81.9 (287)	342;342.0;342.00;342.01;342.02;342.1;342.10;342.11;342.12;342.8;342.80;342.81;342.82;342.9;342.90;342.91;342.92		331;331.1;331.9;332;333;333.1;333.2;333.3;333.4;333.8;334;334.1;334.2;334.21;335;337;337.1
343	Infantile cerebral palsy	neurological	343	G80 (0);G80.0 (0);G80.1 (2);G80.2 (1);G80.4 (0);G80.8 (0);G80.9 (3)	343;343.0;343.1;343.2;343.3;343.4;343.8;343.9	cerebral palsy	331;331.1;331.9;332;333;333.1;333.2;333.3;333.4;333.8;334;334.1;334.2;334.21;335;337;337.1
344	Other paralytic syndromes	neurological	344	G04.1 (0);G82.0 (1);G82.1 (5);G82.2 (9);G82.3 (0);G82.4 (4);G82.5 (8);G83 (0);G83.0 (2);G83.1 (2);G83.2 (6);G83.3 (2);G83.4 (40);G83.8 (11);G83.9 (7)	344;344.0;344.00;344.01;344.02;344.03;344.04;344.09;344.1;344.2;344.3;344.30;344.31;344.32;344.4;344.40;344.41;344.42;344.5;344.6;344.60;344.8;344.81;344.89;344.9;780.72;781.4		331;331.1;331.9;332;333;333.1;333.2;333.3;333.4;333.8;334;334.1;334.2;334.21;335;337;337.1
345	Epilepsy, recurrent seizures, convulsions	neurological	345;345.1;345.11;345.12;345.3	G40 (0);G40.0 (0);G40.1 (17);G40.2 (15);G40.3 (25);G40.4 (0);G40.5 (2);G40.6 (1);G40.7 (0);G40.8 (6);G40.9 (188);G41 (0);G41.0 (5);G41.1 (0);G41.2 (3);G41.8 (1);G41.9 (9);R56 (0);R56.0 (0);R56.8 (237)	345;345.0;345.00;345.01;345.1;345.10;345.11;345.2;345.3;345.4;345.40;345.41;345.5;345.50;345.51;345.6;345.60;345.61;345.7;345.70;345.71;345.8;345.80;345.81;345.9;345.90;345.91;780.3;780.31;780.32;780.33;780.39	epilepsy	331;331.1;331.9;332;333;333.1;333.2;333.3;333.4;333.8;334;334.1;334.2;334.21;335;337;337.1
345.1	Epilepsy	neurological	345.1;345.11;345.12	G40.0 (1);G40.1 (24);G40.2 (25);G40.3 (37);G40.4 (0);G40.8 (13);G41 (0);G41.0 (5);G41.1 (0);G41.9 (9)	345.0;345.00;345.01;345.1;345.10;345.11;345.2;345.3;345.4;345.40;345.41;345.5;345.50;345.51;345.6;345.60;345.61;345.7;345.70;345.71;345.8;345.80;345.81;345.91		331;331.1;331.9;332;333;333.1;333.2;333.3;333.4;333.8;334;334.1;334.2;334.21;335;337;337.1
345.11	Generalized convulsive epilepsy	neurological	345.11	G40.3 (39);G40.4 (0)	345.1;345.10;345.11		331;331.1;331.9;332;333;333.1;333.2;333.3;333.4;333.8;334;334.1;334.2;334.21;335;337;337.1
345.12	Partial epilepsy	neurological	345.12	G40.0 (2);G40.2 (27)	345.4;345.40;345.41;345.5;345.50;345.51		331;331.1;331.9;332;333;333.1;333.2;333.3;333.4;333.8;334;334.1;334.2;334.21;335;337;337.1
345.3	Convulsions	neurological	345.3	G40.4 (0);G40.5 (2);G40.6 (8);G40.7 (6);G41.2 (3);R56 (0);R56.0 (0);R56.8 (252)	780.3;780.31;780.32;780.33;780.39		331;331.1;331.9;332;333;333.1;333.2;333.3;333.4;333.8;334;334.1;334.2;334.21;335;337;337.1
346	Abnormal findings on study of brain and/or nervous system	neurological	346;346.1;346.2;346.3	R83 (0);R83.0 (0);R83.1 (0);R83.2 (0);R83.4 (0);R83.6 (1);R83.7 (0);R83.8 (3);R83.9 (0);R93.0 (22);R94.0 (5);R94.1 (1)	792.0;793.0;794.0;794.00;794.01;794.02;794.09;794.1;794.10;794.11;794.12;794.13;794.14;794.16;794.17;794.19		331;331.1;331.9;332;333;333.1;333.2;333.3;333.4;333.8;334;334.1;334.2;334.21;335;337;337.1
346.1	Nonspecific abnormal findings on radiological and other examination of skull and head	neurological	346.1	R93.0 (22)	793.0		331;331.1;331.9;332;333;333.1;333.2;333.3;333.4;333.8;334;334.1;334.2;334.21;335;337;337.1
346.2	Nonspecific abnormal results of function study of brain and central nervous system	neurological	346.2	R94.0 (5)	794.0;794.00;794.01;794.02;794.09		331;331.1;331.9;332;333;333.1;333.2;333.3;333.4;333.8;334;334.1;334.2;334.21;335;337;337.1
346.3	Nonspecific abnormal findings in cerebrospinal fluid	neurological	346.3	R83 (0);R83.0 (0);R83.1 (0);R83.2 (0);R83.4 (0);R83.6 (1);R83.7 (0);R83.8 (3);R83.9 (0)	792.0		331;331.1;331.9;332;333;333.1;333.2;333.3;333.4;333.8;334;334.1;334.2;334.21;335;337;337.1
347	Cataplexy and narcolepsy	neurological	347	G47.4 (3)	347;347.0;347.00;347.01;347.1;347.10;347.11		331;331.1;331.9;332;333;333.1;333.2;333.3;333.4;333.8;334;334.1;334.2;334.21;335;337;337.1
348	Other conditions of brain	neurological	348;348.2;348.4;348.7;348.8;348.9	B22.0 (0);E03.5 (1);G93.0 (21);G93.1 (39);G93.2 (8);G93.4 (17);G93.5 (16);G93.6 (56);G93.8 (64);G93.9 (26);R40.2 (60)	348;348.0;348.1;348.2;348.3;348.30;348.31;348.39;348.4;348.5;348.8;348.81;348.82;348.89;348.9;780.01;780.03		331;331.1;331.9;332;333;333.1;333.2;333.3;333.4;333.8;334;334.1;334.2;334.21;335;337;337.1
348.2	Cerebral edema and compression of brain	neurological	348.2	G93.2 (8);G93.5 (16);G93.6 (57)	348.2;348.4;348.5		331;331.1;331.9;332;333;333.1;333.2;333.3;333.4;333.8;334;334.1;334.2;334.21;335;337;337.1
348.4	Cerebral cysts	neurological	348.4	G93.0 (22)	348.0		331;331.1;331.9;332;333;333.1;333.2;333.3;333.4;333.8;334;334.1;334.2;334.21;335;337;337.1
348.7	Coma	neurological	348.7	E03.5 (1);R40.2 (61)	780.01;780.03		331;331.1;331.9;332;333;333.1;333.2;333.3;333.4;333.8;334;334.1;334.2;334.21;335;337;337.1
348.8	Encephalopathy, not elsewhere classified	neurological	348.8	B22.0 (0);G93.4 (17)	348.3;348.30;348.31;348.39		331;331.1;331.9;332;333;333.1;333.2;333.3;333.4;333.8;334;334.1;334.2;334.21;335;337;337.1
348.9	Other conditions of brain, NOS	neurological	348.9	G93.8 (64);G93.9 (27)	348.8;348.89;348.9		331;331.1;331.9;332;333;333.1;333.2;333.3;333.4;333.8;334;334.1;334.2;334.21;335;337;337.1
349	Other and unspecified disorders of the nervous system	neurological	349	G21 (0);G21.1 (4);G21.2 (0);G21.3 (0);G21.8 (0);G21.9 (5);G32.8 (2);G92 (0);G96 (0);G96.0 (26);G96.1 (10);G96.8 (5);G96.9 (0);G97.8 (10);G98 (12);G99.8 (2)	332.1;344.61;349;349.1;349.2;349.3;349.39;349.8;349.81;349.82;349.89;349.9	other neurological problem	331;331.1;331.9;332;333;333.1;333.2;333.3;333.4;333.8;334;334.1;334.2;334.21;335;337;337.1
350	Abnormal movement	neurological	350;350.1;350.2;350.3;350.5;350.6	R25 (0);R25.0 (1);R25.1 (71);R25.2 (68);R25.3 (17);R25.8 (22);R26 (0);R26.0 (19);R26.1 (1);R26.8 (868);R27 (0);R27.0 (48);R27.8 (24);R29.0 (2);R29.2 (2);R43 (0);R43.0 (7);R43.1 (1);R43.2 (4)	781.0;781.1;781.2;781.20;781.3;781.7;796.1		350;350.1;350.2;350.3;350.5;350.6
350.1	Abnormal involuntary movements	neurological	350.1	R25 (0);R25.0 (1);R25.1 (71);R25.2 (68);R25.3 (17);R25.8 (22);R29.0 (2)	781.0;781.7		350;350.1;350.2;350.3;350.5;350.6
350.2	Abnormality of gait	neurological	350.2	R26 (0);R26.0 (19);R26.1 (1);R26.8 (868)	781.2		350;350.1;350.2;350.3;350.5;350.6
350.3	Lack of coordination	neurological	350.3	R27 (0);R27.0 (48);R27.8 (24)	781.3		350;350.1;350.2;350.3;350.5;350.6
350.5	Abnormal reflex	neurological	350.5	R29.2 (2)	796.1		350;350.1;350.2;350.3;350.5;350.6
350.6	Disturbances of sensation of smell and taste	neurological	350.6	R43 (0);R43.0 (7);R43.1 (1);R43.2 (4)	781.1		350;350.1;350.2;350.3;350.5;350.6
351	Other peripheral nerve disorders	neurological	351	G56 (0);G56.0 (679);G56.1 (4);G56.2 (93);G56.3 (7);G56.4 (0);G56.8 (6);G56.9 (2);G57 (0);G57.0 (3);G57.1 (5);G57.2 (0);G57.3 (4);G57.4 (0);G57.5 (1);G57.6 (87);G57.8 (22);G57.9 (1);G58.0 (0);G58.8 (20);G58.9 (13);G59 (0);S54.8 (0)	354;354.0;354.1;354.2;354.3;354.4;354.8;354.9;355;355.0;355.1;355.2;355.3;355.4;355.5;355.6;355.8;355.9		351;352;352.1;352.2;353;353.1;353.2;355;355.1
352	Disorders of other cranial nerves	neurological	352;352.1;352.2	G50 (0);G50.0 (75);G50.1 (3);G50.8 (1);G50.9 (0);G51 (0);G51.0 (95);G51.1 (0);G51.2 (0);G51.3 (6);G51.4 (2);G51.8 (4);G51.9 (3);G52 (0);G52.0 (0);G52.1 (2);G52.2 (0);G52.3 (1);G52.7 (1);G52.8 (3);G52.9 (2);G53 (0)	350;350.1;350.2;350.8;350.9;351;351.0;351.1;351.8;351.9;352;352.0;352.1;352.2;352.3;352.4;352.5;352.6;352.9	trigemminal neuralgia	351;352;352.1;352.2;353;353.1;353.2;355;355.1
352.1	Trigeminal nerve disorders [CN5]	neurological	352.1	G50 (0);G50.0 (75);G50.1 (3);G50.8 (1);G50.9 (0)	350;350.1;350.2;350.8;350.9	trigemminal neuralgia	351;352;352.1;352.2;353;353.1;353.2;355;355.1
352.2	Facial nerve disorders [CN7]	neurological	352.2	G51 (0);G51.0 (95);G51.1 (0);G51.2 (0);G51.3 (6);G51.4 (2);G51.8 (4);G51.9 (3)	351;351.0;351.1;351.8;351.9		351;352;352.1;352.2;353;353.1;353.2;355;355.1
353	Nerve root and plexus disorders	neurological	353;353.1;353.2	G54 (0);G54.0 (12);G54.1 (0);G54.2 (4);G54.3 (0);G54.4 (4);G54.5 (2);G54.6 (3);G54.7 (0);G54.8 (6);G54.9 (11);G55 (0);G55.0 (28);G55.2 (87);G55.3 (58)	353;353.0;353.1;353.2;353.3;353.4;353.5;353.6;353.8;353.9		351;352;352.1;352.2;353;353.1;353.2;355;355.1
353.1	Nerve plexus lesions	neurological	353.1	G54.0 (12);G54.1 (0);G54.5 (2)	353.0;353.1;353.5		351;352;352.1;352.2;353;353.1;353.2;355;355.1
353.2	Nerve root lesions	neurological	353.2	G54.2 (4);G54.3 (0);G54.4 (4)	353.2;353.3;353.4		351;352;352.1;352.2;353;353.1;353.2;355;355.1
355	Complex regional/central pain syndrome	neurological	355;355.1	G58.7 (4)	337.2;337.20;337.21;337.22;337.29;338.0;338.4;354.5;355.7;355.71;355.79		351;352;352.1;352.2;353;353.1;353.2;355;355.1
355.1	Chronic pain syndrome	neurological	355.1		338.4		351;352;352.1;352.2;353;353.1;353.2;355;355.1
356	Hereditary and idiopathic peripheral neuropathy	neurological	356	G60 (0);G60.0 (11);G60.1 (0);G60.2 (1);G60.3 (0);G60.8 (10);G60.9 (9)	356;356.0;356.1;356.2;356.3;356.4;356.8;356.9	peripheral neuropathy	356;357;358;358.1;359;359.1;359.2
357	Inflammatory and toxic neuropathy	neurological	357	G13.0 (3);G13.1 (1);G61 (0);G61.0 (25);G61.1 (0);G61.8 (13);G61.9 (3);G62.2 (5);G62.8 (42);G62.9 (346);G63 (0);G63.8 (1);G64 (2)	357;357.0;357.1;357.3;357.4;357.7;357.8;357.81;357.82;357.89;357.9		356;357;358;358.1;359;359.1;359.2
358	Myoneural disorders	neurological	358;358.1	G70.0 (33);G70.1 (0);G70.2 (0);G70.8 (0);G70.9 (2);G73.1 (0);G73.3 (0)	358;358.0;358.00;358.01;358.1;358.2;358.3;358.30;358.31;358.39;358.8;358.9	myasthenia gravis;myasthenia gravis	356;357;358;358.1;359;359.1;359.2
358.1	Myasthenia gravis	neurological	358.1	G70.0 (33)	358.0;358.00;358.01	myasthenia gravis;myasthenia gravis	356;357;358;358.1;359;359.1;359.2
359	Muscular dystrophies and other myopathies	neurological	359;359.1;359.2	G71 (0);G71.0 (8);G71.1 (10);G71.2 (0);G71.3 (1);G71.8 (2);G71.9 (1);G72.0 (5);G72.1 (0);G72.2 (0);G72.3 (0);G72.4 (5);G72.8 (6);G72.9 (16);G73.5 (0);G73.6 (1);G73.7 (1);M60 (0);M60.9 (6);M62.9 (2);S56.0 (0)	359;359.0;359.1;359.2;359.21;359.22;359.23;359.24;359.29;359.3;359.4;359.5;359.6;359.7;359.71;359.79;359.8;359.81;359.89;359.9	myositis/myopathy	356;357;358;358.1;359;359.1;359.2
359.1	Muscular dystrophies	neurological	359.1	G71.0 (8);G71.1 (10);G71.2 (0);G72.3 (0)	359.0;359.1;359.2;359.21;359.22;359.23;359.24;359.29;359.3		356;357;358;358.1;359;359.1;359.2
359.2	Myopathy	neurological	359.2	G71 (0);G71.3 (1);G71.8 (2);G71.9 (1);G72.0 (5);G72.1 (0);G72.2 (0);G72.4 (5);G72.8 (6);G72.9 (16);G73.5 (0);G73.6 (1);G73.7 (1);M60 (0);M60.9 (6);M62.9 (2);S56.0 (0)	359.4;359.5;359.6;359.7;359.71;359.79;359.8;359.81;359.89;359.9	myositis/myopathy	356;357;358;358.1;359;359.1;359.2
360	Disorders of the globe	sense organs	360;360.2;360.3	H19.2 (4);H44 (0);H44.2 (40);H44.3 (0);H44.4 (3);H44.5 (1);H44.8 (1);H44.9 (4)	360;360.2;360.20;360.21;360.23;360.24;360.29;360.3;360.30;360.31;360.32;360.33;360.34;360.4;360.40;360.41;360.42;360.43;360.44;360.8;360.81;360.89;360.9;374.53		360;360.2;360.3;361;361.1;361.2;362;362.1;362.2;362.21;362.22;362.23;362.26;362.27;362.29;362.3;362.31;362.4;362.5;362.6;362.7;362.8;362.9;363;363.3;363.4;364;364.1;364.2;364.4;364.41;364.5;364.51;364.9;365;365.1;365.11;365.2;365.5
360.2	Progressive myopia	sense organs	360.2	H44.2 (40)	360.21		360;360.2;360.3;361;361.1;361.2;362;362.1;362.2;362.21;362.22;362.23;362.26;362.27;362.29;362.3;362.31;362.4;362.5;362.6;362.7;362.8;362.9;363;363.3;363.4;364;364.1;364.2;364.4;364.41;364.5;364.51;364.9;365;365.1;365.11;365.2;365.5
360.3	Hypotony of eye	sense organs	360.3	H44.4 (3)	360.3;360.30;360.31;360.32;360.33;360.34;360.42		360;360.2;360.3;361;361.1;361.2;362;362.1;362.2;362.21;362.22;362.23;362.26;362.27;362.29;362.3;362.31;362.4;362.5;362.6;362.7;362.8;362.9;363;363.3;363.4;364;364.1;364.2;364.4;364.41;364.5;364.51;364.9;365;365.1;365.11;365.2;365.5
361	Retinal detachments and defects	sense organs	361;361.1;361.2	H33 (0);H33.0 (209);H33.1 (14);H33.2 (86);H33.3 (72);H33.4 (15);H33.5 (4)	361;361.0;361.00;361.01;361.02;361.03;361.04;361.05;361.06;361.07;361.1;361.10;361.11;361.12;361.13;361.14;361.19;361.2;361.3;361.30;361.31;361.32;361.33;361.8;361.81;361.89;361.9	retinal detachment	360;360.2;360.3;361;361.1;361.2;362;362.1;362.2;362.21;362.22;362.23;362.26;362.27;362.29;362.3;362.31;362.4;362.5;362.6;362.7;362.8;362.9;363;363.3;363.4;364;364.1;364.2;364.4;364.41;364.5;364.51;364.9;365;365.1;365.11;365.2;365.5
361.1	Retinal detachment with retinal defect	sense organs	361.1	H33 (0);H33.0 (209)	361.0;361.00;361.01;361.02;361.03;361.04;361.05;361.06;361.07		360;360.2;360.3;361;361.1;361.2;362;362.1;362.2;362.21;362.22;362.23;362.26;362.27;362.29;362.3;362.31;362.4;362.5;362.6;362.7;362.8;362.9;363;363.3;363.4;364;364.1;364.2;364.4;364.41;364.5;364.51;364.9;365;365.1;365.11;365.2;365.5
361.2	Retinoschisis and retinal cysts	sense organs	361.2	H33.1 (14)	361.1;361.10;361.11;361.12;361.13;361.14;361.19		360;360.2;360.3;361;361.1;361.2;362;362.1;362.2;362.21;362.22;362.23;362.26;362.27;362.29;362.3;362.31;362.4;362.5;362.6;362.7;362.8;362.9;363;363.3;363.4;364;364.1;364.2;364.4;364.41;364.5;364.51;364.9;365;365.1;365.11;365.2;365.5
362	Other retinal disorders	sense organs	362;362.1;362.2;362.21;362.22;362.23;362.26;362.27;362.29;362.3;362.31;362.4;362.5;362.6;362.7;362.8;362.9	G45.3 (29);H34 (0);H34.0 (0);H34.1 (4);H34.2 (20);H34.8 (88);H34.9 (2);H35 (0);H35.0 (48);H35.1 (0);H35.2 (10);H35.3 (959);H35.4 (34);H35.5 (30);H35.6 (14);H35.7 (28);H35.8 (136);H35.9 (10);H36 (0)	362;362.1;362.10;362.11;362.12;362.13;362.14;362.15;362.16;362.17;362.18;362.2;362.20;362.21;362.22;362.23;362.24;362.25;362.26;362.27;362.29;362.3;362.30;362.31;362.32;362.33;362.34;362.35;362.36;362.37;362.4;362.40;362.41;362.42;362.43;362.5;362.50;362.51;362.52;362.53;362.54;362.55;362.56;362.57;362.6;362.60;362.61;362.62;362.63;362.64;362.65;362.66;362.7;362.70;362.71;362.72;362.73;362.74;362…	macular degeneration	250;250.1;250.11;250.12;250.13;250.14;250.15;250.2;250.21;250.22;250.23;250.24;250.25;250.3;250.4;250.41;250.42;250.5;250.6;250.7
362.1	Retinopathy of prematurity	sense organs	362.1	H35.1 (0)	362.20;362.21;362.22;362.23;362.24;362.25;362.26;362.27		250;250.1;250.11;250.12;250.13;250.14;250.15;250.2;250.21;250.22;250.23;250.24;250.25;250.3;250.4;250.41;250.42;250.5;250.6;250.7
362.2	Degeneration of macula and posterior pole of retina	sense organs	362.2;362.21;362.22;362.23;362.26;362.27;362.29	H35.3 (976)	362.5;362.50;362.51;362.52;362.53;362.54;362.56;362.57	macular degeneration	250;250.1;250.11;250.12;250.13;250.14;250.15;250.2;250.21;250.22;250.23;250.24;250.25;250.3;250.4;250.41;250.42;250.5;250.6;250.7
362.21	Macular degeneration, dry	sense organs	362.21		362.51		250;250.1;250.11;250.12;250.13;250.14;250.15;250.2;250.21;250.22;250.23;250.24;250.25;250.3;250.4;250.41;250.42;250.5;250.6;250.7
362.22	Macular degeneration, wet	sense organs	362.22		362.52		250;250.1;250.11;250.12;250.13;250.14;250.15;250.2;250.21;250.22;250.23;250.24;250.25;250.3;250.4;250.41;250.42;250.5;250.6;250.7
362.23	Cystoid macular degeneration of retina	sense organs	362.23		362.53;362.54		250;250.1;250.11;250.12;250.13;250.14;250.15;250.2;250.21;250.22;250.23;250.24;250.25;250.3;250.4;250.41;250.42;250.5;250.6;250.7
362.26	Macular puckering of retina	sense organs	362.26		362.56		250;250.1;250.11;250.12;250.13;250.14;250.15;250.2;250.21;250.22;250.23;250.24;250.25;250.3;250.4;250.41;250.42;250.5;250.6;250.7
362.27	Drusen (degenerative) of retina	sense organs	362.27		362.57		250;250.1;250.11;250.12;250.13;250.14;250.15;250.2;250.21;250.22;250.23;250.24;250.25;250.3;250.4;250.41;250.42;250.5;250.6;250.7
362.29	Macular degeneration (senile) of retina NOS	sense organs	362.29	H35.3 (988)	362.50		250;250.1;250.11;250.12;250.13;250.14;250.15;250.2;250.21;250.22;250.23;250.24;250.25;250.3;250.4;250.41;250.42;250.5;250.6;250.7
362.3	Other nondiabetic retinopathy	sense organs	362.3;362.31	H35.2 (11);H35.7 (29)	362.10;362.11;362.12;362.2;362.29;362.4;362.40;362.41;362.42;362.43		250;250.1;250.11;250.12;250.13;250.14;250.15;250.2;250.21;250.22;250.23;250.24;250.25;250.3;250.4;250.41;250.42;250.5;250.6;250.7
362.31	Separation of retinal layers	sense organs	362.31	H35.7 (29)	362.4;362.40;362.41;362.42;362.43		250;250.1;250.11;250.12;250.13;250.14;250.15;250.2;250.21;250.22;250.23;250.24;250.25;250.3;250.4;250.41;250.42;250.5;250.6;250.7
362.4	Retinal vascular changes and abnomalities	sense organs	362.4	G45.3 (29);H34 (0);H34.0 (0);H34.1 (4);H34.2 (20);H34.8 (92);H34.9 (3);H35.0 (50)	362.1;362.13;362.14;362.15;362.16;362.17;362.18;362.3;362.30;362.31;362.32;362.33;362.34;362.35;362.36;362.37		250;250.1;250.11;250.12;250.13;250.14;250.15;250.2;250.21;250.22;250.23;250.24;250.25;250.3;250.4;250.41;250.42;250.5;250.6;250.7
362.5	Toxic maculopathy of retina	sense organs	362.5		362.55		250;250.1;250.11;250.12;250.13;250.14;250.15;250.2;250.21;250.22;250.23;250.24;250.25;250.3;250.4;250.41;250.42;250.5;250.6;250.7
362.6	Peripheral retinal degenerations	sense organs	362.6	H35.4 (34)	362.6;362.60;362.61;362.62;362.63;362.64;362.65;362.66		250;250.1;250.11;250.12;250.13;250.14;250.15;250.2;250.21;250.22;250.23;250.24;250.25;250.3;250.4;250.41;250.42;250.5;250.6;250.7
362.7	Hereditary retinal dystrophies	sense organs	362.7	H35.5 (30);H36 (0)	362.7;362.70;362.71;362.72;362.73;362.74;362.75;362.76;362.77		250;250.1;250.11;250.12;250.13;250.14;250.15;250.2;250.21;250.22;250.23;250.24;250.25;250.3;250.4;250.41;250.42;250.5;250.6;250.7
362.8	Retinal hemorrhage/ischemia	sense organs	362.8	H35.6 (14)	362.81;362.84		250;250.1;250.11;250.12;250.13;250.14;250.15;250.2;250.21;250.22;250.23;250.24;250.25;250.3;250.4;250.41;250.42;250.5;250.6;250.7
362.9	Retinal edema	sense organs	362.9		362.83		250;250.1;250.11;250.12;250.13;250.14;250.15;250.2;250.21;250.22;250.23;250.24;250.25;250.3;250.4;250.41;250.42;250.5;250.6;250.7
363	Chorioretinal inflammations, scars, and other disorders of choroid	sense organs	363;363.3;363.4	H31 (0);H31.0 (27);H31.1 (6);H31.2 (3);H31.3 (2);H31.4 (2);H31.8 (22);H31.9 (2);H32 (0);H32.0 (1);H32.8 (0)	363;363.3;363.30;363.31;363.32;363.33;363.34;363.35;363.4;363.40;363.41;363.42;363.43;363.5;363.50;363.51;363.52;363.53;363.54;363.55;363.56;363.57;363.6;363.61;363.62;363.63;363.7;363.70;363.71;363.72;363.8;363.9		360;360.2;360.3;361;361.1;361.2;362;362.1;362.2;362.21;362.22;362.23;362.26;362.27;362.29;362.3;362.31;362.4;362.5;362.6;362.7;362.8;362.9;363;363.3;363.4;364;364.1;364.2;364.4;364.41;364.5;364.51;364.9;365;365.1;365.11;365.2;365.5
363.3	Chorioretinal scars	sense organs	363.3	H31.0 (27)	363.3;363.30;363.31;363.32;363.33;363.34;363.35		360;360.2;360.3;361;361.1;361.2;362;362.1;362.2;362.21;362.22;362.23;362.26;362.27;362.29;362.3;362.31;362.4;362.5;362.6;362.7;362.8;362.9;363;363.3;363.4;364;364.1;364.2;364.4;364.41;364.5;364.51;364.9;365;365.1;365.11;365.2;365.5
363.4	Choroidal degenerations	sense organs	363.4	H31.1 (6);H31.2 (3)	363.4;363.40;363.41;363.42;363.43;363.5;363.50;363.51;363.52;363.53;363.54;363.55;363.56;363.57		360;360.2;360.3;361;361.1;361.2;362;362.1;362.2;362.21;362.22;362.23;362.26;362.27;362.29;362.3;362.31;362.4;362.5;362.6;362.7;362.8;362.9;363;363.3;363.4;364;364.1;364.2;364.4;364.41;364.5;364.51;364.9;365;365.1;365.11;365.2;365.5
364	Corneal opacity and other disorders of cornea	sense organs	364;364.1;364.2;364.4;364.41;364.5;364.51;364.9	H17 (0);H17.0 (0);H17.1 (0);H17.8 (6);H17.9 (34);H18 (0);H18.0 (10);H18.1 (3);H18.2 (10);H18.3 (6);H18.4 (279);H18.5 (91);H18.6 (13);H18.7 (1);H18.8 (49);H18.9 (12);Z94.7 (21)	371;371.0;371.00;371.01;371.02;371.03;371.04;371.05;371.1;371.10;371.11;371.12;371.13;371.14;371.15;371.16;371.2;371.20;371.21;371.22;371.23;371.3;371.30;371.31;371.32;371.33;371.4;371.40;371.41;371.42;371.43;371.44;371.45;371.46;371.48;371.49;371.5;371.50;371.51;371.52;371.53;371.54;371.55;371.56;371.57;371.58;371.6;371.60;371.61;371.62;371.7;371.70;371.71;371.72;371.73;371.8;371.81;371.82;371.8…		360;360.2;360.3;361;361.1;361.2;362;362.1;362.2;362.21;362.22;362.23;362.26;362.27;362.29;362.3;362.31;362.4;362.5;362.6;362.7;362.8;362.9;363;363.3;363.4;364;364.1;364.2;364.4;364.41;364.5;364.51;364.9;365;365.1;365.11;365.2;365.5
364.1	Corneal opacity	sense organs	364.1	H17 (0);H17.0 (0);H17.1 (0);H17.8 (6);H17.9 (34)	371.00;371.01;371.02;371.03;371.04;371.05		360;360.2;360.3;361;361.1;361.2;362;362.1;362.2;362.21;362.22;362.23;362.26;362.27;362.29;362.3;362.31;362.4;362.5;362.6;362.7;362.8;362.9;363;363.3;363.4;364;364.1;364.2;364.4;364.41;364.5;364.51;364.9;365;365.1;365.11;365.2;365.5
364.2	Corneal edema	sense organs	364.2	H18.1 (3);H18.2 (10)	371.2;371.20;371.21;371.22;371.23		360;360.2;360.3;361;361.1;361.2;362;362.1;362.2;362.21;362.22;362.23;362.26;362.27;362.29;362.3;362.31;362.4;362.5;362.6;362.7;362.8;362.9;363;363.3;363.4;364;364.1;364.2;364.4;364.41;364.5;364.51;364.9;365;365.1;365.11;365.2;365.5
364.4	Corneal degenerations	sense organs	364.4;364.41	H18.4 (279);H18.6 (13)	371.4;371.40;371.41;371.42;371.43;371.44;371.45;371.46;371.48;371.49;371.6;371.60;371.61;371.62		360;360.2;360.3;361;361.1;361.2;362;362.1;362.2;362.21;362.22;362.23;362.26;362.27;362.29;362.3;362.31;362.4;362.5;362.6;362.7;362.8;362.9;363;363.3;363.4;364;364.1;364.2;364.4;364.41;364.5;364.51;364.9;365;365.1;365.11;365.2;365.5
364.41	Keratoconus	sense organs	364.41	H18.6 (13)	371.6;371.60;371.61;371.62		360;360.2;360.3;361;361.1;361.2;362;362.1;362.2;362.21;362.22;362.23;362.26;362.27;362.29;362.3;362.31;362.4;362.5;362.6;362.7;362.8;362.9;363;363.3;363.4;364;364.1;364.2;364.4;364.41;364.5;364.51;364.9;365;365.1;365.11;365.2;365.5
364.5	Corneal dystrophy	sense organs	364.5;364.51	H18.5 (91)	371.5;371.50;371.51;371.52;371.53;371.54;371.55;371.56;371.57;371.58		360;360.2;360.3;361;361.1;361.2;362;362.1;362.2;362.21;362.22;362.23;362.26;362.27;362.29;362.3;362.31;362.4;362.5;362.6;362.7;362.8;362.9;363;363.3;363.4;364;364.1;364.2;364.4;364.41;364.5;364.51;364.9;365;365.1;365.11;365.2;365.5
364.51	Fuchs' dystrophy	sense organs	364.51		371.57		360;360.2;360.3;361;361.1;361.2;362;362.1;362.2;362.21;362.22;362.23;362.26;362.27;362.29;362.3;362.31;362.4;362.5;362.6;362.7;362.8;362.9;363;363.3;363.4;364;364.1;364.2;364.4;364.41;364.5;364.51;364.9;365;365.1;365.11;365.2;365.5
364.9	Cornea replaced by transplant	sense organs	364.9	Z94.7 (21)	V42.5		360;360.2;360.3;361;361.1;361.2;362;362.1;362.2;362.21;362.22;362.23;362.26;362.27;362.29;362.3;362.31;362.4;362.5;362.6;362.7;362.8;362.9;363;363.3;363.4;364;364.1;364.2;364.4;364.41;364.5;364.51;364.9;365;365.1;365.11;365.2;365.5
365	Glaucoma	sense organs	365;365.1;365.11;365.2;365.5	H40 (0);H40.0 (307);H40.1 (235);H40.2 (124);H40.3 (1);H40.4 (4);H40.5 (11);H40.6 (3);H40.8 (8);H40.9 (645);H42 (0);H42.0 (0);H42.8 (0)	365;365.0;365.00;365.01;365.02;365.03;365.04;365.05;365.06;365.1;365.10;365.11;365.12;365.13;365.14;365.15;365.2;365.20;365.21;365.22;365.23;365.24;365.3;365.31;365.32;365.4;365.41;365.42;365.43;365.44;365.5;365.51;365.52;365.59;365.6;365.60;365.61;365.62;365.63;365.64;365.65;365.7;365.70;365.71;365.72;365.73;365.74;365.8;365.81;365.82;365.83;365.89;365.9	glaucoma	360;360.2;360.3;361;361.1;361.2;362;362.1;362.2;362.21;362.22;362.23;362.26;362.27;362.29;362.3;362.31;362.4;362.5;362.6;362.7;362.8;362.9;363;363.3;363.4;364;364.1;364.2;364.4;364.41;364.5;364.51;364.9;365;365.1;365.11;365.2;365.5
365.1	Open-angle glaucoma	sense organs	365.1;365.11	H40.1 (235)	365.01;365.1;365.10;365.11;365.12;365.13;365.14;365.15		360;360.2;360.3;361;361.1;361.2;362;362.1;362.2;362.21;362.22;362.23;362.26;362.27;362.29;362.3;362.31;362.4;362.5;362.6;362.7;362.8;362.9;363;363.3;363.4;364;364.1;364.2;364.4;364.41;364.5;364.51;364.9;365;365.1;365.11;365.2;365.5
365.11	Primary open angle glaucoma	sense organs	365.11	H40.1 (235)	365.11		360;360.2;360.3;361;361.1;361.2;362;362.1;362.2;362.21;362.22;362.23;362.26;362.27;362.29;362.3;362.31;362.4;362.5;362.6;362.7;362.8;362.9;363;363.3;363.4;364;364.1;364.2;364.4;364.41;364.5;364.51;364.9;365;365.1;365.11;365.2;365.5
365.2	Primary angle-closure glaucoma	sense organs	365.2	H40.2 (124)	365.02;365.2;365.20;365.21;365.22;365.23;365.24		360;360.2;360.3;361;361.1;361.2;362;362.1;362.2;362.21;362.22;362.23;362.26;362.27;362.29;362.3;362.31;362.4;362.5;362.6;362.7;362.8;362.9;363;363.3;363.4;364;364.1;364.2;364.4;364.41;364.5;364.51;364.9;365;365.1;365.11;365.2;365.5
365.5	Pseudoexfoliation glaucoma	sense organs	365.5		365.52		360;360.2;360.3;361;361.1;361.2;362;362.1;362.2;362.21;362.22;362.23;362.26;362.27;362.29;362.3;362.31;362.4;362.5;362.6;362.7;362.8;362.9;363;363.3;363.4;364;364.1;364.2;364.4;364.41;364.5;364.51;364.9;365;365.1;365.11;365.2;365.5
366	Cataract	sense organs	366;366.1;366.2;366.3	H25 (0);H25.0 (419);H25.1 (2063);H25.2 (1);H25.8 (807);H25.9 (252);H26 (0);H26.0 (0);H26.1 (3);H26.2 (7);H26.3 (2);H26.4 (325);H26.8 (643);H26.9 (2659);H28.0 (5);H28.1 (0);H28.2 (0);Z96.1 (1683)	366;366.0;366.00;366.01;366.02;366.03;366.04;366.09;366.1;366.10;366.11;366.12;366.13;366.14;366.15;366.16;366.17;366.18;366.19;366.2;366.20;366.21;366.22;366.23;366.3;366.30;366.31;366.32;366.33;366.34;366.4;366.41;366.42;366.43;366.44;366.45;366.46;366.5;366.50;366.51;366.52;366.53;366.8;366.9;998.82;V43.1;V45.61	cataract	366;366.1;366.2;366.3
366.1	Nonsenile Cataract	sense organs	366.1	H26.0 (0)	366.0;366.00;366.01;366.02;366.03;366.04;366.09		366;366.1;366.2;366.3
366.2	Senile cataract	sense organs	366.2	H25 (0);H25.0 (419);H25.1 (2063);H25.2 (1);H25.8 (807);H25.9 (252)	366.1;366.10;366.11;366.12;366.13;366.14;366.15;366.16;366.17;366.18;366.19		366;366.1;366.2;366.3
366.3	Traumatic cataract	sense organs	366.3	H26.1 (3)	366.2;366.20;366.21;366.22;366.23		366;366.1;366.2;366.3
367	Disorders of refraction and accommodation; blindness and low vision	sense organs	367;367.1;367.2;367.4;367.8;367.9	H52 (0);H52.0 (94);H52.1 (487);H52.2 (767);H52.4 (20);H52.6 (2);H52.7 (4);H54 (0);H54.0 (33);H54.1 (4);H54.2 (2);H54.3 (0);H54.4 (69);H54.5 (4);H54.6 (1);H54.7 (0);Z97.3 (48)	367;367.0;367.1;367.2;367.20;367.21;367.22;367.8;367.89;369;369.0;369.00;369.01;369.02;369.03;369.04;369.05;369.06;369.07;369.08;369.1;369.10;369.11;369.12;369.13;369.14;369.15;369.16;369.17;369.18;369.2;369.20;369.21;369.22;369.23;369.24;369.25;369.3;369.4;369.6;369.60;369.61;369.62;369.63;369.64;369.65;369.66;369.67;369.68;369.69;369.7;369.70;369.71;369.72;369.73;369.74;369.75;369.76;369.8;369.…		367;367.1;367.2;367.4;367.8;367.9
367.1	Myopia	sense organs	367.1	H52.1 (487)	367.1		367;367.1;367.2;367.4;367.8;367.9
367.2	Astigmatism	sense organs	367.2	H52.2 (767)	367.2;367.20;367.21;367.22		367;367.1;367.2;367.4;367.8;367.9
367.4	Presbyopia	sense organs	367.4	H52.4 (20)			367;367.1;367.2;367.4;367.8;367.9
367.8	Hypermetropia	sense organs	367.8	H52.0 (94)	367.0		367;367.1;367.2;367.4;367.8;367.9
367.9	Blindness and low vision	sense organs	367.9	H54 (0);H54.0 (33);H54.1 (4);H54.2 (2);H54.3 (0);H54.4 (69);H54.5 (4);H54.6 (1);H54.7 (0)	369;369.0;369.00;369.01;369.02;369.03;369.04;369.05;369.06;369.07;369.08;369.1;369.10;369.11;369.12;369.13;369.14;369.15;369.16;369.17;369.18;369.2;369.20;369.21;369.22;369.23;369.24;369.25;369.3;369.4;369.6;369.60;369.61;369.62;369.63;369.64;369.65;369.66;369.67;369.68;369.69;369.7;369.70;369.71;369.72;369.73;369.74;369.75;369.76;369.8;369.9		367;367.1;367.2;367.4;367.8;367.9
368	Visual disturbances	sense organs	368;368.1;368.2;368.3;368.4;368.5;368.7;368.9;368.91	H52.3 (81);H52.5 (0);H53 (0);H53.0 (161);H53.1 (46);H53.2 (155);H53.3 (5);H53.4 (86);H53.5 (8);H53.6 (0);H53.8 (145);H53.9 (59);R44.1 (36)	367.3;367.31;367.32;367.5;367.51;367.52;367.53;367.81;368;368.0;368.00;368.01;368.02;368.03;368.1;368.10;368.11;368.12;368.13;368.14;368.15;368.16;368.2;368.3;368.30;368.31;368.32;368.33;368.34;368.4;368.40;368.41;368.42;368.43;368.44;368.45;368.46;368.47;368.5;368.51;368.52;368.53;368.54;368.55;368.59;368.6;368.60;368.61;368.62;368.63;368.69;368.8;368.9		368;368.1;368.2;368.3;368.4;368.5;368.7;368.9;368.91
368.1	Amblyopia	sense organs	368.1	H53.0 (161)	368.0;368.00;368.01;368.02;368.03		368;368.1;368.2;368.3;368.4;368.5;368.7;368.9;368.91
368.2	Diplopia and disorders of binocular vision	sense organs	368.2	H53.2 (155);H53.3 (5)	368.2;368.3;368.30;368.31;368.32;368.33;368.34		368;368.1;368.2;368.3;368.4;368.5;368.7;368.9;368.91
368.3	Anisometropia	sense organs	368.3	H52.3 (81)	367.3;367.31;367.32		368;368.1;368.2;368.3;368.4;368.5;368.7;368.9;368.91
368.4	Visual field defects	sense organs	368.4	H53.4 (86)	368.4;368.40;368.41;368.42;368.43;368.44;368.45;368.46;368.47		368;368.1;368.2;368.3;368.4;368.5;368.7;368.9;368.91
368.5	Color vision deficiencies	sense organs	368.5	H53.5 (8)	368.5;368.51;368.52;368.53;368.54;368.55;368.59		368;368.1;368.2;368.3;368.4;368.5;368.7;368.9;368.91
368.7	Disorders of accommodation	sense organs	368.7	H52.5 (0)	367.5;367.51;367.52;367.53		368;368.1;368.2;368.3;368.4;368.5;368.7;368.9;368.91
368.9	Subjective visual disturbances	sense organs	368.9;368.91	H53.1 (46);R44.1 (36)	368.1;368.10;368.11;368.12;368.13;368.14;368.15;368.16		368;368.1;368.2;368.3;368.4;368.5;368.7;368.9;368.91
368.91	Psychophysical visual disturbances	sense organs	368.91		368.16		368;368.1;368.2;368.3;368.4;368.5;368.7;368.9;368.91
369	Infection of the eye	sense organs	369;369.2;369.5	A21.1 (0);A71 (0);A71.0 (0);A71.1 (0);A71.9 (0);A74.0 (0);B00.5 (5);B02.3 (23);B30 (0);B30.0 (0);B30.1 (0);B30.2 (0);B30.3 (0);B30.8 (0);B30.9 (2);B94.0 (0);H03.0 (0);H03.1 (4);H04.3 (7);H05.0 (12);H10 (0);H10.0 (1);H10.1 (2);H10.2 (0);H10.3 (0);H10.5 (0);H10.8 (8);H10.9 (26);H44.1 (2)	021.3;032.81;053.2;053.20;053.21;053.22;053.29;054.4;054.40;054.41;054.42;054.43;054.44;054.49;055.71;076;076.0;076.1;076.9;077;077.0;077.1;077.2;077.3;077.4;077.8;077.9;077.98;077.99;130.1;130.2;139.1;360.13;360.19;364.03;372.0;372.00;372.01;372.02;372.03;372.04;372.05;372.06;372.15;372.2;372.20;372.21;372.22;372.3;372.30;372.39;373.4;373.5;373.6;375.30;375.31;375.32;375.33;375.41;375.42;376.0;3…		369;369.2;369.5;370;370.1;370.2;370.3;370.31;371;371.1;371.2;371.21;371.3;371.33;371.9;372;374;374.1;374.2;374.3;374.6
369.2	Eye infection, viral	sense organs	369.2	B00.5 (5);B02.3 (23);B30 (0);B30.0 (0);B30.1 (0);B30.2 (0);B30.3 (0);B30.8 (0);B30.9 (2)	053.2;053.20;053.21;053.22;053.29;054.4;054.40;054.41;054.42;054.43;054.44;054.49;055.71;077;077.1;077.2;077.3;077.4;077.8;077.9;077.98;077.99		369;369.2;369.5;370;370.1;370.2;370.3;370.31;371;371.1;371.2;371.21;371.3;371.33;371.9;372;374;374.1;374.2;374.3;374.6
369.5	Conjunctivitis, infectious	sense organs	369.5	H10 (0);H10.0 (1);H10.1 (2);H10.2 (0);H10.3 (0);H10.5 (0);H10.8 (8);H10.9 (26)	372.0;372.00;372.01;372.02;372.03;372.04;372.05;372.06;372.15;372.2;372.20;372.21;372.22;372.3;372.30;372.39		369;369.2;369.5;370;370.1;370.2;370.3;370.31;371;371.1;371.2;371.21;371.3;371.33;371.9;372;374;374.1;374.2;374.3;374.6
370	Keratitis	sense organs	370;370.1;370.2;370.3;370.31	H16 (0);H16.0 (13);H16.1 (11);H16.2 (3);H16.3 (3);H16.4 (4);H16.8 (2);H16.9 (2);H19.3 (2)	370;370.0;370.00;370.01;370.02;370.03;370.04;370.05;370.06;370.07;370.2;370.20;370.21;370.22;370.23;370.24;370.3;370.31;370.33;370.34;370.35;370.4;370.40;370.44;370.49;370.5;370.50;370.52;370.54;370.55;370.59;370.6;370.60;370.61;370.62;370.63;370.64;370.8;370.9		369;369.2;369.5;370;370.1;370.2;370.3;370.31;371;371.1;371.2;371.21;371.3;371.33;371.9;372;374;374.1;374.2;374.3;374.6
370.1	Corneal ulcer	sense organs	370.1	H16.0 (13)	370.0;370.00;370.01;370.02;370.03;370.04;370.05;370.06;370.07		369;369.2;369.5;370;370.1;370.2;370.3;370.31;371;371.1;371.2;371.21;371.3;371.33;371.9;372;374;374.1;374.2;374.3;374.6
370.2	Superficial keratitis	sense organs	370.2		370.2;370.20;370.21;370.22;370.23;370.24		369;369.2;369.5;370;370.1;370.2;370.3;370.31;371;371.1;371.2;371.21;371.3;371.33;371.9;372;374;374.1;374.2;374.3;374.6
370.3	Keratoconjunctivitis	sense organs	370.3;370.31	H16.2 (3)	370.3;370.31;370.33;370.34;370.35;370.4;370.40;370.44;370.49		369;369.2;369.5;370;370.1;370.2;370.3;370.31;371;371.1;371.2;371.21;371.3;371.33;371.9;372;374;374.1;374.2;374.3;374.6
370.31	Keratoconjunctivitis sicca	sense organs	370.31		370.33		369;369.2;369.5;370;370.1;370.2;370.3;370.31;371;371.1;371.2;371.21;371.3;371.33;371.9;372;374;374.1;374.2;374.3;374.6
371	Inflammation of the eye	sense organs	371;371.1;371.2;371.21;371.3;371.33;371.9	H00.0 (13);H00.1 (64);H01 (0);H01.0 (123);H01.1 (2);H01.8 (7);H01.9 (3);H05.1 (3);H10.4 (2);H13.8 (0);H20 (0);H20.0 (6);H20.1 (2);H20.2 (0);H20.8 (5);H20.9 (56);H21.5 (20);H22.1 (3);H22.8 (0);H30 (0);H30.0 (1);H30.1 (0);H30.2 (0);H30.8 (0);H30.9 (2);H44.0 (10)	360.0;360.00;360.01;360.02;360.03;360.04;360.1;360.11;360.12;360.14;363.0;363.00;363.01;363.03;363.04;363.05;363.06;363.07;363.08;363.1;363.10;363.11;363.12;363.13;363.14;363.15;363.2;363.20;363.21;363.22;364.0;364.00;364.01;364.02;364.04;364.05;364.1;364.10;364.11;364.2;364.21;364.22;364.23;364.24;364.3;370.32;372;372.1;372.10;372.11;372.12;372.13;372.14;372.31;372.33;373;373.0;373.00;373.01;373…		369;369.2;369.5;370;370.1;370.2;370.3;370.31;371;371.1;371.2;371.21;371.3;371.33;371.9;372;374;374.1;374.2;374.3;374.6
371.1	Uveitis, noninfectious or NOS	sense organs	371.1	H20 (0);H20.0 (6);H20.1 (2);H20.2 (0);H20.8 (5);H20.9 (56);H21.5 (20);H22.1 (3);H22.8 (0);H30 (0);H30.1 (0);H30.2 (0);H30.8 (0);H30.9 (2)	360.11;360.12;363.01;363.03;363.04;363.05;363.06;363.07;363.08;363.1;363.10;363.11;363.12;363.13;363.14;363.15;363.2;363.20;363.21;363.22;364.0;364.00;364.01;364.02;364.04;364.05;364.1;364.10;364.11;364.2;364.21;364.22;364.23;364.24;364.3		369;369.2;369.5;370;370.1;370.2;370.3;370.31;371;371.1;371.2;371.21;371.3;371.33;371.9;372;374;374.1;374.2;374.3;374.6
371.2	Conjunctivitis, noninfectious	sense organs	371.2;371.21	H10.4 (2)	370.32;372.1;372.10;372.11;372.12;372.13;372.14;372.31;372.33		369;369.2;369.5;370;370.1;370.2;370.3;370.31;371;371.1;371.2;371.21;371.3;371.33;371.9;372;374;374.1;374.2;374.3;374.6
371.21	Allergic conjunctivitis	sense organs	371.21		370.32;372.13;372.14		369;369.2;369.5;370;370.1;370.2;370.3;370.31;371;371.1;371.2;371.21;371.3;371.33;371.9;372;374;374.1;374.2;374.3;374.6
371.3	Inflammation of eyelids	sense organs	371.3;371.33	H00.0 (13);H00.1 (64);H01 (0);H01.0 (123);H01.1 (2);H01.8 (7);H01.9 (3)	373;373.0;373.00;373.01;373.02;373.1;373.11;373.12;373.13;373.2;373.3;373.31;373.33;373.8;373.9		369;369.2;369.5;370;370.1;370.2;370.3;370.31;371;371.1;371.2;371.21;371.3;371.33;371.9;372;374;374.1;374.2;374.3;374.6
371.33	Noninfectious dermatoses of eyelid	sense organs	371.33	H01.1 (2)	373.3;373.31;373.33		369;369.2;369.5;370;370.1;370.2;370.3;370.31;371;371.1;371.2;371.21;371.3;371.33;371.9;372;374;374.1;374.2;374.3;374.6
371.9	Chronic inflammatory disorders of orbit	sense organs	371.9	H05.1 (3)	376.1;376.10;376.11;376.12		369;369.2;369.5;370;370.1;370.2;370.3;370.31;371;371.1;371.2;371.21;371.3;371.33;371.9;372;374;374.1;374.2;374.3;374.6
372	Disorders of conjunctiva	sense organs	372	H11 (0);H11.0 (28);H11.1 (5);H11.2 (3);H11.3 (44);H11.4 (32);H11.8 (7);H11.9 (15);H13.8 (0)	372.34;372.4;372.40;372.41;372.42;372.43;372.44;372.45;372.5;372.50;372.51;372.52;372.53;372.54;372.55;372.56;372.6;372.61;372.62;372.63;372.64;372.7;372.71;372.72;372.73;372.74;372.75;372.8;372.81;372.89;372.9		369;369.2;369.5;370;370.1;370.2;370.3;370.31;371;371.1;371.2;371.21;371.3;371.33;371.9;372;374;374.1;374.2;374.3;374.6
374	Other disorders of eyelids	sense organs	374;374.1;374.2;374.3;374.6	H02 (0);H02.0 (113);H02.1 (87);H02.2 (3);H02.3 (57);H02.4 (157);H02.5 (16);H02.6 (3);H02.7 (1);H02.8 (136);H02.9 (68);H03.8 (0)	374;374.0;374.00;374.01;374.02;374.03;374.04;374.05;374.1;374.10;374.11;374.12;374.13;374.14;374.2;374.20;374.21;374.22;374.23;374.3;374.30;374.31;374.32;374.33;374.34;374.4;374.41;374.43;374.44;374.45;374.46;374.5;374.50;374.51;374.52;374.54;374.55;374.56;374.8;374.81;374.82;374.83;374.84;374.85;374.87;374.89;374.9	eye/eyelid problem	369;369.2;369.5;370;370.1;370.2;370.3;370.31;371;371.1;371.2;371.21;371.3;371.33;371.9;372;374;374.1;374.2;374.3;374.6
374.1	Ectropion or entropion	sense organs	374.1	H02.0 (113);H02.1 (87)	374.0;374.00;374.01;374.02;374.03;374.04;374.05;374.1;374.10;374.11;374.12;374.13;374.14		369;369.2;369.5;370;370.1;370.2;370.3;370.31;371;371.1;371.2;371.21;371.3;371.33;371.9;372;374;374.1;374.2;374.3;374.6
374.2	Lagophthalmos	sense organs	374.2	H02.2 (3)	374.2;374.20;374.21;374.22;374.23		369;369.2;369.5;370;370.1;370.2;370.3;370.31;371;371.1;371.2;371.21;371.3;371.33;371.9;372;374;374.1;374.2;374.3;374.6
374.3	Ptosis of eyelid	sense organs	374.3	H02.3 (57);H02.4 (157)	374.3;374.30;374.31;374.32;374.33;374.34		369;369.2;369.5;370;370.1;370.2;370.3;370.31;371;371.1;371.2;371.21;371.3;371.33;371.9;372;374;374.1;374.2;374.3;374.6
374.6	Dermatochalasis	sense organs	374.6		374.87		369;369.2;369.5;370;370.1;370.2;370.3;370.31;371;371.1;371.2;371.21;371.3;371.33;371.9;372;374;374.1;374.2;374.3;374.6
375	Disorders of lacrimal system	sense organs	375;375.1;375.2	H04 (0);H04.0 (4);H04.1 (176);H04.2 (115);H04.3 (7);H04.4 (7);H04.5 (80);H04.6 (0);H04.8 (7);H04.9 (4)	375;375.0;375.00;375.02;375.03;375.1;375.11;375.12;375.13;375.14;375.15;375.16;375.2;375.20;375.21;375.22;375.3;375.4;375.43;375.5;375.51;375.52;375.53;375.54;375.55;375.56;375.57;375.6;375.61;375.69;375.8;375.81;375.89;375.9	dry eyes	375;375.1;375.2;376;377;377.1;377.3;378;378.1;378.2;378.5;379;379.1;379.2;379.3;379.4;379.5;379.51;379.9
375.1	Dry eyes	sense organs	375.1		375.15	dry eyes	375;375.1;375.2;376;377;377.1;377.3;378;378.1;378.2;378.5;379;379.1;379.2;379.3;379.4;379.5;379.51;379.9
375.2	Epiphora	sense organs	375.2	H04.2 (115)	375.2;375.20;375.21;375.22		375;375.1;375.2;376;377;377.1;377.3;378;378.1;378.2;378.5;379;379.1;379.2;379.3;379.4;379.5;379.51;379.9
376	Disorders of the orbit	sense organs	376	H05 (0);H05.3 (0);H05.4 (1);H05.8 (4);H05.9 (4);Q75.2 (0)	376;376.36;376.4;376.40;376.41;376.42;376.43;376.44;376.45;376.46;376.47;376.5;376.50;376.51;376.52;376.8;376.81;376.82;376.89;376.9		375;375.1;375.2;376;377;377.1;377.3;378;378.1;378.2;378.5;379;379.1;379.2;379.3;379.4;379.5;379.51;379.9
377	Disorders of optic nerve and visual pathways	sense organs	377;377.1;377.3	H46 (14);H47.0 (17);H47.1 (6);H47.2 (11);H47.3 (36);H47.4 (4);H47.5 (0);H47.6 (0);H47.7 (0)	377;377.0;377.00;377.01;377.02;377.03;377.04;377.1;377.10;377.11;377.12;377.13;377.14;377.15;377.16;377.2;377.21;377.22;377.23;377.24;377.3;377.30;377.31;377.32;377.33;377.34;377.39;377.4;377.41;377.42;377.43;377.49;377.5;377.51;377.52;377.53;377.54;377.6;377.61;377.62;377.63;377.7;377.71;377.72;377.73;377.75;377.9	optic neuritis	375;375.1;375.2;376;377;377.1;377.3;378;378.1;378.2;378.5;379;379.1;379.2;379.3;379.4;379.5;379.51;379.9
377.1	Optic atrophy	sense organs	377.1	H47.2 (11)	377.1;377.10;377.11;377.12;377.13;377.14;377.15;377.16		375;375.1;375.2;376;377;377.1;377.3;378;378.1;378.2;378.5;379;379.1;379.2;379.3;379.4;379.5;379.51;379.9
377.3	Optic neuritis/neuropathy	sense organs	377.3	H46 (14);H47.0 (17)	377.3;377.30;377.31;377.32;377.33;377.34;377.39;377.4;377.41;377.42;377.43;377.49	optic neuritis	375;375.1;375.2;376;377;377.1;377.3;378;378.1;378.2;378.5;379;379.1;379.2;379.3;379.4;379.5;379.51;379.9
378	Strabismus and other disorders of binocular eye movements	sense organs	378;378.1;378.2;378.5	H49 (0);H49.0 (15);H49.1 (11);H49.2 (21);H49.3 (0);H49.4 (4);H49.8 (1);H49.9 (5);H50.0 (19);H50.1 (13);H50.2 (11);H50.3 (2);H50.4 (0);H50.5 (15);H50.6 (0);H50.8 (2);H50.9 (30);H51 (0);H51.0 (0);H51.1 (1);H51.2 (3);H51.8 (2);H51.9 (0);H55 (47)	378;378.0;378.00;378.01;378.02;378.03;378.04;378.05;378.06;378.07;378.08;378.1;378.10;378.11;378.12;378.13;378.14;378.15;378.16;378.17;378.18;378.2;378.20;378.21;378.22;378.23;378.24;378.3;378.30;378.31;378.32;378.33;378.34;378.35;378.4;378.40;378.41;378.42;378.43;378.44;378.45;378.5;378.50;378.51;378.52;378.53;378.54;378.55;378.56;378.6;378.60;378.61;378.62;378.63;378.7;378.71;378.72;378.73;378.…		375;375.1;375.2;376;377;377.1;377.3;378;378.1;378.2;378.5;379;379.1;379.2;379.3;379.4;379.5;379.51;379.9
378.1	Strabismus (not specified as paralytic)	sense organs	378.1	H50.0 (19);H50.1 (13);H50.2 (11);H50.3 (2);H50.4 (0);H50.5 (15);H50.6 (0);H50.9 (30)	378.0;378.00;378.01;378.02;378.03;378.04;378.05;378.06;378.07;378.08;378.1;378.10;378.11;378.12;378.13;378.14;378.15;378.16;378.17;378.18;378.2;378.20;378.21;378.22;378.23;378.24;378.3;378.30;378.31;378.32;378.33;378.34;378.35;378.4;378.40;378.41;378.42;378.43;378.44;378.45;378.6;378.60;378.61;378.62;378.63;378.7		375;375.1;375.2;376;377;377.1;377.3;378;378.1;378.2;378.5;379;379.1;379.2;379.3;379.4;379.5;379.51;379.9
378.2	Nystagmus and other irregular eye movements	sense organs	378.2	H55 (47)	379.5;379.50;379.51;379.52;379.53;379.54;379.55;379.56;379.57;379.58;379.59		375;375.1;375.2;376;377;377.1;377.3;378;378.1;378.2;378.5;379;379.1;379.2;379.3;379.4;379.5;379.51;379.9
378.5	Paralytic strabismus	sense organs	378.5	H49 (0);H49.0 (15);H49.1 (11);H49.2 (21);H49.3 (0);H49.8 (1);H49.9 (5)	378.5;378.50;378.51;378.52;378.53;378.54;378.55;378.56		375;375.1;375.2;376;377;377.1;377.3;378;378.1;378.2;378.5;379;379.1;379.2;379.3;379.4;379.5;379.51;379.9
379	Other disorders of eye	sense organs	379;379.1;379.2;379.3;379.4;379.5;379.51;379.9	H15 (0);H15.0 (3);H15.1 (2);H15.8 (8);H15.9 (0);H19.2 (7);H21 (0);H21.0 (8);H21.1 (5);H21.2 (10);H21.3 (2);H21.4 (2);H21.5 (24);H21.8 (66);H21.9 (3);H22 (0);H22.1 (4);H22.8 (0);H25.8 (844);H27 (0);H27.0 (23);H27.1 (9);H27.8 (26);H27.9 (1);H28.8 (0);H43 (0);H43.0 (3);H43.1 (69);H43.2 (18);H43.3 (97);H43.8 (272);H43.9 (2);H45.0 (0);H57.0 (39);H57.1 (25);H57.8 (27);H57.9 (13)	364;364.4;364.41;364.42;364.5;364.51;364.52;364.53;364.54;364.55;364.56;364.57;364.59;364.6;364.60;364.61;364.62;364.63;364.64;364.7;364.70;364.71;364.72;364.73;364.74;364.75;364.76;364.77;364.8;364.81;364.82;364.89;364.9;375.01;379;379.0;379.00;379.01;379.02;379.03;379.04;379.05;379.06;379.07;379.09;379.1;379.11;379.12;379.13;379.14;379.15;379.16;379.19;379.2;379.21;379.22;379.23;379.24;379.25;3…		375;375.1;375.2;376;377;377.1;377.3;378;378.1;378.2;378.5;379;379.1;379.2;379.3;379.4;379.5;379.51;379.9
379.1	Scleritis and episcleritis	sense organs	379.1	H15.0 (3);H15.1 (2)	379.0;379.00;379.01;379.02;379.03;379.04;379.05;379.06;379.07;379.09		375;375.1;375.2;376;377;377.1;377.3;378;378.1;378.2;378.5;379;379.1;379.2;379.3;379.4;379.5;379.51;379.9
379.2	Disorders of vitreous body	sense organs	379.2	H43 (0);H43.0 (3);H43.1 (69);H43.2 (18);H43.3 (97);H43.8 (272);H43.9 (2);H45.0 (0)	379.2;379.21;379.22;379.23;379.24;379.25;379.26;379.27;379.29		375;375.1;375.2;376;377;377.1;377.3;378;378.1;378.2;378.5;379;379.1;379.2;379.3;379.4;379.5;379.51;379.9
379.3	Aphakia and other disorders of lens	sense organs	379.3	H25.8 (844);H27 (0);H27.0 (23);H27.1 (9);H27.8 (26);H27.9 (1);H28.8 (0)	379.3;379.31;379.32;379.33;379.34;379.39		375;375.1;375.2;376;377;377.1;377.3;378;378.1;378.2;378.5;379;379.1;379.2;379.3;379.4;379.5;379.51;379.9
379.4	Anomalies of pupillary function	sense organs	379.4	H57.0 (39)	379.4;379.40;379.41;379.42;379.43;379.45;379.46;379.49		375;375.1;375.2;376;377;377.1;377.3;378;378.1;378.2;378.5;379;379.1;379.2;379.3;379.4;379.5;379.51;379.9
379.5	Disorders of iris and ciliary body	sense organs	379.5;379.51	H21 (0);H21.0 (8);H21.1 (5);H21.2 (10);H21.3 (2);H21.4 (2);H21.5 (24);H21.8 (66);H21.9 (3);H22 (0);H22.1 (4);H22.8 (0)	364;364.4;364.41;364.42;364.5;364.51;364.52;364.53;364.54;364.55;364.56;364.57;364.59;364.6;364.60;364.61;364.62;364.63;364.64;364.7;364.70;364.71;364.72;364.73;364.74;364.75;364.76;364.77;364.8;364.81;364.82;364.89;364.9		375;375.1;375.2;376;377;377.1;377.3;378;378.1;378.2;378.5;379;379.1;379.2;379.3;379.4;379.5;379.51;379.9
379.51	Pigmentary iris degeneration	sense organs	379.51		364.53		375;375.1;375.2;376;377;377.1;377.3;378;378.1;378.2;378.5;379;379.1;379.2;379.3;379.4;379.5;379.51;379.9
379.9	Pain, swelling or discharge of eye	sense organs	379.9	H57.1 (25)	379.91;379.92;379.93		375;375.1;375.2;376;377;377.1;377.3;378;378.1;378.2;378.5;379;379.1;379.2;379.3;379.4;379.5;379.51;379.9
380	Disorders of external ear	sense organs	380;380.1;380.4	H60 (0);H60.0 (1);H60.1 (13);H60.2 (3);H60.3 (6);H60.5 (2);H60.8 (2);H60.9 (31);H61 (0);H61.0 (28);H61.1 (1);H61.2 (42);H61.3 (4);H61.8 (2);H61.9 (7);H62 (0);H62.0 (0);H62.1 (0);H62.4 (0);H62.8 (0)	380;380.0;380.00;380.01;380.02;380.03;380.1;380.10;380.11;380.12;380.13;380.14;380.15;380.16;380.2;380.22;380.23;380.3;380.30;380.31;380.32;380.39;380.4;380.5;380.50;380.51;380.52;380.53;380.8;380.81;380.89;380.9		380;380.1;380.4
380.1	Otitis externa	sense organs	380.1	H60 (0);H60.0 (1);H60.1 (13);H60.2 (3);H60.3 (6);H60.5 (2);H60.8 (2);H60.9 (31);H62 (0);H62.0 (0);H62.1 (0);H62.4 (0);H62.8 (0)	380.1;380.10;380.11;380.12;380.13;380.14;380.15;380.16;380.2;380.22;380.23		380;380.1;380.4
380.4	Impacted cerumen	sense organs	380.4	H61.2 (42)	380.4		380;380.1;380.4
381	Otitis media and Eustachian tube disorders	sense organs	381;381.1;381.11;381.2;381.3;381.9	B05.3 (0);H65 (0);H65.0 (0);H65.1 (1);H65.2 (2);H65.3 (19);H65.4 (5);H65.9 (13);H66 (0);H66.0 (1);H66.1 (0);H66.2 (0);H66.3 (2);H66.4 (3);H66.9 (39);H67 (0);H67.1 (0);H67.8 (0);H68 (0);H68.0 (0);H68.1 (1);H69 (0);H69.0 (1);H69.8 (7);H69.9 (8);H70 (0);H70.0 (2);H70.1 (2);H70.2 (1);H70.8 (0);H70.9 (6);H75 (0);H75.0 (0);H75.8 (0);H92.1 (4);H92.2 (4);H95.1 (1)	055.2;381;381.0;381.00;381.01;381.02;381.03;381.04;381.05;381.06;381.1;381.10;381.19;381.2;381.20;381.29;381.3;381.4;381.5;381.50;381.51;381.52;381.6;381.60;381.61;381.62;381.63;381.7;381.8;381.81;381.89;381.9;382;382.0;382.00;382.01;382.02;382.1;382.2;382.3;382.4;382.9;383;383.0;383.00;383.01;383.02;383.1;383.2;383.20;383.21;383.22;383.3;383.30;383.31;383.33;383.8;383.81;383.89;383.9;388.6;388.6…		381;381.1;381.11;381.2;381.3;381.9;382;383;384;384.1;384.4;385;385.3;385.5
381.1	Otitis media	sense organs	381.1;381.11	B05.3 (0);H65 (0);H65.0 (0);H65.1 (1);H65.2 (2);H65.3 (19);H65.4 (5);H65.9 (13);H66 (0);H66.0 (1);H66.1 (0);H66.2 (0);H66.3 (2);H66.4 (3);H66.9 (39);H67 (0);H67.1 (0);H67.8 (0)	055.2;381.0;381.00;381.01;381.02;381.03;381.04;381.05;381.06;381.1;381.10;381.19;381.2;381.20;381.29;381.3;381.4;382;382.0;382.00;382.01;382.02;382.1;382.2;382.3;382.4;382.9		381;381.1;381.11;381.2;381.3;381.9;382;383;384;384.1;384.4;385;385.3;385.5
381.11	Suppurative and unspecified otitis media	sense organs	381.11	H66 (0);H66.0 (1);H66.1 (0);H66.2 (0);H66.3 (2);H66.4 (3);H66.9 (39);H67 (0)	382;382.0;382.00;382.01;382.02;382.1;382.2;382.3;382.4;382.9		381;381.1;381.11;381.2;381.3;381.9;382;383;384;384.1;384.4;385;385.3;385.5
381.2	Eustachian tube disorders	sense organs	381.2	H68 (0);H68.0 (0);H68.1 (1);H69 (0);H69.0 (1);H69.8 (7);H69.9 (8)	381.5;381.50;381.51;381.52;381.6;381.60;381.61;381.62;381.63;381.7;381.8;381.81;381.89;381.9		381;381.1;381.11;381.2;381.3;381.9;382;383;384;384.1;384.4;385;385.3;385.5
381.3	Mastoiditis & related conditions	sense organs	381.3	H70 (0);H70.0 (2);H70.1 (2);H70.2 (1);H70.8 (0);H70.9 (6);H75 (0);H75.0 (0);H75.8 (0);H95.1 (1)	383;383.0;383.00;383.01;383.02;383.1;383.2;383.20;383.21;383.22;383.3;383.30;383.31;383.33;383.8;383.81;383.89;383.9		381;381.1;381.11;381.2;381.3;381.9;382;383;384;384.1;384.4;385;385.3;385.5
381.9	Otorrhea	sense organs	381.9	H92.1 (4);H92.2 (4)	388.6;388.60;388.61;388.69		381;381.1;381.11;381.2;381.3;381.9;382;383;384;384.1;384.4;385;385.3;385.5
382	Otalgia	sense organs	382	H92.0 (27)	388.7;388.70;388.71;388.72		381;381.1;381.11;381.2;381.3;381.9;382;383;384;384.1;384.4;385;385.3;385.5
383	Otosclerosis	sense organs	383	H80 (0);H80.0 (1);H80.1 (0);H80.2 (1);H80.8 (0);H80.9 (15)	387;387.0;387.1;387.2;387.8;387.9		381;381.1;381.11;381.2;381.3;381.9;382;383;384;384.1;384.4;385;385.3;385.5
384	Other disorders of tympanic membrane	sense organs	384;384.1;384.4	H72 (0);H72.0 (5);H72.1 (2);H72.2 (0);H72.8 (4);H72.9 (24);H73 (0);H73.0 (0);H73.1 (0);H73.8 (8);H73.9 (0)	384;384.0;384.00;384.01;384.09;384.1;384.2;384.20;384.21;384.22;384.23;384.24;384.25;384.8;384.81;384.82;384.9		381;381.1;381.11;381.2;381.3;381.9;382;383;384;384.1;384.4;385;385.3;385.5
384.1	Myringitis	sense organs	384.1	H73.0 (0);H73.1 (0)	384.0;384.00;384.01;384.09;384.1		381;381.1;381.11;381.2;381.3;381.9;382;383;384;384.1;384.4;385;385.3;385.5
384.4	Perforation of tympanic membrane	sense organs	384.4	H72 (0);H72.0 (5);H72.1 (2);H72.2 (0);H72.8 (4);H72.9 (24)	384.2;384.20;384.21;384.22;384.23;384.24;384.25		381;381.1;381.11;381.2;381.3;381.9;382;383;384;384.1;384.4;385;385.3;385.5
385	Other disorders of middle ear and mastoid	sense organs	385;385.3;385.5	H60.4 (2);H71 (14);H74 (0);H74.0 (2);H74.1 (0);H74.2 (0);H74.3 (3);H74.4 (2);H74.8 (7);H74.9 (1);H95.0 (3);H95.8 (2)	380.21;383.32;385;385.0;385.00;385.01;385.02;385.03;385.09;385.1;385.10;385.11;385.12;385.13;385.19;385.2;385.21;385.22;385.23;385.24;385.3;385.30;385.31;385.32;385.33;385.35;385.8;385.82;385.89;385.9		381;381.1;381.11;381.2;381.3;381.9;382;383;384;384.1;384.4;385;385.3;385.5
385.3	Cholesteatoma	sense organs	385.3	H60.4 (2);H71 (14);H74.4 (2);H95.0 (3)	380.21;383.32;385.3;385.30;385.31;385.32;385.33;385.35;385.82		381;381.1;381.11;381.2;381.3;381.9;382;383;384;384.1;384.4;385;385.3;385.5
[truncated: 1,134 more rows]
