# Supplementary material for: Diurnal rhythms of wrist temperature are associated with future disease risk in the UK Biobank
Source: Nat Commun. 2023 Aug 24;14:5172. doi: 10.1038/s41467-023-40977-5 (PMC10449859; doi:10.1038/s41467-023-40977-5)
Supplement: Supplementary file 5 — Supplementary Data 3 Zip [file 41467_2023_40977_MOESM5_ESM.zip]

Archive with 2 entries (2 files):
- 2023-07-21_NCOMMS-23-05756-T_SupplementaryData3_results.cohortA.xlsx
- 2023-07-21_NCOMMS-23-05756-T_SupplementaryData3_results.cohortsB+C.xlsx
