# Supplementary material for: Diurnal rhythms of wrist temperature are associated with future disease risk in the UK Biobank
Source: Nat Commun. 2023 Aug 24;14:5172. doi: 10.1038/s41467-023-40977-5 (PMC10449859; doi:10.1038/s41467-023-40977-5)
Supplement: Supplementary file 5 — Supplementary Data 3 Zip [file 41467_2023_40977_MOESM5_ESM.zip › 2023-07-21_NCOMMS-23-05756-T_SupplementaryData3_results.cohortA.xlsx]

## Sheet: Header
Table Of Contents
Summary	This spreadsheet contains 4 sheets with the results for each diagnosis (PheCODE), modelling the predictive power of circadian rhythm robustness. Cox proportional hazards models were run for each diagnosis as a function of the temp_amplitude variable (cosinor amplitude of wrist temperature). First, the model is performed for the "overall" effect, controlling for age and sex but without interaction…
Overall	Overall Model of PheCODE Hazard Ratio by circadian rhythm robustness
Column	Description	Reference
activity_var	Activity variable identifier
phecode	PheCODE of the diagnosis measured
meaning	Meaning of the PheCODE measured
N_cases	Number of cases in the model (with record of diagnosis occuring after the actigraphy measurement)
N_controls	Number of controls in the model (with no record of the diagnosis at any time)
p	p-value of the significance of the temp_amplitude in the Cox proportional hazards model
logHR	Natural log of the hazard ratio per 1 degree change in temp_amplitude, measuring effect size of the variable
logHR_se	Standard error of logHR
std_logHR	Standardized natural log of the hazard ratio per SD change in temp_amplitude
std_logHR_se	Standard error of std_log_HR
q	Benjamini-Hochberg corrected p-value of p
By Sex	Model of PheCODE Hazard Ratio by circadian rhythm robustness, separately by sex
Column	Description	Reference
activity_var	Activity variable identifier
phecode	PheCODE of the diagnosis measured
meaning	Meaning of the PheCODE measured
N_cases_male	Number of male cases
N_cases_female	Number of female cases
N_controls	Number of controls (either sex)
sex_diff_p	p-value of the significance of the interaction of sex and temp_amplitude (i.e., tests for a difference in male_logHR and female_logHR)
male_p	p-value of the significance of temp_amplitude amongst males (i.e. tests for male_logHR non-zero)
female_p	p-value of the significance of temp_amplitude amongst females (i.e. tests for female_logHR non-zero)
male_logHR	Natural log of the hazard ratio per 1 degree change in temp_amplitude in males, measuring effect size of the variable
female_logHR	Natural log of the hazard ratio per 1 degree change in temp_amplitude in females, measuring effect size of the variable
male_logHR_se	Standard error of logHR in males
female_logHR_se	Standard error of logHR in females
male_std_logHR	Standardized natural log of the hazard ratio per SD change in temp_amplitude in males
female_std_logHR	Standardized natural log of the hazard ratio per SD change in temp_amplitude in females
male_std_logHR_se	Standard error of std_log_HR in males
female_std_logHR_se	Standard error of std_log_HR in females
sex_diff_q	Benjamini-Hochberg corrected p-value of sex_diff_p
By Age	Model of PheCODE Hazard Ratio by circadian rhythm robustness, separately by age
Column	Description	Reference
activity_var	Activity variable identifier
phecode	PheCODE of the diagnosis measured
meaning	Meaning of the PheCODE measured
N_cases	Number of cases
N_controls	Number of controls
age40-55_p	p-value of the significance of temp_amplitude in the 40-55 population compared to zero
age40-55_logHR	Natural log of the hazard ratio per 1 degree change in temp_amplitude in the 40-55 population
age40-55_logHR_se	Standard error of age40-55_logHR
age55-60_logHR	p-value of the significance of temp_amplitude in the 55-60 population compared to zero
age55-60_p	Natural log of the hazard ratio per 1 degree change in temp_amplitude in the 55-60 population
age55-60_logHR_se	Standard error of age55-60_logHR
age60-65_logHR	p-value of the significance of temp_amplitude in the 60-65 population compared to zero
age60-65_p	Natural log of the hazard ratio per 1 degree change in temp_amplitude in the 60-65 population
age60-65_logHR_se	Standard error of age60-65_logHR
age65-70_logHR	p-value of the significance of temp_amplitude in the 65-70 population compared to zero
age65-70_p	Natural log of the hazard ratio per 1 degree change in temp_amplitude in the 65-70 population
age65-70_logHR_se	Standard error of age65-70_logHR
age70-80_logHR	p-value of the significance of temp_amplitude in the 70-80 population compared to zero
age70-80_p	Natural log of the hazard ratio per 1 degree change in temp_amplitude in the 70-80 population
age70-80_logHR_se	Standard error of age70-80_logHR
overall_age_diff_p	p-value of any age interaction effect
overall_age_diff_q	Benjamini-Hochberg correct p-value of any age interaction effect of overall_age_diff_p
PheCODEs	Descriptions of PheCODEs used
Column	Description	Reference
PheCODE	PheCODE value	https://phewascatalog.org/phecodes
Meaning	Meaning of the phecode, i.e. text description
Category	Category of the phecode
Subphecodes	List of sub-phecodes included in this phecode
ICD10_codes	List of ICD10 codes included in this phecode
ICD9_codes	List of ICD9 codes included in this phecode
self_reported_condition_codes	List of self-reported conditions included in this phecode
controls_excluded_phecode	List of related phecodes to exclude when performing analysis: cases in any of these at the time of actigraphy measure are dropped from analysis	https://phewascatalog.org/phecodes

## Sheet: Overall
activity_var	phecode	meaning	N_cases	N_controls	p	logHR	logHR_se	std_logHR	std_logHR_se	q	HR per 2SD decrease (95% CI)
temp_amplitude	250.2	Type 2 diabetes	1267	56122	1.69896e-14	-0.285752	0.0372482	-0.250262	0.032622	5.82743e-12	1.65 (1.45 - 1.87)
temp_amplitude	250	Diabetes mellitus	1476	55913	1.27083e-11	-0.228497	0.0337418	-0.200118	0.0295511	2.17947e-09	1.49 (1.33 - 1.68)
temp_amplitude	401	Hypertension	4044	40673	1.45829e-08	-0.111808	0.0197317	-0.0979214	0.0172811	1.33225e-06	1.22 (1.14 - 1.30)
temp_amplitude	401.1	Essential hypertension	4040	40677	1.55364e-08	-0.111591	0.0197313	-0.0977316	0.0172807	1.33225e-06	1.22 (1.14 - 1.30)
temp_amplitude	278.1	Obesity	2119	56721	2.22177e-08	-0.164879	0.0294754	-0.144401	0.0258146	1.49494e-06	1.33 (1.21 - 1.48)
temp_amplitude	278	Overweight, obesity and other hyperalimentation	2124	56716	2.61505e-08	-0.163743	0.0294214	-0.143406	0.0257672	1.49494e-06	1.33 (1.20 - 1.47)
temp_amplitude	562.1	Diverticulosis	3050	46878	7.46988e-08	-0.121839	0.0226487	-0.106706	0.0198358	3.20271e-06	1.24 (1.15 - 1.34)
temp_amplitude	562	Diverticulosis and diverticulitis	3050	46878	7.46988e-08	-0.121839	0.0226487	-0.106706	0.0198358	3.20271e-06	1.24 (1.15 - 1.34)
temp_amplitude	327.3	Sleep apnea	495	58691	2.01726e-07	-0.293983	0.0565597	-0.25747	0.049535	7.27421e-06	1.67 (1.38 - 2.03)
temp_amplitude	571.5	Other chronic nonalcoholic liver disease	388	58601	2.12076e-07	-0.359007	0.0691939	-0.314419	0.0606	7.27421e-06	1.88 (1.48 - 2.38)
temp_amplitude	327	Sleep disorders	574	58612	7.66945e-07	-0.251663	0.0509069	-0.220407	0.0445843	2.39147e-05	1.55 (1.30 - 1.85)
temp_amplitude	519.8	Other diseases of respiratory system, NEC	951	58043	9.7642e-06	-0.170582	0.0385728	-0.149396	0.0337821	0.000279093	1.35 (1.18 - 1.54)
temp_amplitude	571	Chronic liver disease and cirrhosis	473	58516	1.37842e-05	-0.27512	0.0632857	-0.24095	0.0554257	0.00036369	1.62 (1.30 - 2.01)
temp_amplitude	716	Other arthropathies	3351	52540	2.16458e-05	-0.0920827	0.0216808	-0.0806461	0.0189881	0.000525817	1.18 (1.09 - 1.27)
temp_amplitude	272	Disorders of lipoid metabolism	2649	49075	2.4523e-05	-0.100595	0.0238424	-0.0881008	0.0208812	0.000525817	1.19 (1.10 - 1.29)
temp_amplitude	716.9	Arthropathy NOS	3348	52543	2.45279e-05	-0.0915179	0.0216913	-0.0801514	0.0189973	0.000525817	1.17 (1.09 - 1.26)
temp_amplitude	519	Other diseases of respiratory system, not elsewhere classified	990	58004	2.95278e-05	-0.159225	0.0381187	-0.139449	0.0333844	0.000595767	1.32 (1.16 - 1.51)
temp_amplitude	585	Renal failure	1517	57153	3.65027e-05	-0.135317	0.0327757	-0.11851	0.028705	0.00069558	1.27 (1.13 - 1.42)
temp_amplitude	272.1	Hyperlipidemia	2627	49097	4.96709e-05	-0.0967614	0.0238495	-0.0847437	0.0208874	0.00089669	1.18 (1.09 - 1.29)
temp_amplitude	965	Poisoning by analgesics, antipyretics, and antirheumatics	866	55743	8.16015e-05	-0.165307	0.0419597	-0.144776	0.0367484	0.00139947	1.34 (1.16 - 1.54)
temp_amplitude	276.14	Hypopotassemia	410	58896	8.96155e-05	-0.248674	0.063484	-0.217789	0.0555994	0.00145093	1.55 (1.24 - 1.92)
temp_amplitude	272.11	Hypercholesterolemia	2412	49312	9.30626e-05	-0.0970406	0.0248313	-0.0849882	0.0217472	0.00145093	1.19 (1.09 - 1.29)
temp_amplitude	585.1	Acute renal failure	1178	57492	0.000198573	-0.139435	0.0374742	-0.122117	0.0328199	0.00296133	1.28 (1.12 - 1.45)
temp_amplitude	276.12	Hyposmolality and/or hyponatremia	573	58733	0.000231981	0.190931	0.0518639	0.167217	0.0454225	0.00331539	0.72 (0.60 - 0.86)
temp_amplitude	1010	Other tests	513	57849	0.000250649	-0.202975	0.0554334	-0.177765	0.0485486	0.00343891	1.43 (1.18 - 1.73)
temp_amplitude	41	Bacterial infection NOS	867	57074	0.000390031	-0.156006	0.0439858	-0.13663	0.0385228	0.00514541	1.31 (1.13 - 1.53)
temp_amplitude	480	Pneumonia	1453	56467	0.000503927	-0.114195	0.0328272	-0.100012	0.0287501	0.00640174	1.22 (1.09 - 1.37)
temp_amplitude	480.1	Bacterial pneumonia	943	56977	0.000622621	-0.137868	0.0402938	-0.120745	0.0352894	0.0076271	1.27 (1.11 - 1.46)
temp_amplitude	743	Osteoporosis, osteopenia and pathological fracture	875	57773	0.000855606	-0.142274	0.0426719	-0.124604	0.0373721	0.0101198	1.28 (1.11 - 1.49)
temp_amplitude	340	Migraine	319	56209	0.00136454	-0.198616	0.0620279	-0.173948	0.054324	0.0152144	1.42 (1.14 - 1.75)
temp_amplitude	743.1	Osteoporosis	856	57792	0.00141942	-0.13762	0.043132	-0.120528	0.037775	0.0152144	1.27 (1.10 - 1.48)
temp_amplitude	743.11	Osteoporosis NOS	856	57792	0.00141942	-0.13762	0.043132	-0.120528	0.037775	0.0152144	1.27 (1.10 - 1.48)
temp_amplitude	333	Extrapyramidal disease and abnormal movement disorders	205	59036	0.00207635	-0.253804	0.0824283	-0.222282	0.0721908	0.0215815	1.56 (1.18 - 2.07)
temp_amplitude	420	Carditis	308	59153	0.0026956	-0.215877	0.0719476	-0.189065	0.0630117	0.0271938	1.46 (1.14 - 1.87)
temp_amplitude	565	Anal and rectal conditions	1111	55935	0.00294985	-0.11096	0.0373235	-0.0971784	0.0326879	0.0289085	1.21 (1.07 - 1.38)
temp_amplitude	350	Abnormal movement	738	58928	0.00324812	-0.139565	0.047419	-0.122231	0.0415296	0.0309474	1.28 (1.09 - 1.50)
temp_amplitude	480.11	Pneumococcal pneumonia	858	57062	0.00354713	-0.122991	0.0421799	-0.107715	0.0369412	0.0328828	1.24 (1.07 - 1.43)
temp_amplitude	280.1	Iron deficiency anemias, unspecified or not due to blood loss	1052	56303	0.00442527	-0.107573	0.0377961	-0.0942124	0.0331018	0.0399439	1.21 (1.06 - 1.37)
temp_amplitude	306	Other mental disorder	4429	49090	0.0048501	-0.0516495	0.0183361	-0.0452347	0.0160587	0.042656	1.09 (1.03 - 1.17)
temp_amplitude	174.11	Malignant neoplasm of female breast	846	56725	0.00554325	-0.117672	0.0424249	-0.103057	0.0371558	0.0475334	1.23 (1.06 - 1.42)
temp_amplitude	496	Chronic airway obstruction	840	51017	0.00605999	-0.119359	0.0434898	-0.104534	0.0380884	0.0492533	1.23 (1.06 - 1.43)
temp_amplitude	174.1	Breast cancer [female]	896	56675	0.00621532	-0.11376	0.041576	-0.0996313	0.0364123	0.0492533	1.22 (1.06 - 1.41)
temp_amplitude	174	Breast cancer	896	56675	0.00621532	-0.11376	0.041576	-0.0996313	0.0364123	0.0492533	1.22 (1.06 - 1.41)
temp_amplitude	573	Other disorders of liver	844	58145	0.0063182	-0.117551	0.0430464	-0.102951	0.0377001	0.0492533	1.23 (1.06 - 1.42)
temp_amplitude	280	Iron deficiency anemias	1073	56282	0.0068634	-0.101114	0.0374027	-0.0885561	0.0327573	0.0523144	1.19 (1.05 - 1.36)
temp_amplitude	443.1	Raynaud's syndrome	204	58756	0.00779048	0.223639	0.0840425	0.195863	0.0736045	0.0580899	0.68 (0.51 - 0.90)
temp_amplitude	530	Diseases of esophagus	2977	51319	0.00846838	-0.0585505	0.0222388	-0.0512785	0.0194768	0.0618012	1.11 (1.03 - 1.20)
temp_amplitude	287	Purpura and other hemorrhagic conditions	292	59305	0.00875754	-0.180357	0.0688023	-0.157957	0.0602571	0.06258	1.37 (1.08 - 1.74)
temp_amplitude	386	Vertiginous syndromes and other disorders of vestibular system	747	57776	0.00897355	-0.117535	0.0449797	-0.102937	0.0393932	0.0628149	1.23 (1.05 - 1.43)
temp_amplitude	300	Anxiety disorders	1019	52500	0.00950118	-0.101044	0.038961	-0.0884947	0.0341221	0.0651781	1.19 (1.04 - 1.36)
temp_amplitude	300.1	Anxiety disorder	979	52540	0.00971446	-0.102884	0.0397876	-0.090106	0.034846	0.0653345	1.20 (1.04 - 1.37)
temp_amplitude	585.3	Chronic renal failure [CKD]	501	58169	0.0104619	-0.140957	0.0550577	-0.123451	0.0482196	0.0690085	1.28 (1.06 - 1.55)
temp_amplitude	420.2	Pericarditis	207	59254	0.0107274	-0.230701	0.0904192	-0.202048	0.0791892	0.0694244	1.50 (1.10 - 2.04)
temp_amplitude	426.2	Atrioventricular [AV] block	413	56218	0.0111515	-0.150863	0.0594435	-0.132126	0.0520607	0.0701774	1.30 (1.06 - 1.60)
temp_amplitude	530.1	Esophagitis, GERD and related diseases	2704	51592	0.0112529	-0.0594667	0.0234606	-0.052081	0.0205468	0.0701774	1.11 (1.02 - 1.20)
temp_amplitude	495	Asthma	716	51141	0.0132371	-0.112799	0.0455326	-0.0987896	0.0398775	0.0810773	1.22 (1.04 - 1.42)
temp_amplitude	287.3	Thrombocytopenia	253	59344	0.0135889	-0.180391	0.0730932	-0.157986	0.0640151	0.0817717	1.37 (1.07 - 1.76)
temp_amplitude	740.9	Osteoarthrosis NOS	782	53073	0.014815	-0.107508	0.0441174	-0.094156	0.0386381	0.087613	1.21 (1.04 - 1.40)
temp_amplitude	591	Urinary tract infection	1013	55293	0.0158351	-0.0953792	0.0395322	-0.0835332	0.0346223	0.0908024	1.18 (1.03 - 1.35)
temp_amplitude	361	Retinal detachments and defects	226	57678	0.0158838	-0.200626	0.0831931	-0.175709	0.0728606	0.0908024	1.42 (1.07 - 1.89)
temp_amplitude	563	Constipation	1166	48762	0.016225	-0.0872035	0.0362771	-0.0763729	0.0317715	0.0912322	1.17 (1.03 - 1.32)
temp_amplitude	357	Inflammatory and toxic neuropathy	282	59305	0.0169494	-0.183232	0.0767368	-0.160475	0.0672061	0.0937686	1.38 (1.06 - 1.79)
temp_amplitude	332	Parkinson's disease	204	59037	0.0173664	0.203939	0.08573	0.17861	0.0750824	0.0945506	0.70 (0.52 - 0.94)
temp_amplitude	414	Other forms of chronic heart disease	382	55801	0.0181747	-0.145773	0.0617149	-0.127668	0.05405	0.0974053	1.29 (1.04 - 1.60)
temp_amplitude	574	Cholelithiasis and cholecystitis	934	56343	0.0192688	-0.0916356	0.0391557	-0.0802545	0.0342926	0.101422	1.17 (1.03 - 1.34)
temp_amplitude	627	Menopausal and postmenopausal disorders	296	54465	0.0195157	-0.174085	0.0745375	-0.152464	0.06528	0.101422	1.36 (1.05 - 1.75)
temp_amplitude	261	Vitamin deficiency	576	59046	0.0209271	-0.122174	0.0529051	-0.107	0.0463343	0.107134	1.24 (1.03 - 1.49)
temp_amplitude	350.2	Abnormality of gait	598	59068	0.0225979	-0.121108	0.0531136	-0.106066	0.0465169	0.113986	1.24 (1.03 - 1.48)
temp_amplitude	789	Nausea and vomiting	1128	57566	0.02331	-0.083234	0.0366942	-0.0728964	0.0321368	0.115874	1.16 (1.02 - 1.31)
temp_amplitude	530.11	GERD	1876	52420	0.0237578	-0.0645009	0.0285273	-0.0564899	0.0249842	0.116413	1.12 (1.02 - 1.23)
temp_amplitude	172	Skin cancer	1597	56350	0.0247707	0.0678257	0.0302124	0.0594018	0.0264601	0.119667	0.89 (0.80 - 0.99)
temp_amplitude	790	Nonspecific findings on examination of blood	957	58088	0.030378	-0.0820054	0.0378756	-0.0718204	0.0331714	0.141719	1.15 (1.01 - 1.31)
temp_amplitude	426.32	Left bundle branch block	300	56331	0.030519	-0.160057	0.0739876	-0.140178	0.0647984	0.141719	1.32 (1.03 - 1.71)
temp_amplitude	276.5	Hypovolemia	526	58780	0.0308421	-0.115298	0.053401	-0.100978	0.0467686	0.141719	1.22 (1.02 - 1.47)
temp_amplitude	208	Benign neoplasm of colon	2467	54646	0.0315069	-0.0533993	0.0248298	-0.0467671	0.021746	0.141719	1.10 (1.01 - 1.20)
temp_amplitude	292	Neurological disorders	722	58643	0.0319232	-0.101479	0.0473016	-0.0888757	0.0414267	0.141719	1.19 (1.02 - 1.41)
temp_amplitude	411	Ischemic Heart Disease	1989	54194	0.0321857	-0.0602723	0.028137	-0.0527865	0.0246424	0.141719	1.11 (1.01 - 1.22)
temp_amplitude	740	Osteoarthrosis	1946	51909	0.0322277	-0.0597347	0.0278929	-0.0523157	0.0244286	0.141719	1.11 (1.01 - 1.22)
temp_amplitude	426	Cardiac conduction disorders	1125	55506	0.0328797	-0.0789251	0.0369924	-0.0691227	0.032398	0.142756	1.15 (1.01 - 1.30)
temp_amplitude	726	Peripheral enthesopathies and allied syndromes	600	56098	0.0340642	-0.104213	0.0491729	-0.0912695	0.0430656	0.14605	1.20 (1.01 - 1.42)
temp_amplitude	197	Chemotherapy	218	55679	0.0347146	-0.177911	0.0842514	-0.155815	0.0737874	0.147001	1.37 (1.02 - 1.82)
temp_amplitude	451.2	Phlebitis and thrombophlebitis of lower extremities	229	53789	0.0370409	-0.164081	0.078684	-0.143702	0.0689115	0.154764	1.33 (1.02 - 1.75)
temp_amplitude	451	Phlebitis and thrombophlebitis	253	53765	0.0378182	-0.155089	0.0746764	-0.135827	0.0654017	0.154764	1.31 (1.02 - 1.70)
temp_amplitude	427.7	Tachycardia NOS	265	56366	0.0381035	-0.147556	0.0711544	-0.129229	0.0623171	0.154764	1.29 (1.01 - 1.65)
temp_amplitude	550.2	Diaphragmatic hernia	2257	51559	0.0383526	-0.0543093	0.0262229	-0.0475641	0.022966	0.154764	1.10 (1.01 - 1.20)
temp_amplitude	418	Nonspecific chest pain	1704	54628	0.0407414	-0.058737	0.0287061	-0.0514419	0.0251408	0.161802	1.11 (1.00 - 1.22)
temp_amplitude	578.9	Hemorrhage of gastrointestinal tract	776	56173	0.0414478	-0.0920232	0.045131	-0.080594	0.0395258	0.161802	1.17 (1.01 - 1.37)
temp_amplitude	41.4	E. coli	341	57600	0.0416699	-0.148465	0.0728914	-0.130026	0.0638383	0.161802	1.30 (1.01 - 1.67)
temp_amplitude	426.3	Bundle branch block	604	56027	0.0419836	-0.103384	0.0508361	-0.0905442	0.0445223	0.161802	1.20 (1.01 - 1.43)
temp_amplitude	760	Back pain	770	58176	0.0433634	-0.0888723	0.043992	-0.0778345	0.0385282	0.163874	1.17 (1.00 - 1.36)
temp_amplitude	290.2	Delirium due to conditions classified elsewhere	325	59040	0.043621	-0.148187	0.0734432	-0.129783	0.0643216	0.163874	1.30 (1.01 - 1.67)
temp_amplitude	339	Other headache syndromes	475	56053	0.0439544	-0.113918	0.0565484	-0.0997696	0.0495251	0.163874	1.22 (1.01 - 1.48)
temp_amplitude	285	Other anemias	1263	56092	0.0477372	-0.0682767	0.0344884	-0.0597968	0.030205	0.176063	1.13 (1.00 - 1.27)
temp_amplitude	289.4	Lymphadenitis	261	58852	0.0484478	-0.132033	0.0669059	-0.115635	0.0585962	0.176783	1.26 (1.00 - 1.59)
temp_amplitude	38	Septicemia	767	57174	0.0515269	-0.0857432	0.0440372	-0.075094	0.0385678	0.186039	1.16 (1.00 - 1.35)
temp_amplitude	594	Urinary calculus	339	58339	0.052378	-0.133539	0.0688339	-0.116953	0.0602848	0.187142	1.26 (1.00 - 1.60)
temp_amplitude	416	Cardiomegaly	557	58488	0.0529816	-0.100042	0.0516992	-0.0876165	0.0452782	0.187347	1.19 (1.00 - 1.42)
temp_amplitude	594.1	Calculus of kidney	206	58472	0.0539143	-0.163158	0.0846465	-0.142894	0.0741335	0.1887	1.33 (1.00 - 1.78)
temp_amplitude	569	Other disorders of intestine	477	56569	0.0554841	-0.109398	0.0571247	-0.0958105	0.0500299	0.191422	1.21 (1.00 - 1.47)
temp_amplitude	476	Allergic rhinitis	289	52694	0.0558081	-0.144483	0.0755456	-0.126539	0.0661629	0.191422	1.29 (0.99 - 1.67)
temp_amplitude	507	Pleurisy; pleural effusion	988	57613	0.0572881	-0.0717055	0.0377178	-0.0627997	0.0330333	0.194553	1.13 (1.00 - 1.29)
temp_amplitude	537	Other disorders of stomach and duodenum	289	55866	0.059129	-0.135383	0.071736	-0.118568	0.0628264	0.198836	1.27 (0.99 - 1.62)
temp_amplitude	709	Diffuse diseases of connective tissue	249	57636	0.0598392	-0.149549	0.079464	-0.130975	0.0695946	0.199015	1.30 (0.99 - 1.71)
temp_amplitude	512	Other symptoms of respiratory system	1068	57871	0.0603428	-0.070722	0.0376525	-0.0619383	0.0329761	0.199015	1.13 (0.99 - 1.29)
temp_amplitude	172.2	Other non-epithelial cancer of skin	1342	56605	0.0643579	0.0618136	0.0334183	0.0541364	0.0292678	0.210236	0.90 (0.80 - 1.01)
temp_amplitude	394.3	Aortic valve disease	216	58680	0.066564	-0.156485	0.0852959	-0.137049	0.0747022	0.215391	1.32 (0.98 - 1.76)
temp_amplitude	565.1	Anal and rectal polyp	708	56338	0.0687129	-0.0868145	0.0476924	-0.0760322	0.041769	0.220257	1.16 (0.99 - 1.37)
temp_amplitude	850	Hemorrhage or hematoma complicating a procedure	392	57644	0.069352	-0.116386	0.0640852	-0.101931	0.0561259	0.220257	1.23 (0.98 - 1.53)
temp_amplitude	428	Congestive heart failure; nonhypertensive	884	58519	0.0718598	-0.0733423	0.0407456	-0.0642332	0.035685	0.225137	1.14 (0.99 - 1.31)
temp_amplitude	716.2	Unspecified monoarthritis	1499	54392	0.0726959	-0.0574521	0.0320115	-0.0503166	0.0280357	0.225137	1.11 (0.99 - 1.23)
temp_amplitude	596	Other disorders of bladder	662	57260	0.0729356	-0.0862124	0.0480765	-0.0755049	0.0421055	0.225137	1.16 (0.99 - 1.37)
temp_amplitude	394	Rheumatic disease of the heart valves	1017	57879	0.0735141	-0.0689624	0.0385345	-0.0603973	0.0337485	0.225137	1.13 (0.99 - 1.29)
temp_amplitude	508	Pulmonary collapse; interstitial and compensatory emphysema	550	58051	0.0743523	-0.0915715	0.0513167	-0.0801983	0.0449432	0.225689	1.17 (0.98 - 1.40)
temp_amplitude	735	Acquired foot deformities	433	57915	0.0756348	0.0947201	0.0533155	0.0829559	0.0466938	0.227568	0.85 (0.71 - 1.02)
temp_amplitude	790.6	Other abnormal blood chemistry	913	58132	0.0763116	-0.0677658	0.0382317	-0.0593493	0.0334834	0.227608	1.13 (0.99 - 1.28)
temp_amplitude	428.2	Heart failure NOS	685	58718	0.0788283	-0.0818826	0.0465897	-0.0717129	0.0408033	0.233087	1.15 (0.98 - 1.35)
temp_amplitude	274	Gout and other crystal arthropathies	365	58682	0.0803915	-0.113729	0.0650466	-0.0996037	0.0569679	0.235678	1.22 (0.98 - 1.53)
temp_amplitude	274.1	Gout	350	58697	0.0823448	-0.116868	0.0672722	-0.102353	0.058917	0.239358	1.23 (0.97 - 1.55)
temp_amplitude	443	Peripheral vascular disease	418	58542	0.0832377	0.103728	0.059882	0.0908448	0.0524447	0.23992	0.83 (0.68 - 1.02)
temp_amplitude	289	Other diseases of blood and blood-forming organs	482	58631	0.0865279	-0.0892524	0.0520724	-0.0781673	0.0456051	0.247326	1.17 (0.98 - 1.40)
temp_amplitude	627.1	Postmenopausal bleeding	231	54530	0.0925571	-0.144306	0.0857913	-0.126383	0.075136	0.262373	1.29 (0.96 - 1.73)
temp_amplitude	415	Pulmonary heart disease	467	58578	0.0948291	-0.094862	0.056788	-0.0830802	0.049735	0.26661	1.18 (0.97 - 1.43)
temp_amplitude	624	Symptoms involving female genital tract	210	58432	0.1021	-0.142729	0.0873088	-0.125002	0.0764651	0.280296	1.28 (0.95 - 1.73)
temp_amplitude	574.1	Cholelithiasis	788	56489	0.10248	-0.069446	0.0425281	-0.0608209	0.0372461	0.280296	1.13 (0.98 - 1.31)
temp_amplitude	535	Gastritis and duodenitis	2041	54114	0.102575	-0.0439724	0.0269357	-0.0385111	0.0235903	0.280296	1.08 (0.98 - 1.18)
temp_amplitude	960	Poisoning by antibiotics	2293	54316	0.102966	-0.0413703	0.0253706	-0.0362321	0.0222196	0.280296	1.08 (0.99 - 1.17)
temp_amplitude	578	Gastrointestinal hemorrhage	1253	55696	0.105032	-0.0566499	0.034949	-0.0496141	0.0306084	0.28367	1.10 (0.98 - 1.25)
temp_amplitude	722	Intervertebral disc disorders	552	56512	0.108935	-0.082965	0.0517562	-0.0726608	0.0453281	0.291913	1.16 (0.97 - 1.38)
temp_amplitude	292.4	Altered mental status	328	59037	0.111093	-0.109065	0.068452	-0.0955189	0.0599503	0.29476	1.21 (0.96 - 1.53)
temp_amplitude	722.6	Degeneration of intervertebral disc	268	56796	0.11305	-0.11619	0.073323	-0.101759	0.0642164	0.29476	1.23 (0.95 - 1.58)
temp_amplitude	185	Cancer of prostate	1040	58049	0.113309	-0.0579238	0.0365797	-0.0507297	0.0320365	0.29476	1.11 (0.98 - 1.25)
temp_amplitude	599.4	Urinary incontinence	421	56523	0.113435	-0.0964449	0.0609277	-0.0844665	0.0533606	0.29476	1.18 (0.96 - 1.46)
temp_amplitude	189	Cancer of urinary organs (incl. kidney and bladder)	416	58988	0.11499	-0.0973567	0.0617684	-0.085265	0.0540968	0.296148	1.19 (0.96 - 1.47)
temp_amplitude	798	Malaise and fatigue	485	58833	0.115696	-0.0876249	0.0557022	-0.076742	0.048784	0.296148	1.17 (0.96 - 1.41)
temp_amplitude	368	Visual disturbances	497	58941	0.117586	-0.0879554	0.0562021	-0.0770314	0.0492218	0.298757	1.17 (0.96 - 1.41)
temp_amplitude	735.3	Hallux valgus (Bunion)	255	58093	0.118968	0.109004	0.069914	0.095466	0.0612307	0.299318	0.83 (0.65 - 1.05)
temp_amplitude	411.8	Other chronic ischemic heart disease, unspecified	689	55494	0.119553	-0.0766597	0.0492465	-0.0671387	0.0431301	0.299318	1.14 (0.97 - 1.35)
temp_amplitude	386.9	Dizziness and giddiness (Light-headedness and vertigo)	582	57941	0.121893	-0.0784253	0.0506991	-0.0686849	0.0444023	0.302965	1.15 (0.96 - 1.37)
temp_amplitude	512.7	Shortness of breath	715	58224	0.124966	-0.0716673	0.0467113	-0.0627663	0.0409098	0.307478	1.13 (0.97 - 1.33)
temp_amplitude	514	Abnormal findings examination of lungs	298	59372	0.125572	-0.107571	0.0702255	-0.0942111	0.0615035	0.307478	1.21 (0.95 - 1.54)
temp_amplitude	198.3	Secondary malignant neoplasm of digestive systems	234	55663	0.126398	-0.122561	0.0801859	-0.107339	0.0702269	0.307478	1.24 (0.94 - 1.63)
temp_amplitude	781	Symptoms involving nervous and musculoskeletal systems	234	59460	0.127414	-0.136557	0.0895823	-0.119597	0.0784562	0.307768	1.27 (0.93 - 1.73)
temp_amplitude	701	Other hypertrophic and atrophic conditions of skin	266	58901	0.130203	0.106641	0.0704691	0.0933962	0.0617168	0.312306	0.83 (0.65 - 1.06)
temp_amplitude	747.13	Congenital anomalies of great vessels	334	59244	0.132566	-0.106847	0.0710394	-0.0935771	0.0622163	0.315765	1.21 (0.94 - 1.54)
temp_amplitude	574.12	Cholelithiasis with other cholecystitis	317	56960	0.136103	-0.0932826	0.0625864	-0.0816969	0.0548132	0.321955	1.18 (0.95 - 1.46)
temp_amplitude	153.2	Colon cancer	347	58724	0.138942	0.0965505	0.0652482	0.084559	0.0571444	0.324855	0.84 (0.67 - 1.06)
temp_amplitude	747	Cardiac and circulatory congenital anomalies	401	59177	0.139224	-0.0960358	0.0649466	-0.0841082	0.0568803	0.324855	1.18 (0.95 - 1.48)
temp_amplitude	433	Cerebrovascular disease	1059	57519	0.141621	-0.0554252	0.0377098	-0.0485414	0.0330263	0.328217	1.10 (0.97 - 1.25)
temp_amplitude	599	Other symptoms/disorders or the urinary system	1806	55138	0.143271	-0.041819	0.0285704	-0.0366251	0.0250219	0.329809	1.08 (0.98 - 1.19)
temp_amplitude	427.2	Atrial fibrillation and flutter	404	56227	0.144728	-0.0911147	0.0624755	-0.0797983	0.0547161	0.329809	1.17 (0.95 - 1.45)
temp_amplitude	427	Cardiac dysrhythmias	1873	54758	0.145193	-0.042099	0.0288998	-0.0368704	0.0253105	0.329809	1.08 (0.97 - 1.19)
temp_amplitude	535.6	Duodenitis	409	55746	0.146856	-0.0884962	0.0610012	-0.077505	0.0534249	0.331392	1.17 (0.95 - 1.44)
temp_amplitude	747.1	Cardiac congenital anomalies	389	59189	0.152194	-0.094065	0.0656959	-0.0823822	0.0575365	0.341004	1.18 (0.94 - 1.48)
temp_amplitude	728.7	Fasciitis	338	56360	0.153104	0.0896908	0.06278	0.0785513	0.0549827	0.341004	0.85 (0.69 - 1.06)
temp_amplitude	854	Complications of cardiac/vascular device, implant, and graft	203	57833	0.155898	-0.12695	0.089464	-0.111183	0.0783526	0.344987	1.25 (0.92 - 1.70)
temp_amplitude	389	Hearing loss	1080	58172	0.158172	-0.0515986	0.0365624	-0.0451901	0.0320214	0.347209	1.09 (0.97 - 1.24)
temp_amplitude	458	Hypotension	1139	56984	0.158927	-0.05157	0.0366085	-0.045165	0.0320617	0.347209	1.09 (0.97 - 1.24)
temp_amplitude	573.7	Abnormal results of function study of liver	465	58524	0.167089	-0.0815985	0.0590602	-0.071464	0.0517249	0.362109	1.15 (0.94 - 1.41)
temp_amplitude	622.1	Polyp of corpus uteri	254	57622	0.167858	0.107802	0.0781675	0.0944133	0.0684591	0.362109	0.83 (0.63 - 1.08)
temp_amplitude	528	Diseases of the oral soft tissues, excluding lesions specific for gingiva and tongue	238	58916	0.177031	-0.113619	0.0841653	-0.0995078	0.073712	0.377598	1.22 (0.91 - 1.63)
temp_amplitude	367.1	Myopia	345	59189	0.17724	-0.0889547	0.0659264	-0.0779066	0.0577384	0.377598	1.17 (0.93 - 1.47)
temp_amplitude	990	Effects radiation NOS	911	58507	0.178841	-0.0549653	0.0408867	-0.0481386	0.0358086	0.378657	1.10 (0.96 - 1.27)
temp_amplitude	261.4	Vitamin D deficiency	392	59230	0.185229	-0.082321	0.0621372	-0.0720968	0.0544198	0.389776	1.16 (0.93 - 1.43)
temp_amplitude	599.2	Retention of urine	975	55969	0.191754	-0.0509993	0.0390677	-0.0446652	0.0342155	0.401046	1.09 (0.96 - 1.25)
temp_amplitude	686	Other local infections of skin and subcutaneous tissue	284	58348	0.195513	-0.0964609	0.0745193	-0.0844805	0.065264	0.40643	1.18 (0.92 - 1.53)
temp_amplitude	696.4	Psoriasis	204	58049	0.19844	-0.112236	0.0872746	-0.0982964	0.0764352	0.410029	1.22 (0.90 - 1.64)
temp_amplitude	696	Psoriasis and related disorders	210	58043	0.201045	-0.109087	0.0853184	-0.0955381	0.0747219	0.411123	1.21 (0.90 - 1.62)
temp_amplitude	244	Hypothyroidism	831	55134	0.201366	-0.0539547	0.042229	-0.0472535	0.0369842	0.411123	1.10 (0.95 - 1.27)
temp_amplitude	218.1	Uterine leiomyoma	287	56956	0.20437	-0.0946853	0.0746025	-0.0829255	0.0653369	0.412874	1.18 (0.91 - 1.52)
temp_amplitude	395.1	Nonrheumatic mitral valve disorders	572	58324	0.205581	-0.0655029	0.0517477	-0.0573674	0.0453207	0.412874	1.12 (0.94 - 1.34)
temp_amplitude	458.1	Orthostatic hypotension	311	57812	0.205835	-0.0888721	0.070249	-0.0778342	0.0615242	0.412874	1.17 (0.92 - 1.49)
temp_amplitude	575	Other biliary tract disease	368	56909	0.209608	-0.0755365	0.0602055	-0.0661549	0.052728	0.417997	1.14 (0.93 - 1.40)
temp_amplitude	218	Benign neoplasm of uterus	297	56946	0.212255	-0.0917483	0.0735522	-0.0803532	0.0644171	0.420828	1.17 (0.91 - 1.51)
temp_amplitude	706.2	Sebaceous cyst	271	58314	0.219561	0.0851827	0.0693842	0.0746031	0.0607667	0.432812	0.86 (0.68 - 1.09)
temp_amplitude	426.21	First degree AV block	244	56387	0.225733	-0.0905494	0.0747463	-0.0793032	0.0654628	0.442437	1.17 (0.91 - 1.51)
temp_amplitude	374	Other disorders of eyelids	380	57777	0.235545	0.078137	0.065872	0.0684325	0.0576908	0.458269	0.87 (0.70 - 1.09)
temp_amplitude	394.2	Mitral valve disease	576	58320	0.236483	-0.0611384	0.0516449	-0.0535451	0.0452306	0.458269	1.11 (0.93 - 1.33)
temp_amplitude	727	Other disorders of synovium, tendon, and bursa	353	56345	0.238632	-0.0757476	0.0642794	-0.0663398	0.0562959	0.459836	1.14 (0.92 - 1.42)
temp_amplitude	195.1	Malignant neoplasm, other	2251	53646	0.241425	-0.0301814	0.0257646	-0.0264329	0.0225646	0.46262	1.05 (0.97 - 1.15)
temp_amplitude	198	Secondary malignant neoplasm	1136	54761	0.243074	-0.0423673	0.036294	-0.0371053	0.0317863	0.463192	1.08 (0.95 - 1.22)
temp_amplitude	994.2	Sepsis	654	58985	0.247652	-0.0553293	0.0478598	-0.0484574	0.0419156	0.465587	1.10 (0.93 - 1.30)
temp_amplitude	994	Sepsis and SIRS	654	58985	0.247652	-0.0553293	0.0478598	-0.0484574	0.0419156	0.465587	1.10 (0.93 - 1.30)
temp_amplitude	454	Varicose veins	362	53656	0.248404	0.071018	0.0615282	0.0621976	0.0538864	0.465587	0.88 (0.71 - 1.09)
temp_amplitude	458.9	Hypotension NOS	700	57423	0.253207	-0.052976	0.0463646	-0.0463964	0.0406061	0.47201	1.10 (0.94 - 1.29)
temp_amplitude	216	Benign neoplasm of skin	307	58155	0.25899	0.0754292	0.0668235	0.0660609	0.0585241	0.480181	0.88 (0.70 - 1.10)
temp_amplitude	579.8	Nonspecific abnormal findings in stool contents	347	56602	0.263351	-0.0679614	0.0607608	-0.0595206	0.0532143	0.481279	1.13 (0.91 - 1.39)
temp_amplitude	395	Heart valve disorders	750	58146	0.263566	-0.0503303	0.045018	-0.0440793	0.0394268	0.481279	1.09 (0.94 - 1.27)
temp_amplitude	681	Superficial cellulitis and abscess	586	58046	0.263791	-0.059961	0.0536576	-0.0525138	0.0469933	0.481279	1.11 (0.92 - 1.34)
temp_amplitude	687.1	Rash and other nonspecific skin eruption	233	59030	0.265743	-0.0901926	0.0810414	-0.0789907	0.0709761	0.482274	1.17 (0.89 - 1.55)
temp_amplitude	728.71	Contracture of palmar fascia [Dupuytren's disease]	308	56390	0.268687	0.074398	0.0672621	0.0651578	0.0589082	0.48505	0.88 (0.70 - 1.11)
temp_amplitude	706	Diseases of sebaceous glands	275	58310	0.270129	0.0760757	0.0689864	0.0666272	0.0604183	0.485101	0.88 (0.69 - 1.11)
temp_amplitude	275	Disorders of mineral metabolism	526	59162	0.282636	-0.0600384	0.05588	-0.0525817	0.0489398	0.502917	1.11 (0.92 - 1.35)
temp_amplitude	740.11	Osteoarthrosis, localized, primary	274	53581	0.282982	-0.0818323	0.0762192	-0.0716688	0.0667528	0.502917	1.15 (0.89 - 1.50)
temp_amplitude	733	Other disorders of bone and cartilage	353	57842	0.28826	-0.0708867	0.0667517	-0.0620826	0.0584612	0.509656	1.13 (0.90 - 1.42)
temp_amplitude	510	Other diseases of lung	255	59538	0.290006	0.0808896	0.0764473	0.0708431	0.0669526	0.509688	0.87 (0.67 - 1.13)
temp_amplitude	788	Syncope and collapse	845	58096	0.291739	0.0433266	0.0410946	0.0379455	0.0359907	0.509688	0.93 (0.80 - 1.07)
temp_amplitude	728	Disorders of muscle, ligament, and fascia	352	56346	0.292736	0.0650768	0.0618519	0.0569943	0.0541699	0.509688	0.89 (0.72 - 1.10)
temp_amplitude	418.1	Precordial pain	356	55976	0.296485	-0.0725857	0.0695265	-0.0635706	0.0608913	0.513608	1.14 (0.89 - 1.44)
temp_amplitude	433.21	Cerebral artery occlusion, with cerebral infarction	224	58354	0.298711	-0.0916525	0.0881951	-0.0802693	0.0772413	0.514864	1.17 (0.87 - 1.59)
temp_amplitude	858	Complication of internal orthopedic device	274	57762	0.307343	0.0792025	0.0775877	0.0693656	0.0679514	0.525929	0.87 (0.67 - 1.14)
temp_amplitude	244.4	Hypothyroidism NOS	769	55196	0.308198	-0.0444873	0.0436573	-0.038962	0.0382351	0.525929	1.08 (0.93 - 1.26)
temp_amplitude	276.4	Acid-base balance disorder	224	59082	0.311692	-0.0923331	0.0912673	-0.0808654	0.079932	0.529259	1.18 (0.86 - 1.61)
temp_amplitude	1011	Complications of surgical and medical procedures	291	59181	0.316538	-0.0707517	0.0706388	-0.0619644	0.0618655	0.532461	1.13 (0.89 - 1.44)
temp_amplitude	195	Cancer, suspected or other	2279	53618	0.321368	-0.0253615	0.025575	-0.0222116	0.0223986	0.532461	1.05 (0.96 - 1.14)
temp_amplitude	433.2	Occlusion of cerebral arteries	439	58139	0.321659	-0.0601196	0.0606622	-0.0526528	0.053128	0.532461	1.11 (0.90 - 1.37)
temp_amplitude	277	Other disorders of metabolism	311	59385	0.323319	-0.0638799	0.0646779	-0.055946	0.056645	0.532461	1.12 (0.90 - 1.40)
temp_amplitude	579	Other symptoms involving abdomen and pelvis	486	56463	0.323469	-0.0521421	0.05281	-0.0456661	0.046251	0.532461	1.10 (0.91 - 1.31)
temp_amplitude	292.1	Aphasia/speech disturbance	229	59136	0.324014	-0.0777496	0.0788342	-0.0680932	0.069043	0.532461	1.15 (0.87 - 1.50)
temp_amplitude	317	Alcohol-related disorders	1078	56146	0.324444	-0.0355032	0.0360305	-0.0310937	0.0315555	0.532461	1.06 (0.94 - 1.20)
temp_amplitude	564.9	Personal history of diseases of digestive system	1479	48449	0.328939	-0.0317947	0.0325681	-0.0278458	0.0285232	0.532914	1.06 (0.95 - 1.18)
temp_amplitude	80	Postoperative infection	305	58963	0.329371	-0.069775	0.0715362	-0.061109	0.0626514	0.532914	1.13 (0.88 - 1.44)
temp_amplitude	411.4	Coronary atherosclerosis	1343	54840	0.331369	-0.0324449	0.0334015	-0.0284152	0.0292531	0.532914	1.06 (0.94 - 1.19)
temp_amplitude	459.9	Circulatory disease NEC	2210	55913	0.332104	-0.0259633	0.0267695	-0.0227387	0.0234447	0.532914	1.05 (0.95 - 1.15)
temp_amplitude	550.1	Inguinal hernia	845	52971	0.332489	0.0402986	0.041583	0.0352936	0.0364184	0.532914	0.93 (0.81 - 1.07)
temp_amplitude	426.31	Right bundle branch block	295	56336	0.33905	-0.0688387	0.0720037	-0.060289	0.0630609	0.540903	1.13 (0.88 - 1.44)
temp_amplitude	619	Noninflammatory female genital disorders	310	58192	0.341112	-0.0674953	0.0709006	-0.0591124	0.0620948	0.541673	1.13 (0.88 - 1.44)
temp_amplitude	459	Other disorders of circulatory system	2219	55904	0.352687	-0.0248834	0.0267739	-0.0217929	0.0234486	0.555505	1.04 (0.95 - 1.15)
temp_amplitude	600	Hyperplasia of prostate	1415	56049	0.358148	-0.029602	0.0322146	-0.0259255	0.0282136	0.555505	1.05 (0.94 - 1.18)
temp_amplitude	454.1	Varicose veins of lower extremity	337	53681	0.359583	0.0593028	0.0647297	0.0519375	0.0566903	0.555505	0.90 (0.72 - 1.13)
temp_amplitude	159	Malignant neoplasm of other and ill-defined sites within the digestive organs and peritoneum	496	58470	0.361203	-0.0481313	0.0527134	-0.0421534	0.0461664	0.555505	1.09 (0.91 - 1.30)
temp_amplitude	428.1	Congestive heart failure (CHF) NOS	333	59070	0.36129	-0.0614955	0.0673621	-0.0538578	0.0589957	0.555505	1.11 (0.88 - 1.40)
temp_amplitude	689	Disorder of skin and subcutaneous tissue NOS	675	58390	0.361382	0.0418041	0.0458009	0.0366121	0.0401125	0.555505	0.93 (0.79 - 1.09)
temp_amplitude	442.1	Aortic aneurysm	251	58709	0.362517	0.0648327	0.0711994	0.0567805	0.0623565	0.555505	0.89 (0.70 - 1.14)
temp_amplitude	735.2	Acquired toe deformities	272	58076	0.362779	0.0609897	0.0670155	0.0534148	0.0586922	0.555505	0.90 (0.71 - 1.13)
temp_amplitude	189.2	Cancer of bladder	219	59185	0.367114	-0.0774097	0.0858302	-0.0677955	0.0751702	0.559644	1.15 (0.85 - 1.54)
temp_amplitude	367.2	Astigmatism	464	59070	0.370734	0.0499345	0.0557865	0.0437327	0.0488579	0.561427	0.92 (0.76 - 1.11)
temp_amplitude	870	Open wounds of head; neck; and trunk	357	58167	0.371556	-0.060785	0.0680255	-0.0532356	0.0595768	0.561427	1.11 (0.88 - 1.40)
temp_amplitude	782.3	Edema	327	59401	0.374006	-0.0603516	0.0678875	-0.052856	0.0594559	0.561453	1.11 (0.88 - 1.40)
temp_amplitude	783	Fever of unknown origin	446	58998	0.374847	-0.0490776	0.0553031	-0.0429822	0.0484345	0.561453	1.09 (0.90 - 1.32)
temp_amplitude	965.1	Opiates and related narcotics causing adverse effects in therapeutic use	299	56310	0.3843	-0.061383	0.0705551	-0.0537593	0.0617922	0.573108	1.11 (0.87 - 1.42)
temp_amplitude	455	Hemorrhoids	230	53788	0.394772	-0.0708975	0.0833112	-0.0620921	0.072964	0.583743	1.13 (0.85 - 1.51)
temp_amplitude	276.1	Electrolyte imbalance	1097	58209	0.396825	0.0324223	0.0382651	0.0283954	0.0335126	0.583743	0.94 (0.83 - 1.08)
temp_amplitude	394.7	Disease of tricuspid valve	331	58565	0.396893	-0.0548266	0.0647163	-0.0480172	0.0566786	0.583743	1.10 (0.88 - 1.37)
temp_amplitude	411.3	Angina pectoris	689	55494	0.399672	-0.0401109	0.047626	-0.0351292	0.0417109	0.583743	1.07 (0.91 - 1.26)
temp_amplitude	8	Intestinal infection	232	59211	0.39994	-0.0675032	0.080196	-0.0591194	0.0702357	0.583743	1.13 (0.85 - 1.48)
temp_amplitude	564	Functional digestive disorders	1948	47980	0.404358	-0.0235381	0.0282277	-0.0206146	0.0247219	0.58508	1.04 (0.95 - 1.15)
temp_amplitude	1009	Injury, NOS	418	58564	0.404575	-0.0517191	0.0620522	-0.0452956	0.0543454	0.58508	1.09 (0.88 - 1.35)
temp_amplitude	960.2	Allergy/adverse effect of penicillin	1840	54769	0.405974	-0.0233597	0.0281103	-0.0204584	0.0246191	0.58508	1.04 (0.95 - 1.15)
temp_amplitude	586	Other disorders of the kidney and ureters	478	58192	0.415886	-0.0445819	0.0547972	-0.0390448	0.0479914	0.59487	1.08 (0.90 - 1.31)
temp_amplitude	785	Abdominal pain	1945	52812	0.416235	-0.0222156	0.0273264	-0.0194564	0.0239325	0.59487	1.04 (0.95 - 1.14)
temp_amplitude	687	Symptoms affecting skin	485	58778	0.420128	-0.0437682	0.0542895	-0.0383322	0.0475468	0.595622	1.08 (0.90 - 1.30)
temp_amplitude	427.9	Palpitations	350	56281	0.420235	-0.0539804	0.066972	-0.047276	0.0586541	0.595622	1.10 (0.87 - 1.38)
temp_amplitude	288.11	Neutropenia	327	58786	0.426206	0.0535613	0.0673135	0.046909	0.0589532	0.599134	0.91 (0.72 - 1.15)
temp_amplitude	288.1	Decreased white blood cell count	327	58786	0.426206	0.0535613	0.0673135	0.046909	0.0589532	0.599134	0.91 (0.72 - 1.15)
temp_amplitude	411.2	Myocardial infarction	664	55519	0.428178	-0.039996	0.05048	-0.0350285	0.0442104	0.599449	1.07 (0.90 - 1.28)
temp_amplitude	214	Lipoma	268	58478	0.429931	0.0578223	0.0732568	0.0506408	0.0641584	0.599457	0.90 (0.70 - 1.16)
temp_amplitude	276	Disorders of fluid, electrolyte, and acid-base balance	1612	57694	0.436817	-0.0243905	0.0313673	-0.0213612	0.0274715	0.606592	1.04 (0.94 - 1.16)
temp_amplitude	288	Diseases of white blood cells	438	58675	0.440493	0.0445778	0.0577911	0.0390413	0.0506135	0.60923	0.92 (0.76 - 1.13)
temp_amplitude	496.3	Bronchiectasis	211	51646	0.453486	-0.0629902	0.0840299	-0.0551668	0.0735935	0.624682	1.12 (0.84 - 1.49)
temp_amplitude	586.2	Cyst of kidney, acquired	270	58400	0.459944	-0.0547014	0.074027	-0.0479075	0.0648329	0.631043	1.10 (0.85 - 1.42)
temp_amplitude	198.2	Secondary malignancy of respiratory organs	291	55606	0.47408	0.0513494	0.0717315	0.0449719	0.0628224	0.646796	0.91 (0.71 - 1.17)
temp_amplitude	290	Delirium dementia and amnestic and other cognitive disorders	677	58688	0.475197	-0.0353636	0.0495254	-0.0309715	0.0433744	0.646796	1.06 (0.90 - 1.26)
temp_amplitude	782	Symptoms involving skin and other integumentary tissue	355	59373	0.493434	-0.044385	0.0648091	-0.0388724	0.0567599	0.668964	1.08 (0.87 - 1.35)
temp_amplitude	618.1	Prolapse of vaginal walls	263	57855	0.496987	-0.048747	0.0717671	-0.0426927	0.0628537	0.670295	1.09 (0.85 - 1.39)
temp_amplitude	189.21	Malignant neoplasm of bladder	201	59203	0.50011	-0.0580067	0.0860229	-0.0508023	0.0753389	0.670295	1.11 (0.82 - 1.49)
temp_amplitude	740.1	Osteoarthritis; localized	1220	52635	0.500279	-0.0236732	0.0351208	-0.020733	0.0307588	0.670295	1.04 (0.92 - 1.18)
temp_amplitude	915	Superficial injury without mention of infection	538	58758	0.513992	-0.0339594	0.0520345	-0.0297417	0.0455718	0.68599	1.06 (0.89 - 1.27)
temp_amplitude	426.91	Cardiac pacemaker in situ	279	56352	0.519589	-0.0481972	0.0748428	-0.0422112	0.0655474	0.690771	1.09 (0.84 - 1.41)
temp_amplitude	275.5	Disorders of calcium/phosphorus metabolism	337	59351	0.541624	-0.0424238	0.0695063	-0.0371548	0.0608736	0.712563	1.08 (0.85 - 1.37)
temp_amplitude	250.4	Abnormal glucose	215	57174	0.542266	0.0468926	0.07695	0.0410686	0.0673929	0.712563	0.92 (0.71 - 1.20)
temp_amplitude	41.1	Staphylococcus infections	203	57738	0.542563	-0.052018	0.0854237	-0.0455574	0.0748141	0.712563	1.10 (0.82 - 1.47)
temp_amplitude	721	Spondylosis and allied disorders	259	56805	0.54429	-0.0457743	0.075493	-0.0400892	0.0661169	0.712563	1.08 (0.84 - 1.40)
temp_amplitude	622	Polyp of female genital organs	301	57575	0.546384	0.0439604	0.0728802	0.0385006	0.0638285	0.712585	0.93 (0.72 - 1.19)
temp_amplitude	859	Complication due to other implant and internal device	264	57772	0.555569	-0.0466803	0.0791949	-0.0408826	0.0693589	0.721818	1.09 (0.83 - 1.42)
temp_amplitude	764	Sciatica	212	59008	0.568106	-0.0479505	0.0839993	-0.041995	0.0735667	0.735322	1.09 (0.82 - 1.45)
temp_amplitude	550	Abdominal hernia	3321	50495	0.571538	-0.012059	0.0213137	-0.0105613	0.0186666	0.736983	1.02 (0.95 - 1.10)
temp_amplitude	367	Disorders of refraction and accommodation; blindness and low vision	939	58595	0.574681	-0.0227373	0.0405176	-0.0199133	0.0354853	0.73826	1.04 (0.91 - 1.20)
temp_amplitude	1002	Symptoms concerning nutrition, metabolism, and development	780	58528	0.577566	-0.0238066	0.0427451	-0.0208498	0.0374362	0.739199	1.04 (0.90 - 1.21)
temp_amplitude	165.1	Cancer of bronchus; lung	277	59482	0.583599	0.0396674	0.0723679	0.0347408	0.0633798	0.742394	0.93 (0.73 - 1.20)
temp_amplitude	1100	Family history	519	59041	0.584391	0.0281219	0.0514129	0.0246292	0.0450274	0.742394	0.95 (0.80 - 1.14)
temp_amplitude	351	Other peripheral nerve disorders	597	57506	0.587459	-0.026518	0.0488792	-0.0232245	0.0428084	0.743537	1.05 (0.89 - 1.24)
temp_amplitude	153	Colorectal cancer	493	58578	0.592395	0.0298048	0.0556716	0.0261031	0.0487572	0.743648	0.95 (0.78 - 1.15)
temp_amplitude	112	Candidiasis	348	59266	0.594073	0.033728	0.0632864	0.029539	0.0554263	0.743648	0.94 (0.76 - 1.17)
temp_amplitude	375	Disorders of lacrimal system	225	58525	0.595379	0.0453639	0.0854219	0.0397297	0.0748126	0.743648	0.92 (0.69 - 1.24)
temp_amplitude	722.9	Other and unspecified disc disorder	303	56761	0.596219	-0.0368609	0.0695691	-0.0322828	0.0609287	0.743648	1.07 (0.84 - 1.35)
temp_amplitude	426.9	Cardiac pacemaker/device in situ	294	56337	0.598858	-0.0385561	0.0732945	-0.0337675	0.0641914	0.744233	1.07 (0.83 - 1.38)
temp_amplitude	362.2	Degeneration of macula and posterior pole of retina	633	56471	0.61316	-0.0245925	0.0486434	-0.0215382	0.0426019	0.758911	1.04 (0.88 - 1.23)
temp_amplitude	532	Dysphagia	575	53312	0.615734	-0.025959	0.0517209	-0.0227349	0.0452972	0.758911	1.05 (0.88 - 1.25)
temp_amplitude	433.3	Cerebral ischemia	444	58134	0.617307	-0.0295297	0.0590983	-0.0258621	0.0517583	0.758911	1.05 (0.86 - 1.29)
temp_amplitude	726.1	Enthesopathy	432	56266	0.622561	-0.0279598	0.0568029	-0.0244872	0.049748	0.760923	1.05 (0.86 - 1.28)
temp_amplitude	290.1	Dementias	284	59081	0.62338	-0.0365259	0.074381	-0.0319894	0.0651429	0.760923	1.07 (0.83 - 1.38)
temp_amplitude	681.5	Cellulitis and abscess of leg, except foot	450	58182	0.635401	-0.0292061	0.0615984	-0.0255788	0.0539479	0.766274	1.05 (0.85 - 1.30)
temp_amplitude	681.6	Cellulitis and abscess of foot, toe	450	58182	0.635401	-0.0292061	0.0615984	-0.0255788	0.0539479	0.766274	1.05 (0.85 - 1.30)
temp_amplitude	681.3	Cellulitis and abscess of arm/hand	450	58182	0.635401	-0.0292061	0.0615984	-0.0255788	0.0539479	0.766274	1.05 (0.85 - 1.30)
temp_amplitude	318	Tobacco use disorder	724	56500	0.6367	-0.021403	0.0453148	-0.0187447	0.0396867	0.766274	1.04 (0.89 - 1.21)
temp_amplitude	362	Other retinal disorders	788	56140	0.640576	-0.0203943	0.0436809	-0.0178614	0.0382557	0.768243	1.04 (0.89 - 1.20)
temp_amplitude	202	Cancer of other lymphoid, histiocytic tissue	226	59170	0.651529	-0.03515	0.0778277	-0.0307844	0.0681616	0.778657	1.06 (0.81 - 1.39)
temp_amplitude	568	Other disorders of peritoneum	457	56589	0.656395	-0.0251761	0.0565887	-0.0220492	0.0495604	0.780313	1.05 (0.86 - 1.27)
temp_amplitude	717	Polymyalgia Rheumatica	296	59373	0.657465	-0.0329175	0.0742361	-0.0288292	0.0650161	0.780313	1.06 (0.82 - 1.37)
temp_amplitude	379.3	Aphakia and other disorders of lens	597	58153	0.665718	-0.0218033	0.0504668	-0.0190953	0.0441989	0.787384	1.04 (0.87 - 1.24)
temp_amplitude	198.1	Secondary malignancy of lymph nodes	603	55294	0.672843	-0.0209265	0.0495596	-0.0183274	0.0434043	0.792796	1.04 (0.88 - 1.23)
temp_amplitude	535.8	Other specified gastritis	825	55330	0.674917	-0.0179924	0.0428993	-0.0157577	0.0375712	0.792796	1.03 (0.89 - 1.20)
temp_amplitude	561	Symptoms involving digestive system	1212	48716	0.680731	0.014013	0.0340563	0.0122726	0.0298265	0.796338	0.98 (0.87 - 1.10)
temp_amplitude	560	Intestinal obstruction without mention of hernia	336	49592	0.682575	-0.0273031	0.0667637	-0.0239121	0.0584717	0.796338	1.05 (0.83 - 1.32)
temp_amplitude	345	Epilepsy, recurrent seizures, convulsions	271	58419	0.691677	0.0280903	0.0708315	0.0246015	0.0620342	0.804221	0.95 (0.75 - 1.21)
temp_amplitude	512.8	Cough	364	58575	0.696954	-0.0239251	0.0614352	-0.0209536	0.053805	0.807618	1.04 (0.84 - 1.29)
temp_amplitude	365	Glaucoma	747	57157	0.73541	-0.01445	0.0427594	-0.0126553	0.0374487	0.849312	1.03 (0.89 - 1.19)
temp_amplitude	204	Leukemia	205	59191	0.754171	0.0304124	0.0971195	0.0266352	0.0850574	0.86372	0.95 (0.68 - 1.32)
temp_amplitude	362.29	Macular degeneration (senile) of retina NOS	645	56494	0.755474	-0.0150795	0.0484201	-0.0132066	0.0424063	0.86372	1.03 (0.87 - 1.21)
temp_amplitude	564.1	Irritable Bowel Syndrome	339	49589	0.755785	0.0210346	0.0676309	0.0184221	0.0592312	0.86372	0.96 (0.76 - 1.22)
temp_amplitude	595	Hydronephrosis	276	58402	0.757959	-0.0219994	0.071389	-0.0192671	0.0625225	0.86372	1.04 (0.81 - 1.33)
temp_amplitude	211	Benign neoplasm of other parts of digestive system	855	58389	0.777715	-0.0119985	0.0425031	-0.0105083	0.0372242	0.883299	1.02 (0.88 - 1.18)
temp_amplitude	702	Degenerative skin conditions and other dermatoses	702	57725	0.786009	-0.0122036	0.0449494	-0.0106879	0.0393667	0.887526	1.02 (0.88 - 1.19)
temp_amplitude	593	Hematuria	566	55740	0.789322	-0.0130557	0.0488629	-0.0114342	0.0427941	0.887526	1.02 (0.87 - 1.21)
temp_amplitude	366.2	Senile cataract	2107	54804	0.789363	-0.0070559	0.026413	-0.00617956	0.0231325	0.887526	1.01 (0.92 - 1.11)
temp_amplitude	198.4	Secondary malignant neoplasm of liver	350	55547	0.791787	-0.0167427	0.0634216	-0.0146633	0.0555446	0.887526	1.03 (0.83 - 1.28)
temp_amplitude	427.1	Paroxysmal tachycardia, unspecified	258	56373	0.803859	-0.0184466	0.0742749	-0.0161556	0.06505	0.898122	1.03 (0.80 - 1.33)
temp_amplitude	702.2	Seborrheic keratosis	307	58764	0.819901	-0.0152142	0.0668249	-0.0133246	0.0585253	0.913072	1.03 (0.82 - 1.29)
temp_amplitude	427.3	Other specified cardiac dysrhythmias	488	56143	0.856441	-0.01037	0.0573226	-0.00908207	0.0502031	0.950456	1.02 (0.84 - 1.24)
temp_amplitude	1019	Other ill-defined and unknown causes of morbidity and mortality	1182	56677	0.861563	0.00629939	0.0361234	0.00551701	0.0316369	0.950456	0.99 (0.87 - 1.12)
temp_amplitude	531	Peptic ulcer (excl. esophageal)	490	58192	0.863243	0.00963946	0.0559627	0.00844225	0.0490122	0.950456	0.98 (0.81 - 1.19)
temp_amplitude	364	Corneal opacity and other disorders of cornea	296	57608	0.865381	-0.0123534	0.0728689	-0.0108191	0.0638187	0.950456	1.02 (0.80 - 1.31)
temp_amplitude	442	Other aneurysm	313	58647	0.868688	0.0109349	0.0661416	0.00957681	0.0579268	0.950456	0.98 (0.78 - 1.23)
temp_amplitude	172.1	Melanomas of skin, dx or hx	246	57701	0.875029	0.0111031	0.0705974	0.00972412	0.0618293	0.950456	0.98 (0.77 - 1.25)
temp_amplitude	172.11	Melanomas of skin	246	57701	0.875029	0.0111031	0.0705974	0.00972412	0.0618293	0.950456	0.98 (0.77 - 1.25)
temp_amplitude	560.4	Other intestinal obstruction	258	49670	0.875639	0.0122724	0.0784181	0.0107482	0.0686786	0.950456	0.98 (0.75 - 1.28)
temp_amplitude	198.6	Secondary malignancy of bone	321	55576	0.882077	0.0100165	0.0675257	0.0087725	0.059139	0.954424	0.98 (0.78 - 1.24)
temp_amplitude	618	Genital prolapse	426	57692	0.890941	-0.00766949	0.0559353	-0.00671695	0.0489881	0.960983	1.01 (0.84 - 1.23)
temp_amplitude	695	Erythematous conditions	254	57999	0.901427	0.00959485	0.0774658	0.00840317	0.0678446	0.96416	0.98 (0.75 - 1.28)
temp_amplitude	443.9	Peripheral vascular disease, unspecified	206	58754	0.905357	-0.0102957	0.0865932	-0.00901699	0.0758384	0.96416	1.02 (0.76 - 1.37)
temp_amplitude	870.3	Other open wound of head and face	297	58227	0.906704	-0.00874863	0.0746493	-0.00766206	0.0653779	0.96416	1.02 (0.79 - 1.31)
temp_amplitude	317.1	Alcoholism	830	56394	0.907894	-0.00474326	0.0409978	-0.00415415	0.0359059	0.96416	1.01 (0.88 - 1.16)
temp_amplitude	578.8	Hemorrhage of rectum and anus	315	56634	0.907941	-0.00786727	0.0680347	-0.00689016	0.0595849	0.96416	1.01 (0.80 - 1.28)
temp_amplitude	379	Other disorders of eye	979	57771	0.913275	0.00425404	0.0390607	0.00372569	0.0342094	0.96431	0.99 (0.87 - 1.14)
temp_amplitude	366	Cataract	3744	53167	0.913705	-0.00214239	0.0197698	-0.0018763	0.0173144	0.96431	1.00 (0.94 - 1.07)
temp_amplitude	851	Complications of transplants and reattached limbs	450	57586	0.920691	0.00603301	0.0605943	0.00528371	0.0530685	0.968702	0.99 (0.80 - 1.22)
temp_amplitude	597	Other disorders of urethra and urinary tract	215	57707	0.92767	0.00765524	0.0843303	0.00670447	0.0738565	0.970833	0.99 (0.74 - 1.32)
temp_amplitude	704	Diseases of hair and hair follicles	201	58817	0.92925	-0.00754899	0.0850226	-0.00661141	0.0744628	0.970833	1.01 (0.76 - 1.36)
temp_amplitude	939	Atopic/contact dermatitis due to other or unspecified	346	56774	0.932973	-0.00564445	0.0671115	-0.00494341	0.0587763	0.970833	1.01 (0.80 - 1.27)
temp_amplitude	550.4	Umbilical hernia	214	53602	0.936648	0.00632514	0.0795776	0.00553956	0.0696941	0.970833	0.99 (0.75 - 1.30)
temp_amplitude	1015	Effects of other external causes	246	59305	0.936868	0.00602436	0.0760582	0.00527614	0.0666118	0.970833	0.99 (0.76 - 1.28)
temp_amplitude	558	Noninfectious gastroenteritis	355	49573	0.942901	-0.00474141	0.0661981	-0.00415253	0.0579763	0.971389	1.01 (0.80 - 1.27)
temp_amplitude	165	Cancer within the respiratory system	317	59442	0.943068	-0.00485115	0.0679301	-0.00424864	0.0594932	0.971389	1.01 (0.80 - 1.27)
temp_amplitude	598	Abnormal findings on examination of urine	236	59165	0.950304	-0.00450322	0.072254	-0.00394392	0.0632801	0.975911	1.01 (0.79 - 1.29)
temp_amplitude	702.1	Actinic keratosis	453	58618	0.958213	0.00294187	0.0561461	0.00257649	0.0491728	0.97958	0.99 (0.82 - 1.21)
temp_amplitude	871	Open wounds of extremities	312	58212	0.959589	0.00344891	0.0680669	0.00302056	0.059613	0.97958	0.99 (0.79 - 1.26)
temp_amplitude	379.2	Disorders of vitreous body	288	58462	0.965585	-0.00304824	0.0706497	-0.00266965	0.0618751	0.980289	1.01 (0.79 - 1.28)
temp_amplitude	568.1	Peritoneal adhesions (postoperative) (postinfection)	437	56609	0.967043	-0.00237582	0.0575015	-0.00208075	0.0503598	0.980289	1.00 (0.82 - 1.22)
temp_amplitude	530.14	Reflux esophagitis	567	53729	0.968857	0.00192015	0.0491816	0.00168167	0.0430733	0.980289	1.00 (0.84 - 1.18)
temp_amplitude	714	Rheumatoid arthritis and other inflammatory polyarthropathies	273	55726	0.972618	0.00253787	0.0739378	0.00222267	0.0647548	0.9812	1.00 (0.77 - 1.28)
temp_amplitude	531.2	Gastric ulcer	319	58363	0.99376	-0.000551415	0.0705024	-0.000482929	0.0617461	0.998244	1.00 (0.79 - 1.28)
temp_amplitude	714.1	Rheumatoid arthritis	234	55765	0.995334	0.000449817	0.076917	0.00039395	0.067364	0.998244	1.00 (0.77 - 1.30)
temp_amplitude	687.4	Disturbance of skin sensation	229	59034	0.998966	-9.83254e-05	0.0758906	-8.61134e-05	0.066465	0.998966	1.00 (0.77 - 1.30)

## Sheet: By Sex
activity_var	phecode	meaning	N_cases_male	N_cases_female	N_controls	sex_diff_p	female_p	male_p	female_logHR	male_logHR	female_logHR_se	male_logHR_se	std_female_logHR	std_male_logHR	std_female_logHR_se	std_male_logHR_se	sex_diff_q
temp_amplitude	550	Abdominal hernia	1738	1583	50495	0.0124252	0.00932852	0.401991	-0.0834446	0.0239296	0.0320969	0.0285532	-0.0730809	0.0209576	0.0281105	0.0250069	0.856364
temp_amplitude	443	Peripheral vascular disease	207	211	58542	0.030609	0.00764975	0.753342	0.232907	-0.0256433	0.0873243	0.0816055	0.20398	-0.0224585	0.0764787	0.0714701	0.856364
temp_amplitude	561	Symptoms involving digestive system	432	780	48716	0.0415533	0.420514	0.0496416	-0.0349378	0.107341	0.0433724	0.0546809	-0.0305985	0.094009	0.0379856	0.0478895	0.856364
temp_amplitude	530	Diseases of esophagus	1333	1644	51319	0.0432762	0.000700086	0.673311	-0.103542	-0.0136433	0.0305475	0.0323602	-0.0906821	-0.0119488	0.0267535	0.0283411	0.856364
temp_amplitude	574	Cholelithiasis and cholecystitis	359	575	56343	0.0527226	0.00253895	0.920009	-0.157819	-0.00586922	0.0522812	0.0584453	-0.138218	-0.00514027	0.0457879	0.0511865	0.856364
temp_amplitude	689	Disorder of skin and subcutaneous tissue NOS	369	306	58390	0.0545897	0.372044	0.059294	-0.0615949	0.115651	0.0690022	0.0613205	-0.0539449	0.101287	0.0604322	0.0537045	0.856364
temp_amplitude	550.2	Diaphragmatic hernia	881	1376	51559	0.059346	0.00375447	0.953124	-0.101745	-0.00231342	0.0351077	0.0393546	-0.0891085	-0.0020261	0.0307474	0.0344668	0.856364
temp_amplitude	702.1	Actinic keratosis	241	212	58618	0.0614952	0.164908	0.209889	-0.117846	0.0938956	0.0848578	0.0748846	-0.10321	0.0822339	0.0743185	0.065584	0.856364
temp_amplitude	1019	Other ill-defined and unknown causes of morbidity and mortality	596	586	56677	0.0704768	0.149968	0.263147	0.074374	-0.0569818	0.0516614	0.0509228	0.0651368	-0.0499047	0.0452451	0.0445982	0.856364
temp_amplitude	726	Peripheral enthesopathies and allied syndromes	243	357	56098	0.076785	0.00888561	0.988174	-0.173648	-0.00105939	0.0663685	0.0714708	-0.152081	-0.000927816	0.0581256	0.0625942	0.856364
temp_amplitude	574.1	Cholelithiasis	293	495	56489	0.0811131	0.0189316	0.794566	-0.132186	0.0166924	0.0563241	0.0641061	-0.115768	0.0146192	0.0493287	0.0561442	0.856364
temp_amplitude	530.14	Reflux esophagitis	270	297	53729	0.0819133	0.215464	0.220997	-0.090142	0.0807387	0.0727727	0.0659694	-0.0789464	0.070711	0.0637343	0.0577761	0.856364
temp_amplitude	530.1	Esophagitis, GERD and related diseases	1192	1512	51592	0.0931849	0.00204943	0.559868	-0.0988905	-0.020026	0.0320763	0.0343477	-0.0866084	-0.0175388	0.0280925	0.0300817	0.856364
temp_amplitude	496	Chronic airway obstruction	442	398	51017	0.0977987	0.501708	0.0023669	-0.0419492	-0.186969	0.0624425	0.0615059	-0.0367391	-0.163748	0.0546872	0.0538669	0.856364
temp_amplitude	740	Osteoarthrosis	760	1186	51909	0.108367	0.507942	0.0081704	-0.0241533	-0.115486	0.0364827	0.0436629	-0.0211534	-0.101143	0.0319516	0.03824	0.856364
temp_amplitude	687	Symptoms affecting skin	209	276	58778	0.110499	0.636269	0.0885347	0.0343066	-0.141148	0.0725419	0.0828733	0.0300458	-0.123617	0.0635322	0.0725805	0.856364
temp_amplitude	578	Gastrointestinal hemorrhage	589	664	55696	0.115557	0.0274892	0.961185	-0.107409	0.00243192	0.0487228	0.0499716	-0.0940692	0.00212988	0.0426714	0.0437652	0.856364
temp_amplitude	386.9	Dizziness and giddiness (Light-headedness and vertigo)	260	322	57941	0.117556	0.93539	0.035087	-0.00535206	-0.166389	0.0660215	0.0789562	-0.00468734	-0.145723	0.0578217	0.0691499	0.856364
temp_amplitude	960	Poisoning by antibiotics	784	1509	54316	0.118821	0.0243755	0.761187	-0.0703904	0.0132442	0.0312685	0.0435774	-0.061648	0.0115992	0.027385	0.0381651	0.856364
temp_amplitude	512.7	Shortness of breath	321	394	58224	0.123746	0.0187914	0.998771	-0.143665	0.000108771	0.0611432	0.0706185	-0.125822	9.52617e-05	0.0535492	0.0618477	0.856364
temp_amplitude	278.1	Obesity	974	1145	56721	0.129832	1.6386e-06	0.00867574	-0.196531	-0.108381	0.0409991	0.0412946	-0.172122	-0.0949199	0.035907	0.0361658	0.856364
temp_amplitude	788	Syncope and collapse	451	394	58096	0.130859	0.0717208	0.795997	0.110709	-0.0143292	0.0614748	0.0554257	0.0969591	-0.0125496	0.0538397	0.0485419	0.856364
temp_amplitude	250.2	Type 2 diabetes	744	523	56122	0.13114	1.20544e-08	1.30447e-06	-0.345365	-0.229208	0.0606014	0.0473661	-0.302471	-0.200741	0.0530747	0.0414833	0.856364
temp_amplitude	681	Superficial cellulitis and abscess	314	272	58046	0.14086	0.0688573	0.845403	-0.143897	0.0141604	0.0790925	0.0726224	-0.126025	0.0124017	0.0692693	0.0636027	0.856364
temp_amplitude	278	Overweight, obesity and other hyperalimentation	976	1148	56716	0.140915	2.12366e-06	0.0084166	-0.194141	-0.108594	0.0409468	0.0412141	-0.170029	-0.095107	0.0358613	0.0360953	0.856364
temp_amplitude	458	Hypotension	580	559	56984	0.141608	0.933769	0.0409319	0.00444717	-0.104059	0.0535132	0.0509038	0.00389484	-0.0911346	0.0468669	0.0445816	0.856364
temp_amplitude	318	Tobacco use disorder	370	354	56500	0.146559	0.163485		-0.093456		0.0670682	0.0611498	-0.0818488		0.0587384	0.0535551	0.856364
temp_amplitude	401.1	Essential hypertension	2089	1951	40677	0.153154	0.00449252	1.72654e-07	-0.0834666	-0.140293	0.0293759	0.0268422	-0.0731001	-0.122869	0.0257274	0.0235084	0.856364
temp_amplitude	401	Hypertension	2089	1955	40673	0.154252	0.00433184	1.68741e-07	-0.0837791	-0.140452	0.029366	0.0268508	-0.0733738	-0.123008	0.0257188	0.023516	0.856364
temp_amplitude	599.2	Retention of urine	729	246	55969	0.17989	0.672192	0.0589349	0.0319363	-0.0864558	0.0754742	0.0457758	0.0279698	-0.075718	0.0661003	0.0400905	0.936273
temp_amplitude	716.2	Unspecified monoarthritis	652	847	54392	0.182634	0.0272942	0.798879	-0.0978617	-0.0119213	0.0443358	0.0467871	-0.0857073	-0.0104406	0.0388293	0.0409762	0.936273
temp_amplitude	596	Other disorders of bladder	433	229	57260	0.186091	0.0325006	0.38515	-0.189071	-0.0497288	0.0884254	0.0572618	-0.165588	-0.0435525	0.077443	0.0501499	0.936273
temp_amplitude	386	Vertiginous syndromes and other disorders of vestibular system	323	424	57776	0.203013	0.260972	0.0106443	-0.0651571	-0.182046	0.057964	0.071274	-0.0570647	-0.159436	0.0507649	0.0624218	0.939874
temp_amplitude	1010	Other tests	235	278	57849	0.212059	0.0504776	0.000887552	-0.144184	-0.285358	0.0737178	0.0858494	-0.126277	-0.249917	0.0645621	0.0751869	0.939874
temp_amplitude	591	Urinary tract infection	496	517	55293	0.214073	0.395462	0.00862547	-0.0480108	-0.146758	0.0564997	0.0558747	-0.0420479	-0.128531	0.0494824	0.0489351	0.939874
temp_amplitude	379.3	Aphakia and other disorders of lens	245	352	58153	0.216746	0.274569	0.476604	-0.0696718	0.0574054	0.063767	0.080651	-0.0610186	0.0502757	0.0558472	0.0706342	0.939874
temp_amplitude	740.9	Osteoarthrosis NOS	308	474	53073	0.223527	0.245605	0.0103766	-0.0669777	-0.176173	0.0576851	0.0687364	-0.0586591	-0.154292	0.0505207	0.0601994	0.939874
temp_amplitude	350.2	Abnormality of gait	336	262	59068	0.228102	0.503381	0.0108722	-0.0534818	-0.183159	0.0799215	0.0719177	-0.0468394	-0.16041	0.0699953	0.0629856	0.939874
temp_amplitude	367	Disorders of refraction and accommodation; blindness and low vision	385	554	58595	0.238996	0.240451	0.565313	-0.0603444	0.0375614	0.0514068	0.0653277	-0.0528496	0.0328963	0.0450221	0.057214	0.939874
temp_amplitude	153	Colorectal cancer	239	254	58578	0.246674	0.195784	0.675261	0.0940759	-0.0357299	0.0727209	0.0852868	0.0823917	-0.0312923	0.063689	0.0746942	0.939874
temp_amplitude	530.11	GERD	775	1101	52420	0.248887	0.011009	0.505995	-0.0956562	-0.029126	0.0376242	0.0437929	-0.0837758	-0.0255086	0.0329513	0.0383538	0.939874
temp_amplitude	740.1	Osteoarthritis; localized	479	741	52635	0.250986	0.819541	0.1904	0.010529	-0.0715861	0.0461522	0.054671	0.00922128	-0.0626951	0.0404201	0.0478809	0.939874
temp_amplitude	512	Other symptoms of respiratory system	486	582	57871	0.259137	0.0261135	0.624053	-0.112556	-0.0274288	0.0505978	0.0559642	-0.0985764	-0.0240222	0.0443136	0.0490135	0.939874
temp_amplitude	960.2	Allergy/adverse effect of penicillin	674	1166	54769	0.264543	0.183426	0.695613	-0.0470532	0.0182572	0.0353709	0.0466637	-0.0412092	0.0159896	0.0309778	0.0408681	0.939874
temp_amplitude	573.7	Abnormal results of function study of liver	223	242	58524	0.276632	0.0934726	0.855794	-0.143119	-0.0148042	0.0853239	0.0814626	-0.125343	-0.0129656	0.0747267	0.071345	0.939874
temp_amplitude	564	Functional digestive disorders	989	959	47980	0.280353	0.136691	0.966529	-0.0596719	0.00168862	0.0400959	0.0402416	-0.0522607	0.00147889	0.035116	0.0352436	0.939874
temp_amplitude	418	Nonspecific chest pain	768	936	54628	0.287021	0.0358679	0.60714	-0.0823751	-0.0214382	0.0392558	0.0416956	-0.0721442	-0.0187756	0.0343802	0.036517	0.939874
temp_amplitude	532	Dysphagia	266	309	53312	0.297581	0.262258	0.731437	-0.0824692	0.0247526	0.0735629	0.07212	-0.0722266	0.0216784	0.0644265	0.0631628	0.939874
temp_amplitude	915	Superficial injury without mention of infection	254	284	58758	0.298998	0.841253	0.196677	0.0151812	-0.0935147	0.0757955	0.0724315	0.0132957	-0.0819002	0.0663817	0.0634356	0.939874
temp_amplitude	568	Other disorders of peritoneum	201	256	56589	0.303376	0.242279	0.746493	-0.09002	0.0271615	0.0769857	0.084022	-0.0788396	0.023788	0.0674241	0.0735865	0.939874
temp_amplitude	275	Disorders of mineral metabolism	248	278	59162	0.315596	0.137743	0.952267	-0.117078	-0.00475437	0.0788801	0.0794252	-0.102537	-0.00416388	0.0690832	0.0695606	0.939874
temp_amplitude	573	Other disorders of liver	407	437	58145	0.324155	0.0080485	0.217865	-0.160526	-0.0755566	0.0605754	0.0613172	-0.140589	-0.0661725	0.0530519	0.0537017	0.939874
temp_amplitude	366	Cataract	1519	2225	53167	0.338779	0.575988	0.436546	0.0143228	-0.0243591	0.0256105	0.0313083	0.0125439	-0.0213337	0.0224297	0.0274199	0.939874
temp_amplitude	395.1	Nonrheumatic mitral valve disorders	317	255	58324	0.341295	0.119465		-0.12218		0.0784705	0.0684723	-0.107006		0.0687245	0.0599681	0.939874
temp_amplitude	208	Benign neoplasm of colon	1271	1196	54646	0.351383	0.0305016	0.362207	-0.0778339	-0.0314033	0.0359756	0.0344649	-0.0681669	-0.027503	0.0315075	0.0301843	0.939874
temp_amplitude	172.2	Other non-epithelial cancer of skin	728	614	56605	0.361571	0.065844	0.507506	0.0917101	0.0301438	0.0498564	0.0454846	0.0803198	0.0264	0.0436643	0.0398355	0.939874
temp_amplitude	159	Malignant neoplasm of other and ill-defined sites within the digestive organs and peritoneum	241	255	58470	0.364449	0.998263	0.215918	-0.000156829	-0.0965286	0.0720391	0.0780057	-0.000137351	-0.0845398	0.0630919	0.0683174	0.939874
temp_amplitude	394.2	Mitral valve disease	319	257	58320	0.365081	0.146562		-0.114236		0.0786867	0.068255	-0.100048		0.0689138	0.0597778	0.939874
temp_amplitude	317	Alcohol-related disorders	622	456	56146	0.37046	0.198673	0.875548	-0.07316	-0.007299	0.0569187	0.0466045	-0.0640736	-0.00639247	0.0498494	0.0408162	0.939874
temp_amplitude	276.12	Hyposmolality and/or hyponatremia	260	313	58733	0.375858	0.0428089	0.00270881	0.141335	0.233873	0.0697757	0.0779842	0.123782	0.204826	0.0611096	0.0682986	0.939874
temp_amplitude	702	Degenerative skin conditions and other dermatoses	370	332	57725	0.386758	0.362373	0.770814	-0.0603965	0.0179262	0.0663076	0.0615364	-0.0528953	0.0156998	0.0580723	0.0538936	0.939874
temp_amplitude	366.2	Senile cataract	864	1243	54804	0.388828	0.676174	0.440299	0.014306	-0.0322681	0.0342503	0.041815	0.0125292	-0.0282604	0.0299964	0.0366216	0.939874
temp_amplitude	292	Neurological disorders	411	311	58643	0.390431	0.37352	0.0258164	-0.062367	-0.144265	0.0700832	0.064723	-0.054621	-0.126347	0.0613789	0.0566844	0.939874
temp_amplitude	790	Nonspecific findings on examination of blood	619	338	58088	0.403526	0.493582	0.0197551	-0.0436535	-0.109891	0.0637629	0.0471439	-0.0382318	-0.0962425	0.0558436	0.0412886	0.939874
temp_amplitude	716	Other arthropathies	1326	2025	52540	0.411064	0.000155402	0.0302078	-0.108525	-0.0723407	0.028693	0.0333774	-0.0950461	-0.063356	0.0251293	0.0292319	0.939874
temp_amplitude	716.9	Arthropathy NOS	1325	2023	52543	0.429196	0.000182689	0.0297653	-0.107408	-0.0725881	0.0287047	0.0334015	-0.0940681	-0.0635727	0.0251396	0.029253	0.939874
temp_amplitude	564.9	Personal history of diseases of digestive system	840	639	48449	0.431084	0.175032	0.708912	-0.0684392	-0.0161226	0.0504635	0.0431874	-0.0599391	-0.0141202	0.044196	0.0378236	0.939874
temp_amplitude	426.3	Bundle branch block	360	244	56027	0.431906	0.075903	0.277211	-0.151256	-0.0681938	0.0852162	0.0627585	-0.13247	-0.0597242	0.0746324	0.0549639	0.939874
temp_amplitude	579	Other symptoms involving abdomen and pelvis	209	277	56463	0.43558	0.794027	0.225517	-0.0177619	-0.102241	0.0680314	0.0843582	-0.0155559	-0.0895428	0.0595819	0.0738809	0.939874
temp_amplitude	790.6	Other abnormal blood chemistry	596	317	58132	0.447593	0.618022	0.0487496	-0.0323188	-0.0932645	0.064812	0.0473238	-0.0283049	-0.0816811	0.0567624	0.0414462	0.939874
temp_amplitude	578.9	Hemorrhage of gastrointestinal tract	359	417	56173	0.457483	0.0578776	0.397201	-0.120772	-0.0538889	0.0636771	0.0636511	-0.105772	-0.0471959	0.0557685	0.0557456	0.939874
temp_amplitude	563	Constipation	564	602	48762	0.472436	0.184884	0.0193778	-0.0681164	-0.120381	0.051375	0.051485	-0.0596564	-0.10543	0.0449943	0.0450906	0.939874
temp_amplitude	495	Asthma	286	430	51141	0.472485	0.159968	0.0261413	-0.0855838	-0.151087	0.060906	0.0679317	-0.0749543	-0.132322	0.0533415	0.0594947	0.939874
temp_amplitude	285	Other anemias	622	641	56092	0.473026	0.309782	0.051651	-0.048421	-0.0982076	0.0476735	0.0504656	-0.0424071	-0.0860103	0.0417525	0.0441978	0.939874
temp_amplitude	535	Gastritis and duodenitis	916	1125	54114	0.473231	0.444554	0.0840522	-0.0286983	-0.0675838	0.0375374	0.0391191	-0.025134	-0.0591899	0.0328753	0.0342605	0.939874
temp_amplitude	428	Congestive heart failure; nonhypertensive	555	329	58519	0.476629	0.0997092	0.246448	-0.118817	-0.0567552	0.072174	0.0489683	-0.10406	-0.0497062	0.06321	0.0428865	0.939874
temp_amplitude	994	Sepsis and SIRS	385	269	58985	0.479844	0.181552	0.609696	-0.100683	-0.0316983	0.075362	0.0620917	-0.0881784	-0.0277614	0.0660021	0.05438	0.939874
temp_amplitude	994.2	Sepsis	385	269	58985	0.479844	0.181552	0.609696	-0.100683	-0.0316983	0.075362	0.0620917	-0.0881784	-0.0277614	0.0660021	0.05438	0.939874
temp_amplitude	508	Pulmonary collapse; interstitial and compensatory emphysema	289	261	58051	0.49002	0.505577	0.0860359	-0.0499255	-0.120976	0.0749924	0.0704706	-0.0437248	-0.105951	0.0656784	0.0617182	0.939874
temp_amplitude	350	Abnormal movement	396	342	58928	0.511698	0.108203	0.00687538	-0.112928	-0.175804	0.0703022	0.0650445	-0.0989024	-0.153969	0.0615707	0.056966	0.939874
temp_amplitude	276.1	Electrolyte imbalance	520	577	58209	0.516985	0.960248	0.342971	0.00264613	0.052147	0.0530901	0.0549893	0.00231748	0.0456704	0.0464963	0.0481597	0.939874
temp_amplitude	411.3	Angina pectoris	421	268	55494	0.517497	0.958902	0.264884	-0.00396689	-0.0671582	0.0769791	0.0602358	-0.0034742	-0.0588172	0.0674184	0.0527545	0.939874
temp_amplitude	317.1	Alcoholism	459	371	56394	0.522585	0.588291	0.724476	-0.0336129	0.0192823	0.0620949	0.0547043	-0.0294382	0.0168875	0.0543827	0.04791	0.939874
temp_amplitude	288	Diseases of white blood cells	201	237	58675	0.523101	0.354991	0.999	0.0739986	0.000105023	0.0800027	0.0838049	0.064808	9.19793e-05	0.0700664	0.0733964	0.939874
temp_amplitude	965	Poisoning by analgesics, antipyretics, and antirheumatics	248	618	55743	0.524992	0.00235472	0.00838526	-0.151147	-0.211027	0.0496965	0.0800512	-0.132375	-0.184818	0.0435242	0.0701089	0.939874
temp_amplitude	519	Other diseases of respiratory system, not elsewhere classified	481	509	58004	0.525348	0.000648385	0.00942965	-0.186658	-0.138191	0.0547299	0.053231	-0.163475	-0.121028	0.0479325	0.0466197	0.939874
temp_amplitude	1002	Symptoms concerning nutrition, metabolism, and development	354	426	58528	0.535918	0.98276	0.404269	0.00127561	-0.0517186	0.059031	0.0620111	0.00111718	-0.0452952	0.0516994	0.0543094	0.939874
temp_amplitude	362.2	Degeneration of macula and posterior pole of retina	239	394	56471	0.540531	0.433182	0.867364	-0.048146	0.0132577	0.0614296	0.0793837	-0.0421663	0.0116111	0.0538001	0.0695243	0.939874
temp_amplitude	172	Skin cancer	860	737	56350	0.543212	0.0566341	0.244787	0.0852462	0.048187	0.0447223	0.0414296	0.0746587	0.0422022	0.0391678	0.0362841	0.939874
temp_amplitude	535.8	Other specified gastritis	369	456	55330	0.56568	0.97216	0.409808	-0.00207383	-0.051622	0.0594238	0.0626304	-0.00181626	-0.0452106	0.0520434	0.0548518	0.939874
temp_amplitude	365	Glaucoma	371	376	57157	0.566507	0.87686	0.515176	0.00928218	-0.0397237	0.0599041	0.0610383	0.00812934	-0.03479	0.052464	0.0534574	0.939874
temp_amplitude	195	Cancer, suspected or other	1340	939	53618	0.569332	0.782816	0.222533	-0.0110874	-0.0408724	0.0402227	0.0335069	-0.00971037	-0.0357961	0.0352271	0.0293454	0.939874
temp_amplitude	395	Heart valve disorders	425	325	58146	0.581008	0.256226	0.619358	-0.0793209	-0.0290671	0.0698643	0.0585133	-0.0694693	-0.025457	0.0611872	0.051246	0.939874
temp_amplitude	195.1	Malignant neoplasm, other	1326	925	53646	0.58691	0.684314	0.181219	-0.0164803	-0.045133	0.0405335	0.0337566	-0.0144334	-0.0395275	0.0354993	0.0295641	0.939874
temp_amplitude	519.8	Other diseases of respiratory system, NEC	464	487	58043	0.597212	0.000501621	0.00426242	-0.19388	-0.153065	0.0557145	0.0535554	-0.1698	-0.134054	0.0487948	0.0469039	0.939874
temp_amplitude	593	Hematuria	362	204	55740	0.599046	0.575833	0.898391	-0.0461828	0.00780707	0.0825455	0.0611388	-0.0404469	0.00683744	0.0722934	0.0535454	0.939874
temp_amplitude	480.11	Pneumococcal pneumonia	498	360	57062	0.600242	0.125293	0.0093836	-0.0998344	-0.14475	0.0651265	0.0557211	-0.087435	-0.126772	0.0570379	0.0488005	0.939874
temp_amplitude	990	Effects radiation NOS	439	472	58507	0.600448	0.154839	0.499944	-0.0821298	-0.039252	0.0577303	0.0581875	-0.0719293	-0.0343769	0.0505602	0.0509606	0.939874
temp_amplitude	459	Other disorders of circulatory system	1185	1034	55904	0.607808	0.296282	0.692137	-0.0421204	-0.0143252	0.0403281	0.0361786	-0.036889	-0.012546	0.0353194	0.0316852	0.939874
temp_amplitude	785	Abdominal pain	755	1190	52812	0.609905	0.307759	0.868875	-0.0356681	-0.00718617	0.0349709	0.0435293	-0.0312381	-0.00629365	0.0306275	0.038123	0.939874
temp_amplitude	280	Iron deficiency anemias	486	587	56282	0.622281	0.0749722	0.0201698	-0.0913394	-0.128497	0.051296	0.0553109	-0.0799951	-0.112538	0.0449251	0.0484413	0.939874
temp_amplitude	276.5	Hypovolemia	285	241	58780	0.622863	0.270344	0.0501803	-0.0886215	-0.141854	0.080399	0.0724329	-0.0776148	-0.124236	0.0704135	0.0634368	0.939874
temp_amplitude	851	Complications of transplants and reattached limbs	214	236	57586	0.636063	0.762588	0.71384	0.0258461	-0.0315397	0.0855593	0.0860088	0.022636	-0.0276225	0.0749329	0.0753265	0.939874
temp_amplitude	362.29	Macular degeneration (senile) of retina NOS	241	404	56494	0.63622	0.585467	0.858978	-0.0332167	0.0141173	0.0609015	0.0794558	-0.0290912	0.012364	0.0533376	0.0695875	0.939874
temp_amplitude	599	Other symptoms/disorders or the urinary system	1160	646	55138	0.638967	0.540502	0.100067	-0.0299894	-0.0583725	0.048998	0.035495	-0.0262647	-0.0511227	0.0429124	0.0310865	0.939874
temp_amplitude	250	Diabetes mellitus	850	626	55913	0.642288	8.05099e-06	2.47412e-06	-0.239008	-0.206836	0.0535433	0.0439119	-0.209323	-0.181147	0.0468932	0.0384581	0.939874
temp_amplitude	41	Bacterial infection NOS	432	435	57074	0.645262	0.00439241	0.025664	-0.178724	-0.13814	0.0627429	0.061911	-0.156527	-0.120983	0.0549503	0.0542217	0.939874
temp_amplitude	289	Other diseases of blood and blood-forming organs	253	229	58631	0.65155	0.33544	0.0870231	-0.0747195	-0.122373	0.0775731	0.0715081	-0.0654394	-0.107174	0.0679386	0.0626269	0.939874
temp_amplitude	389	Hearing loss	589	491	58172	0.663393	0.544931	0.176609	-0.0337975	-0.0661122	0.0558292	0.0489259	-0.0295999	-0.0579011	0.0488952	0.0428494	0.939874
temp_amplitude	416	Cardiomegaly	350	207	58488	0.664159	0.420633	0.0573554	-0.0725483	-0.120348	0.090086	0.0633214	-0.0635379	-0.105401	0.0788974	0.0554569	0.939874
temp_amplitude	411.8	Other chronic ischemic heart disease, unspecified	435	254	55494	0.666874	0.531455	0.126869	-0.050716	-0.0945642	0.0810436	0.0619457	-0.0444171	-0.0828194	0.070978	0.0542521	0.939874
temp_amplitude	459.9	Circulatory disease NEC	1181	1029	55913	0.671061	0.311894	0.620148	-0.0408769	-0.0178772	0.0404219	0.0360689	-0.0358	-0.0156569	0.0354015	0.0315892	0.939874
temp_amplitude	351	Other peripheral nerve disorders	224	373	57506	0.697546	0.837186		-0.01291		0.0628241	0.0798956	-0.0113066		0.0550214	0.0699726	0.939874
temp_amplitude	458.9	Hypotension NOS	347	353	57423	0.701023	0.579147	0.276167	-0.0365719	-0.0725608	0.0659392	0.0666325	-0.0320297	-0.0635488	0.0577496	0.0583568	0.939874
temp_amplitude	585.1	Acute renal failure	721	457	57492	0.704566	0.0314134	0.00149675	-0.126173	-0.15511	0.0586362	0.0488486	-0.110503	-0.135845	0.0513536	0.0427816	0.939874
temp_amplitude	585.3	Chronic renal failure [CKD]	300	201	58169	0.712192	0.0468557	0.0636663	-0.173384	-0.131859	0.0872327	0.071102	-0.15185	-0.115483	0.0763984	0.0622712	0.939874
temp_amplitude	198	Secondary malignant neoplasm	526	610	54761	0.712669	0.513818	0.287812	-0.0317562	-0.0588811	0.0486383	0.055395	-0.0278121	-0.0515681	0.0425975	0.0485149	0.939874
temp_amplitude	280.1	Iron deficiency anemias, unspecified or not due to blood loss	477	575	56303	0.722246	0.0480665	0.0202022	-0.102556	-0.129642	0.0518802	0.0558182	-0.0898184	-0.11354	0.0454367	0.0488856	0.939874
temp_amplitude	276	Disorders of fluid, electrolyte, and acid-base balance	813	799	57694	0.730722	0.707964	0.382329	-0.0168073	-0.0384216	0.0448685	0.04398	-0.0147199	-0.0336496	0.0392958	0.0385177	0.939874
temp_amplitude	798	Malaise and fatigue	219	266	58833	0.73214	0.299834	0.130708	-0.0816802	-0.119953	0.0787819	0.0793702	-0.0715356	-0.105055	0.0689972	0.0695125	0.939874
temp_amplitude	411.4	Coronary atherosclerosis	882	461	54840	0.735866	0.73826	0.297338	-0.0190869	-0.0428134	0.0571193	0.0410814	-0.0167163	-0.037496	0.0500252	0.0359791	0.939874
temp_amplitude	272.11	Hypercholesterolemia	1321	1091	49312	0.737754	0.0048325	0.00557335	-0.107441	-0.0906308	0.0381269	0.0326965	-0.0940971	-0.0793745	0.0333915	0.0286356	0.939874
temp_amplitude	379	Other disorders of eye	414	565	57771	0.745254	0.706353	0.911775	0.0190533	-0.00681131	0.0505716	0.0614741	0.0166869	-0.00596535	0.0442906	0.053839	0.939874
temp_amplitude	38	Septicemia	460	307	57174	0.745858	0.125323	0.181409	-0.105756	-0.0766783	0.0689949	0.0573755	-0.0926212	-0.0671549	0.0604257	0.0502495	0.939874
temp_amplitude	789	Nausea and vomiting	368	760	57566	0.752711	0.0778423	0.113798	-0.0785139	-0.103431	0.0445256	0.0654069	-0.0687625	-0.0905851	0.0389955	0.0572834	0.939874
temp_amplitude	783	Fever of unknown origin	216	230	58998	0.756259	0.377891	0.699023	-0.0661954	-0.0317352	0.0750694	0.0820795	-0.057974	-0.0277937	0.0657459	0.0718852	0.939874
temp_amplitude	562.1	Diverticulosis	1442	1608	46878	0.756277	4.81444e-05	0.00038137	-0.129031	-0.114958	0.0317463	0.0323584	-0.113006	-0.10068	0.0278034	0.0283395	0.939874
temp_amplitude	562	Diverticulosis and diverticulitis	1442	1608	46878	0.756277	4.81444e-05	0.00038137	-0.129031	-0.114958	0.0317463	0.0323584	-0.113006	-0.10068	0.0278034	0.0283395	0.939874
temp_amplitude	571	Chronic liver disease and cirrhosis	238	235	58516	0.78025	0.00950695	0.000475691	-0.251601	-0.287055	0.0970208	0.0821545	-0.220352	-0.251403	0.0849709	0.071951	0.939874
temp_amplitude	211	Benign neoplasm of other parts of digestive system	342	513	58389	0.781241	0.717563	0.956924	-0.0204145	0.00350997	0.0564377	0.064983	-0.017879	0.00307404	0.0494282	0.0569122	0.939874
temp_amplitude	272.1	Hyperlipidemia	1424	1203	49097	0.799036	0.00417498	0.00380674	-0.103899	-0.0916447	0.0362697	0.0316699	-0.090995	-0.0802625	0.031765	0.0277365	0.939874
temp_amplitude	411.2	Myocardial infarction	433	231	55519	0.800226	0.497062	0.587091	-0.0606843	-0.0332741	0.0893573	0.0612719	-0.0531473	-0.0291415	0.0782592	0.053662	0.939874
temp_amplitude	272	Disorders of lipoid metabolism	1436	1213	49075	0.800246	0.00305983	0.0025397	-0.107623	-0.0954398	0.0363388	0.0316176	-0.0942566	-0.0835863	0.0318256	0.0276907	0.939874
temp_amplitude	244.4	Hypothyroidism NOS	221	548	55196	0.807694	0.312667	0.698703	-0.0530866	-0.0301852	0.0525797	0.0779834	-0.0464933	-0.0264362	0.0460493	0.0682979	0.939874
temp_amplitude	300	Anxiety disorders	340	679	52500	0.82003	0.0225021	0.150031	-0.111326	-0.0929349	0.0487889	0.0645641	-0.0974991	-0.0813924	0.0427293	0.0565452	0.939874
temp_amplitude	411	Ischemic Heart Disease	1208	781	54194	0.820655	0.221181	0.0522662	-0.0560222	-0.0691736	0.0457925	0.0356393	-0.0490643	-0.0605823	0.0401051	0.0312129	0.939874
temp_amplitude	261	Vitamin deficiency	224	352	59046	0.823026	0.0329891	0.205371	-0.138907	-0.114055	0.0651466	0.0900629	-0.121654	-0.0998898	0.0570554	0.0788772	0.939874
temp_amplitude	426	Cardiac conduction disorders	714	411	55506	0.823295	0.306745	0.0540636	-0.0675895	-0.0853528	0.0661296	0.0443086	-0.0591949	-0.074752	0.0579163	0.0388055	0.939874
temp_amplitude	565	Anal and rectal conditions	562	549	55935	0.831168	0.0263077	0.0398172	-0.121487	-0.105496	0.0546833	0.0513202	-0.106398	-0.0923934	0.0478917	0.0449463	0.939874
temp_amplitude	290	Delirium dementia and amnestic and other cognitive disorders	387	290	58688	0.836149	0.471603	0.557754	-0.0580156	-0.0368691	0.0805914	0.0628971	-0.0508101	-0.03229	0.070582	0.0550853	0.939874
temp_amplitude	362	Other retinal disorders	323	465	56140	0.838858	0.824865	0.644756	-0.0127783	-0.0306939	0.0577438	0.0665725	-0.0111912	-0.0268818	0.0505721	0.0583043	0.939874
temp_amplitude	244	Hypothyroidism	240	591	55134	0.842305	0.236571	0.566945	-0.0605152	-0.0425613	0.051128	0.0743355	-0.0529992	-0.0372752	0.044778	0.0651031	0.939874
temp_amplitude	394	Rheumatic disease of the heart valves	576	441	57879	0.847489	0.19705	0.191878	-0.0792437	-0.0641247	0.0614292	0.0491361	-0.0694017	-0.0561604	0.0537997	0.0430334	0.939874
temp_amplitude	433	Cerebrovascular disease	599	460	57519	0.847924	0.255069	0.268445	-0.0686622	-0.0538114	0.0603293	0.0486255	-0.0601344	-0.047128	0.0528364	0.0425862	0.939874
temp_amplitude	480.1	Bacterial pneumonia	538	405	56977	0.85451	0.0321092	0.00642344	-0.131433	-0.146379	0.0613301	0.0537104	-0.115109	-0.128199	0.053713	0.0470396	0.939874
temp_amplitude	327	Sleep disorders	373	201	58612	0.854691	0.00295489	0.000153737	-0.259389	-0.239647	0.087266	0.0633156	-0.227173	-0.209883	0.0764276	0.0554519	0.939874
temp_amplitude	585	Renal failure	907	610	57153	0.861492	0.00873895	0.000806929	-0.132872	-0.144483	0.050674	0.0431242	-0.11637	-0.126539	0.0443803	0.0377682	0.939874
temp_amplitude	760	Back pain	311	459	58176	0.863983	0.0995687	0.25792	-0.0939353	-0.0785405	0.057036	0.0694238	-0.0822686	-0.0687858	0.0499521	0.0608014	0.939874
temp_amplitude	569	Other disorders of intestine	222	255	56569	0.883391	0.169858	0.144478	-0.106119	-0.122885	0.0773088	0.0842072	-0.092939	-0.107623	0.0677071	0.0737487	0.948772
temp_amplitude	480	Pneumonia	837	616	56467	0.88402	0.0154955	0.0103063	-0.121685	-0.111975	0.0502707	0.0436486	-0.106571	-0.0980681	0.0440271	0.0382275	0.948772
temp_amplitude	531	Peptic ulcer (excl. esophageal)	267	223	58192	0.889842	0.847665	0.991746	0.0164826	0.000766976	0.0858028	0.0741398	0.0144355	0.000671718	0.0751461	0.0649317	0.948772
temp_amplitude	198.1	Secondary malignancy of lymph nodes	261	342	55294	0.909975	0.80654	0.73021	-0.0157678	-0.0272879	0.064387	0.0791307	-0.0138095	-0.0238988	0.0563902	0.0693027	0.959924
temp_amplitude	722	Intervertebral disc disorders	248	304	56512	0.917167	0.254346	0.360534	-0.0806375	-0.0698165	0.0707436	0.0763565	-0.0706224	-0.0611453	0.0619573	0.0668731	0.959924
temp_amplitude	565.1	Anal and rectal polyp	366	342	56338	0.918188	0.187741	0.200081	-0.093023	-0.0831674	0.0706169	0.0649075	-0.0814696	-0.072838	0.0618463	0.056846	0.959924
temp_amplitude	300.1	Anxiety disorder	316	663	52540	0.94335	0.0272542	0.121568	-0.109291	-0.10339	0.0495008	0.0667797	-0.0957169	-0.090549	0.0433528	0.0584857	0.979866
temp_amplitude	428.2	Heart failure NOS	431	254	58718	0.949959	0.26527	0.133288	-0.0909733	-0.0847443	0.081662	0.0564488	-0.0796745	-0.0742191	0.0715197	0.0494379	0.980407
temp_amplitude	415	Pulmonary heart disease	243	224	58578	0.958374	0.249169	0.23451	-0.097358	-0.0913924	0.084485	0.0768765	-0.0852662	-0.0800415	0.0739921	0.0673285	0.982791
temp_amplitude	507	Pleurisy; pleural effusion	558	430	57613	0.975232	0.196811	0.144588	-0.072184	-0.0745352	0.0559267	0.0510894	-0.0632188	-0.0652779	0.0489806	0.0447442	0.98693
temp_amplitude	306	Other mental disorder	2582	1847	49090	0.97559	0.082262	0.0311955	-0.050168	-0.0513132	0.0288702	0.023816	-0.0439372	-0.0449402	0.0252846	0.0208581	0.98693
temp_amplitude	368	Visual disturbances	244	253	58941	0.9808	0.272215	0.302609	-0.0856876	-0.0829883	0.0780414	0.0805045	-0.0750453	-0.0726812	0.0683487	0.0705059	0.98693
temp_amplitude	427	Cardiac dysrhythmias	1007	866	54758	0.995313	0.313554	0.264229	-0.0438054	-0.0434627	0.0434667	0.0389293	-0.0383648	-0.0380647	0.0380681	0.0340943	0.995313

## Sheet: By Age
activity_var	phecode	meaning	N_cases	N_controls	age40-55_p	age40-55_logHR	age40-55_logHR_se	age55-60_logHR	age55-60_logHR_se	age55-60_p	age60-65_logHR	age60-65_logHR_se	age60-65_p	age65-70_logHR	age65-70_logHR_se	age65-70_p	age70-80_logHR	age70-80_logHR_se	age70-80_p	overall_age_diff_p	overall_age_diff_q
temp_amplitude	1002	Symptoms concerning nutrition, metabolism, and development	780	58528	0.368147	-0.110357	0.122625	0.0923288	0.121793	0.448403	-0.0169643	0.100208	0.865568	0.00108716	0.0787725	0.988989	-0.0605546	0.0742083	0.414495	0.776628	0.996406
temp_amplitude	1009	Injury, NOS	418	58564	0.71373	-0.0591665	0.161282	0.400179	0.182623	0.0284314	-0.175837	0.12868	0.171791	-0.0519033	0.105932	0.624157	-0.101066	0.106503	0.342646	0.133723	0.645215
temp_amplitude	1010	Other tests	513	57849	0.0416584	-0.286757	0.14078	-0.00249709	0.137985	0.985562	-0.250381	0.131805	0.0574818	-0.215532	0.0961629	0.0250053	-0.222765	0.108335	0.0397572	0.619046	0.929617
temp_amplitude	1019	Other ill-defined and unknown causes of morbidity and mortality	1182	56677	0.484736	0.0614903	0.088006	0.135757	0.099356	0.171822	-0.185743	0.0845788	0.0280849	0.0554156	0.0630109	0.379152	-0.0129648	0.0632972	0.83771	0.084049	0.600795
temp_amplitude	1100	Family history	519	59041	0.421449	-0.123322	0.153402	-0.00459918	0.16842	0.978214	0.0859916	0.115043	0.454777	0.158337	0.0935442	0.0905243	-0.0700509	0.0942657	0.457408	0.354811	0.744076
temp_amplitude	153	Colorectal cancer	493	58578	0.758862	0.0612297	0.199461	-0.29142	0.155303	0.0605914	0.0671059	0.127942	0.59993	0.123975	0.0965177	0.198976	0.0370939	0.0891903	0.677486	0.231962	0.714708
temp_amplitude	159	Malignant neoplasm of other and ill-defined sites within the digestive organs and peritoneum	496	58470	0.698616	0.0707628	0.18276	-0.463727	0.173798	0.0076259	-0.0935732	0.123558	0.448858	-0.104316	0.0956411	0.275403	0.125868	0.0919794	0.171177	0.0313749	0.522699
temp_amplitude	172	Skin cancer	1597	56350	0.65014	-0.0437115	0.0963727	0.213663	0.0881838	0.0153958	0.108764	0.0750012	0.147014	0.026781	0.0519567	0.606241	0.0730205	0.0494731	0.139954	0.282417	0.717191
temp_amplitude	172.2	Other non-epithelial cancer of skin	1342	56605	0.711656	-0.0398488	0.107806	0.317213	0.0978701	0.00119041	0.0730515	0.0825316	0.376084	0.0143856	0.0564603	0.798885	0.0530128	0.0534368	0.321166	0.0794381	0.597117
temp_amplitude	174	Breast cancer	896	56675	0.930513	0.00806144	0.0924483	-0.357382	0.113293	0.00160769	-0.0431462	0.0881787	0.624626	-0.144003	0.0759244	0.0578723	-0.0951537	0.091108	0.296298	0.117426	0.631843
temp_amplitude	174.1	Breast cancer [female]	896	56675	0.930513	0.00806144	0.0924483	-0.357382	0.113293	0.00160769	-0.0431462	0.0881787	0.624626	-0.144003	0.0759244	0.0578723	-0.0951537	0.091108	0.296298	0.117426	0.631843
temp_amplitude	174.11	Malignant neoplasm of female breast	846	56725	0.702598	-0.0379055	0.099277	-0.329909	0.116295	0.00455622	-0.0350663	0.0900611	0.697009	-0.146712	0.0774639	0.0582332	-0.0891209	0.0925726	0.335691	0.270057	0.714708
temp_amplitude	185	Cancer of prostate	1040	58049	0.963469	0.00758858	0.165689		0.122679			0.0830847			0.0624201			0.0624395		0.219071	0.714708
temp_amplitude	189	Cancer of urinary organs (incl. kidney and bladder)	416	58988	0.266198	-0.306281	0.275467	-0.139062	0.19698	0.480206	-0.0528003	0.136498	0.698888	-0.230275	0.102396	0.024521	0.0380998	0.0960143	0.691505	0.336361	0.740044
temp_amplitude	195	Cancer, suspected or other	2279	53618	0.705782	0.0313415	0.083018	0.0696354	0.0740708	0.347156	-0.00215997	0.057473	0.970021	-0.12841	0.0451542	0.00445768	0.0104922	0.0428403	0.806523	0.0766022	0.597117
temp_amplitude	195.1	Malignant neoplasm, other	2251	53646	0.725449	0.0295782	0.0842237	0.0557678	0.0748977	0.456522	-0.00446375	0.058152	0.938814	-0.134148	0.0453193	0.00307582	0.00833682	0.0430229	0.846351	0.0795431	0.597117
temp_amplitude	198	Secondary malignant neoplasm	1136	54761	0.846475	-0.024018	0.124048	-0.0725236	0.10773	0.500821	0.00191083	0.0770369	0.980211	-0.0841414	0.0631364	0.182633	-0.0245528	0.063872	0.700678	0.913786	0.996406
temp_amplitude	198.1	Secondary malignancy of lymph nodes	603	55294	0.495569	-0.104238	0.152959	-0.263295	0.154838	0.0890466	0.0537142	0.102558	0.600455	-0.019888	0.0855305	0.81613	0.0354004	0.0914432	0.69866	0.437515	0.761944
temp_amplitude	208	Benign neoplasm of colon	2467	54646	0.264538	-0.0639073	0.0572785	-0.0415824	0.0662508	0.530232	-0.0459814	0.0525046	0.38116	-0.0280541	0.0447083	0.530337	-0.0894368	0.0495588	0.0711277	0.915904	0.996406
temp_amplitude	211	Benign neoplasm of other parts of digestive system	855	58389	0.299732	-0.13886	0.133905	0.228828	0.11848	0.0534378	-0.0657545	0.0866052	0.447706	-0.0133186	0.0718786	0.852999	-0.0236723	0.0770488	0.758662	0.24868	0.714708
temp_amplitude	244	Hypothyroidism	831	55134	0.803319	0.0277144	0.111279	-0.0820627	0.109263	0.452621	0.00284928	0.0913213	0.97511	-0.179991	0.0824719	0.0290763	-0.00531117	0.0778119	0.945581	0.429111	0.761944
temp_amplitude	244.4	Hypothyroidism NOS	769	55196	0.81884	0.0267843	0.116943	-0.0490564	0.111674	0.660458	0.0131529	0.093278	0.887864	-0.187118	0.0858328	0.029255	0.0117705	0.081514	0.885186	0.388947	0.754851
temp_amplitude	250	Diabetes mellitus	1476	55913	3.5625e-05	-0.416063	0.10064	-0.495028	0.0990751	5.83832e-07	-0.182228	0.0742861	0.0141651	-0.169371	0.0582027	0.00361397	-0.155811	0.058473	0.00770628	0.00660304	0.424796
temp_amplitude	250.2	Type 2 diabetes	1267	56122	7.66062e-05	-0.422051	0.106719	-0.516425	0.103817	6.54611e-07	-0.294745	0.0829088	0.000377902	-0.195559	0.0632959	0.00200431	-0.231895	0.0648553	0.000349458	0.0471243	0.597117
temp_amplitude	261	Vitamin deficiency	576	59046	0.321631	-0.134348	0.135553	-0.0740198	0.150621	0.623121	-0.0899368	0.132963	0.498783	-0.114098	0.0950024	0.229751	-0.151325	0.0844526	0.0731606	0.989708	0.996406
temp_amplitude	272	Disorders of lipoid metabolism	2649	49075	0.00210847	-0.274133	0.0891632	-0.1337	0.0724827	0.0650983	-0.121638	0.053667	0.0234188	-0.0832948	0.0408208	0.0413007	-0.0586415	0.0408583	0.151218	0.23567	0.714708
temp_amplitude	272.1	Hyperlipidemia	2627	49097	0.00418312	-0.25588	0.0893431	-0.136789	0.0729222	0.0606798	-0.118122	0.0537568	0.0279959	-0.0751083	0.0409959	0.0669376	-0.0598248	0.0410027	0.144552	0.30232	0.740044
temp_amplitude	272.11	Hypercholesterolemia	2412	49312	0.0155818	-0.222242	0.0918898	-0.1331	0.0768964	0.0834701	-0.147175	0.0560303	0.00862158	-0.0919585	0.0429789	0.0323854	-0.0353416	0.0425968	0.406721	0.275535	0.714708
temp_amplitude	275	Disorders of mineral metabolism	526	59162	0.325706	-0.171393	0.174393	0.0225539	0.147242	0.87826	-0.183033	0.128063	0.152933	-0.026548	0.0963127	0.782821	-0.0317463	0.0876212	0.717118	0.749007	0.996406
temp_amplitude	276	Disorders of fluid, electrolyte, and acid-base balance	1612	57694	0.0299128	-0.260116	0.1198	0.168846	0.103501	0.102816	-0.105062	0.0741738	0.156651	-0.0956332	0.0547254	0.0805488	0.0535381	0.0454648	0.238967	0.00921477	0.444613
temp_amplitude	276.1	Electrolyte imbalance	1097	58209	0.176957	-0.19101	0.141469	0.134981	0.12916	0.295991	-0.10323	0.090914	0.25618	-0.0418321	0.065378	0.52227	0.147252	0.0541384	0.00652984	0.0218767	0.522699
temp_amplitude	276.12	Hyposmolality and/or hyponatremia	573	58733	0.339905	-0.206185	0.216046	0.250955	0.17643	0.154909	0.0345725	0.13028	0.790724	0.131964	0.0866453	0.127748	0.316261	0.0720106	1.12379e-05	0.0673757	0.597117
temp_amplitude	276.14	Hypopotassemia	410	58896	0.863893	-0.0314564	0.183505	-0.0474521	0.250605	0.849818	-0.250598	0.146096	0.086291	-0.385192	0.115829	0.000882578	-0.235946	0.0957161	0.0136991	0.47943	0.793761
temp_amplitude	276.5	Hypovolemia	526	58780	0.0639912	-0.447606	0.241656	0.149376	0.181438	0.410342	-0.0869031	0.129813	0.50321	-0.0827842	0.0945345	0.381191	-0.160221	0.0813823	0.0489819	0.336142	0.740044
temp_amplitude	278	Overweight, obesity and other hyperalimentation	2124	56716	0.0107136	-0.175211	0.0686588	-0.0457636	0.0681925	0.50216	-0.172408	0.0603031	0.00424947	-0.150164	0.0506616	0.003036	-0.242384	0.0565752	1.83334e-05	0.275433	0.714708
temp_amplitude	278.1	Obesity	2119	56721	0.0110721	-0.174443	0.068667	-0.045244	0.0681844	0.506976	-0.171037	0.0603664	0.00460689	-0.15521	0.050753	0.0022272	-0.243683	0.0567609	1.76164e-05	0.273113	0.714708
temp_amplitude	280	Iron deficiency anemias	1073	56282	0.673493	-0.041018	0.0973468	-0.0977565	0.110186	0.374973	-0.14651	0.0869055	0.0918242	-0.0774186	0.0680465	0.255233	-0.125877	0.0657922	0.0557154	0.919021	0.996406
temp_amplitude	280.1	Iron deficiency anemias, unspecified or not due to blood loss	1052	56303	0.482392	-0.0711186	0.101242	-0.134575	0.112476	0.23151	-0.138806	0.0870626	0.110863	-0.0799138	0.0686267	0.244233	-0.121956	0.0660516	0.0648368	0.969636	0.996406
temp_amplitude	285	Other anemias	1263	56092	0.801208	0.0257046	0.10209	0.0741684	0.10105	0.462965	-0.0243569	0.0785995	0.756647	-0.134277	0.0617308	0.0296153	-0.107131	0.058596	0.0675048	0.309944	0.740044
temp_amplitude	288	Diseases of white blood cells	438	58675	0.648047	0.0735092	0.161036	0.396052	0.156071	0.01116	0.00508784	0.126738	0.967978	-0.0577152	0.102515	0.57344	0.019943	0.10658	0.851568	0.188033	0.714708
temp_amplitude	289	Other diseases of blood and blood-forming organs	482	58631	0.684071	-0.061475	0.151076	-0.166718	0.166068	0.31542	-0.00403198	0.119353	0.973051	-0.07965	0.100628	0.428636	-0.140878	0.101343	0.164495	0.90173	0.996406
temp_amplitude	290	Delirium dementia and amnestic and other cognitive disorders	677	58688	0.56157	-0.140513	0.24205	0.45391	0.231776	0.0501837	-0.324167	0.153483	0.03468	-0.118629	0.0867365	0.171408	0.0278493	0.0612396	0.649282	0.0374613	0.522699
temp_amplitude	292	Neurological disorders	722	58643	0.423396	-0.139888	0.174742	0.188756	0.170971	0.269583	-0.122268	0.115625	0.290304	-0.223609	0.0840342	0.00779255	-0.0527509	0.0663264	0.426426	0.226411	0.714708
temp_amplitude	300	Anxiety disorders	1019	52500	0.00306735	-0.260296	0.087911	0.127713	0.0885216	0.149097	-0.0956707	0.0912628	0.294501	-0.141475	0.0747245	0.0583199	-0.102459	0.0766242	0.181169	0.0354927	0.522699
temp_amplitude	300.1	Anxiety disorder	979	52540	0.00356232	-0.262857	0.0901888	0.10901	0.0915313	0.23367	-0.10475	0.0931552	0.260817	-0.141061	0.0762734	0.0643973	-0.0873146	0.0774435	0.259547	0.0643024	0.597117
temp_amplitude	306	Other mental disorder	4429	49090	0.252036	-0.0648452	0.0566126	-0.0377868	0.0571571	0.508545	-0.0858487	0.0429519	0.0456392	-0.0256587	0.0318049	0.419809	-0.058674	0.0312802	0.0606889	0.824664	0.996406
temp_amplitude	317	Alcohol-related disorders	1078	56146	0.193948	-0.120874	0.0930521	-0.0827778	0.100176	0.40862	0.0320378	0.0808611	0.691952	-0.0190976	0.0675505	0.777395	-0.0320748	0.0710665	0.651748	0.760513	0.996406
temp_amplitude	317.1	Alcoholism	830	56394	0.450619	-0.0802325	0.106355	-0.0711809	0.113358	0.530048	0.0172536	0.096367	0.857906	0.0297123	0.0763877	0.697301	0.0164168	0.0779368	0.833167	0.877159	0.996406
temp_amplitude	318	Tobacco use disorder	724	56500	0.426716	-0.0739561	0.0930472	0.0686194	0.108109	0.525608	-0.125684	0.105285	0.232577	0.073694	0.0832243	0.375894	-0.079102	0.101583	0.43616	0.45006	0.761944
temp_amplitude	327	Sleep disorders	574	58612	0.000308596	-0.52041	0.144239	-0.264102	0.139557	0.0584327	-0.126811	0.105907	0.231161	-0.169544	0.0942346	0.0719912	-0.321699	0.114646	0.00501569	0.180752	0.714708
temp_amplitude	327.3	Sleep apnea	495	58691	8.68412e-05	-0.625866	0.159469	-0.297793	0.156576	0.0571828	-0.177737	0.114349	0.120104	-0.181071	0.101129	0.0733738	-0.375807	0.127101	0.00310883	0.117096	0.631843
temp_amplitude	339	Other headache syndromes	475	56053	0.97792	0.0032349	0.11688	-0.297286	0.153774	0.0532034	-0.130243	0.12401	0.293598	-0.125393	0.106832	0.240497	-0.0925778	0.118661	0.435279	0.635801	0.929617
temp_amplitude	350	Abnormal movement	738	58928	0.0183077	-0.457367	0.193854	-0.208009	0.146108	0.154543	-0.0651629	0.114281	0.568542	-0.202925	0.083225	0.0147575	-0.068716	0.0676605	0.309819	0.265315	0.714708
temp_amplitude	350.2	Abnormality of gait	598	59068	0.255197	-0.256476	0.225411	-0.245687	0.171018	0.150827	-0.102829	0.128976	0.425293	-0.192329	0.0913876	0.0353311	-0.0429636	0.073899	0.560983	0.605425	0.925175
temp_amplitude	351	Other peripheral nerve disorders	597	57506	0.687068	0.0459799	0.11414	-0.0114722	0.12839	0.9288	-0.0481976	0.107153	0.652854	0.036342	0.0976755	0.709842	-0.128039	0.0974171	0.188733	0.73392	0.996406
temp_amplitude	362	Other retinal disorders	788	56140	0.165647	-0.295675	0.213279	-0.223373	0.160775	0.164726	-0.0314624	0.111094	0.77702	-0.0325778	0.081166	0.688146	0.0439335	0.0619569	0.478264	0.341264	0.740044
temp_amplitude	362.2	Degeneration of macula and posterior pole of retina	633	56471	0.581691	0.166746	0.302669	-0.116506	0.19305	0.546177	0.0122471	0.123862	0.921236	-0.0914858	0.0918621	0.319297	0.00291951	0.067087	0.965288	0.838728	0.996406
temp_amplitude	362.29	Macular degeneration (senile) of retina NOS	645	56494	0.582743	0.166311	0.302723	-0.137448	0.188723	0.466428	0.0114392	0.123911	0.926446	-0.0740751	0.090384	0.412467	0.016407	0.0664631	0.805017	0.827066	0.996406
temp_amplitude	365	Glaucoma	747	57157	0.145978	0.277108	0.190598	-0.0391455	0.158002	0.804325	-0.100292	0.107163	0.349333	-0.0561617	0.0730093	0.441751	0.0307008	0.0708665	0.664855	0.448252	0.761944
temp_amplitude	366	Cataract	3744	53167	0.184381	-0.135542	0.102112	-0.113227	0.0828179	0.17157	-0.010304	0.049902	0.836413	-0.0498545	0.0343258	0.146393	0.0589927	0.0291063	0.0426828	0.037916	0.522699
temp_amplitude	366.2	Senile cataract	2107	54804	0.0125649	-0.376376	0.1508	-0.0447832	0.111645	0.688332	-0.0444835	0.0659529	0.50001	-0.105511	0.0455634	0.0205744	0.108478	0.0388812	0.00527085	0.000369909	0.0407463
temp_amplitude	367	Disorders of refraction and accommodation; blindness and low vision	939	58595	0.024607	-0.396405	0.176375	-0.167015	0.132775	0.208437	-0.121857	0.0936356	0.193122	-0.0314175	0.0691794	0.649724	0.107509	0.0620157	0.082993	0.0206183	0.522699
temp_amplitude	367.2	Astigmatism	464	59070	0.0967638	-0.632452	0.380823	-0.0449799	0.223846	0.840745	-0.0769782	0.139847	0.582014	-0.0108344	0.0984324	0.912354	0.181125	0.0816902	0.0266081	0.109545	0.631843
temp_amplitude	368	Visual disturbances	497	58941	0.0639563	-0.330755	0.178547	-0.0267883	0.155339	0.863084	-0.24135	0.132751	0.069054	-0.102445	0.0973418	0.292603	0.0426589	0.0909757	0.639138	0.231234	0.714708
temp_amplitude	379	Other disorders of eye	979	57771	0.588482	-0.0823005	0.152116	-0.138881	0.149255	0.352116	-0.0787233	0.0942241	0.403442	-0.0436183	0.0663535	0.510948	0.11498	0.0604716	0.0572506	0.19664	0.714708
temp_amplitude	379.3	Aphakia and other disorders of lens	597	58153	0.82802	0.0556769	0.25629	-0.243689	0.218074	0.263799	-0.0481632	0.124338	0.698491	-0.136709	0.0848428	0.107111	0.0979091	0.0745711	0.189195	0.217274	0.714708
temp_amplitude	38	Septicemia	767	57174	0.448088	0.104496	0.137747	0.0659228	0.133773	0.622156	-0.076686	0.103977	0.460801	-0.136815	0.0794343	0.0850029	-0.138784	0.0736264	0.0594335	0.388974	0.754851
temp_amplitude	386	Vertiginous syndromes and other disorders of vestibular system	747	57776	0.0678778	-0.225118	0.123297	-0.15899	0.128436	0.215755	-0.108077	0.103936	0.298414	-0.0842322	0.0801092	0.293044	-0.0957964	0.0803512	0.233175	0.885922	0.996406
temp_amplitude	386.9	Dizziness and giddiness (Light-headedness and vertigo)	582	57941	0.143438	-0.201831	0.137947	-0.100737	0.147916	0.495845	-0.00920312	0.11398	0.935646	-0.0969066	0.0918746	0.29153	-0.0431007	0.0898019	0.631261	0.839649	0.996406
temp_amplitude	389	Hearing loss	1080	58172	0.961808	-0.00802885	0.167668	-0.0096266	0.13304	0.942316	-0.0671684	0.0955834	0.48223	-0.104965	0.06519	0.107369	-0.0203484	0.0548942	0.710872	0.873276	0.996406
temp_amplitude	394	Rheumatic disease of the heart valves	1017	57879	0.629239	0.0760966	0.157616	-0.10375	0.135831	0.444978	-0.0814808	0.0990608	0.410774	-0.0606868	0.0674134	0.368004	-0.0841368	0.0574262	0.142886	0.908768	0.996406
temp_amplitude	394.2	Mitral valve disease	576	58320	0.616045	0.0969019	0.193238	-0.229637	0.16484	0.163592	-0.0447628	0.133093	0.736625	-0.0840966	0.0903835	0.352142	-0.038727	0.0775441	0.617485	0.753123	0.996406
temp_amplitude	395	Heart valve disorders	750	58146	0.0767138	0.298151	0.168439	-0.167919	0.148044	0.256688	-0.115204	0.112985	0.307898	-0.107997	0.0795613	0.174653	-0.0138845	0.0678092	0.837761	0.204216	0.714708
temp_amplitude	395.1	Nonrheumatic mitral valve disorders	572	58324	0.403122	0.159528	0.19081	-0.209456	0.165826	0.206549	-0.0450874	0.133986	0.736487	-0.0781405	0.0900819	0.385702	-0.0682288	0.078363	0.383931	0.702904	0.975975
temp_amplitude	401	Hypertension	4044	40673	0.00343947	-0.167285	0.0571823	-0.183666	0.0571928	0.00132113	-0.125163	0.0434757	0.00399037	-0.106758	0.0351153	0.00236408	-0.0671081	0.0330823	0.0425073	0.337586	0.740044
temp_amplitude	401.1	Essential hypertension	4040	40677	0.00349601	-0.166981	0.0571778	-0.18341	0.0571905	0.00134127	-0.124279	0.0435012	0.00427794	-0.106898	0.0351278	0.00234134	-0.0669483	0.0331026	0.0431303	0.3404	0.740044
temp_amplitude	41	Bacterial infection NOS	867	57074	0.261729	-0.142937	0.127359	-0.123686	0.116637	0.288946	-0.147599	0.100429	0.14165	-0.180175	0.0762323	0.0181033	-0.154999	0.0708184	0.02862	0.995325	0.996406
temp_amplitude	411	Ischemic Heart Disease	1989	54194	0.00142727	-0.296928	0.0931079	0.0928416	0.0798728	0.245086	-0.0902888	0.0626122	0.149293	-0.0467353	0.0479445	0.32967	-0.0463343	0.0463256	0.317219	0.028886	0.522699
temp_amplitude	411.2	Myocardial infarction	664	55519	0.0684624	-0.265793	0.145884	0.211903	0.145449	0.145147	-0.284985	0.114323	0.0126742	0.0831933	0.082991	0.316132	-0.0325521	0.0789745	0.680204	0.0137394	0.479834
temp_amplitude	411.3	Angina pectoris	689	55494	0.0371174	-0.302429	0.145087	0.0969565	0.131781	0.46189	0.0123436	0.10136	0.903073	-0.0743188	0.082471	0.367508	-0.0048956	0.0811009	0.951865	0.271805	0.714708
temp_amplitude	411.4	Coronary atherosclerosis	1343	54840	0.0037807	-0.320226	0.110579	0.0755078	0.0944356	0.423961	-0.0981847	0.0755143	0.193528	0.0327916	0.0574187	0.567935	-0.0180442	0.057396	0.753231	0.0315074	0.522699
temp_amplitude	411.8	Other chronic ischemic heart disease, unspecified	689	55494	0.291599	-0.208752	0.19794	-0.0879748	0.146948	0.549385	-0.245948	0.116785	0.0352045	-0.0325942	0.079642	0.68235	-0.0259621	0.0733865	0.72351	0.481192	0.793761
temp_amplitude	415	Pulmonary heart disease	467	58578	0.294482	-0.170716	0.162845	-0.268406	0.178839	0.133402	-0.125456	0.133013	0.345584	-0.0405792	0.0999127	0.684635	-0.0508413	0.097253	0.601132	0.779175	0.996406
temp_amplitude	416	Cardiomegaly	557	58488	0.986172	-0.00371163	0.214154	-0.1041	0.170527	0.541559	-0.267357	0.125959	0.0337896	-0.0554836	0.0911743	0.542827	-0.0788117	0.0809924	0.330516	0.6653	0.958231
temp_amplitude	418	Nonspecific chest pain	1704	54628	0.00427104	-0.197121	0.0689857	-0.028305	0.076092	0.709905	-0.0257548	0.0662786	0.697583	0.00356386	0.0550747	0.948405	-0.0701576	0.0575222	0.222593	0.203289	0.714708
temp_amplitude	426	Cardiac conduction disorders	1125	55506	0.323975	-0.153564	0.155694	0.0720941	0.130771	0.581428	-0.105686	0.0920567	0.250947	-0.00354806	0.0624123	0.954666	-0.144727	0.0558482	0.00955756	0.330551	0.740044
temp_amplitude	426.2	Atrioventricular [AV] block	413	56218	0.0630294	-0.475678	0.255881	-0.112396	0.264127	0.670444	-0.136967	0.151871	0.367132	-0.0793394	0.105525	0.45214	-0.170028	0.0906428	0.0606822	0.689702	0.975975
temp_amplitude	426.3	Bundle branch block	604	56027	0.477865	-0.180662	0.254546	0.114038	0.178835	0.523689	-0.037722	0.119459	0.752175	-0.0418936	0.0848283	0.621403	-0.209763	0.0775469	0.00683085	0.357252	0.744076
temp_amplitude	427	Cardiac dysrhythmias	1873	54758	0.407757	0.0646906	0.0781432	-0.0776819	0.08488	0.360088	-0.0176268	0.0654375	0.787646	-0.0501579	0.0501811	0.317534	-0.0755218	0.0486465	0.120552	0.608614	0.925175
temp_amplitude	427.2	Atrial fibrillation and flutter	404	56227	0.917873	-0.0261604	0.253705	-0.173933	0.243264	0.474611	0.0391409	0.152627	0.797605	-0.153415	0.105754	0.146871	-0.0849586	0.0906475	0.348634	0.863643	0.996406
temp_amplitude	427.3	Other specified cardiac dysrhythmias	488	56143	0.241163	0.17618	0.150313	0.0348343	0.166569	0.834348	-0.00370894	0.129112	0.977083	-0.109726	0.101461	0.279493	-0.0117284	0.0901853	0.896529	0.627447	0.929617
temp_amplitude	428	Congestive heart failure; nonhypertensive	884	58519	0.751467	0.0617922	0.195109	-0.0797108	0.185589	0.667558	-0.11568	0.11254	0.303995	-0.0876839	0.0713244	0.218934	-0.0634454	0.0586462	0.279327	0.952404	0.996406
temp_amplitude	428.2	Heart failure NOS	685	58718	0.594571	0.120182	0.225811	-0.167124	0.218321	0.443975	-0.106729	0.126788	0.399906	-0.108156	0.0810859	0.182256	-0.0663677	0.0665277	0.318476	0.887627	0.996406
temp_amplitude	433	Cerebrovascular disease	1059	57519	0.194155	-0.219908	0.169371	-0.00580735	0.130257	0.964439	-0.0533509	0.0980755	0.586457	-0.0766575	0.0654674	0.241628	-0.031861	0.0557424	0.56761	0.84236	0.996406
temp_amplitude	433.2	Occlusion of cerebral arteries	439	58139	0.579465	-0.172533	0.311338	-0.0761123	0.191638	0.691245	-0.0599426	0.142328	0.67364	-0.0658318	0.105262	0.531701	-0.0450575	0.0863346	0.601744	0.996406	0.996406
temp_amplitude	433.3	Cerebral ischemia	444	58134	0.0357455	-0.609756	0.290386	0.30013	0.192004	0.118018	0.144865	0.161227	0.36891	-0.123348	0.0992466	0.213925	-0.0114989	0.0852165	0.892661	0.053414	0.597117
temp_amplitude	443	Peripheral vascular disease	418	58542	0.339685	0.191443	0.200508	0.261973	0.175031	0.134466	0.17437	0.139024	0.209753	0.0395778	0.108342	0.714883	0.0605103	0.0925308	0.513146	0.762914	0.996406
temp_amplitude	458	Hypotension	1139	56984	0.417376	-0.101276	0.12488	0.243042	0.104629	0.0201848	-0.0580762	0.0837271	0.48791	-0.126383	0.0640403	0.0484402	-0.0612475	0.0602447	0.309322	0.0529803	0.597117
temp_amplitude	458.9	Hypotension NOS	700	57423	0.602737	-0.0740656	0.142306	0.306971	0.133147	0.0211384	-0.017578	0.112009	0.875296	-0.127824	0.0798736	0.109525	-0.106563	0.0791289	0.178075	0.0724165	0.597117
temp_amplitude	459	Other disorders of circulatory system	2219	55904	0.130879	0.117896	0.0780436	-0.0861909	0.0851788	0.311594	-0.0225061	0.0626407	0.719379	-0.0560407	0.0442565	0.205416	-0.0228976	0.0432859	0.596815	0.358544	0.744076
temp_amplitude	459.9	Circulatory disease NEC	2210	55913	0.131075	0.118103	0.0782204	-0.100255	0.0855967	0.241498	-0.0205965	0.0627106	0.742581	-0.0589695	0.0443373	0.183511	-0.0206568	0.043382	0.633959	0.31581	0.740044
temp_amplitude	480	Pneumonia	1453	56467	0.0306037	-0.23321	0.107859	0.059264	0.103518	0.566984	-0.175833	0.0760948	0.0208488	-0.120978	0.0589808	0.0402531	-0.0961823	0.0509993	0.0593011	0.303152	0.740044
temp_amplitude	480.1	Bacterial pneumonia	943	56977	0.0724519	-0.254549	0.14171	-0.0492521	0.132127	0.709325	-0.136257	0.0924889	0.14069	-0.0931694	0.0721796	0.196773	-0.169895	0.0642478	0.00818436	0.772541	0.996406
temp_amplitude	480.11	Pneumococcal pneumonia	858	57062	0.0588004	-0.291383	0.154197	-0.0122482	0.13893	0.929749	-0.126727	0.0977641	0.194888	-0.0560171	0.0754459	0.457796	-0.165013	0.0664881	0.0130704	0.542124	0.879244
temp_amplitude	495	Asthma	716	51141	0.104305	-0.174448	0.107397	-0.166136	0.123513	0.178594	-0.0685831	0.111377	0.538042	-0.0773508	0.0823126	0.347361	-0.112314	0.089466	0.209341	0.927105	0.996406
temp_amplitude	496	Chronic airway obstruction	840	51017	0.689885	-0.0703188	0.176233	-0.0846654	0.155139	0.585246	-0.197751	0.110728	0.0741119	-0.113138	0.0714335	0.113233	-0.109292	0.0645084	0.0902219	0.954231	0.996406
temp_amplitude	507	Pleurisy; pleural effusion	988	57613	0.622536	0.0669226	0.13595	0.144861	0.136345	0.288025	-0.0735414	0.0911037	0.419536	-0.164944	0.0715923	0.0212261	-0.0703617	0.059691	0.238491	0.259817	0.714708
temp_amplitude	508	Pulmonary collapse; interstitial and compensatory emphysema	550	58051	0.544335	-0.0940694	0.155161	-0.13895	0.197994	0.482811	-0.168738	0.112495	0.133625	-0.033171	0.0919161	0.718186	-0.0884104	0.0888713	0.319827	0.914881	0.996406
temp_amplitude	512	Other symptoms of respiratory system	1068	57871	0.0451602	-0.21371	0.106686	0.0529965	0.106736	0.619527	-0.175967	0.0873284	0.0439037	-0.0134647	0.0653117	0.836666	-0.0589098	0.0666984	0.377114	0.236893	0.714708
temp_amplitude	512.7	Shortness of breath	715	58224	0.26496	-0.144008	0.129184	-0.051774	0.128493	0.686999	-0.193661	0.111381	0.0820831	0.00556106	0.0799227	0.944528	-0.0654049	0.0806979	0.417658	0.634107	0.929617
temp_amplitude	519	Other diseases of respiratory system, not elsewhere classified	990	58004	0.165598	-0.143675	0.103625	-0.106097	0.12051	0.378642	-0.190193	0.0941297	0.0433274	-0.178967	0.0729444	0.0141487	-0.150311	0.0659742	0.0227074	0.98043	0.996406
temp_amplitude	519.8	Other diseases of respiratory system, NEC	951	58043	0.146886	-0.152416	0.105069	-0.0935454	0.121551	0.441539	-0.192013	0.0972825	0.0484085	-0.211076	0.0745329	0.00462603	-0.15799	0.0675672	0.0193736	0.93505	0.996406
temp_amplitude	530	Diseases of esophagus	2977	51319	0.0205909	-0.134953	0.058285	-0.0847656	0.0625567	0.175412	-0.0790157	0.0486786	0.104544	-0.0554841	0.0403598	0.169213	0.0038205	0.0416754	0.926958	0.353944	0.744076
temp_amplitude	530.1	Esophagitis, GERD and related diseases	2704	51592	0.023876	-0.13759	0.0609045	-0.0588808	0.064402	0.360575	-0.0760721	0.0511274	0.136779	-0.0676161	0.0427589	0.113802	0.00112807	0.0437485	0.979429	0.435849	0.761944
temp_amplitude	530.11	GERD	1876	52420	0.0943357	-0.12527	0.0748793	-0.0180404	0.0778077	0.816648	-0.06592	0.0610441	0.280197	-0.0811018	0.0510996	0.112483	-0.0374491	0.0526909	0.477251	0.841943	0.996406
temp_amplitude	530.14	Reflux esophagitis	567	53729	0.94382	-0.00865989	0.122889	-0.247218	0.145335	0.0889377	-0.0955704	0.112503	0.395606	0.0337318	0.0977659	0.730075	0.144822	0.0903172	0.108828	0.165818	0.714353
temp_amplitude	531	Peptic ulcer (excl. esophageal)	490	58192	0.451336	-0.118755	0.157669	0.347231	0.136871	0.011183	-0.10821	0.136442	0.427731	-0.0577731	0.0961452	0.54791	0.0298692	0.0959111	0.755477	0.0943758	0.631843
temp_amplitude	532	Dysphagia	575	53312	0.941423	0.00958674	0.130466	0.0440325	0.148696	0.767136	-0.0512191	0.106512	0.630606	-0.163826	0.0953703	0.0858346	0.0762109	0.0896774	0.395417	0.425682	0.761944
temp_amplitude	535	Gastritis and duodenitis	2041	54114	0.343627	-0.0667037	0.0704351	-0.0725575	0.0706767	0.304604	-0.0466329	0.0597839	0.435377	-0.00810939	0.0478461	0.865412	-0.0567639	0.0519258	0.274318	0.92239	0.996406
temp_amplitude	535.6	Duodenitis	409	55746	0.07818	-0.272522	0.154724	0.0587269	0.175908	0.738493	0.00436919	0.134445	0.974075	-0.110772	0.106858	0.29991	-0.0838761	0.112851	0.457333	0.608794	0.925175
temp_amplitude	535.8	Other specified gastritis	825	55330	0.143891	-0.163042	0.111562	-0.0478003	0.115544	0.679095	-0.0982942	0.0973682	0.31273	0.135522	0.0737409	0.0660905	-0.0513964	0.078985	0.515234	0.130109	0.645215
temp_amplitude	550	Abdominal hernia	3321	50495	0.0341567	-0.121264	0.0572484	0.0532222	0.0597989	0.373455	-0.0671176	0.0473723	0.156539	0.0146092	0.0373777	0.695907	0.0171358	0.0377629	0.649992	0.112743	0.631843
temp_amplitude	550.1	Inguinal hernia	845	52971	0.510762	-0.0801569	0.121884	-0.0220734	0.127955	0.863038	0.0466627	0.0929976	0.615834	0.0348752	0.0720328	0.628274	0.099957	0.0685822	0.144984	0.730357	0.996406
temp_amplitude	550.2	Diaphragmatic hernia	2257	51559	0.0161219	-0.170868	0.0710134	0.0255844	0.0739096	0.729224	-0.124069	0.0570987	0.0297887	-0.0326519	0.0459719	0.477544	-0.0119179	0.0467162	0.798636	0.160851	0.714353
temp_amplitude	561	Symptoms involving digestive system	1212	48716	0.875915	-0.0126047	0.0807216	0.0719723	0.0856234	0.40059	-0.11658	0.0774765	0.132397	0.0588788	0.0639386	0.357121	0.050549	0.0709779	0.476354	0.368414	0.754851
temp_amplitude	562	Diverticulosis and diverticulitis	3050	46878	1.16479e-05	-0.249739	0.0569651	-0.152723	0.0675066	0.0236767	-0.102369	0.0487069	0.0355759	-0.0701972	0.0402204	0.0809299	-0.110293	0.0410583	0.00722576	0.117857	0.631843
temp_amplitude	562.1	Diverticulosis	3050	46878	1.16479e-05	-0.249739	0.0569651	-0.152723	0.0675066	0.0236767	-0.102369	0.0487069	0.0355759	-0.0701972	0.0402204	0.0809299	-0.110293	0.0410583	0.00722576	0.117857	0.631843
temp_amplitude	563	Constipation	1166	48762	0.266559	-0.105766	0.0951967	0.0590577	0.105111	0.57421	-0.166974	0.0895463	0.0622287	-0.0395658	0.0648516	0.541797	-0.130385	0.0607561	0.0318692	0.424512	0.761944
temp_amplitude	564	Functional digestive disorders	1948	47980	0.276288	-0.0780797	0.0717186	0.054931	0.0699264	0.432128	-0.0541258	0.0622242	0.384382	0.0134085	0.051091	0.792979	-0.0525123	0.0507391	0.300693	0.560889	0.887309
temp_amplitude	564.9	Personal history of diseases of digestive system	1479	48449	0.276637	-0.0979634	0.0900478	0.00470542	0.0822168	0.954361	-0.0397747	0.0714316	0.577649	-0.0190228	0.0585779	0.745376	-0.0292671	0.0557928	0.599884	0.936421	0.996406
temp_amplitude	565	Anal and rectal conditions	1111	55935	0.283345	-0.0807192	0.0752392	-0.266528	0.108532	0.0140592	-0.110457	0.0801205	0.168006	-0.0836518	0.0699482	0.231731	-0.0965116	0.0751411	0.199	0.649063	0.941873
temp_amplitude	565.1	Anal and rectal polyp	708	56338	0.751305	-0.0281258	0.0887477	-0.12429	0.131008	0.342764	-0.0962593	0.101482	0.342859	-0.145319	0.0915511	0.112445	-0.0619904	0.0940993	0.510039	0.905185	0.996406
temp_amplitude	568	Other disorders of peritoneum	457	56589	0.806826	-0.0338747	0.138534	-0.0414188	0.159236	0.794779	-0.109566	0.147417	0.457337	-0.00964657	0.0955493	0.919583	0.011849	0.107958	0.912603	0.973605	0.996406
temp_amplitude	568.1	Peritoneal adhesions (postoperative) (postinfection)	437	56609	0.826394	-0.0308344	0.140585	-0.0456019	0.161008	0.777003	-0.0593619	0.151074	0.69437	0.0228	0.0974271	0.814968	0.0322469	0.110363	0.770142	0.979918	0.996406
temp_amplitude	569	Other disorders of intestine	477	56569	0.729685	0.0513706	0.148665	0.016884	0.151268	0.911127	-0.265185	0.131677	0.0440203	-0.231727	0.10002	0.0205137	-0.0110262	0.102897	0.914664	0.213411	0.714708
temp_amplitude	571	Chronic liver disease and cirrhosis	473	58516	0.364103	-0.127441	0.140419	-0.164637	0.148558	0.267761	-0.377683	0.121851	0.00193813	-0.188505	0.110194	0.0871426	-0.445259	0.121481	0.000247101	0.277736	0.714708
temp_amplitude	573	Other disorders of liver	844	58145	0.000557357	-0.459734	0.133196	0.0183901	0.113826	0.87165	-0.344397	0.0928472	0.00020784	0.0558663	0.0756453	0.460193	-0.0754927	0.0762077	0.321873	0.000422242	0.0407463
temp_amplitude	573.7	Abnormal results of function study of liver	465	58524	0.0145925	-0.443942	0.181769	0.17444	0.153655	0.25626	-0.298075	0.12507	0.0171597	0.0706129	0.102471	0.490759	-0.0707553	0.10024	0.480275	0.0149171	0.479834
temp_amplitude	574	Cholelithiasis and cholecystitis	934	56343	0.427348	-0.0809701	0.102011	0.00301139	0.100158	0.976014	-0.2348	0.0927188	0.0113289	-0.0323764	0.0754735	0.66794	-0.114585	0.0754599	0.128892	0.38669	0.754851
temp_amplitude	574.1	Cholelithiasis	788	56489	0.493582	-0.0742843	0.108504	0.0152893	0.108116	0.887542	-0.206975	0.100537	0.0395232	0.0481316	0.081637	0.555471	-0.141356	0.0833835	0.0900285	0.241627	0.714708
temp_amplitude	578	Gastrointestinal hemorrhage	1253	55696	0.376019	-0.0679359	0.0767417	0.0181259	0.0921145	0.844003	-0.110547	0.0802773	0.168494	-0.0328894	0.0632472	0.603054	-0.07579	0.0674804	0.261377	0.848589	0.996406
temp_amplitude	578.9	Hemorrhage of gastrointestinal tract	776	56173	0.0841739	-0.172421	0.0998405	0.103237	0.117043	0.377755	-0.201985	0.101756	0.0471447	-0.14353	0.0806874	0.0752653	0.00594287	0.0862703	0.94508	0.174102	0.714708
temp_amplitude	579	Other symptoms involving abdomen and pelvis	486	56463	0.522869	0.0836842	0.130976	-0.208627	0.162949	0.200433	-0.062839	0.111192	0.57198	-0.0322163	0.0985868	0.743834	-0.092244	0.115323	0.423784	0.698906	0.975975
temp_amplitude	585	Renal failure	1517	57153	0.373327	-0.118629	0.133253	-0.0997905	0.107664	0.353996	-0.148667	0.0800752	0.0633696	-0.130421	0.0579292	0.0243609	-0.142836	0.0471458	0.00244828	0.99586	0.996406
temp_amplitude	585.1	Acute renal failure	1178	57492	0.568382	-0.0821388	0.143993	-0.0742524	0.118831	0.532064	-0.173229	0.0881794	0.0494717	-0.139054	0.0660879	0.0353713	-0.148481	0.0544946	0.00643627	0.9585	0.996406
temp_amplitude	585.3	Chronic renal failure [CKD]	501	58169	0.336143	-0.281703	0.292887	-0.0565913	0.211509	0.789038	-0.0301904	0.152888	0.843462	-0.131344	0.100889	0.19296	-0.173112	0.0773766	0.0252693	0.892031	0.996406
temp_amplitude	586	Other disorders of the kidney and ureters	478	58192	0.88102	0.0260651	0.174142	-0.0016436	0.187518	0.993007	-0.111768	0.124149	0.367978	0.0332215	0.0953043	0.727403	-0.111661	0.0953413	0.241529	0.786257	0.996406
temp_amplitude	591	Urinary tract infection	1013	55293	0.169896	-0.185936	0.135469	0.0606342	0.121052	0.616445	-0.11646	0.0931442	0.211182	-0.146958	0.0687045	0.0324367	-0.0652111	0.0609009	0.284271	0.558395	0.887309
temp_amplitude	593	Hematuria	566	55740	0.137	0.181824	0.122271	-0.14378	0.151436	0.342396	-0.00237524	0.114852	0.9835	-0.12862	0.0969627	0.184677	0.0259166	0.0874691	0.767006	0.290753	0.728772
temp_amplitude	596	Other disorders of bladder	662	57260	0.357482	0.134607	0.146284	-0.0962551	0.154276	0.532685	-0.219576	0.111832	0.0495943	-0.0966007	0.0800095	0.227291	-0.0664168	0.0807658	0.410885	0.435002	0.761944
temp_amplitude	599	Other symptoms/disorders or the urinary system	1806	55138	0.675728	-0.0379647	0.0907597	-0.273135	0.0954079	0.00419898	-0.0837193	0.0665534	0.208418	-0.0221323	0.0504758	0.661043	0.0168993	0.046463	0.716071	0.0804406	0.597117
temp_amplitude	599.2	Retention of urine	975	55969	0.619109	-0.0736969	0.148249	-0.2898	0.140689	0.0394116	-0.126285	0.0929738	0.174374	0.0309469	0.0669929	0.644122	-0.0368231	0.0611131	0.546815	0.257039	0.714708
temp_amplitude	599.4	Urinary incontinence	421	56523	0.333304	-0.161509	0.166938	-0.117534	0.166917	0.481343	-0.0848761	0.130163	0.514353	-0.0474578	0.114043	0.677307	-0.109748	0.104876	0.295349	0.983593	0.996406
temp_amplitude	600	Hyperplasia of prostate	1415	56049	0.733611	0.04518	0.132755		0.111532			0.0724128			0.0543227			0.0516618		0.59048	0.919336
temp_amplitude	618	Genital prolapse	426	57692	0.433449	-0.127852	0.163222		0.153293			0.123147			0.103147			0.128488		0.824187	0.996406
temp_amplitude	681	Superficial cellulitis and abscess	586	58046	0.652422	-0.0574825	0.127625	-0.00287656	0.141899	0.983827	-0.0455264	0.113505	0.688351	-0.190813	0.0980866	0.0517327	0.0164206	0.0885561	0.852895	0.590661	0.919336
temp_amplitude	681.3	Cellulitis and abscess of arm/hand	450	58182	0.515996	-0.102321	0.157531	0.107221	0.153828	0.485788	-0.0159527	0.131365	0.903344	-0.182654	0.112869	0.105601	0.0547452	0.0974979	0.574456	0.445037	0.761944
temp_amplitude	681.5	Cellulitis and abscess of leg, except foot	450	58182	0.515996	-0.102321	0.157531	0.107221	0.153828	0.485788	-0.0159527	0.131365	0.903344	-0.182654	0.112869	0.105601	0.0547452	0.0974979	0.574456	0.445037	0.761944
temp_amplitude	681.6	Cellulitis and abscess of foot, toe	450	58182	0.515996	-0.102321	0.157531	0.107221	0.153828	0.485788	-0.0159527	0.131365	0.903344	-0.182654	0.112869	0.105601	0.0547452	0.0974979	0.574456	0.445037	0.761944
temp_amplitude	687	Symptoms affecting skin	485	58778	0.253032	0.147894	0.129389	-0.129021	0.143491	0.368569	-0.139827	0.125503	0.265223	-0.106468	0.0985376	0.279927	0.0310823	0.112209	0.781778	0.403763	0.761944
temp_amplitude	689	Disorder of skin and subcutaneous tissue NOS	675	58390	0.851851	-0.0272807	0.146076	0.042718	0.144634	0.767725	0.182733	0.101189	0.0709417	-0.0935956	0.0811141	0.248551	0.108685	0.0793299	0.170676	0.212056	0.714708
temp_amplitude	702	Degenerative skin conditions and other dermatoses	702	57725	0.673244	0.0614946	0.145825	0.136435	0.131252	0.298577	0.0784936	0.113194	0.48803	-0.0230619	0.0813633	0.776837	-0.104344	0.0745874	0.161828	0.436071	0.761944
temp_amplitude	702.1	Actinic keratosis	453	58618	0.648061	0.0984527	0.215688	0.258934	0.179015	0.148055	0.0692882	0.144305	0.631119	0.040198	0.0968665	0.678154	-0.126855	0.0897247	0.157414	0.312879	0.740044
temp_amplitude	716	Other arthropathies	3351	52540	0.299618	-0.0753241	0.0726188	-0.00983124	0.0642658	0.878416	-0.164223	0.0490083	0.000805408	-0.132487	0.0375495	0.000418172	-0.0467482	0.0355124	0.188043	0.146062	0.687562
temp_amplitude	716.2	Unspecified monoarthritis	1499	54392	0.736948	0.033581	0.099974	-0.0587573	0.0938003	0.531047	-0.0951382	0.0699472	0.173785	-0.101119	0.0555967	0.0689423	-0.0171282	0.0555676	0.757899	0.678537	0.970057
temp_amplitude	716.9	Arthropathy NOS	3348	52543	0.29637	-0.075841	0.0726273	-0.0102604	0.0642697	0.87316	-0.164607	0.0490519	0.000791427	-0.130576	0.0375555	0.0005073	-0.0464172	0.0355277	0.19138	0.151162	0.694624
temp_amplitude	722	Intervertebral disc disorders	552	56512	0.324955	-0.127295	0.129321	0.199453	0.134723	0.138747	-0.148726	0.126482	0.23965	-0.0300668	0.0903856	0.739398	-0.227096	0.101225	0.0248665	0.128169	0.645215
temp_amplitude	726	Peripheral enthesopathies and allied syndromes	600	56098	0.277324	-0.112232	0.103311	-0.270433	0.134339	0.0441083	-0.211757	0.102659	0.0391396	-0.0415807	0.0963468	0.666052	0.0701247	0.111683	0.530075	0.231569	0.714708
temp_amplitude	726.1	Enthesopathy	432	56266	0.585048	-0.0688406	0.126075	-0.206781	0.162053	0.201953	-0.113727	0.122808	0.354418	0.0580792	0.110013	0.597549	0.0945524	0.121872	0.437848	0.476213	0.793761
temp_amplitude	735	Acquired foot deformities	433	57915	0.671212	0.06015	0.141701	0.178715	0.138339	0.196406	0.067286	0.115455	0.560036	0.158241	0.10966	0.149016	0.00337754	0.126092	0.97863	0.849732	0.996406
temp_amplitude	740	Osteoarthrosis	1946	51909	0.300667	-0.0973063	0.0940154	0.0360574	0.0798316	0.651508	-0.0567478	0.0621916	0.361522	-0.103042	0.0485851	0.0339345	-0.0424828	0.0477929	0.37406	0.632847	0.929617
temp_amplitude	740.1	Osteoarthritis; localized	1220	52635	0.698221	-0.0450423	0.116171	0.106709	0.100186	0.286826	0.0424248	0.0761589	0.577489	-0.0993948	0.0607716	0.101935	-0.0273354	0.0614302	0.656332	0.391114	0.754851
temp_amplitude	740.9	Osteoarthrosis NOS	782	53073	0.267214	-0.167805	0.151244	0.0149257	0.124267	0.904396	-0.267306	0.106211	0.0118447	-0.0972778	0.0792622	0.219713	-0.069191	0.0723172	0.338683	0.432542	0.761944
temp_amplitude	743	Osteoporosis, osteopenia and pathological fracture	875	57773	0.888203	-0.0240074	0.170776	-0.0576625	0.136979	0.673784	-0.134393	0.0925107	0.146298	-0.190296	0.0728761	0.0090219	-0.143225	0.0677924	0.0346265	0.859468	0.996406
temp_amplitude	743.1	Osteoporosis	856	57792	0.853604	0.0315401	0.170929	-0.0718486	0.1393	0.606005	-0.15263	0.0936845	0.103273	-0.172892	0.0738282	0.0191901	-0.141062	0.0683382	0.0390015	0.835481	0.996406
temp_amplitude	743.11	Osteoporosis NOS	856	57792	0.853604	0.0315401	0.170929	-0.0718486	0.1393	0.606005	-0.15263	0.0936845	0.103273	-0.172892	0.0738282	0.0191901	-0.141062	0.0683382	0.0390015	0.835481	0.996406
temp_amplitude	747	Cardiac and circulatory congenital anomalies	401	59177	0.122944	0.352407	0.228459	0.170695	0.275874	0.536086	-0.386851	0.163877	0.0182442	-0.0136543	0.100924	0.89238	-0.164119	0.0946083	0.0827902	0.0580634	0.597117
temp_amplitude	760	Back pain	770	58176	0.981715	-0.0026627	0.116181	-0.0561269	0.123338	0.649062	-0.135617	0.102557	0.186049	-0.0874875	0.0799458	0.273808	-0.114101	0.0791277	0.149306	0.918058	0.996406
temp_amplitude	783	Fever of unknown origin	446	58998	0.82433	0.0328402	0.147942	0.0395483	0.156376	0.800341	-0.222593	0.135624	0.100744	-0.127815	0.100983	0.205619	0.0701245	0.107562	0.514437	0.377153	0.754851
temp_amplitude	785	Abdominal pain	1945	52812	0.301548	-0.0649321	0.0628505	0.0122455	0.0726915	0.866223	-0.0825115	0.058893	0.161202	0.0614218	0.0517697	0.235448	-0.0498005	0.05545	0.369123	0.31903	0.740044
temp_amplitude	788	Syncope and collapse	845	58096	0.60286	-0.0646255	0.12421	0.155657	0.120067	0.19483	0.0292257	0.101527	0.773454	0.0454415	0.0753794	0.546617	0.0452224	0.0674206	0.502379	0.796189	0.996406
temp_amplitude	789	Nausea and vomiting	1128	57566	0.0825737	-0.157819	0.0909123	-0.0134044	0.103395	0.896849	-0.190583	0.0795577	0.0165965	-0.0146288	0.0673601	0.828074	-0.0621843	0.0688886	0.366697	0.379898	0.754851
temp_amplitude	790	Nonspecific findings on examination of blood	957	58088	0.0952874	-0.210232	0.126028	-0.0291838	0.113367	0.796849	-0.0789404	0.0874269	0.366563	-0.0275505	0.0685609	0.687802	-0.119073	0.06955	0.0868869	0.693511	0.975975
temp_amplitude	790.6	Other abnormal blood chemistry	913	58132	0.208593	-0.159631	0.126949	-0.000957379	0.116793	0.99346	-0.0651251	0.0887861	0.46325	-0.0299537	0.0697009	0.66738	-0.104095	0.0715946	0.145959	0.837908	0.996406
temp_amplitude	798	Malaise and fatigue	485	58833	0.0861035	-0.253282	0.147573	0.107489	0.149669	0.472648	-0.108592	0.150988	0.472012	-0.0741245	0.0961654	0.440824	-0.0989614	0.0977079	0.311142	0.548855	0.882741
temp_amplitude	851	Complications of transplants and reattached limbs	450	57586	0.256281	-0.189671	0.167078	0.378727	0.178207	0.033569	-0.121365	0.123811	0.326964	-0.0658091	0.103686	0.525625	0.115681	0.0978825	0.237272	0.0739458	0.597117
temp_amplitude	915	Superficial injury without mention of infection	538	58758	0.723973	0.0597964	0.169321	0.130051	0.165921	0.433148	-0.160627	0.142135	0.258431	-0.203174	0.0921059	0.027393	0.0844636	0.081324	0.298988	0.0982245	0.631843
temp_amplitude	960	Poisoning by antibiotics	2293	54316	0.321674	0.0598239	0.0603657	-0.00921649	0.0693666	0.894299	-0.123225	0.0556667	0.0268554	-0.0842169	0.0475893	0.0767835	-0.0130344	0.048668	0.788835	0.166559	0.714353
temp_amplitude	960.2	Allergy/adverse effect of penicillin	1840	54769	0.219431	0.0818188	0.0666254	0.0150691	0.0773468	0.84553	-0.126584	0.0630255	0.044595	-0.0719973	0.0523125	0.168731	0.0200759	0.0544302	0.712248	0.131339	0.645215
temp_amplitude	965	Poisoning by analgesics, antipyretics, and antirheumatics	866	55743	0.310014	-0.120333	0.118532	-0.457038	0.135457	0.000740702	-0.113437	0.0906813	0.210954	-0.182297	0.0782131	0.0197654	-0.112586	0.0726836	0.121386	0.205494	0.714708
temp_amplitude	990	Effects radiation NOS	911	58507	0.698746	0.0480416	0.124134	-0.0312629	0.121143	0.796357	0.0345982	0.0892272	0.698198	-0.140008	0.0725756	0.0537139	-0.0669566	0.0690846	0.332447	0.523374	0.856027
temp_amplitude	994	Sepsis and SIRS	654	58985	0.13647	0.236868	0.159071	0.0907339	0.153396	0.554184	-0.0165229	0.113638	0.884395	-0.117519	0.0849796	0.166693	-0.117106	0.077082	0.128702	0.23983	0.714708
temp_amplitude	994.2	Sepsis	654	58985	0.13647	0.236868	0.159071	0.0907339	0.153396	0.554184	-0.0165229	0.113638	0.884395	-0.117519	0.0849796	0.166693	-0.117106	0.077082	0.128702	0.23983	0.714708

## Sheet: PheCODEs
PheCODE	Meaning	Category	Subphecodes	ICD10_codes	ICD9_codes	self_reported_condition_codes	controls_excluded_phecode
8	Intestinal infection	infectious diseases	8;8.5;8.51;8.52;8.6;8.7	A00 (0);A00.0 (0);A00.1 (0);A00.9 (0);A01 (0);A01.0 (0);A01.1 (0);A01.2 (0);A01.3 (0);A01.4 (0);A02 (0);A02.0 (3);A02.2 (0);A02.8 (0);A02.9 (2);A03 (0);A03.0 (0);A03.1 (0);A03.2 (0);A03.3 (0);A03.8 (0);A03.9 (0);A04.0 (0);A04.1 (0);A04.2 (0);A04.3 (0);A04.4 (1);A04.5 (46);A04.6 (0);A04.7 (44);A04.8 (57);A04.9 (3);A05.0 (0);A05.1 (0);A05.2 (0);A05.3 (0);A05.4 (2);A05.8 (0);A05.9 (2);A06 (0);A06.0 …	001;001.0;001.1;001.9;002;002.0;002.1;002.2;002.3;002.9;003;003.0;003.2;003.20;003.29;003.8;003.9;004;004.0;004.1;004.2;004.3;004.8;004.9;005;005.0;005.1;005.2;005.3;005.4;005.8;005.81;005.89;005.9;006;006.0;006.1;006.2;006.3;006.4;006.5;006.6;006.8;006.9;007;007.0;007.1;007.2;007.3;007.4;007.5;007.8;007.9;008;008.0;008.00;008.01;008.02;008.03;008.04;008.09;008.1;008.2;008.3;008.4;008.41;008.42;0…		8;8.5;8.51;8.52;8.6;8.7
8.5	Bacterial enteritis	infectious diseases	8.5;8.51;8.52	A01.0 (0);A02 (0);A02.0 (3);A02.2 (0);A02.8 (0);A02.9 (2);A03 (0);A03.0 (0);A03.1 (0);A03.2 (0);A03.3 (0);A03.8 (0);A03.9 (0);A04.0 (0);A04.1 (0);A04.2 (0);A04.3 (0);A04.4 (1);A04.5 (46);A04.6 (0);A04.7 (44);A04.8 (57);A04.9 (3);A05.0 (0);A05.1 (0);A05.2 (0);A05.3 (0);A05.4 (2);A05.8 (0)	002.0;003;003.0;003.2;003.20;003.29;003.8;003.9;004;004.0;004.1;004.2;004.3;004.8;004.9;005;005.0;005.1;005.2;005.3;005.4;005.8;005.81;005.89;008.0;008.00;008.01;008.02;008.03;008.04;008.09;008.1;008.2;008.3;008.4;008.41;008.42;008.43;008.44;008.45;008.46;008.47;008.49;008.5		8;8.5;8.51;8.52;8.6;8.7
8.51	Intestinal e.coli	infectious diseases	8.51	A04.0 (0);A04.1 (0);A04.2 (0);A04.3 (0);A04.4 (1)	008.0;008.00;008.01;008.02;008.03;008.04;008.09		8;8.5;8.51;8.52;8.6;8.7
8.52	Intestinal infection due to C. difficile	infectious diseases	8.52	A04.7 (44)	008.45		8;8.5;8.51;8.52;8.6;8.7
8.6	Viral Enteritis	infectious diseases	8.6	A08 (0);A08.0 (0);A08.1 (5);A08.2 (0);A08.3 (3);A08.4 (65);A08.5 (0)	008.6;008.61;008.62;008.63;008.64;008.65;008.66;008.67;008.69;008.8		8;8.5;8.51;8.52;8.6;8.7
8.7	Intestinal infection due to protozoa	infectious diseases	8.7	A06.1 (0);A07.0 (0);A07.1 (2);A07.2 (2);A07.8 (0)	006.1;007.0;007.1;007.4;007.8		8;8.5;8.51;8.52;8.6;8.7
10	Tuberculosis	infectious diseases	10	A15.0 (0);A15.1 (0);A15.2 (2);A15.3 (1);A15.4 (0);A15.5 (0);A15.6 (0);A15.7 (0);A15.9 (0);A16 (0);A16.0 (0);A16.1 (0);A16.2 (4);A16.3 (0);A16.4 (0);A16.5 (0);A16.7 (0);A16.9 (9);A17 (0);A17.0 (1);A17.1 (0);A17.8 (0);A17.9 (0);A18 (0);A18.0 (1);A18.1 (0);A18.2 (1);A18.3 (0);A18.4 (0);A18.5 (0);A18.6 (0);A18.7 (0);A18.8 (0);A19 (0);A19.0 (0);A19.1 (0);A19.2 (0);A19.8 (1);A19.9 (2);B90 (0);B90.0 (0)…	010;010.0;010.00;010.01;010.02;010.03;010.04;010.05;010.06;010.1;010.10;010.11;010.12;010.13;010.14;010.15;010.16;010.8;010.80;010.81;010.82;010.83;010.84;010.85;010.86;010.9;010.90;010.91;010.92;010.93;010.94;010.95;010.96;011;011.0;011.00;011.01;011.02;011.03;011.04;011.05;011.06;011.1;011.10;011.11;011.12;011.13;011.14;011.15;011.16;011.2;011.20;011.21;011.22;011.23;011.24;011.25;011.26;011.3;…	tuberculosis (tb)	10;31;31.1;38;38.1;38.2;38.3;41;41.1;41.11;41.12;41.2;41.21;41.4;41.8;41.9
31	Diseases due to other mycobacteria	infectious diseases	31;31.1	A30 (0);A30.0 (0);A30.1 (0);A30.2 (0);A30.3 (0);A30.4 (0);A30.5 (0);A30.8 (0);A30.9 (0);A31.8 (2);A31.9 (1)	030;030.0;030.1;030.2;030.3;030.8;030.9;031;031.2;031.8;031.9		10;31;31.1;38;38.1;38.2;38.3;41;41.1;41.11;41.12;41.2;41.21;41.4;41.8;41.9
31.1	Leprosy	infectious diseases	31.1	A30 (0);A30.0 (0);A30.1 (0);A30.2 (0);A30.3 (0);A30.4 (0);A30.5 (0);A30.8 (0);A30.9 (0)	030;030.0;030.1;030.2;030.3;030.8;030.9		10;31;31.1;38;38.1;38.2;38.3;41;41.1;41.11;41.12;41.2;41.21;41.4;41.8;41.9
38	Septicemia	infectious diseases	38;38.1;38.2;38.3	A02.1 (1);A20.7 (0);A22.7 (0);A39.2 (1);A39.3 (0);A39.4 (2);A40 (0);A40.0 (6);A40.1 (8);A40.2 (3);A40.3 (7);A40.8 (17);A40.9 (3);A41.0 (17);A41.1 (20);A41.2 (2);A41.3 (1);A41.4 (2);A41.5 (136);A41.8 (17);A41.9 (603);A42.7 (0);B00.7 (0)	003.1;020.2;022.3;036.2;038;038.0;038.1;038.10;038.11;038.12;038.19;038.2;038.3;038.4;038.40;038.41;038.42;038.43;038.44;038.49;038.8;038.9;054.5;449;790.7		10;31;31.1;38;38.1;38.2;38.3;41;41.1;41.11;41.12;41.2;41.21;41.4;41.8;41.9
38.1	Gram negative septicemia	infectious diseases	38.1	A02.1 (1);A20.7 (0);A39.2 (1);A39.3 (0);A39.4 (2);A40 (0);A40.0 (6);A40.1 (8);A40.2 (3);A40.8 (17);A40.9 (3);A41.3 (1);A41.5 (136)	003.1;020.2;036.2;038.0;038.4;038.40;038.41;038.42;038.43;038.44;038.49		10;31;31.1;38;38.1;38.2;38.3;41;41.1;41.11;41.12;41.2;41.21;41.4;41.8;41.9
38.2	Gram positive septicemia	infectious diseases	38.2	A22.7 (0);A40.3 (7);A41.0 (17);A41.1 (20);A41.2 (2)	022.3;038.1;038.10;038.11;038.12;038.19;038.2		10;31;31.1;38;38.1;38.2;38.3;41;41.1;41.11;41.12;41.2;41.21;41.4;41.8;41.9
38.3	Bacteremia	infectious diseases	38.3		790.7		10;31;31.1;38;38.1;38.2;38.3;41;41.1;41.11;41.12;41.2;41.21;41.4;41.8;41.9
41	Bacterial infection NOS	infectious diseases	41;41.1;41.11;41.12;41.2;41.21;41.4;41.8;41.9	A15.9 (0);A20 (0);A20.0 (0);A20.3 (0);A20.8 (0);A20.9 (0);A21 (0);A21.7 (0);A21.8 (0);A21.9 (0);A22 (0);A22.8 (0);A22.9 (0);A23 (0);A23.0 (0);A23.1 (0);A23.2 (0);A23.3 (0);A23.8 (0);A23.9 (0);A24 (0);A24.0 (0);A24.1 (0);A24.2 (0);A24.3 (0);A24.4 (0);A25 (0);A25.0 (0);A25.9 (0);A26 (0);A26.0 (0);A26.7 (0);A26.8 (0);A26.9 (0);A28.0 (3);A28.2 (0);A28.8 (0);A28.9 (0);A32 (0);A32.0 (0);A32.1 (0);A32.7…	020;020.0;020.8;020.9;021;021.8;021.9;022;022.8;022.9;023;023.0;023.1;023.2;023.3;023.8;023.9;024;025;026;026.0;026.9;027;027.0;027.1;027.2;027.8;027.9;032;032.8;032.89;032.9;033;033.0;033.1;033.8;033.9;034;034.1;036;036.3;036.8;036.81;036.89;036.9;037;039;039.2;039.3;039.4;039.8;039.9;040;040.0;040.1;040.2;040.3;040.4;040.42;040.8;040.81;040.82;040.89;041;041.0;041.00;041.01;041.02;041.03;041.04…	helicobacter pylori;rheumatic fever	10;31;31.1;38;38.1;38.2;38.3;41;41.1;41.11;41.12;41.2;41.21;41.4;41.8;41.9
41.1	Staphylococcus infections	infectious diseases	41.1;41.11;41.12	A49.0 (12);B95.6 (138);B95.7 (52);B95.8 (7);M00.0 (0)	041.1;041.10;041.11;041.12;041.19;V12.04		10;31;31.1;38;38.1;38.2;38.3;41;41.1;41.11;41.12;41.2;41.21;41.4;41.8;41.9
41.11	Methicillin sensitive Staphylococcus aureus	infectious diseases	41.11		041.11		10;31;31.1;38;38.1;38.2;38.3;41;41.1;41.11;41.12;41.2;41.21;41.4;41.8;41.9
41.12	Methicillin resistant Staphylococcus aureus	infectious diseases	41.12		041.12;V12.04		10;31;31.1;38;38.1;38.2;38.3;41;41.1;41.11;41.12;41.2;41.21;41.4;41.8;41.9
41.2	Streptococcus infection	infectious diseases	41.2;41.21	A38 (0);A40.1 (8);A40.2 (3);A49.1 (19);B95.0 (10);B95.1 (27);B95.2 (42);B95.3 (13);B95.4 (48);B95.5 (9);I00 (1);I01 (0);I02 (0);I02.9 (0);J03.0 (0);J20.2 (0);M00.2 (0)	034;034.1;041.0;041.00;041.01;041.02;041.03;041.04;041.05;041.09;390;390.0;391;392;392.9	rheumatic fever	10;31;31.1;38;38.1;38.2;38.3;41;41.1;41.11;41.12;41.2;41.21;41.4;41.8;41.9
41.21	Rheumatic fever / chorea	infectious diseases	41.21	I00 (1);I01 (0);I02 (0);I02.9 (0)	390;390.0;391;392;392.9	rheumatic fever	10;31;31.1;38;38.1;38.2;38.3;41;41.1;41.11;41.12;41.2;41.21;41.4;41.8;41.9
41.4	E. coli	infectious diseases	41.4	B96.2 (341)	041.4;041.41;041.42;041.43;041.49		10;31;31.1;38;38.1;38.2;38.3;41;41.1;41.11;41.12;41.2;41.21;41.4;41.8;41.9
41.8	H. pylori	infectious diseases	41.8		041.86	helicobacter pylori	10;31;31.1;38;38.1;38.2;38.3;41;41.1;41.11;41.12;41.2;41.21;41.4;41.8;41.9
41.9	Infection with drug-resistant microorganisms	infectious diseases	41.9		V09;V09.0;V09.1;V09.2;V09.3;V09.4;V09.5;V09.50;V09.51;V09.6;V09.7;V09.70;V09.71;V09.8;V09.80;V09.81;V09.9;V09.90;V09.91		10;31;31.1;38;38.1;38.2;38.3;41;41.1;41.11;41.12;41.2;41.21;41.4;41.8;41.9
53	Herpes zoster	infectious diseases	53;53.1	B02 (0);B02.2 (18);B02.7 (1);B02.8 (2);B02.9 (27);G53.0 (18)	053;053.1;053.10;053.11;053.12;053.13;053.14;053.19;053.7;053.71;053.79;053.8;053.9		53;53.1;54;70;70.1;70.2;70.3;70.4;70.9;71;71.1;78;79;79.1;79.2;79.9
53.1	Herpes zoster with nervous system complications	infectious diseases	53.1	B02.2 (18);G53.0 (18)	053.1;053.10;053.11;053.12;053.13;053.14;053.19		53;53.1;54;70;70.1;70.2;70.3;70.4;70.9;71;71.1;78;79;79.1;79.2;79.9
54	Herpes simplex	infectious diseases	54	A60 (0);A60.0 (0);A60.1 (0);A60.9 (0);B00 (0);B00.0 (0);B00.1 (6);B00.2 (1);B00.8 (1);B00.9 (7);B08.2 (0)	054;054.0;054.1;054.10;054.11;054.12;054.13;054.19;054.2;054.6;054.7;054.71;054.73;054.74;054.79;054.8;054.9;058;058.1;058.10;058.11;058.12;058.8;058.81;058.82;058.89	herpes simplex	53;53.1;54;70;70.1;70.2;70.3;70.4;70.9;71;71.1;78;79;79.1;79.2;79.9
70	Viral hepatitis	infectious diseases	70;70.1;70.2;70.3;70.4;70.9	B15.0 (0);B15.9 (5);B16 (0);B16.0 (0);B16.1 (0);B16.2 (0);B16.9 (0);B17.0 (0);B17.1 (0);B17.2 (6);B17.8 (0);B18 (0);B18.0 (0);B18.1 (7);B18.2 (8);B18.8 (3);B18.9 (0);B19 (0);B19.0 (0);B19.9 (3);B25.1 (0);K71 (0);K71.0 (1);K71.2 (0);K71.3 (0);K71.4 (0);K71.5 (0);K71.6 (2);K71.7 (0);K71.8 (0);K71.9 (2);K73 (0);K73.0 (1);K73.1 (0);K73.2 (0);K73.8 (0);K73.9 (3);K75.2 (0);K75.3 (2);K75.4 (16);K75.8 (3…	070;070.0;070.1;070.2;070.20;070.21;070.22;070.23;070.3;070.30;070.31;070.32;070.33;070.4;070.41;070.42;070.43;070.44;070.49;070.5;070.51;070.52;070.53;070.54;070.59;070.6;070.7;070.70;070.71;070.9;571.4;571.40;571.41;571.42;571.49;573.1;573.2;573.3	hepatitis;hepatitis a;hepatitis b;hepatitis c;hepatitis d;hepatitis e;infective/viral hepatitis	53;53.1;54;70;70.1;70.2;70.3;70.4;70.9;71;71.1;78;79;79.1;79.2;79.9
70.1	Viral hepatitis A	infectious diseases	70.1	B15.0 (0);B15.9 (5)	070.0;070.1	hepatitis a	53;53.1;54;70;70.1;70.2;70.3;70.4;70.9;71;71.1;78;79;79.1;79.2;79.9
70.2	Viral hepatitis B	infectious diseases	70.2	B16 (0);B16.0 (0);B16.1 (0);B16.2 (0);B16.9 (0);B18.0 (0);B18.1 (7)	070.2;070.20;070.21;070.22;070.23;070.3;070.30;070.31;070.32;070.33	hepatitis b	53;53.1;54;70;70.1;70.2;70.3;70.4;70.9;71;71.1;78;79;79.1;79.2;79.9
70.3	Viral hepatitis C	infectious diseases	70.3	B17.1 (0);B18.2 (8)	070.41;070.44;070.51;070.54;070.7;070.70;070.71	hepatitis c	53;53.1;54;70;70.1;70.2;70.3;70.4;70.9;71;71.1;78;79;79.1;79.2;79.9
70.4	Chronic hepatitis	infectious diseases	70.4	K71.5 (0);K73 (0);K73.0 (1);K73.1 (0);K73.2 (0);K73.8 (0);K73.9 (3);K75.4 (16)	571.4;571.40;571.41;571.42;571.49		53;53.1;54;70;70.1;70.2;70.3;70.4;70.9;71;71.1;78;79;79.1;79.2;79.9
70.9	Hepatitis NOS	infectious diseases	70.9	K71 (0);K71.0 (1);K71.2 (0);K71.3 (0);K71.4 (0);K71.6 (2);K71.7 (0);K71.8 (0);K71.9 (2);K75.2 (0);K75.3 (2);K75.8 (30);K75.9 (13);K76.4 (0)	573.3	hepatitis	53;53.1;54;70;70.1;70.2;70.3;70.4;70.9;71;71.1;78;79;79.1;79.2;79.9
71	Human immunodeficiency virus [HIV] disease	infectious diseases	71;71.1	B20.0 (0);B20.1 (0);B20.2 (0);B20.3 (0);B20.4 (0);B20.6 (0);B20.8 (0);B21.1 (0);B21.2 (0);B21.3 (0);B21.8 (0);B22.0 (0);B22.2 (0);B22.7 (0);B23.0 (0);B23.2 (0);B23.8 (0);B24 (0);Z21 (0)	042;042.0;042.1;042.2;042.9;043;043.0;043.1;043.2;043.3;043.9;044;044.0;044.9;079.53;795.71;V08	hiv/aids	53;53.1;54;70;70.1;70.2;70.3;70.4;70.9;71;71.1;78;79;79.1;79.2;79.9
71.1	HIV infection, symptomatic	infectious diseases	71.1	B20.0 (0);B20.1 (0);B20.2 (0);B20.3 (0);B20.4 (0);B20.6 (0);B20.8 (0);B21.1 (0);B21.2 (0);B21.3 (0);B21.8 (0);B22.0 (0);B22.2 (0);B22.7 (0);B23.0 (0);B23.2 (0);B23.8 (0);B24 (0)	042;042.0;042.1;042.2;042.9		53;53.1;54;70;70.1;70.2;70.3;70.4;70.9;71;71.1;78;79;79.1;79.2;79.9
78	Viral warts & HPV	infectious diseases	78	A63.0 (2);B07 (43)	078.1;078.10;078.11;078.12;078.19;079.4		53;53.1;54;70;70.1;70.2;70.3;70.4;70.9;71;71.1;78;79;79.1;79.2;79.9
79	Viral infection	infectious diseases	79;79.1;79.2;79.9	A28.1 (0);A70 (1);A74 (0);A74.8 (0);A74.9 (0);A82 (0);A82.0 (0);A82.1 (0);A82.9 (0);A88.1 (0);A90 (0);A91 (0);A92 (0);A92.0 (0);A92.1 (0);A92.3 (0);A92.4 (0);A92.8 (0);A92.9 (0);A93 (0);A93.0 (0);A93.1 (0);A93.2 (0);A93.8 (0);A94 (0);A95 (0);A95.0 (0);A95.1 (0);A95.9 (0);A96 (0);A96.0 (0);A96.1 (0);A96.2 (0);A96.8 (0);A96.9 (0);A98 (0);A98.0 (0);A98.1 (0);A98.2 (0);A98.3 (0);A98.4 (0);A98.5 (0);A…	051;051.0;051.01;051.02;051.1;051.2;051.9;052;052.2;052.7;052.8;052.9;055;055.7;055.79;055.8;055.9;056;056.0;056.00;056.09;056.7;056.79;056.8;056.9;057;057.0;057.8;057.9;059;059.0;059.00;059.01;059.09;059.1;059.10;059.11;059.12;059.19;059.2;059.20;059.21;059.22;059.8;059.9;060;060.0;060.1;060.9;061;065;065.0;065.1;065.2;065.3;065.4;065.8;065.9;066;066.0;066.1;066.3;066.4;066.40;066.41;066.42;066.…	chickenpox;infectious mononucleosis / glandular fever / epstein barr virus (ebv);varicella zoster virus	53;53.1;54;70;70.1;70.2;70.3;70.4;70.9;71;71.1;78;79;79.1;79.2;79.9
79.1	Varicella infection	infectious diseases	79.1	B01 (0);B01.8 (0);B01.9 (0)	052;052.2;052.7;052.8;052.9	chickenpox;varicella zoster virus	53;53.1;54;70;70.1;70.2;70.3;70.4;70.9;71;71.1;78;79;79.1;79.2;79.9
79.2	Infectious mononucleosis	infectious diseases	79.2	B27 (0);B27.0 (1);B27.1 (0);B27.8 (0);B27.9 (2)	075;075.0	infectious mononucleosis / glandular fever / epstein barr virus (ebv)	53;53.1;54;70;70.1;70.2;70.3;70.4;70.9;71;71.1;78;79;79.1;79.2;79.9
79.9	Viremia, NOS	infectious diseases	79.9		790.8		53;53.1;54;70;70.1;70.2;70.3;70.4;70.9;71;71.1;78;79;79.1;79.2;79.9
80	Postoperative infection	infectious diseases	80	N98.0 (0);T81.4 (305);T88.0 (0)	519.01;530.86;536.41;998.5;998.51;998.59;999.3;999.39		80;81;81.1;81.11;81.12
81	Infection/inflammation of internal prosthetic device; implant; and graft	infectious diseases	81;81.1;81.11;81.12	T82.6 (6);T83.5 (46);T83.6 (0);T84.6 (12);T84.7 (4);T85.7 (34)	279.5;279.50;279.51;279.52;279.53;996.6;996.60;996.61;996.62;996.63;996.64;996.65;996.66;996.67;996.68;996.69;999.31		80;81;81.1;81.11;81.12
81.1	Graft-versus-host disease	infectious diseases	81.1;81.11;81.12		279.5;279.50;279.51;279.52;279.53		80;81;81.1;81.11;81.12
81.11	Acute graft-versus-host disease	infectious diseases	81.11		279.51;279.53		80;81;81.1;81.11;81.12
81.12	Chronic graft-versus-host disease	infectious diseases	81.12		279.52		80;81;81.1;81.11;81.12
90	Sexually transmitted infections (not HIV or hepatitis)	infectious diseases	90;90.2;90.3	A50 (0);A50.0 (0);A50.1 (0);A50.2 (0);A50.3 (0);A50.4 (0);A50.5 (0);A50.6 (0);A50.7 (0);A50.9 (0);A51 (0);A51.0 (0);A51.1 (0);A51.2 (0);A51.3 (0);A51.4 (0);A51.5 (0);A51.9 (0);A52 (0);A52.0 (0);A52.1 (0);A52.2 (0);A52.3 (0);A52.7 (0);A52.8 (0);A52.9 (0);A53 (0);A53.0 (0);A53.9 (0);A54 (0);A54.0 (0);A54.1 (0);A54.2 (0);A54.3 (0);A54.4 (0);A54.5 (0);A54.6 (0);A54.8 (0);A54.9 (0);A55 (0);A56.0 (0);A…	090;090.0;090.1;090.2;090.3;090.4;090.40;090.41;090.42;090.49;090.5;090.6;090.7;090.9;091;091.0;091.1;091.2;091.3;091.4;091.5;091.50;091.51;091.52;091.6;091.61;091.62;091.69;091.7;091.8;091.81;091.82;091.89;091.9;092;092.0;092.9;093;093.0;093.1;093.2;093.20;093.21;093.22;093.23;093.24;093.8;093.81;093.82;093.89;093.9;094;094.0;094.1;094.2;094.3;094.8;094.81;094.82;094.83;094.84;094.85;094.86;094.…	chlamydia	90;90.2;90.3
90.2	Gonococcal infections	infectious diseases	90.2	A54 (0);A54.0 (0);A54.1 (0);A54.2 (0);A54.3 (0);A54.4 (0);A54.5 (0);A54.6 (0);A54.8 (0);A54.9 (0);K67.1 (0);M73.0 (0);N74.3 (0)	098;098.0;098.1;098.10;098.11;098.12;098.13;098.14;098.15;098.16;098.17;098.19;098.2;098.3;098.30;098.31;098.32;098.33;098.34;098.35;098.36;098.37;098.39;098.4;098.40;098.41;098.42;098.43;098.49;098.5;098.51;098.52;098.53;098.59;098.6;098.7;098.8;098.81;098.82;098.83;098.84;098.85;098.86;098.89		90;90.2;90.3
90.3	Venereal diseases due to Chlamydia trachomatis	infectious diseases	90.3	A56.0 (0);A56.2 (0);A56.3 (0);A56.4 (0);A56.8 (0);N74.4 (0)	099.50;099.51;099.52;099.53;099.54;099.55;099.56;099.59	chlamydia	90;90.2;90.3
1000	Burns		1000	T20.0 (0);T20.1 (0);T20.2 (2);T20.3 (0);T20.4 (0);T20.5 (0);T20.7 (0);T21 (0);T21.0 (1);T21.1 (0);T21.2 (5);T21.3 (2);T21.4 (0);T21.5 (0);T21.6 (0);T21.7 (0);T22 (0);T22.0 (1);T22.1 (0);T22.2 (2);T22.3 (1);T22.4 (1);T22.5 (0);T22.6 (0);T22.7 (0);T23 (0);T23.0 (1);T23.1 (0);T23.2 (2);T23.3 (1);T23.4 (0);T23.5 (0);T23.6 (0);T23.7 (0);T24 (0);T24.0 (2);T24.1 (0);T24.2 (6);T24.3 (2);T24.4 (0);T24.5 (…		burns
1001	Foreign body injury		1001	H05.5 (0);H44.6 (0);H44.7 (4);M79.5 (1);S05.4 (0);S05.5 (1);T15 (0);T15.0 (1);T15.1 (0);T15.8 (0);T15.9 (0);T16 (7);T17 (0);T17.0 (0);T17.1 (0);T17.2 (4);T17.3 (1);T17.4 (1);T17.5 (5);T17.8 (4);T17.9 (12);T18 (0);T18.0 (3);T18.1 (22);T18.2 (1);T18.3 (2);T18.4 (0);T18.5 (2);T18.8 (0);T18.9 (1);T19 (0);T19.0 (0);T19.1 (1);T19.2 (1);T19.3 (1);T19.8 (0);T19.9 (0)
1002	Symptoms concerning nutrition, metabolism, and development		1002	E43 (1);R63.3 (7);R63.4 (775)
1003	Sudden death		1003
1004	Other signs and symptoms involving emotional state		1004	R45.0 (12);R45.3 (3);R45.4 (2);R45.8 (83)
1005	Other symptoms		1005	R52.1 (45);R52.9 (15);R68 (0);R68.8 (40)
1006	Crushing injury		1006	S07 (0);S07.0 (0);S07.1 (0);S07.8 (0);S07.9 (0);S17 (0);S17.0 (0);S17.8 (0);S17.9 (0);S28.0 (0);S38.0 (0);S47 (0);S57 (0);S57.0 (0);S57.8 (0);S57.9 (0);S67 (0);S67.0 (3);S67.8 (1);S77 (0);S77.0 (0);S77.1 (0);S77.2 (0);S87 (0);S87.0 (0);S97 (0);S97.0 (0);S97.1 (1);S97.8 (0);T04 (0);T04.2 (0);T04.3 (0);T04.7 (0);T92.6 (0)
1007	Injury to blood vessels		1007	S15 (0);S15.0 (0);S15.1 (0);S15.2 (0);S15.3 (0);S15.8 (0);S15.9 (0);S25 (0);S25.0 (0);S25.1 (0);S25.2 (0);S25.3 (0);S25.4 (0);S25.5 (0);S25.7 (0);S25.8 (0);S25.9 (0);S35 (0);S35.0 (0);S35.1 (0);S35.2 (0);S35.4 (0);S35.5 (2);S35.8 (0);S35.9 (0);S45 (0);S45.0 (1);S45.1 (0);S45.2 (0);S45.3 (0);S45.7 (0);S45.8 (0);S45.9 (0);S55 (0);S55.0 (1);S55.1 (0);S55.2 (0);S55.7 (0);S55.8 (0);S55.9 (0);S65 (0);S…
1008	Crushing or internal injury to organs		1008	S21.1 (2);S21.2 (1);S26 (0);S26.0 (0);S26.9 (0);S27 (0);S27.0 (2);S27.1 (0);S27.2 (2);S27.3 (1);S27.4 (0);S27.5 (0);S27.6 (0);S27.8 (0);S27.9 (0);S28.0 (0);S31.1 (3);S31.7 (0);S36 (0);S36.0 (0);S36.2 (0);S36.3 (0);S36.4 (0);S36.5 (0);S36.6 (0);S36.7 (0);S36.8 (0);S36.9 (0);S37 (0);S37.0 (0);S37.1 (0);S37.2 (0);S37.3 (0);S37.4 (0);S37.5 (0);S37.6 (0);S37.8 (0);S37.9 (0);S39.6 (1);T01.9 (0);T06.5 (…
1009	Injury, NOS		1009	O26.7 (0);S06.8 (0);S09.0 (1);S09.1 (0);S09.2 (1);S09.7 (1);S09.8 (4);S09.9 (119);S10.8 (1);S12.7 (1);S13.6 (1);S16 (0);S19 (0);S19.8 (4);S19.9 (4);S20.1 (0);S20.3 (2);S20.4 (0);S20.8 (14);S21.2 (1);S23.5 (1);S29.0 (1);S29.7 (0);S29.8 (0);S29.9 (9);S32.8 (1);S33.3 (0);S33.7 (1);S35.8 (0);S35.9 (0);S38.1 (0);S39.0 (4);S39.7 (0);S39.8 (2);S39.9 (9);S42.8 (0);S43.3 (0);S43.7 (0);S45.8 (0);S45.9 (0);…
1010	Other tests		1010	J11.8 (1);L27.0 (47);M65.3 (158);R76.2 (0);R78.5 (0);R84.0 (0);R84.1 (0);R84.4 (1);R84.5 (16);R84.6 (4);R84.7 (2);R84.8 (0);R85 (0);R85.0 (0);R85.1 (0);R85.2 (0);R85.3 (0);R85.4 (0);R85.5 (2);R85.6 (2);R85.7 (3);R85.8 (5);R85.9 (0);R87 (0);R87.0 (0);R87.1 (0);R87.2 (0);R87.3 (0);R87.4 (0);R87.5 (0);R87.7 (0);R87.8 (1);R87.9 (1);R89 (0);R89.0 (0);R89.1 (0);R89.3 (0);R89.4 (2);R89.5 (4);R89.6 (0);R…
1011	Complications of surgical and medical procedures		1011	G03.8 (1);G97.0 (2);G97.2 (0);H59.0 (0);H59.8 (33);H59.9 (1);K23.8 (4);M02.2 (0);N98 (0);N98.1 (0);N98.2 (0);N98.3 (0);N98.8 (0);N98.9 (0);S57.8 (0);S97.8 (0);T80 (0);T80.0 (0);T80.1 (7);T80.2 (2);T80.4 (0);T80.6 (0);T80.8 (18);T80.9 (1);T81.6 (0);T81.7 (8);T81.8 (179);T81.9 (4);T88 (0);T88.0 (0);T88.1 (0);T88.4 (3);T88.5 (7);T88.6 (4);T88.7 (15);T88.8 (3);T88.9 (0);V39.5 (0);V49 (0);V49.0 (0);V4…
1012	Late effect		1012	T79.9 (0);T95 (0);T95.1 (1);T95.3 (0)
1013	Asphyxia and hypoxemia		1013	R09.0 (37);T71 (1)
1014	Effects of heat, cold and air pressure		1014	T33 (0);T33.0 (0);T33.1 (0);T33.2 (0);T33.3 (0);T33.4 (0);T33.6 (0);T33.7 (0);T33.8 (0);T33.9 (0);T34 (0);T34.0 (0);T34.1 (0);T34.2 (0);T34.3 (0);T34.4 (0);T34.6 (0);T34.7 (0);T34.8 (0);T34.9 (0);T35.0 (0);T35.1 (0);T35.4 (0);T35.5 (0);T35.7 (0);T67 (0);T67.0 (2);T67.1 (0);T67.2 (0);T67.3 (0);T67.4 (0);T67.5 (0);T67.6 (0);T67.7 (0);T67.8 (0);T67.9 (0);T69 (0);T69.0 (0);T69.1 (0);T69.8 (0);T69.9 (…
1015	Effects of other external causes		1015	T02.9 (0);T63.2 (0);T70.4 (0);T73 (0);T73.0 (0);T73.1 (0);T73.2 (0);T73.3 (0);T73.8 (0);T73.9 (0);T74.1 (0);T74.3 (0);T75 (0);T75.0 (0);T75.1 (2);T75.2 (0);T75.3 (0);T75.4 (0);T75.8 (0);T78 (0);T81.2 (142);T81.3 (98);T81.5 (7);X58 (0)
1019	Other ill-defined and unknown causes of morbidity and mortality		1019	O96 (0);R44 (0);R46 (0);R46.0 (1);R46.1 (0);R46.2 (3);R46.3 (0);R46.4 (14);R46.5 (0);R46.6 (0);R46.7 (0);R46.8 (19);R69 (1153)
110	Dermatophytosis / Dermatomycosis	infectious diseases	110;110.1;110.11;110.12;110.13;110.2	B35 (0);B35.0 (0);B35.1 (9);B35.2 (1);B35.3 (11);B35.4 (3);B35.5 (0);B35.6 (2);B35.8 (1);B35.9 (2);B36 (0);B36.0 (0);B36.1 (0);B36.2 (0);B36.3 (0);B36.8 (0);B36.9 (10)	110;110.0;110.1;110.2;110.3;110.4;110.5;110.6;110.8;110.9;111;111.0;111.1;111.2;111.3;111.8;111.9		110;110.1;110.11;110.12;110.13;110.2;112;112.3;117;117.1;117.2;117.3;117.4
110.1	Dermatophytosis	infectious diseases	110.1;110.11;110.12;110.13	B35 (0);B35.0 (0);B35.1 (9);B35.2 (1);B35.3 (11);B35.4 (3);B35.5 (0);B35.6 (2);B35.8 (1);B35.9 (2);B36.9 (10)	110.0;110.1;110.2;110.3;110.4;110.5;110.6;110.8;110.9		110;110.1;110.11;110.12;110.13;110.2;112;112.3;117;117.1;117.2;117.3;117.4
110.11	Dermatophytosis of nail	infectious diseases	110.11	B35.1 (9)	110.1		110;110.1;110.11;110.12;110.13;110.2;112;112.3;117;117.1;117.2;117.3;117.4
110.12	Althete's foot	infectious diseases	110.12	B35.3 (11)	110.4		110;110.1;110.11;110.12;110.13;110.2;112;112.3;117;117.1;117.2;117.3;117.4
110.13	Dermatophytosis of the body	infectious diseases	110.13	B35.4 (3);B35.5 (0);B35.6 (2)	110.3;110.5		110;110.1;110.11;110.12;110.13;110.2;112;112.3;117;117.1;117.2;117.3;117.4
110.2	Dermatomycoses	infectious diseases	110.2	B36 (0);B36.0 (0);B36.1 (0);B36.2 (0);B36.3 (0);B36.8 (0)	111;111.0;111.1;111.2;111.3;111.8;111.9		110;110.1;110.11;110.12;110.13;110.2;112;112.3;117;117.1;117.2;117.3;117.4
1100	Family history		1100	Z83 (0);Z83.0 (0);Z83.1 (5);Z83.2 (14);Z83.3 (55);Z83.4 (20);Z83.5 (368);Z83.7 (73)
112	Candidiasis	infectious diseases	112;112.3	B20.4 (0);B37 (0);B37.0 (187);B37.2 (8);B37.3 (15);B37.4 (16);B37.7 (6);B37.8 (109);B37.9 (32)	112;112.0;112.1;112.2;112.3;112.5;112.8;112.82;112.84;112.85;112.89;112.9		110;110.1;110.11;110.12;110.13;110.2;112;112.3;117;117.1;117.2;117.3;117.4
112.3	Candidiasis of skin and nails	infectious diseases	112.3	B37.2 (8)	112.3		110;110.1;110.11;110.12;110.13;110.2;112;112.3;117;117.1;117.2;117.3;117.4
117	Mycoses	infectious diseases	117;117.1;117.2;117.3;117.4	B38 (0);B38.3 (0);B38.7 (0);B38.8 (1);B38.9 (0);B39 (0);B39.0 (0);B39.1 (0);B39.2 (0);B39.3 (0);B39.4 (0);B39.5 (0);B39.9 (0);B40 (0);B40.0 (0);B40.1 (0);B40.2 (0);B40.3 (0);B40.7 (0);B40.8 (0);B40.9 (0);B41 (0);B41.0 (0);B41.7 (0);B41.8 (0);B41.9 (0);B42 (0);B42.0 (0);B42.1 (0);B42.7 (0);B42.8 (0);B42.9 (0);B43.0 (0);B43.1 (0);B43.2 (0);B43.8 (0);B43.9 (0);B44 (0);B44.0 (4);B44.1 (11);B44.2 (0);…	114;114.1;114.3;114.9;115;115.0;115.00;115.01;115.02;115.03;115.04;115.05;115.09;115.1;115.10;115.11;115.12;115.13;115.14;115.15;115.19;115.9;115.90;115.91;115.92;115.93;115.94;115.95;115.99;116;116.0;116.1;116.2;117;117.0;117.1;117.2;117.3;117.4;117.5;117.6;117.7;117.8;117.9;118;518.6		110;110.1;110.11;110.12;110.13;110.2;112;112.3;117;117.1;117.2;117.3;117.4
117.1	Histoplasmosis	infectious diseases	117.1	B39 (0);B39.0 (0);B39.1 (0);B39.2 (0);B39.3 (0);B39.4 (0);B39.5 (0);B39.9 (0)	115;115.0;115.00;115.01;115.02;115.03;115.04;115.05;115.09;115.1;115.10;115.11;115.12;115.13;115.14;115.15;115.19;115.9;115.90;115.91;115.92;115.93;115.94;115.95;115.99		110;110.1;110.11;110.12;110.13;110.2;112;112.3;117;117.1;117.2;117.3;117.4
117.2	Coccidioidomycosis	infectious diseases	117.2	B38 (0);B38.3 (0);B38.7 (0);B38.8 (1);B38.9 (0)	114;114.1;114.3;114.9		110;110.1;110.11;110.12;110.13;110.2;112;112.3;117;117.1;117.2;117.3;117.4
117.3	Blastomycotic infection	infectious diseases	117.3	B40 (0);B40.0 (0);B40.1 (0);B40.2 (0);B40.3 (0);B40.7 (0);B40.8 (0);B40.9 (0);B41 (0);B41.0 (0);B41.7 (0);B41.8 (0);B41.9 (0);B48.0 (0)	116;116.0;116.1;116.2		110;110.1;110.11;110.12;110.13;110.2;112;112.3;117;117.1;117.2;117.3;117.4
117.4	Aspergillosis	infectious diseases	117.4	B44 (0);B44.0 (4);B44.1 (11);B44.2 (0);B44.7 (0);B44.8 (4);B44.9 (7);B48.4 (0)	117.3;518.6		110;110.1;110.11;110.12;110.13;110.2;112;112.3;117;117.1;117.2;117.3;117.4
130	Spirochetal infection	infectious diseases	130;130.1	A27 (0);A27.0 (0);A27.8 (0);A27.9 (0);A65 (0);A66 (0);A66.0 (0);A66.1 (0);A66.2 (0);A66.3 (0);A66.4 (0);A66.5 (0);A66.6 (0);A66.7 (0);A66.8 (0);A66.9 (1);A67 (0);A67.0 (0);A67.1 (0);A67.2 (0);A67.3 (0);A67.9 (0);A68 (0);A68.0 (0);A68.1 (0);A68.9 (0);A69 (0);A69.1 (0);A69.2 (3);A69.8 (0);A69.9 (2)	087;087.0;087.1;087.9;088.81;100;100.0;100.8;100.89;100.9;101;102;102.0;102.1;102.2;102.3;102.4;102.5;102.6;102.7;102.8;102.9;103;103.0;103.1;103.2;103.3;103.9;104;104.0;104.8;104.9		130;130.1;131;132;132.1;133;134;134.1;136
130.1	Lyme disease	infectious diseases	130.1	A69.2 (3)	088.81		130;130.1;131;132;132.1;133;134;134.1;136
131	Protozoan infection	infectious diseases	131	A59 (0);A59.0 (0);A59.8 (0);A59.9 (0);B58 (0);B58.0 (1);B58.1 (0);B58.8 (0);B58.9 (0)	130;130.5;130.7;130.8;130.9;131;131.0;131.00;131.01;131.02;131.03;131.09;131.8;131.9		130;130.1;131;132;132.1;133;134;134.1;136
132	Infestation (lice, mites)	infectious diseases	132;132.1	B85 (0);B85.0 (0);B85.1 (0);B85.2 (0);B85.3 (0);B85.4 (0);B86 (0);B87 (0);B87.0 (0);B87.1 (1);B87.2 (0);B87.3 (0);B87.4 (0);B87.8 (0);B87.9 (0);B88 (0);B88.0 (1);B88.1 (0);B88.2 (0);B88.8 (0);B88.9 (0)	132;132.0;132.1;132.2;132.3;132.9;133;133.0;133.8;133.9;134;134.0;134.1;134.8;134.9		130;130.1;131;132;132.1;133;134;134.1;136
132.1	Pediculosis and phthirus infestation	infectious diseases	132.1	B85 (0);B85.0 (0);B85.1 (0);B85.2 (0);B85.3 (0);B85.4 (0)	132;132.0;132.1;132.2;132.3;132.9		130;130.1;131;132;132.1;133;134;134.1;136
133	Arthropod-borne diseases	infectious diseases	133	A44 (0);A44.0 (0);A44.1 (0);A44.8 (0);A44.9 (0);B50 (0);B50.0 (0);B50.8 (1);B50.9 (2);B51 (0);B51.0 (0);B51.8 (0);B51.9 (2);B52 (0);B52.0 (0);B52.8 (0);B52.9 (0);B53.0 (0);B53.1 (0);B53.8 (0);B54 (0);B55 (0);B55.0 (0);B55.1 (0);B55.2 (0);B55.9 (0);B56 (0);B56.0 (0);B56.1 (0);B56.9 (0);B57 (0);B57.0 (0);B57.1 (0);B57.2 (0);B57.3 (0);B57.4 (0);B57.5 (0);B60.0 (0);K23.1 (0);K93.1 (0)	084;084.0;084.1;084.2;084.3;084.4;084.5;084.6;084.7;084.8;084.9;085;085.0;085.1;085.2;085.3;085.4;085.5;085.9;086;086.0;086.1;086.2;086.3;086.4;086.5;086.9;088;088.0;088.8;088.82;088.89;088.9;V12.03		130;130.1;131;132;132.1;133;134;134.1;136
134	Helminthiases	infectious diseases	134;134.1	B65 (0);B65.0 (0);B65.1 (0);B65.2 (0);B65.3 (0);B65.8 (0);B65.9 (0);B66 (0);B66.0 (0);B66.1 (0);B66.2 (0);B66.3 (0);B66.4 (0);B66.5 (0);B66.8 (0);B66.9 (0);B67 (0);B67.0 (0);B67.1 (0);B67.2 (0);B67.3 (0);B67.4 (0);B67.5 (0);B67.6 (0);B67.7 (0);B67.8 (0);B67.9 (0);B68 (0);B68.0 (0);B68.1 (0);B68.9 (0);B69 (0);B69.0 (0);B69.1 (0);B69.8 (0);B69.9 (0);B70 (0);B70.0 (0);B70.1 (0);B71 (0);B71.0 (0);B71…	120;120.0;120.1;120.2;120.3;120.8;120.9;121;121.0;121.1;121.2;121.3;121.4;121.5;121.6;121.8;121.9;122;122.0;122.1;122.2;122.3;122.4;122.5;122.6;122.7;122.8;122.9;123;123.0;123.1;123.2;123.3;123.4;123.5;123.6;123.8;123.9;124;125;125.0;125.1;125.2;125.3;125.4;125.5;125.6;125.7;125.9;126;126.0;126.1;126.2;126.3;126.8;126.9;127;127.0;127.1;127.2;127.3;127.4;127.5;127.6;127.7;127.8;127.9;128;128.0;128…		130;130.1;131;132;132.1;133;134;134.1;136
134.1	Intestinal helminthiases	infectious diseases	134.1	B67 (0);B67.0 (0);B67.1 (0);B67.2 (0);B67.3 (0);B67.4 (0);B67.5 (0);B67.6 (0);B67.7 (0);B67.8 (0);B67.9 (0);B68 (0);B68.0 (0);B68.1 (0);B68.9 (0);B69 (0);B69.0 (0);B69.1 (0);B69.8 (0);B69.9 (0);B70 (0);B70.0 (0);B70.1 (0);B71 (0);B71.0 (0);B71.1 (0);B71.8 (0);B71.9 (0);B75 (0);B77 (0);B77.0 (0);B77.8 (0);B77.9 (0);B78 (0);B78.0 (0);B78.7 (0);B78.9 (0);B79 (0);B80 (7);B81 (0);B81.0 (0);B81.1 (0);B…	122;122.0;122.1;122.2;122.3;122.4;122.5;122.6;122.7;122.8;122.9;123;123.0;123.1;123.2;123.3;123.4;123.5;123.6;123.8;123.9;124;127;127.0;127.1;127.2;127.3;127.4;127.5;127.6;127.7;127.8;127.9		130;130.1;131;132;132.1;133;134;134.1;136
136	Other infectious and parasitic diseases	infectious diseases	136	A75 (0);A75.0 (0);A75.1 (0);A75.2 (0);A75.3 (0);A75.9 (0);A77 (0);A77.0 (0);A77.1 (0);A77.2 (0);A77.3 (0);A77.8 (0);A77.9 (0);A79 (0);A79.0 (0);A79.1 (0);A79.8 (0);A79.9 (0);B20.7 (0);B23.0 (0);B60.1 (3);B60.2 (0);B60.8 (0);B64 (0);B83.4 (0);B88.3 (0);B89 (0);B92 (0);B94.2 (1);B94.8 (10);B94.9 (0);B99 (46);J17.3 (12);L94.6 (0);T61.1 (0)	080;081;081.0;081.1;081.2;081.9;082;082.0;082.1;082.2;082.3;082.4;082.40;082.41;082.49;082.8;082.9;083;083.1;083.2;083.8;083.9;134.2;136;136.0;136.2;136.21;136.29;136.4;136.5;136.8;136.9;139;139.8;V12.0;V12.00;V12.09		130;130.1;131;132;132.1;133;134;134.1;136
145	Cancer of mouth	neoplasms	145;145.1;145.2;145.3;145.4;145.5	C00 (0);C00.0 (3);C00.1 (1);C00.2 (0);C00.3 (1);C00.4 (2);C00.5 (0);C00.6 (0);C00.8 (0);C00.9 (1);C01 (9);C02 (0);C02.0 (0);C02.1 (5);C02.2 (2);C02.3 (0);C02.4 (1);C02.8 (0);C02.9 (6);C03 (0);C03.0 (1);C03.1 (2);C03.9 (2);C04 (0);C04.0 (1);C04.1 (1);C04.8 (0);C04.9 (3);C05 (0);C05.0 (1);C05.1 (2);C05.2 (0);C05.8 (0);C05.9 (0);C06 (0);C06.0 (4);C06.1 (0);C06.2 (0);C06.8 (0);C06.9 (0);C07 (7);C08 (…	140;140.0;140.1;140.3;140.4;140.5;140.6;140.8;140.9;141;141.0;141.1;141.2;141.3;141.4;141.5;141.6;141.8;141.9;142;142.0;142.1;142.2;142.8;142.9;143;143.0;143.1;143.8;143.9;144;144.0;144.1;144.8;144.9;145;145.0;145.1;145.2;145.3;145.4;145.5;145.6;145.8;145.9;230.0;V10.01		145;145.1;145.2;145.3;145.4;145.5;149;149.1;149.2;149.3;149.4;149.5;149.9
145.1	Cancer of lip	neoplasms	145.1	C00 (0);C00.0 (3);C00.1 (1);C00.2 (0);C00.3 (1);C00.4 (2);C00.5 (0);C00.6 (0);C00.8 (0);C00.9 (1)	140;140.0;140.1;140.3;140.4;140.5;140.6;140.8;140.9		145;145.1;145.2;145.3;145.4;145.5;149;149.1;149.2;149.3;149.4;149.5;149.9
145.2	Cancer of tongue	neoplasms	145.2	C01 (9);C02 (0);C02.0 (0);C02.1 (5);C02.2 (2);C02.3 (0);C02.4 (1);C02.8 (0);C02.9 (6)	141;141.0;141.1;141.2;141.3;141.4;141.5;141.6;141.8;141.9;V10.01		145;145.1;145.2;145.3;145.4;145.5;149;149.1;149.2;149.3;149.4;149.5;149.9
145.3	Cancer of major salivary glands	neoplasms	145.3	C07 (7);C08 (0);C08.0 (0);C08.1 (1);C08.8 (0);C08.9 (5)	142;142.0;142.1;142.2;142.8;142.9		145;145.1;145.2;145.3;145.4;145.5;149;149.1;149.2;149.3;149.4;149.5;149.9
145.4	Cancer of the gums	neoplasms	145.4	C03 (0);C03.0 (1);C03.1 (2);C03.9 (2)	143;143.0;143.1;143.8;143.9		145;145.1;145.2;145.3;145.4;145.5;149;149.1;149.2;149.3;149.4;149.5;149.9
145.5	Cancer of the mouth floor	neoplasms	145.5	C04 (0);C04.0 (1);C04.1 (1);C04.8 (0);C04.9 (3)	144;144.0;144.1;144.8;144.9		145;145.1;145.2;145.3;145.4;145.5;149;149.1;149.2;149.3;149.4;149.5;149.9
149	Cancer of larynx, pharynx, nasal cavities	neoplasms	149;149.1;149.2;149.3;149.4;149.5;149.9	C06.8 (0);C09 (0);C09.0 (0);C09.1 (2);C09.8 (1);C09.9 (18);C10 (0);C10.0 (0);C10.1 (0);C10.2 (0);C10.3 (0);C10.4 (0);C10.8 (0);C10.9 (8);C11 (0);C11.0 (0);C11.1 (0);C11.2 (0);C11.3 (0);C11.8 (0);C11.9 (1);C12 (2);C13 (0);C13.0 (0);C13.1 (0);C13.2 (0);C13.8 (0);C13.9 (2);C14 (0);C14.0 (4);C14.2 (0);C14.8 (1);C30.0 (2);C30.1 (0);C31 (0);C31.0 (0);C31.1 (0);C31.2 (0);C31.3 (0);C31.8 (0);C31.9 (1);C3…	146;146.0;146.1;146.2;146.3;146.4;146.5;146.6;146.7;146.8;146.9;147;147.0;147.1;147.2;147.3;147.8;147.9;148;148.0;148.1;148.2;148.3;148.8;148.9;149;149.0;149.1;149.8;149.9;160;160.0;160.1;160.2;160.3;160.4;160.5;160.8;160.9;161;161.0;161.1;161.2;161.3;161.8;161.9;231.0;V10.02;V10.21;V10.22		145;145.1;145.2;145.3;145.4;145.5;149;149.1;149.2;149.3;149.4;149.5;149.9
149.1	Cancer of oropharynx	neoplasms	149.1	C09 (0);C09.0 (0);C09.1 (2);C09.8 (1);C09.9 (18);C10 (0);C10.0 (0);C10.1 (0);C10.2 (0);C10.3 (0);C10.4 (0);C10.8 (0);C10.9 (8)	146;146.0;146.1;146.2;146.3;146.4;146.5;146.6;146.7;146.8;146.9		145;145.1;145.2;145.3;145.4;145.5;149;149.1;149.2;149.3;149.4;149.5;149.9
149.2	Cancer of nasopharynx	neoplasms	149.2	C11 (0);C11.0 (0);C11.1 (0);C11.2 (0);C11.3 (0);C11.8 (0);C11.9 (1)	147;147.0;147.1;147.2;147.3;147.8;147.9		145;145.1;145.2;145.3;145.4;145.5;149;149.1;149.2;149.3;149.4;149.5;149.9
149.3	Cancer of hypopharynx	neoplasms	149.3	C12 (2);C13 (0);C13.0 (0);C13.1 (0);C13.2 (0);C13.8 (0);C13.9 (2)	148;148.0;148.1;148.2;148.3;148.8;148.9		145;145.1;145.2;145.3;145.4;145.5;149;149.1;149.2;149.3;149.4;149.5;149.9
149.4	Cancer of larynx	neoplasms	149.4	C32 (0);C32.0 (5);C32.1 (3);C32.2 (0);C32.3 (1);C32.8 (0);C32.9 (3);D02.0 (5)	161;161.0;161.1;161.2;161.3;161.8;161.9;231.0;V10.21		145;145.1;145.2;145.3;145.4;145.5;149;149.1;149.2;149.3;149.4;149.5;149.9
149.5	Hx of malignant neoplasm of oral cavity and pharynx	neoplasms	149.5		V10.02		145;145.1;145.2;145.3;145.4;145.5;149;149.1;149.2;149.3;149.4;149.5;149.9
149.9	Cancer of of nasal cavities	neoplasms	149.9	C30.0 (2);C30.1 (0);C31 (0);C31.0 (0);C31.1 (0);C31.2 (0);C31.3 (0);C31.8 (0);C31.9 (1)	160;160.0;160.1;160.2;160.3;160.4;160.5;160.8;160.9;V10.22		145;145.1;145.2;145.3;145.4;145.5;149;149.1;149.2;149.3;149.4;149.5;149.9
150	Cancer of esophagus	neoplasms	150	C15 (0);C15.0 (0);C15.1 (1);C15.2 (2);C15.3 (4);C15.4 (12);C15.5 (63);C15.8 (1);C15.9 (65);D00.1 (0)	150;150.0;150.1;150.2;150.3;150.4;150.5;150.8;150.9;230.1;V10.03		145;145.1;145.2;145.3;145.4;145.5;149;149.1;149.2;149.3;149.4;149.5;149.9;150;151;153;153.2;153.3;155;155.1;157;158;159;159.2;159.3;159.4
151	Cancer of stomach	neoplasms	151	C16 (0);C16.0 (37);C16.1 (1);C16.2 (8);C16.3 (3);C16.4 (3);C16.5 (2);C16.6 (1);C16.8 (1);C16.9 (27);D00.2 (0)	151;151.0;151.1;151.2;151.3;151.4;151.5;151.6;151.8;151.9;209.23;230.2;V10.04		145;145.1;145.2;145.3;145.4;145.5;149;149.1;149.2;149.3;149.4;149.5;149.9;150;151;153;153.2;153.3;155;155.1;157;158;159;159.2;159.3;159.4
153	Colorectal cancer	neoplasms	153;153.2;153.3	C18 (0);C18.0 (86);C18.1 (9);C18.2 (72);C18.3 (25);C18.4 (45);C18.5 (14);C18.6 (13);C18.7 (106);C18.8 (2);C18.9 (56);C19 (72);C20 (135);C21.0 (15);C21.1 (8);C21.2 (0);C21.8 (2);C26.0 (15);D01.0 (4);D01.1 (0);D01.2 (3);D01.3 (3)	153;153.0;153.1;153.2;153.3;153.4;153.5;153.6;153.7;153.8;153.9;154;154.0;154.1;154.2;154.3;154.8;159.0;209.1;209.10;209.11;209.12;209.13;209.14;209.15;209.16;209.17;230.3;230.4;230.5;230.6;796.7;796.70;796.71;796.72;796.73;796.74;796.76;V10.05;V10.06		150;151;153;153.2;153.3;155;155.1;157;158;159;159.2;159.3;159.4
153.2	Colon cancer	neoplasms	153.2	C18 (0);C18.0 (86);C18.1 (9);C18.2 (72);C18.3 (25);C18.4 (45);C18.5 (14);C18.6 (13);C18.7 (106);C18.8 (2);C18.9 (56);C26.0 (15);D01.0 (4)	153;153.0;153.1;153.2;153.3;153.4;153.5;153.6;153.7;153.8;153.9;159.0;209.1;209.10;209.11;209.12;209.13;209.14;209.15;209.16;230.3;V10.05		150;151;153;153.2;153.3;155;155.1;157;158;159;159.2;159.3;159.4
153.3	Malignant neoplasm of rectum, rectosigmoid junction, and anus	neoplasms	153.3	C19 (72);C20 (135);C21.0 (15);C21.1 (8);D01.1 (0);D01.2 (3);D01.3 (3)	154;154.0;154.1;154.2;154.3;209.17;230.4;230.5;230.6;796.7;796.70;796.71;796.72;796.73;796.74;796.76;V10.06		150;151;153;153.2;153.3;155;155.1;157;158;159;159.2;159.3;159.4
155	Cancer of liver and intrahepatic bile duct	neoplasms	155;155.1	C22 (0);C22.0 (21);C22.1 (32);C22.2 (0);C22.3 (0);C22.4 (0);C22.7 (0);C22.9 (13);D01.5 (0)	155;155.0;155.1;155.2;230.8;V10.07		145;145.1;145.2;145.3;145.4;145.5;149;149.1;149.2;149.3;149.4;149.5;149.9;150;151;153;153.2;153.3;155;155.1;157;158;159;159.2;159.3;159.4
155.1	Malignant neoplasm of liver, primary	neoplasms	155.1	C22.0 (21);C22.2 (0);C22.3 (0);C22.4 (0);C22.7 (0)	155.0;V10.07		145;145.1;145.2;145.3;145.4;145.5;149;149.1;149.2;149.3;149.4;149.5;149.9;150;151;153;153.2;153.3;155;155.1;157;158;159;159.2;159.3;159.4
157	Pancreatic cancer	neoplasms	157	C25 (0);C25.0 (42);C25.1 (13);C25.2 (10);C25.3 (9);C25.4 (3);C25.7 (8);C25.8 (5);C25.9 (68)	157;157.0;157.1;157.2;157.3;157.4;157.8;157.9		145;145.1;145.2;145.3;145.4;145.5;149;149.1;149.2;149.3;149.4;149.5;149.9;150;151;153;153.2;153.3;155;155.1;157;158;159;159.2;159.3;159.4
158	Neoplasm of unspecified nature of digestive system	neoplasms	158	D37.0 (3);D37.1 (14);D37.2 (8);D37.3 (8);D37.4 (29);D37.5 (17);D37.7 (26);D37.9 (12)	235.2;235.5;239.0		145;145.1;145.2;145.3;145.4;145.5;149;149.1;149.2;149.3;149.4;149.5;149.9;150;151;153;153.2;153.3;155;155.1;157;158;159;159.2;159.3;159.4
159	Malignant neoplasm of other and ill-defined sites within the digestive organs and peritoneum	neoplasms	159;159.2;159.3;159.4	C17 (0);C17.0 (6);C17.1 (5);C17.2 (9);C17.3 (0);C17.8 (0);C17.9 (7);C23 (5);C24 (0);C24.0 (7);C24.1 (7);C24.8 (1);C24.9 (4);C26.1 (1);C26.8 (2);C26.9 (2);C45.1 (1);C48 (0);C48.0 (9);C48.1 (2);C48.2 (16);C48.8 (0);D01 (0);D01.4 (0);D01.7 (0);D01.9 (0);Z85.0 (436)	152;152.0;152.1;152.2;152.3;152.8;152.9;156;156.0;156.1;156.2;156.8;156.9;158;158.0;158.8;158.9;159;159.1;159.8;159.9;209.0;209.00;209.01;209.02;209.03;209.25;209.26;209.27;230;230.7;230.9;V10.0;V10.00;V10.09		145;145.1;145.2;145.3;145.4;145.5;149;149.1;149.2;149.3;149.4;149.5;149.9;150;151;153;153.2;153.3;155;155.1;157;158;159;159.2;159.3;159.4
159.2	Malignant neoplasm of small intestine, including duodenum	neoplasms	159.2	C17 (0);C17.0 (6);C17.1 (5);C17.2 (9);C17.3 (0);C17.8 (0);C17.9 (7);D01.4 (0)	152;152.0;152.1;152.2;152.3;152.8;152.9;209.0;209.00;209.01;209.02;209.03;230.7		145;145.1;145.2;145.3;145.4;145.5;149;149.1;149.2;149.3;149.4;149.5;149.9;150;151;153;153.2;153.3;155;155.1;157;158;159;159.2;159.3;159.4
159.3	Malignant neoplasm of gallbladder and extrahepatic bile ducts	neoplasms	159.3	C23 (5);C24 (0);C24.0 (7);C24.1 (7);C24.8 (1);C24.9 (4)	156;156.0;156.1;156.2;156.8;156.9		145;145.1;145.2;145.3;145.4;145.5;149;149.1;149.2;149.3;149.4;149.5;149.9;150;151;153;153.2;153.3;155;155.1;157;158;159;159.2;159.3;159.4
159.4	Malignant neoplasm of retroperitoneum and peritoneum	neoplasms	159.4	C45.1 (1);C48 (0);C48.0 (9);C48.1 (2);C48.2 (16);C48.8 (0)	158;158.0;158.8;158.9		145;145.1;145.2;145.3;145.4;145.5;149;149.1;149.2;149.3;149.4;149.5;149.9;150;151;153;153.2;153.3;155;155.1;157;158;159;159.2;159.3;159.4
164	Cancer of intrathoracic organs	neoplasms	164	C37 (2);C38.0 (0);C38.1 (0);C38.2 (0);C38.3 (0);C38.8 (0);C45.2 (0);C76.1 (1)	164;164.0;164.1;164.2;164.3;164.8;164.9;195.1		164;165;165.1
165	Cancer within the respiratory system	neoplasms	165;165.1	C33 (0);C34 (0);C34.0 (15);C34.1 (108);C34.2 (11);C34.3 (73);C34.8 (2);C34.9 (145);C38.4 (4);C39 (0);C39.0 (0);C39.8 (0);C39.9 (0);C45.0 (26);D02.1 (0);D02.2 (5);D02.3 (0);D02.4 (0);Z85.1 (86);Z85.2 (20)	162;162.0;162.2;162.3;162.4;162.5;162.8;162.9;163;163.0;163.1;163.8;163.9;165;165.0;165.8;165.9;209.21;231;231.1;231.2;231.8;231.9;V10.1;V10.11;V10.12;V10.2;V10.20;V10.29		164;165;165.1
165.1	Cancer of bronchus; lung	neoplasms	165.1	C33 (0);C34 (0);C34.0 (15);C34.1 (108);C34.2 (11);C34.3 (73);C34.8 (2);C34.9 (145);D02.2 (5);Z85.1 (86)	162;162.0;162.2;162.3;162.4;162.5;162.8;162.9;209.21;231.2;V10.11		164;165;165.1
170	Cancer of bone and connective tissue	neoplasms	170;170.1;170.2	C40 (0);C40.0 (1);C40.1 (0);C40.2 (2);C40.3 (0);C40.8 (0);C40.9 (1);C41 (0);C41.0 (2);C41.1 (4);C41.2 (0);C41.3 (0);C41.4 (1);C41.9 (3);C47 (0);C47.0 (0);C47.1 (1);C47.2 (0);C47.3 (0);C47.4 (0);C47.5 (0);C47.6 (0);C47.8 (0);C47.9 (0);C49 (0);C49.0 (9);C49.1 (3);C49.2 (10);C49.3 (2);C49.4 (3);C49.5 (7);C49.6 (0);C49.8 (0);C49.9 (5)	170;170.0;170.1;170.2;170.3;170.4;170.5;170.6;170.7;170.8;170.9;171;171.0;171.2;171.3;171.4;171.5;171.6;171.7;171.8;171.9;V10.81		170;170.1;170.2
170.1	Bone cancer	neoplasms	170.1	C40 (0);C40.0 (1);C40.1 (0);C40.2 (2);C40.3 (0);C40.8 (0);C40.9 (1);C41 (0);C41.0 (2);C41.1 (4);C41.2 (0);C41.3 (0);C41.4 (1);C41.9 (3)	170.0;170.1;170.2;170.3;170.4;170.5;170.6;170.7;170.8;170.9;V10.81		170;170.1;170.2
170.2	Cancer of connective tissue	neoplasms	170.2	C47 (0);C47.0 (0);C47.1 (1);C47.2 (0);C47.3 (0);C47.4 (0);C47.5 (0);C47.6 (0);C47.8 (0);C47.9 (0);C49 (0);C49.0 (9);C49.1 (3);C49.2 (10);C49.3 (2);C49.4 (3);C49.5 (7);C49.6 (0);C49.8 (0);C49.9 (5)	171;171.0;171.2;171.3;171.4;171.5;171.6;171.7;171.8;171.9		170;170.1;170.2
172	Skin cancer	neoplasms	172;172.1;172.11;172.2;172.21;172.22;172.3	C43 (0);C43.0 (2);C43.1 (3);C43.2 (6);C43.3 (14);C43.4 (14);C43.5 (64);C43.6 (49);C43.7 (44);C43.8 (0);C43.9 (18);C44.0 (39);C44.1 (96);C44.2 (112);C44.3 (672);C44.4 (188);C44.5 (209);C44.6 (136);C44.7 (121);C44.8 (2);C44.9 (22);D03 (0);D03.0 (0);D03.1 (2);D03.2 (4);D03.3 (24);D03.4 (6);D03.5 (11);D03.6 (9);D03.7 (4);D03.8 (1);D03.9 (2);D04 (0);D04.0 (1);D04.1 (3);D04.2 (4);D04.3 (23);D04.4 (16);…	172;172.0;172.1;172.2;172.3;172.4;172.5;172.6;172.7;172.8;172.9;173;173.0;173.00;173.01;173.02;173.09;173.1;173.10;173.11;173.12;173.19;173.2;173.20;173.21;173.22;173.29;173.3;173.30;173.31;173.32;173.39;173.4;173.40;173.41;173.42;173.49;173.5;173.50;173.51;173.52;173.59;173.6;173.60;173.61;173.62;173.69;173.7;173.70;173.71;173.72;173.79;173.8;173.80;173.81;173.82;173.89;173.9;173.90;173.91;173.9…		172;172.1;172.11;172.2;172.21;172.22;172.3;173
172.1	Melanomas of skin, dx or hx	neoplasms	172.1;172.11	C43 (0);C43.0 (2);C43.1 (3);C43.2 (6);C43.3 (14);C43.4 (14);C43.5 (64);C43.6 (49);C43.7 (44);C43.8 (0);C43.9 (18);D03 (0);D03.0 (0);D03.1 (2);D03.2 (4);D03.3 (24);D03.4 (6);D03.5 (11);D03.6 (9);D03.7 (4);D03.8 (1);D03.9 (2)	172;172.0;172.1;172.2;172.3;172.4;172.5;172.6;172.7;172.8;172.9;V10.82		172;172.1;172.11;172.2;172.21;172.22;172.3;173
172.11	Melanomas of skin	neoplasms	172.11	C43 (0);C43.0 (2);C43.1 (3);C43.2 (6);C43.3 (14);C43.4 (14);C43.5 (64);C43.6 (49);C43.7 (44);C43.8 (0);C43.9 (18);D03 (0);D03.0 (0);D03.1 (2);D03.2 (4);D03.3 (24);D03.4 (6);D03.5 (11);D03.6 (9);D03.7 (4);D03.8 (1);D03.9 (2)	172;172.0;172.1;172.2;172.3;172.4;172.5;172.6;172.7;172.8;172.9		172;172.1;172.11;172.2;172.21;172.22;172.3;173
172.2	Other non-epithelial cancer of skin	neoplasms	172.2;172.21;172.22	C44.0 (39);C44.1 (96);C44.2 (112);C44.3 (672);C44.4 (188);C44.5 (209);C44.6 (136);C44.7 (121);C44.8 (2);C44.9 (22)	173;173.0;173.00;173.01;173.02;173.09;173.1;173.10;173.11;173.12;173.19;173.2;173.20;173.21;173.22;173.29;173.3;173.30;173.31;173.32;173.39;173.4;173.40;173.41;173.42;173.49;173.5;173.50;173.51;173.52;173.59;173.6;173.60;173.61;173.62;173.69;173.7;173.70;173.71;173.72;173.79;173.8;173.80;173.81;173.82;173.89;173.9;173.90;173.91;173.92;173.99;209.31;209.32;209.33;209.34;209.35;209.36;V10.83		172;172.1;172.11;172.2;172.21;172.22;172.3;173
172.21	Basal cell carcinoma	neoplasms	172.21		173.01;173.11;173.21;173.31;173.41;173.51;173.61;173.71;173.81;173.91		172;172.1;172.11;172.2;172.21;172.22;172.3;173
172.22	Squamous cell carcinoma	neoplasms	172.22		173.02;173.12;173.22;173.32;173.42;173.52;173.62;173.72;173.82;173.92		172;172.1;172.11;172.2;172.21;172.22;172.3;173
172.3	Carcinoma in situ of skin	neoplasms	172.3	D04 (0);D04.0 (1);D04.1 (3);D04.2 (4);D04.3 (23);D04.4 (16);D04.5 (8);D04.6 (16);D04.7 (17);D04.8 (0);D04.9 (7)	232.0;232.1;232.2;232.3;232.4;232.5;232.6;232.7;232.8;232.9		172;172.1;172.11;172.2;172.21;172.22;172.3;173
173	Neoplasm of uncertain behavior of skin	neoplasms	173	D48.5 (9)	238.2		172;172.1;172.11;172.2;172.21;172.22;172.3;173
174	Breast cancer	neoplasms	174;174.1;174.11;174.2;174.3	C50 (0);C50.0 (10);C50.1 (36);C50.2 (73);C50.3 (37);C50.4 (181);C50.5 (33);C50.6 (2);C50.8 (38);C50.9 (430);D05 (0);D05.1 (90);D05.7 (0);D05.9 (24);D48.6 (0);Z85.3 (400)	174;174.0;174.1;174.2;174.3;174.4;174.5;174.6;174.8;174.9;175;175.0;175.9;233;233.0;238.3;239.3;V10.3		174;174.1;174.11;174.2;174.3;175;180;180.1;180.3;182;184;184.1;184.11;184.2
174.1	Breast cancer [female]	neoplasms	174.1;174.11	C50 (0);C50.0 (10);C50.1 (36);C50.2 (73);C50.3 (37);C50.4 (181);C50.5 (33);C50.6 (2);C50.8 (38);C50.9 (430);D05 (0);D05.1 (90);D05.7 (0);D05.9 (24);Z85.3 (400)	174;174.0;174.1;174.2;174.3;174.4;174.5;174.6;174.8;174.9;233.0;V10.3		174;174.1;174.11;174.2;174.3;175;180;180.1;180.3;182;184;184.1;184.11;184.2
174.11	Malignant neoplasm of female breast	neoplasms	174.11	C50 (0);C50.0 (10);C50.1 (36);C50.2 (73);C50.3 (37);C50.4 (181);C50.5 (33);C50.6 (2);C50.8 (38);C50.9 (430);Z85.3 (400)	174;174.0;174.1;174.2;174.3;174.4;174.5;174.6;174.8;174.9;V10.3		174;174.1;174.11;174.2;174.3;175;180;180.1;180.3;182;184;184.1;184.11;184.2
174.2	Breast cancer [male]	neoplasms	174.2		175;175.0;175.9		174;174.1;174.11;174.2;174.3;175;180;180.1;180.3;182;184;184.1;184.11;184.2
174.3	Neoplasm of uncertain behavior of breast	neoplasms	174.3	D48.6 (0)	238.3;239.3		174;174.1;174.11;174.2;174.3;175;180;180.1;180.3;182;184;184.1;184.11;184.2
175	Acquired absence of breast	neoplasms	175	Z90.1 (144)	612;612.0;612.1;V45.71;V51.0		174;174.1;174.11;174.2;174.3;175;180;180.1;180.3;182;184;184.1;184.11;184.2
180	Cervical cancer and dysplasia	neoplasms	180;180.1;180.3	C53 (0);C53.0 (1);C53.1 (1);C53.8 (0);C53.9 (11);D06 (0);D06.0 (0);D06.1 (0);D06.7 (0);D06.9 (4);N87 (0);N87.0 (1);N87.1 (0);N87.2 (1);N87.9 (6)	180;180.0;180.1;180.8;180.9;233.1;622.1;622.10;622.11;622.12;V10.41	cervical intra-epithelial neoplasia (cin) / precancerous cells cervix	174;174.1;174.11;174.2;174.3;175;180;180.1;180.3;182;184;184.1;184.11;184.2
180.1	Cervical cancer	neoplasms	180.1	C53 (0);C53.0 (1);C53.1 (1);C53.8 (0);C53.9 (11)	180.0;180.1;180.8;180.9;V10.41		174;174.1;174.11;174.2;174.3;175;180;180.1;180.3;182;184;184.1;184.11;184.2
180.3	Cervical intraepithelial neoplasia [CIN] [Cervical dysplasia]	neoplasms	180.3	D06 (0);D06.0 (0);D06.1 (0);D06.7 (0);D06.9 (4);N87 (0);N87.0 (1);N87.1 (0);N87.2 (1);N87.9 (6)	233.1;622.1;622.10;622.11;622.12	cervical intra-epithelial neoplasia (cin) / precancerous cells cervix	174;174.1;174.11;174.2;174.3;175;180;180.1;180.3;182;184;184.1;184.11;184.2
182	Malignant neoplasm of uterus	neoplasms	182	C54 (0);C54.0 (0);C54.1 (94);C54.2 (0);C54.3 (0);C54.8 (1);C54.9 (6);C55 (13);D07.0 (0)	179;182;182.0;182.1;182.8;233.2;V10.42		174;174.1;174.11;174.2;174.3;175;180;180.1;180.3;182;184;184.1;184.11;184.2
184	Cancer of other female genital organs	neoplasms	184;184.1;184.11;184.2	C51 (0);C51.0 (1);C51.1 (0);C51.2 (0);C51.8 (0);C51.9 (9);C52 (1);C56 (89);C57 (0);C57.0 (12);C57.1 (0);C57.2 (0);C57.3 (0);C57.4 (1);C57.7 (1);C57.8 (10);C57.9 (3);C58 (0);D07.1 (4);D07.2 (0);D07.3 (0);D39 (0);D39.0 (1);D39.1 (10);D39.2 (0);D39.9 (0);N90.3 (1)	181;183;183.0;183.2;183.3;183.4;183.5;183.8;183.9;184;184.0;184.1;184.2;184.3;184.4;184.8;184.9;233.3;233.30;233.31;233.32;233.39;236.0;236.1;236.2;236.3;V10.40;V10.43;V10.44		174;174.1;174.11;174.2;174.3;175;180;180.1;180.3;182;184;184.1;184.11;184.2
184.1	Malignant neoplasm of ovary and other uterine adnexa	neoplasms	184.1;184.11	C51.8 (0);C56 (89);C57 (0);C57.0 (12);C57.1 (0);C57.2 (0);C57.3 (0);C57.4 (1);C57.7 (1);C57.8 (10);C57.9 (3);C58 (0)	181;183;183.0;183.2;183.3;183.4;183.5;183.8;183.9;184;184.8;184.9;V10.40;V10.43;V10.44		174;174.1;174.11;174.2;174.3;175;180;180.1;180.3;182;184;184.1;184.11;184.2
184.11	Malignant neoplasm of ovary	neoplasms	184.11	C56 (89)	183.0;V10.43		174;174.1;174.11;174.2;174.3;175;180;180.1;180.3;182;184;184.1;184.11;184.2
184.2	Cancer of other female genital organs (excluding uterus and ovary)	neoplasms	184.2	C51 (0);C51.0 (1);C51.1 (0);C51.2 (0);C51.9 (9);C52 (1);D07.1 (4);D07.2 (0);D07.3 (0);D39 (0);D39.0 (1);D39.2 (0);D39.9 (0);N90.3 (1)	184.0;184.1;184.2;184.3;184.4;233.3;233.30;233.31;233.32;233.39;236.0;236.1;236.3		174;174.1;174.11;174.2;174.3;175;180;180.1;180.3;182;184;184.1;184.11;184.2
185	Cancer of prostate	neoplasms	185	C61 (1027);D07.5 (23)	185;233.4;V10.46		185;187;187.1;187.2;187.8
187	Cancer of other male genital organs	neoplasms	187;187.1;187.2;187.8	C60 (0);C60.0 (0);C60.1 (0);C60.2 (0);C60.8 (0);C60.9 (0);C62 (0);C62.0 (0);C62.1 (0);C62.9 (4);C63 (0);C63.0 (0);C63.1 (0);C63.2 (2);C63.7 (0);C63.8 (0);C63.9 (0);D05.0 (3);D07.4 (3);D07.6 (0);D40 (0);D40.0 (8);D40.1 (2);D40.7 (0);D40.9 (0)	186;186.0;186.9;187;187.1;187.2;187.3;187.4;187.5;187.6;187.7;187.8;187.9;233.5;233.6;236.4;236.5;236.6;V10.45;V10.47;V10.48;V10.49		185;187;187.1;187.2;187.8
187.1	Malignant neoplasm of unspecified male genital organ	neoplasms	187.1	C60 (0);C60.0 (0);C60.1 (0);C60.2 (0);C60.8 (0);C60.9 (0);C63 (0);C63.0 (0);C63.1 (0);C63.2 (2);C63.7 (0);C63.8 (0);C63.9 (0)	187.1;187.2;187.3;187.4;187.5;187.6;187.7;187.8;187.9;V10.45;V10.49		185;187;187.1;187.2;187.8
187.2	Malignant neoplasm of testis	neoplasms	187.2	C62 (0);C62.0 (0);C62.1 (0);C62.9 (4)	186;186.0;186.9;V10.47		185;187;187.1;187.2;187.8
187.8	Neoplasm of uncertain behavior of male genital organs	neoplasms	187.8	D40 (0);D40.0 (8);D40.1 (2);D40.7 (0);D40.9 (0)	236.4;236.5;236.6		185;187;187.1;187.2;187.8
189	Cancer of urinary organs (incl. kidney and bladder)	neoplasms	189;189.1;189.11;189.12;189.2;189.21;189.4	C64 (117);C65 (3);C66 (13);C67 (0);C67.0 (2);C67.1 (6);C67.2 (40);C67.3 (9);C67.4 (14);C67.5 (10);C67.6 (10);C67.7 (0);C67.8 (8);C67.9 (169);C68 (0);C68.0 (1);C68.1 (0);C68.8 (1);C68.9 (0);D09.0 (25);D09.1 (1);D41.4 (36);Z85.5 (245)	188;188.0;188.1;188.2;188.3;188.4;188.5;188.6;188.7;188.8;188.9;189;189.0;189.1;189.2;189.3;189.4;189.8;189.9;209.24;233.7;233.9;236.7;239.4;V10.5;V10.50;V10.51;V10.52;V10.53;V10.59		189;189.1;189.11;189.12;189.2;189.21;189.4
189.1	Cancer of kidney and renal pelvis	neoplasms	189.1;189.11;189.12	C64 (117);C65 (3)	189.0;189.1;209.24;V10.52;V10.53		189;189.1;189.11;189.12;189.2;189.21;189.4
189.11	Malignant neoplasm of kidney, except pelvis	neoplasms	189.11	C64 (117)	189.0		189;189.1;189.11;189.12;189.2;189.21;189.4
189.12	Malignant neoplasm of renal pelvis	neoplasms	189.12	C65 (3)	189.1;V10.53		189;189.1;189.11;189.12;189.2;189.21;189.4
189.2	Cancer of bladder	neoplasms	189.2;189.21	C67 (0);C67.0 (2);C67.1 (6);C67.2 (40);C67.3 (9);C67.4 (14);C67.5 (10);C67.6 (10);C67.7 (0);C67.8 (8);C67.9 (169);D09.0 (25);D41.4 (36)	188;188.0;188.1;188.2;188.3;188.4;188.5;188.6;188.7;188.8;188.9;233.7;236.7;239.4;V10.51		189;189.1;189.11;189.12;189.2;189.21;189.4
189.21	Malignant neoplasm of bladder	neoplasms	189.21	C67 (0);C67.0 (2);C67.1 (6);C67.2 (40);C67.3 (9);C67.4 (14);C67.5 (10);C67.6 (10);C67.7 (0);C67.8 (8);C67.9 (169)	188;188.0;188.1;188.2;188.3;188.4;188.5;188.6;188.7;188.8;188.9;V10.51		189;189.1;189.11;189.12;189.2;189.21;189.4
189.4	Malignant neoplasm of other urinary organs	neoplasms	189.4	C66 (13);C68 (0);C68.0 (1);C68.1 (0);C68.8 (1);C68.9 (0)	189;189.2;189.3;189.4;189.8;189.9;V10.5;V10.50;V10.59		189;189.1;189.11;189.12;189.2;189.21;189.4
190	Cancer of eye	neoplasms	190	C69 (0);C69.0 (0);C69.1 (0);C69.2 (0);C69.3 (5);C69.4 (0);C69.5 (0);C69.6 (1);C69.8 (0);C69.9 (1);D09.2 (0)	190;190.0;190.1;190.2;190.3;190.4;190.5;190.6;190.7;190.8;190.9;234.0;V10.84		224;224.1;225;225.1;225.2
191	Manlignant and unknown neoplasms of brain and nervous system	neoplasms	191;191.1;191.11	C70 (0);C70.0 (0);C70.1 (1);C70.9 (1);C71 (0);C71.0 (4);C71.1 (17);C71.2 (18);C71.3 (17);C71.4 (6);C71.5 (0);C71.6 (1);C71.7 (1);C71.8 (4);C71.9 (29);C72 (0);C72.0 (1);C72.1 (0);C72.2 (0);C72.3 (1);C72.4 (0);C72.5 (0);C72.8 (0);C72.9 (0);D42 (0);D42.0 (1);D42.1 (0);D42.9 (0);D43.0 (7);D43.1 (0);D43.2 (19);D43.3 (0);D43.4 (1)	191;191.0;191.1;191.2;191.3;191.4;191.5;191.6;191.7;191.8;191.9;192;192.0;192.1;192.2;192.3;192.8;192.9;237.5;237.6;239.6;V10.85;V10.86		224;224.1;225;225.1;225.2
191.1	Cancer of brain and nervous system	neoplasms	191.1;191.11	C70 (0);C70.0 (0);C70.1 (1);C70.9 (1);C71 (0);C71.0 (4);C71.1 (17);C71.2 (18);C71.3 (17);C71.4 (6);C71.5 (0);C71.6 (1);C71.7 (1);C71.8 (4);C71.9 (29);C72 (0);C72.0 (1);C72.1 (0);C72.2 (0);C72.3 (1);C72.4 (0);C72.5 (0);C72.8 (0);C72.9 (0)	191;191.0;191.1;191.2;191.3;191.4;191.5;191.6;191.7;191.8;191.9;192;192.0;192.1;192.2;192.3;192.8;192.9;V10.85;V10.86		224;224.1;225;225.1;225.2
191.11	Cancer of brain	neoplasms	191.11	C71 (0);C71.0 (4);C71.1 (17);C71.2 (18);C71.3 (17);C71.4 (6);C71.5 (0);C71.6 (1);C71.7 (1);C71.8 (4);C71.9 (29)	191;191.0;191.1;191.2;191.3;191.4;191.5;191.6;191.7;191.8;191.9;V10.85		224;224.1;225;225.1;225.2
193	Thyroid cancer	neoplasms	193	C73 (36)	193;V10.87		193;194
194	Cancer of other endocrine glands	neoplasms	194	C74 (0);C74.0 (1);C74.1 (0);C74.9 (5);C75 (0);C75.0 (0);C75.1 (0);C75.2 (0);C75.3 (0);C75.4 (0);C75.5 (0);C75.8 (0);C75.9 (1)	194;194.0;194.1;194.3;194.4;194.5;194.6;194.8;194.9;V10.88		193;194
195	Cancer, suspected or other	neoplasms	195;195.1;195.3	B21.7 (0);C06.8 (0);C45 (0);C45.7 (6);C45.9 (11);C76 (0);C76.0 (3);C76.2 (1);C76.3 (2);C76.4 (0);C76.5 (0);C76.7 (1);C76.8 (0);C80 (0);C97 (115);D05.0 (3);D09 (0);D09.3 (1);D09.7 (0);D09.9 (0);M90.7 (7);Z03.1 (37);Z85 (0);Z85.4 (701);Z85.8 (977);Z85.9 (12);Z86.0 (640)	195;195.0;195.2;195.3;195.4;195.5;195.8;199;199.0;199.1;209.2;209.20;209.29;209.3;209.30;209.70;209.75;234;234.8;234.9;338.3;V10;V10.4;V10.8;V10.89;V10.9;V10.90;V10.91;V71.1		195;195.1;195.3;196;197;198;198.1;198.2;198.3;198.4;198.5;198.6;198.7;199;199.4
195.1	Malignant neoplasm, other	neoplasms	195.1	B21.7 (0);C06.8 (0);C45 (0);C45.7 (6);C45.9 (11);C76 (0);C76.2 (1);C76.3 (2);C76.4 (0);C76.5 (0);C76.7 (1);C76.8 (0);C80 (0);C97 (115);M90.7 (7);Z85 (0);Z85.4 (701);Z85.8 (977);Z85.9 (12);Z86.0 (640)	195;195.2;195.3;195.4;195.5;195.8;199;199.0;199.1;V10;V10.4;V10.8;V10.89;V10.9;V10.90;V10.91		195;195.1;195.3;196;197;198;198.1;198.2;198.3;198.4;198.5;198.6;198.7;199;199.4
195.3	Malignant neoplasm of head, face, and neck	neoplasms	195.3	C76.0 (3)	195.0		195;195.1;195.3;196;197;198;198.1;198.2;198.3;198.4;198.5;198.6;198.7;199;199.4
196	Radiotherapy	neoplasms	196	Z54.1 (0)	V58.0;V66.1;V67.1		195;195.1;195.3;196;197;198;198.1;198.2;198.3;198.4;198.5;198.6;198.7;199;199.4
197	Chemotherapy	neoplasms	197	Z51.1 (141);Z51.2 (87);Z54.2 (0)	V58.1;V58.11;V58.12;V66.2;V67.2;V87.41		195;195.1;195.3;196;197;198;198.1;198.2;198.3;198.4;198.5;198.6;198.7;199;199.4
198	Secondary malignant neoplasm	neoplasms	198;198.1;198.2;198.3;198.4;198.5;198.6;198.7	C77 (0);C77.0 (85);C77.1 (128);C77.2 (177);C77.3 (164);C77.4 (26);C77.5 (91);C77.8 (8);C77.9 (81);C78 (0);C78.0 (225);C78.1 (9);C78.2 (88);C78.3 (3);C78.4 (7);C78.5 (19);C78.6 (205);C78.7 (350);C78.8 (36);C79.0 (9);C79.1 (9);C79.2 (22);C79.3 (61);C79.4 (8);C79.5 (321);C79.6 (11);C79.7 (44);C79.8 (90)	196;196.0;196.1;196.2;196.3;196.5;196.6;196.8;196.9;197;197.0;197.1;197.2;197.3;197.4;197.5;197.6;197.7;197.8;198;198.0;198.1;198.2;198.3;198.4;198.5;198.6;198.7;198.8;198.81;198.82;198.89;209.7;209.71;209.72;209.73;209.74;209.79;511.81;789.51		195;195.1;195.3;196;197;198;198.1;198.2;198.3;198.4;198.5;198.6;198.7;199;199.4
198.1	Secondary malignancy of lymph nodes	neoplasms	198.1	C77 (0);C77.0 (85);C77.1 (128);C77.2 (177);C77.3 (164);C77.4 (26);C77.5 (91);C77.8 (8);C77.9 (81)	196;196.0;196.1;196.2;196.3;196.5;196.6;196.8;196.9;209.71		195;195.1;195.3;196;197;198;198.1;198.2;198.3;198.4;198.5;198.6;198.7;199;199.4
198.2	Secondary malignancy of respiratory organs	neoplasms	198.2	C78.0 (225);C78.1 (9);C78.2 (88);C78.3 (3)	197.0;197.1;197.2;197.3		195;195.1;195.3;196;197;198;198.1;198.2;198.3;198.4;198.5;198.6;198.7;199;199.4
198.3	Secondary malignant neoplasm of digestive systems	neoplasms	198.3	C78.4 (7);C78.5 (19);C78.6 (205);C78.8 (36)	197.4;197.5;197.6;197.8;209.74		195;195.1;195.3;196;197;198;198.1;198.2;198.3;198.4;198.5;198.6;198.7;199;199.4
198.4	Secondary malignant neoplasm of liver	neoplasms	198.4	C78.7 (350)	197.7;209.72		195;195.1;195.3;196;197;198;198.1;198.2;198.3;198.4;198.5;198.6;198.7;199;199.4
198.5	Secondary malignancy of brain/spine	neoplasms	198.5	C79.3 (61);C79.4 (8)	198.3;198.4		195;195.1;195.3;196;197;198;198.1;198.2;198.3;198.4;198.5;198.6;198.7;199;199.4
198.6	Secondary malignancy of bone	neoplasms	198.6	C79.5 (321)	198.5;209.73		195;195.1;195.3;196;197;198;198.1;198.2;198.3;198.4;198.5;198.6;198.7;199;199.4
198.7	Secondary malignant neoplasm of skin	neoplasms	198.7	C79.2 (22)	198.2		195;195.1;195.3;196;197;198;198.1;198.2;198.3;198.4;198.5;198.6;198.7;199;199.4
199	Neoplasm of uncertain behavior	neoplasms	199;199.4	D20.0 (3);D37.6 (8);D38.0 (1);D38.1 (9);D38.2 (1);D38.3 (1);D38.4 (0);D38.5 (2);D39.7 (1);D41 (0);D41.0 (17);D41.1 (0);D41.2 (4);D41.3 (0);D41.7 (1);D41.9 (0);D44 (0);D44.0 (1);D44.1 (3);D44.2 (0);D44.3 (4);D44.4 (1);D44.5 (0);D44.6 (0);D44.7 (0);D44.8 (0);D44.9 (2);D48.0 (10);D48.1 (14);D48.2 (2);D48.3 (1);D48.4 (0);D48.7 (5);D48.9 (1);M90.7 (7);Q85.0 (3)	209;235;235.0;235.1;235.3;235.4;235.6;235.7;235.8;235.9;236;236.9;236.90;236.91;236.99;237;237.0;237.1;237.2;237.3;237.4;237.7;237.70;237.71;237.72;237.73;237.79;237.9;238;238.0;238.1;238.8;238.9;239;239.1;239.2;239.5;239.7;239.8;239.81;239.89;239.9		195;195.1;195.3;196;197;198;198.1;198.2;198.3;198.4;198.5;198.6;198.7;199;199.4
199.4	Neurofibromatosis	neoplasms	199.4	Q85.0 (3)	237.7;237.70;237.71;237.72;237.73;237.79		195;195.1;195.3;196;197;198;198.1;198.2;198.3;198.4;198.5;198.6;198.7;199;199.4
200	Myeloproliferative disease	neoplasms	200;200.1	C88.7 (0);C94.4 (1);C94.5 (0);D45 (23);D46 (0);D46.0 (0);D46.1 (2);D46.2 (7);D46.4 (0);D46.7 (2);D46.9 (38);D47.0 (3);D47.1 (12);D47.3 (29);D47.7 (3);D47.9 (10);D57.8 (0);D75.2 (0)	238.4;238.5;238.6;238.7;238.71;238.72;238.73;238.74;238.75;238.76;238.79	myeloproliferative disorder;polycythaemia vera	200;200.1;201;202;202.2;202.21;202.22;202.23;202.24;204;204.1;204.11;204.12;204.2;204.21;204.22;204.3;204.4
200.1	Polycythemia vera	neoplasms	200.1	D45 (23)	238.4	polycythaemia vera	200;200.1;201;202;202.2;202.21;202.22;202.23;202.24;204;204.1;204.11;204.12;204.2;204.21;204.22;204.3;204.4
201	Hodgkin's disease	neoplasms	201	C81 (0);C81.0 (1);C81.1 (1);C81.2 (0);C81.3 (0);C81.7 (4);C81.9 (9)	201;201.0;201.00;201.01;201.02;201.03;201.04;201.05;201.06;201.07;201.08;201.1;201.10;201.11;201.12;201.13;201.14;201.15;201.16;201.17;201.18;201.2;201.20;201.21;201.22;201.23;201.24;201.25;201.26;201.27;201.28;201.4;201.40;201.41;201.42;201.43;201.44;201.45;201.46;201.47;201.48;201.5;201.50;201.51;201.52;201.53;201.54;201.55;201.56;201.57;201.58;201.6;201.60;201.61;201.62;201.63;201.64;201.65;20…		200;200.1;201;202;202.2;202.21;202.22;202.23;202.24;204;204.1;204.11;204.12;204.2;204.21;204.22;204.3;204.4
202	Cancer of other lymphoid, histiocytic tissue	neoplasms	202;202.2;202.21;202.22;202.23;202.24	B21.1 (0);C82 (0);C82.0 (3);C82.1 (10);C82.2 (3);C82.7 (4);C82.9 (19);C83 (0);C83.0 (28);C83.1 (12);C83.2 (0);C83.3 (68);C83.4 (0);C83.5 (0);C83.6 (0);C83.7 (2);C83.8 (1);C83.9 (2);C84 (0);C84.0 (1);C84.1 (1);C84.2 (0);C84.3 (0);C84.4 (5);C84.5 (1);C85 (0);C85.0 (0);C85.1 (34);C85.7 (9);C85.9 (54);C96.0 (0);C96.1 (0);C96.2 (0);C96.3 (0);C96.7 (0);C96.9 (2);L41.2 (0);Z85.7 (82)	200;200.0;200.00;200.01;200.02;200.03;200.04;200.05;200.06;200.07;200.08;200.1;200.10;200.11;200.12;200.13;200.14;200.15;200.16;200.17;200.18;200.2;200.20;200.21;200.22;200.23;200.24;200.25;200.26;200.27;200.28;200.3;200.30;200.31;200.32;200.33;200.34;200.35;200.36;200.37;200.38;200.4;200.40;200.41;200.42;200.43;200.44;200.45;200.46;200.47;200.48;200.5;200.50;200.51;200.52;200.53;200.54;200.55;20…		200;200.1;201;202;202.2;202.21;202.22;202.23;202.24;204;204.1;204.11;204.12;204.2;204.21;204.22;204.3;204.4
202.2	Non-Hodgkins lymphoma	neoplasms	202.2;202.21;202.22;202.23;202.24	B21.1 (0);C82 (0);C82.0 (3);C82.1 (10);C82.2 (3);C82.7 (4);C82.9 (19);C83 (0);C83.0 (28);C83.1 (12);C83.2 (0);C83.3 (68);C83.4 (0);C83.5 (0);C83.6 (0);C83.7 (2);C83.8 (1);C83.9 (2);C84 (0);C84.0 (1);C84.1 (1);C84.2 (0);C84.3 (0);C84.4 (5);C84.5 (1);C85 (0);C85.0 (0);C85.1 (34);C85.7 (9);C85.9 (54);C96.7 (0);C96.9 (2);L41.2 (0)	200;200.0;200.00;200.01;200.02;200.03;200.04;200.05;200.06;200.07;200.08;200.1;200.10;200.11;200.12;200.13;200.14;200.15;200.16;200.17;200.18;200.2;200.20;200.21;200.22;200.23;200.24;200.25;200.26;200.27;200.28;200.3;200.30;200.31;200.32;200.33;200.34;200.35;200.36;200.37;200.38;200.4;200.40;200.41;200.42;200.43;200.44;200.45;200.46;200.47;200.48;200.5;200.50;200.51;200.52;200.53;200.54;200.55;20…		200;200.1;201;202;202.2;202.21;202.22;202.23;202.24;204;204.1;204.11;204.12;204.2;204.21;204.22;204.3;204.4
202.21	Nodular lymphoma	neoplasms	202.21	C82 (0);C82.9 (19)	202.0;202.00;202.01;202.02;202.03;202.04;202.05;202.06;202.07;202.08		200;200.1;201;202;202.2;202.21;202.22;202.23;202.24;204;204.1;204.11;204.12;204.2;204.21;204.22;204.3;204.4
202.22	Reticulosarcoma	neoplasms	202.22		200.0;200.00;200.01;200.02;200.03;200.04;200.05;200.06;200.07;200.08;200.88		200;200.1;201;202;202.2;202.21;202.22;202.23;202.24;204;204.1;204.11;204.12;204.2;204.21;204.22;204.3;204.4
202.23	Lymphosarcoma	neoplasms	202.23	C83.2 (0);C85.0 (0)	200.1;200.10;200.11;200.12;200.13;200.14;200.15;200.16;200.17;200.18		200;200.1;201;202;202.2;202.21;202.22;202.23;202.24;204;204.1;204.11;204.12;204.2;204.21;204.22;204.3;204.4
202.24	Large cell lymphoma	neoplasms	202.24	C83.3 (68)	200.6;200.60;200.61;200.62;200.63;200.64;200.65;200.66;200.67;200.68;200.7;200.70;200.71;200.72;200.73;200.74;200.75;200.76;200.77;200.78		200;200.1;201;202;202.2;202.21;202.22;202.23;202.24;204;204.1;204.11;204.12;204.2;204.21;204.22;204.3;204.4
204	Leukemia	neoplasms	204;204.1;204.11;204.12;204.2;204.21;204.22;204.3;204.4	C88 (0);C88.1 (0);C88.2 (0);C88.3 (0);C88.9 (0);C90.0 (83);C90.1 (2);C90.2 (0);C91 (0);C91.0 (6);C91.1 (62);C91.2 (0);C91.3 (0);C91.4 (1);C91.5 (0);C91.7 (0);C91.9 (3);C92 (0);C92.0 (30);C92.1 (15);C92.2 (0);C92.3 (0);C92.4 (0);C92.5 (2);C92.7 (0);C92.9 (3);C93 (0);C93.0 (1);C93.1 (8);C93.2 (0);C93.7 (0);C93.9 (0);C94.0 (0);C94.1 (0);C94.2 (0);C94.3 (0);C94.7 (0);C95 (0);C95.0 (2);C95.1 (1);C95.2…	202.4;202.40;202.41;202.42;202.43;202.44;202.45;202.46;202.47;202.48;203;203.0;203.00;203.01;203.02;203.1;203.10;203.11;203.12;203.8;203.80;203.81;203.82;204;204.0;204.00;204.01;204.02;204.1;204.10;204.11;204.12;204.2;204.20;204.21;204.22;204.8;204.80;204.81;204.82;204.9;204.90;204.91;204.92;205;205.0;205.00;205.01;205.02;205.1;205.10;205.11;205.12;205.2;205.20;205.21;205.22;205.3;205.30;205.31;2…		200;200.1;201;202;202.2;202.21;202.22;202.23;202.24;204;204.1;204.11;204.12;204.2;204.21;204.22;204.3;204.4
204.1	Lymphoid leukemia	neoplasms	204.1;204.11;204.12	C91 (0);C91.0 (6);C91.1 (62);C91.2 (0);C91.3 (0);C91.5 (0);C91.7 (0);C91.9 (3)	204;204.0;204.00;204.01;204.02;204.1;204.10;204.11;204.12;204.2;204.20;204.21;204.22;204.8;204.80;204.81;204.82;204.9;204.90;204.91;204.92;V10.61		200;200.1;201;202;202.2;202.21;202.22;202.23;202.24;204;204.1;204.11;204.12;204.2;204.21;204.22;204.3;204.4
204.11	Lymphoid leukemia, acute	neoplasms	204.11	C91.0 (6)	204.0;204.00;204.01;204.02		200;200.1;201;202;202.2;202.21;202.22;202.23;202.24;204;204.1;204.11;204.12;204.2;204.21;204.22;204.3;204.4
204.12	Lymphoid leukemia, chronic	neoplasms	204.12	C91.1 (62)	204.1;204.10;204.11;204.12		200;200.1;201;202;202.2;202.21;202.22;202.23;202.24;204;204.1;204.11;204.12;204.2;204.21;204.22;204.3;204.4
204.2	Myeloid leukemia	neoplasms	204.2;204.21;204.22	C92 (0);C92.0 (30);C92.1 (15);C92.2 (0);C92.3 (0);C92.4 (0);C92.5 (2);C92.7 (0);C92.9 (3);D46.3 (0)	205;205.0;205.00;205.01;205.02;205.1;205.10;205.11;205.12;205.2;205.20;205.21;205.22;205.3;205.30;205.31;205.32;205.8;205.80;205.81;205.82;205.9;205.90;205.91;205.92;V10.62		200;200.1;201;202;202.2;202.21;202.22;202.23;202.24;204;204.1;204.11;204.12;204.2;204.21;204.22;204.3;204.4
204.21	Myeloid leukemia, acute	neoplasms	204.21	C92.0 (30);C92.4 (0);C92.5 (2);D46.3 (0)	205.0;205.00;205.01;205.02		200;200.1;201;202;202.2;202.21;202.22;202.23;202.24;204;204.1;204.11;204.12;204.2;204.21;204.22;204.3;204.4
204.22	Myeloid leukemia, chronic	neoplasms	204.22	C92.1 (15)	205.1;205.10;205.11;205.12		200;200.1;201;202;202.2;202.21;202.22;202.23;202.24;204;204.1;204.11;204.12;204.2;204.21;204.22;204.3;204.4
204.3	Monocytic leukemia	neoplasms	204.3	C93 (0);C93.0 (1);C93.1 (8);C93.2 (0);C93.7 (0);C93.9 (0)	206;206.0;206.00;206.01;206.02;206.1;206.10;206.11;206.12;206.2;206.20;206.21;206.22;206.8;206.80;206.81;206.82;206.9;206.90;206.91;206.92;V10.63		200;200.1;201;202;202.2;202.21;202.22;202.23;202.24;204;204.1;204.11;204.12;204.2;204.21;204.22;204.3;204.4
204.4	Multiple myeloma	neoplasms	204.4	C88 (0);C88.1 (0);C88.2 (0);C88.3 (0);C88.9 (0);C90.0 (83);C90.2 (0)	203;203.0;203.00;203.01;203.02;203.8;203.80;203.81;203.82		200;200.1;201;202;202.2;202.21;202.22;202.23;202.24;204;204.1;204.11;204.12;204.2;204.21;204.22;204.3;204.4
208	Benign neoplasm of colon	neoplasms	208	D12 (0);D12.0 (275);D12.1 (6);D12.2 (358);D12.3 (388);D12.4 (183);D12.5 (580);D12.6 (37);D12.7 (40);D12.8 (333);D12.9 (13);K63.5 (1450)	209.5;209.50;209.51;209.52;209.53;209.54;209.55;209.56;209.57;211.3;211.4;V12.72		153;153.2;153.3
209	Neuroendocrine tumors	neoplasms	209		209.4;209.40;209.41;209.42;209.43;209.6;209.60;209.61;209.62;209.63;209.64;209.65;209.66;209.67;209.69		209
210	Benign neoplasm of lip, oral cavity, and pharynx	neoplasms	210	D10 (0);D10.0 (0);D10.1 (8);D10.2 (1);D10.3 (7);D10.4 (0);D10.5 (0);D10.6 (1);D10.7 (0);D10.9 (1);D11 (0);D11.0 (28);D11.7 (1);D11.9 (0)	210;210.0;210.1;210.2;210.3;210.4;210.5;210.6;210.7;210.8;210.9		145;145.1;145.2;145.3;145.4;145.5;149;149.1;149.2;149.3;149.4;149.5;149.9
211	Benign neoplasm of other parts of digestive system	neoplasms	211	D13 (0);D13.0 (4);D13.1 (8);D13.2 (9);D13.3 (5);D13.4 (1);D13.5 (5);D13.6 (12);D13.7 (2);D13.9 (2);D19.1 (0);D20 (0);K31.7 (819)	211;211.0;211.1;211.2;211.5;211.6;211.7;211.8;211.9		211
212	Benign neoplasm of respiratory and intrathoracic organs	neoplasms	212	D14 (0);D14.0 (10);D14.1 (6);D14.2 (2);D14.3 (4);D14.4 (0);D15 (0);D15.0 (8);D15.1 (2);D15.2 (1);D15.7 (0);D15.9 (0);D19.0 (2)	212;212.0;212.1;212.2;212.3;212.4;212.5;212.6;212.7;212.8;212.9		212
213	Benign neoplasm of bone and articular cartilage	neoplasms	213	D16 (0);D16.0 (2);D16.1 (0);D16.2 (1);D16.3 (0);D16.4 (7);D16.5 (2);D16.6 (1);D16.7 (0);D16.8 (1);D16.9 (0)	213;213.0;213.1;213.2;213.3;213.4;213.5;213.6;213.7;213.8;213.9		210;211;212;213;214;214.1;215;216;216.1;217;217.1;218;218.1;218.2;220;221;222;223;224;224.1;225;225.1;225.2;226;227;227.1;227.2;227.3;228;228.1;229;229.1
214	Lipoma	neoplasms	214;214.1	D17 (0);D17.0 (28);D17.1 (53);D17.2 (39);D17.3 (6);D17.4 (3);D17.5 (35);D17.6 (72);D17.7 (28);D17.9 (11)	214;214.0;214.1;214.2;214.3;214.4;214.8;214.9		214;214.1;215
214.1	Lipoma of skin and subcutaneous tissue	neoplasms	214.1	D17.0 (28);D17.1 (53);D17.2 (39);D17.3 (6)	214.0;214.1		214;214.1;215
215	Other benign neoplasm of connective and other soft tissue	neoplasms	215	D20.0 (3);D20.1 (1);D21 (0);D21.0 (5);D21.1 (8);D21.2 (10);D21.3 (0);D21.4 (0);D21.5 (4);D21.6 (0);D21.9 (6);D36.1 (30)	215;215.0;215.2;215.3;215.4;215.5;215.6;215.7;215.8;215.9		214;214.1;215
216	Benign neoplasm of skin	neoplasms	216;216.1	D22 (0);D22.0 (3);D22.1 (6);D22.2 (5);D22.3 (31);D22.4 (6);D22.5 (88);D22.6 (22);D22.7 (35);D22.9 (3);D23 (0);D23.0 (1);D23.1 (34);D23.2 (0);D23.3 (16);D23.4 (11);D23.5 (17);D23.6 (19);D23.7 (26);D23.9 (2)	216;216.0;216.1;216.2;216.3;216.4;216.5;216.6;216.7;216.8;216.9;V76.43		216;216.1;217;217.1
216.1	Screening for malignant neoplasms of the skin	neoplasms	216.1		V76.43		216;216.1;217;217.1
217	Vascular hamartomas and non-neoplastic nevi	neoplasms	217;217.1	I78.1 (36);Q82.5 (1)	448.1;757.32		216;216.1;217;217.1
217.1	Nevus, non-neoplastic	neoplasms	217.1	I78.1 (36)	448.1		216;216.1;217;217.1
218	Benign neoplasm of uterus	neoplasms	218;218.1;218.2	D25 (0);D25.0 (36);D25.1 (33);D25.2 (34);D25.9 (210);D26 (0);D26.0 (2);D26.1 (9);D26.7 (0);D26.9 (2)	218;218.0;218.1;218.2;218.9;219;219.0;219.1;219.8;219.9	uterine fibroids	217;217.1;218;218.1;218.2;220;221;222;223
218.1	Uterine leiomyoma	neoplasms	218.1	D25 (0);D25.0 (36);D25.1 (33);D25.2 (34);D25.9 (210)	218;218.0;218.1;218.2;218.9		217;217.1;218;218.1;218.2;220;221;222;223
218.2	Other benign neoplasm of uterus	neoplasms	218.2	D26 (0);D26.0 (2);D26.1 (9);D26.7 (0);D26.9 (2)	219.0;219.1;219.8;219.9		217;217.1;218;218.1;218.2;220;221;222;223
220	Benign neoplasm of ovary	neoplasms	220	D27 (74)	220		174;174.1;174.11;174.2;174.3;175;180;180.1;180.3;182;184;184.1;184.11;184.2
221	Benign neoplasm of other female genital organs	neoplasms	221	D28 (0);D28.0 (0);D28.1 (1);D28.2 (2);D28.7 (1);D28.9 (0)	221;221.0;221.1;221.2;221.8;221.9		217;217.1;218;218.1;218.2;220;221;222;223
222	Benign neoplasm of male genital organs	neoplasms	222	D29 (0);D29.0 (1);D29.1 (11);D29.2 (2);D29.3 (1);D29.4 (0);D29.7 (0);D29.9 (0)	222;222.0;222.1;222.2;222.3;222.4;222.8;222.9		185;187;187.1;187.2;187.8
223	Benign neoplasm of kidney and other urinary organs	neoplasms	223	D30 (0);D30.0 (11);D30.1 (0);D30.2 (0);D30.3 (6);D30.4 (0);D30.9 (0)	223;223.0;223.1;223.2;223.3;223.8;223.81;223.89;223.9		210;211;212;213;214;214.1;215;216;216.1;217;217.1;218;218.1;218.2;220;221;222;223;224;224.1;225;225.1;225.2;226;227;227.1;227.2;227.3;228;228.1;229;229.1
224	Benign neoplasm of eye	neoplasms	224;224.1	D31.0 (2);D31.1 (0);D31.2 (2);D31.3 (10);D31.4 (0);D31.5 (0);D31.6 (0);D31.9 (3)	224;224.0;224.1;224.2;224.3;224.4;224.5;224.6;224.7;224.8;224.9		224;224.1;225;225.1;225.2
224.1	Benign neoplasm of eye, uveal	neoplasms	224.1	D31.1 (0);D31.3 (10);D31.4 (0)	224.0;224.4;224.6		224;224.1;225;225.1;225.2
225	Benign neoplasm of brain and other parts of nervous system	neoplasms	225;225.1;225.2	D32 (0);D32.0 (45);D32.1 (1);D32.9 (22);D33.0 (2);D33.1 (1);D33.2 (5);D33.3 (27);D33.4 (3);D33.7 (1);D33.9 (0)	225;225.0;225.1;225.2;225.3;225.4;225.8;225.9;V12.41		224;224.1;225;225.1;225.2
225.1	Benign neoplasm of brain, cranial nerves, meninges	neoplasms	225.1	D32 (0);D32.0 (45);D32.9 (22);D33.0 (2);D33.1 (1);D33.2 (5);D33.3 (27)	225.0;225.1;225.2;V12.41		224;224.1;225;225.1;225.2
225.2	Benign neoplasm of spinal cord, meninges	neoplasms	225.2	D32.1 (1);D33.4 (3)	225.3;225.4		224;224.1;225;225.1;225.2
226	Benign neoplasm of thyroid glands	neoplasms	226	D34 (17)	226		193;194
227	Benign neoplasm of other endocrine glands and related structures	neoplasms	227;227.1;227.2;227.3	D35.0 (29);D35.1 (52);D35.2 (41);D35.3 (0);D35.4 (0);D35.5 (1);D35.6 (0);D35.7 (0);D35.8 (0);D35.9 (0)	227;227.0;227.1;227.3;227.4;227.5;227.6;227.8;227.9		193;194
227.1	Benign neoplasm of adrenal gland	neoplasms	227.1	D35.0 (30)	227.0		193;194
227.2	Benign neoplasm of parathyroid gland	neoplasms	227.2	D35.1 (52)	227.1		193;194
227.3	Benign neoplasm of pituitary gland and craniopharyngeal duct (pouch)	neoplasms	227.3	D35.2 (41);D35.3 (0)	227.3		193;194
228	Hemangioma and lymphangioma, any site	neoplasms	228;228.1	D18 (0);D18.0 (115);D18.1 (6)	228;228.0;228.00;228.01;228.02;228.03;228.04;228.09;228.1		228;228.1
228.1	Hemangioma of skin and subcutaneous tissue	neoplasms	228.1		228.01		228;228.1
229	Benign neoplasm of unspecified sites	neoplasms	229;229.1	D13.3 (5);D17.3 (6);D19 (0);D19.7 (0);D19.9 (0);D20.0 (3);D22.3 (34);D36 (0);D36.0 (3);D36.7 (6);D36.9 (0)	229;229.0;229.8;229.9		229;229.1
229.1	Benign neoplasm of lymph nodes	neoplasms	229.1	D36.0 (3)	229.0		229;229.1
230	Kaposi's sarcoma	neoplasms	230	B21.0 (0);C46 (0);C46.0 (0);C46.1 (0);C46.2 (0);C46.3 (0);C46.7 (1);C46.8 (0);C46.9 (0)	176;176.0;176.1;176.2;176.3;176.4;176.5;176.8;176.9		230
240	Simple and unspecified goiter	endocrine/metabolic	240	E01.0 (0);E01.2 (0);E04.0 (2);E04.9 (34)	240;240.0;240.9		240;241;241.1;241.2;242;242.1;242.2;242.3;242.31;244;244.1;244.2;244.3;244.4;244.5;245;245.1;245.2;245.21;246;246.2;246.7
241	Nontoxic nodular goiter	endocrine/metabolic	241;241.1;241.2	E01.1 (0);E04.1 (60);E04.2 (52);E04.8 (1)	241;241.0;241.1;241.9		240;241;241.1;241.2;242;242.1;242.2;242.3;242.31;244;244.1;244.2;244.3;244.4;244.5;245;245.1;245.2;245.21;246;246.2;246.7
241.1	Nontoxic uninodular goiter	endocrine/metabolic	241.1	E04.1 (60)	241.0		240;241;241.1;241.2;242;242.1;242.2;242.3;242.31;244;244.1;244.2;244.3;244.4;244.5;245;245.1;245.2;245.21;246;246.2;246.7
241.2	Nontoxic multinodular goiter	endocrine/metabolic	241.2	E01.1 (0);E04.2 (52)	241.1		240;241;241.1;241.2;242;242.1;242.2;242.3;242.31;244;244.1;244.2;244.3;244.4;244.5;245;245.1;245.2;245.21;246;246.2;246.7
242	Thyrotoxicosis with or without goiter	endocrine/metabolic	242;242.1;242.2;242.3;242.31	E05 (0);E05.0 (32);E05.1 (3);E05.2 (8);E05.3 (0);E05.4 (0);E05.5 (0);E05.9 (89);H06.2 (6)	242;242.0;242.00;242.01;242.1;242.10;242.11;242.2;242.20;242.21;242.3;242.30;242.31;242.4;242.40;242.41;242.8;242.80;242.81;242.9;242.90;242.91;376.2;376.21;376.22;376.3;376.30;376.31;376.32;376.33;376.34;376.35	grave's disease;hyperthyroidism/thyrotoxicosis	240;241;241.1;241.2;242;242.1;242.2;242.3;242.31;244;244.1;244.2;244.3;244.4;244.5;245;245.1;245.2;245.21;246;246.2;246.7
242.1	Graves' disease	endocrine/metabolic	242.1	E05.0 (32)	242.0;242.00;242.01	grave's disease	240;241;241.1;241.2;242;242.1;242.2;242.3;242.31;244;244.1;244.2;244.3;244.4;244.5;245;245.1;245.2;245.21;246;246.2;246.7
242.2	Toxic multinodular goiter	endocrine/metabolic	242.2	E05.2 (8)	242.2;242.20;242.21		240;241;241.1;241.2;242;242.1;242.2;242.3;242.31;244;244.1;244.2;244.3;244.4;244.5;245;245.1;245.2;245.21;246;246.2;246.7
242.3	Exophthalmos	endocrine/metabolic	242.3;242.31	H06.2 (6)	376.2;376.21;376.22;376.3;376.30;376.31;376.32;376.33;376.34;376.35		240;241;241.1;241.2;242;242.1;242.2;242.3;242.31;244;244.1;244.2;244.3;244.4;244.5;245;245.1;245.2;245.21;246;246.2;246.7
242.31	Thyrotoxic exophthalmos	endocrine/metabolic	242.31		376.21		240;241;241.1;241.2;242;242.1;242.2;242.3;242.31;244;244.1;244.2;244.3;244.4;244.5;245;245.1;245.2;245.21;246;246.2;246.7
244	Hypothyroidism	endocrine/metabolic	244;244.1;244.2;244.3;244.4;244.5	E00 (0);E00.0 (0);E00.1 (0);E00.2 (0);E00.9 (0);E01.8 (1);E02 (10);E03.0 (1);E03.1 (0);E03.2 (5);E03.3 (0);E03.8 (6);E03.9 (769);E89.0 (68)	243;244;244.0;244.1;244.2;244.3;244.8;244.9	hypothyroidism/myxoedema	240;241;241.1;241.2;242;242.1;242.2;242.3;242.31;244;244.1;244.2;244.3;244.4;244.5;245;245.1;245.2;245.21;246;246.2;246.7
244.1	Secondary hypothyroidism	endocrine/metabolic	244.1	E03.2 (5);E89.0 (68)	244.0;244.1;244.3		240;241;241.1;241.2;242;242.1;242.2;242.3;242.31;244;244.1;244.2;244.3;244.4;244.5;245;245.1;245.2;245.21;246;246.2;246.7
244.2	Acquired hypothyroidism	endocrine/metabolic	244.2	E01.8 (1);E02 (10);E03.3 (0);E03.8 (6)	244.8		240;241;241.1;241.2;242;242.1;242.2;242.3;242.31;244;244.1;244.2;244.3;244.4;244.5;245;245.1;245.2;245.21;246;246.2;246.7
244.3	Iodine hypothyroidism	endocrine/metabolic	244.3		244.2		240;241;241.1;241.2;242;242.1;242.2;242.3;242.31;244;244.1;244.2;244.3;244.4;244.5;245;245.1;245.2;245.21;246;246.2;246.7
244.4	Hypothyroidism NOS	endocrine/metabolic	244.4	E03.9 (769)	244.9		240;241;241.1;241.2;242;242.1;242.2;242.3;242.31;244;244.1;244.2;244.3;244.4;244.5;245;245.1;245.2;245.21;246;246.2;246.7
244.5	Congenital hypothyroidism	endocrine/metabolic	244.5	E00 (0);E00.0 (0);E00.1 (0);E00.2 (0);E00.9 (0);E03.0 (1);E03.1 (0)	243		240;241;241.1;241.2;242;242.1;242.2;242.3;242.31;244;244.1;244.2;244.3;244.4;244.5;245;245.1;245.2;245.21;246;246.2;246.7
245	Thyroiditis	endocrine/metabolic	245;245.1;245.2;245.21	E06 (0);E06.0 (0);E06.1 (0);E06.2 (0);E06.3 (14);E06.4 (0);E06.5 (0);E06.9 (6)	245;245.0;245.1;245.2;245.3;245.4;245.8;245.9	thyroiditis	240;241;241.1;241.2;242;242.1;242.2;242.3;242.31;244;244.1;244.2;244.3;244.4;244.5;245;245.1;245.2;245.21;246;246.2;246.7
245.1	Thyroiditis, acute and subacute	endocrine/metabolic	245.1	E06.0 (0);E06.1 (0)	245.0;245.1		240;241;241.1;241.2;242;242.1;242.2;242.3;242.31;244;244.1;244.2;244.3;244.4;244.5;245;245.1;245.2;245.21;246;246.2;246.7
245.2	Chronic thyroiditis	endocrine/metabolic	245.2;245.21	E06.2 (0);E06.3 (14);E06.5 (0)	245.2;245.3;245.8		240;241;241.1;241.2;242;242.1;242.2;242.3;242.31;244;244.1;244.2;244.3;244.4;244.5;245;245.1;245.2;245.21;246;246.2;246.7
245.21	Chronic lymphocytic thyroiditis	endocrine/metabolic	245.21	E06.3 (14)	245.2		240;241;241.1;241.2;242;242.1;242.2;242.3;242.31;244;244.1;244.2;244.3;244.4;244.5;245;245.1;245.2;245.21;246;246.2;246.7
246	Other disorders of thyroid	endocrine/metabolic	246;246.2;246.7	E03.4 (0);E07 (0);E07.0 (0);E07.1 (0);E07.8 (7);E07.9 (25);E35 (0);R94.6 (8)	246;246.0;246.1;246.2;246.3;246.8;246.9;790.94;794.5		240;241;241.1;241.2;242;242.1;242.2;242.3;242.31;244;244.1;244.2;244.3;244.4;244.5;245;245.1;245.2;245.21;246;246.2;246.7
246.2	Thyroid cyst	endocrine/metabolic	246.2		246.2		240;241;241.1;241.2;242;242.1;242.2;242.3;242.31;244;244.1;244.2;244.3;244.4;244.5;245;245.1;245.2;245.21;246;246.2;246.7
246.7	Abnormal results of function study of thyroid	endocrine/metabolic	246.7	R94.6 (8)	790.94;794.5		240;241;241.1;241.2;242;242.1;242.2;242.3;242.31;244;244.1;244.2;244.3;244.4;244.5;245;245.1;245.2;245.21;246;246.2;246.7
249	Secondary diabetes mellitus	endocrine/metabolic	249	E12.1 (0);E12.2 (0);E12.5 (0);E12.7 (0);E12.8 (0);E12.9 (0)	249;249.0;249.00;249.01;249.1;249.10;249.11;249.2;249.20;249.21;249.3;249.30;249.31;249.4;249.40;249.41;249.5;249.50;249.51;249.6;249.60;249.61;249.7;249.70;249.71;249.8;249.80;249.81;249.9;249.90;249.91		249;250;250.1;250.11;250.12;250.13;250.14;250.15;250.2;250.21;250.22;250.23;250.24;250.25;250.3;250.4;250.41;250.42;250.5;250.6;250.7
250	Diabetes mellitus	endocrine/metabolic	250;250.1;250.11;250.12;250.13;250.14;250.15;250.2;250.21;250.22;250.23;250.24;250.25;250.3;250.4;250.41;250.42;250.5;250.6;250.7	E10 (0);E10.0 (0);E10.1 (2);E10.2 (0);E10.3 (0);E10.3 (0);E10.4 (0);E10.6 (1);E10.7 (0);E10.8 (0);E10.9 (27);E11 (0);E11.0 (0);E11.1 (7);E11.2 (1);E11.3 (29);E11.4 (14);E11.6 (4);E11.7 (0);E11.8 (1);E11.9 (1184);E12.3 (0);E13 (0);E13.1 (0);E13.3 (0);E13.4 (0);E13.5 (0);E13.6 (0);E13.7 (0);E13.8 (0);E13.9 (24);E14.9 (111);G59.0 (0);G63.2 (13);H36.0 (19);R73.0 (187);R73.9 (28);R81 (1);R82.4 (0);Z96…	250;250.0;250.00;250.01;250.02;250.03;250.1;250.10;250.11;250.12;250.13;250.2;250.20;250.21;250.22;250.23;250.3;250.30;250.31;250.32;250.33;250.4;250.40;250.41;250.42;250.43;250.5;250.50;250.51;250.52;250.53;250.6;250.60;250.61;250.62;250.63;250.7;250.70;250.71;250.72;250.73;250.8;250.80;250.81;250.82;250.83;250.9;250.90;250.91;250.92;250.93;357.2;362.0;362.01;362.02;362.03;362.04;362.05;362.06;3…	diabetes;type 1 diabetes;type 2 diabetes	249;250;250.1;250.11;250.12;250.13;250.14;250.15;250.2;250.21;250.22;250.23;250.24;250.25;250.3;250.4;250.41;250.42;250.5;250.6;250.7
250.1	Type 1 diabetes	endocrine/metabolic	250.1;250.11;250.12;250.13;250.14;250.15	E10 (0);E10.0 (0);E10.1 (2);E10.2 (0);E10.3 (0);E10.4 (0);E10.6 (1);E10.7 (0);E10.8 (0);E10.9 (27)	250.01;250.03;250.11;250.13;250.21;250.23;250.31;250.33;250.41;250.43;250.51;250.53;250.61;250.63;250.71;250.73;250.81;250.83;250.91;250.93	type 1 diabetes	249;250;250.1;250.11;250.12;250.13;250.14;250.15;250.2;250.21;250.22;250.23;250.24;250.25;250.3;250.4;250.41;250.42;250.5;250.6;250.7
250.11	Type 1 diabetes with ketoacidosis	endocrine/metabolic	250.11	E10.1 (2)	250.11;250.13		249;250;250.1;250.11;250.12;250.13;250.14;250.15;250.2;250.21;250.22;250.23;250.24;250.25;250.3;250.4;250.41;250.42;250.5;250.6;250.7
250.12	Type 1 diabetes with renal manifestations	endocrine/metabolic	250.12	E10.2 (0)	250.41;250.43		249;250;250.1;250.11;250.12;250.13;250.14;250.15;250.2;250.21;250.22;250.23;250.24;250.25;250.3;250.4;250.41;250.42;250.5;250.6;250.7
250.13	Type 1 diabetes with ophthalmic manifestations	endocrine/metabolic	250.13	E10.3 (0)	250.51;250.53		249;250;250.1;250.11;250.12;250.13;250.14;250.15;250.2;250.21;250.22;250.23;250.24;250.25;250.3;250.4;250.41;250.42;250.5;250.6;250.7
250.14	Type 1 diabetes with neurological manifestations	endocrine/metabolic	250.14	E10.4 (0)	250.61;250.63		249;250;250.1;250.11;250.12;250.13;250.14;250.15;250.2;250.21;250.22;250.23;250.24;250.25;250.3;250.4;250.41;250.42;250.5;250.6;250.7
250.15	Diabetes type 1 with peripheral circulatory disorders	endocrine/metabolic	250.15		250.71;250.73		249;250;250.1;250.11;250.12;250.13;250.14;250.15;250.2;250.21;250.22;250.23;250.24;250.25;250.3;250.4;250.41;250.42;250.5;250.6;250.7
250.2	Type 2 diabetes	endocrine/metabolic	250.2;250.21;250.22;250.23;250.24;250.25	E10.3 (0);E10.4 (0);E11 (0);E11.0 (0);E11.1 (7);E11.2 (1);E11.3 (29);E11.4 (14);E11.6 (4);E11.7 (0);E11.8 (1);E11.9 (1184);E12.3 (0);E13 (0);E13.1 (0);E13.4 (0);E13.5 (0);E13.6 (0);E13.7 (0);E13.8 (0);E13.9 (24);E14.9 (111);G59.0 (0)	250.00;250.02;250.10;250.12;250.20;250.22;250.30;250.32;250.40;250.42;250.50;250.52;250.60;250.62;250.70;250.72;250.80;250.82;250.90;250.92	type 2 diabetes	249;250;250.1;250.11;250.12;250.13;250.14;250.15;250.2;250.21;250.22;250.23;250.24;250.25;250.3;250.4;250.41;250.42;250.5;250.6;250.7
250.21	Type 2 diabetes with ketoacidosis	endocrine/metabolic	250.21	E11.1 (7);E13.1 (0)	250.10;250.12		249;250;250.1;250.11;250.12;250.13;250.14;250.15;250.2;250.21;250.22;250.23;250.24;250.25;250.3;250.4;250.41;250.42;250.5;250.6;250.7
250.22	Type 2 diabetes with renal manifestations	endocrine/metabolic	250.22	E11.2 (1)	250.40;250.42		249;250;250.1;250.11;250.12;250.13;250.14;250.15;250.2;250.21;250.22;250.23;250.24;250.25;250.3;250.4;250.41;250.42;250.5;250.6;250.7
250.23	Type 2 diabetes with ophthalmic manifestations	endocrine/metabolic	250.23	E10.3 (0);E11.3 (29);E12.3 (0)	250.50;250.52		249;250;250.1;250.11;250.12;250.13;250.14;250.15;250.2;250.21;250.22;250.23;250.24;250.25;250.3;250.4;250.41;250.42;250.5;250.6;250.7
250.24	Type 2 diabetes with neurological manifestations	endocrine/metabolic	250.24	E10.4 (0);E11.4 (14);E13.4 (0);G59.0 (0)	250.60;250.62		249;250;250.1;250.11;250.12;250.13;250.14;250.15;250.2;250.21;250.22;250.23;250.24;250.25;250.3;250.4;250.41;250.42;250.5;250.6;250.7
250.25	Diabetes type 2 with peripheral circulatory disorders	endocrine/metabolic	250.25		250.70;250.72		249;250;250.1;250.11;250.12;250.13;250.14;250.15;250.2;250.21;250.22;250.23;250.24;250.25;250.3;250.4;250.41;250.42;250.5;250.6;250.7
250.3	Insulin pump user	endocrine/metabolic	250.3	Z96.4 (6)	V45.85;V53.91;V58.67;V65.46		249;250;250.1;250.11;250.12;250.13;250.14;250.15;250.2;250.21;250.22;250.23;250.24;250.25;250.3;250.4;250.41;250.42;250.5;250.6;250.7
250.4	Abnormal glucose	endocrine/metabolic	250.4;250.41;250.42	R73.0 (187);R73.9 (28)	790.2;790.21;790.22;790.29		249;250;250.1;250.11;250.12;250.13;250.14;250.15;250.2;250.21;250.22;250.23;250.24;250.25;250.3;250.4;250.41;250.42;250.5;250.6;250.7
250.41	Impaired fasting glucose	endocrine/metabolic	250.41	R73.0 (187)	790.21;790.22		249;250;250.1;250.11;250.12;250.13;250.14;250.15;250.2;250.21;250.22;250.23;250.24;250.25;250.3;250.4;250.41;250.42;250.5;250.6;250.7
250.42	Other abnormal glucose	endocrine/metabolic	250.42	R73.9 (28)	790.29		249;250;250.1;250.11;250.12;250.13;250.14;250.15;250.2;250.21;250.22;250.23;250.24;250.25;250.3;250.4;250.41;250.42;250.5;250.6;250.7
250.5	Glycosuria or Acetonuria	endocrine/metabolic	250.5	R81 (1);R82.4 (0)	791.5;791.6		249;250;250.1;250.11;250.12;250.13;250.14;250.15;250.2;250.21;250.22;250.23;250.24;250.25;250.3;250.4;250.41;250.42;250.5;250.6;250.7
250.6	Polyneuropathy in diabetes	endocrine/metabolic	250.6	G63.2 (13)	357.2		249;250;250.1;250.11;250.12;250.13;250.14;250.15;250.2;250.21;250.22;250.23;250.24;250.25;250.3;250.4;250.41;250.42;250.5;250.6;250.7
250.7	Diabetic retinopathy	endocrine/metabolic	250.7	E10.3 (0);E13.3 (0);H36.0 (19)	362.0;362.01;362.02;362.03;362.04;362.05;362.06;362.07		250;250.1;250.11;250.12;250.13;250.14;250.15;250.2;250.21;250.22;250.23;250.24;250.25;250.3;250.4;250.41;250.42;250.5;250.6;250.7
251	Other disorders of pancreatic internal secretion	endocrine/metabolic	251;251.1;251.8	E15 (0);E16 (0);E16.0 (5);E16.1 (1);E16.2 (138);E16.3 (0);E16.4 (1);E16.8 (1);E16.9 (1)	251;251.0;251.1;251.2;251.4;251.5;251.8;251.9		251;251.1;251.8;252;252.1;252.2;253;253.1;253.11;253.2;253.3;253.4;253.5;253.7;254;255;255.1;255.11;255.12;255.13;255.2;255.21;255.22;255.3;256;256.1;256.4;257;257.1;258;258.1;259;259.1;259.2;259.3;259.4;259.8
251.1	Hypoglycemia	endocrine/metabolic	251.1	E15 (0);E16.0 (2);E16.1 (1);E16.2 (61)	251.0;251.1;251.2		249;250;250.1;250.11;250.12;250.13;250.14;250.15;250.2;250.21;250.22;250.23;250.24;250.25;250.3;250.4;250.41;250.42;250.5;250.6;250.7;251;251.1;251.8;252;252.1;252.2;253;253.1;253.11;253.2;253.3;253.4;253.5;253.7;254;255;255.1;255.11;255.12;255.13;255.2;255.21;255.22;255.3;256;256.1;256.4;257;257.1;258;258.1;259;259.1;259.2;259.3;259.4;259.8
251.8	Abnormality of secretion of glucagon or gastrin	endocrine/metabolic	251.8	E16.3 (0);E16.4 (1)	251.4;251.5		251;251.1;251.8;252;252.1;252.2;253;253.1;253.11;253.2;253.3;253.4;253.5;253.7;254;255;255.1;255.11;255.12;255.13;255.2;255.21;255.22;255.3;256;256.1;256.4;257;257.1;258;258.1;259;259.1;259.2;259.3;259.4;259.8
252	Disorders of parathyroid gland	endocrine/metabolic	252;252.1;252.2	E20 (0);E20.0 (0);E20.8 (1);E20.9 (6);E21.0 (69);E21.1 (9);E21.2 (7);E21.3 (46);E21.4 (0);E21.5 (0);E89.2 (24)	252;252.0;252.00;252.01;252.02;252.08;252.1;252.8;252.9	hyperparathyroidism	251;251.1;251.8;252;252.1;252.2;253;253.1;253.11;253.2;253.3;253.4;253.5;253.7;254;255;255.1;255.11;255.12;255.13;255.2;255.21;255.22;255.3;256;256.1;256.4;257;257.1;258;258.1;259;259.1;259.2;259.3;259.4;259.8
252.1	Hyperparathyroidism	endocrine/metabolic	252.1	E21.0 (69);E21.1 (9);E21.2 (7);E21.3 (46)	252.0;252.00;252.01;252.02;252.08	hyperparathyroidism	251;251.1;251.8;252;252.1;252.2;253;253.1;253.11;253.2;253.3;253.4;253.5;253.7;254;255;255.1;255.11;255.12;255.13;255.2;255.21;255.22;255.3;256;256.1;256.4;257;257.1;258;258.1;259;259.1;259.2;259.3;259.4;259.8
252.2	Hypoparathyroidism	endocrine/metabolic	252.2	E20 (0);E20.0 (0);E20.8 (1);E20.9 (6);E89.2 (24)	252.1		251;251.1;251.8;252;252.1;252.2;253;253.1;253.11;253.2;253.3;253.4;253.5;253.7;254;255;255.1;255.11;255.12;255.13;255.2;255.21;255.22;255.3;256;256.1;256.4;257;257.1;258;258.1;259;259.1;259.2;259.3;259.4;259.8
253	Disorders of the pituitary gland and its hypothalamic control	endocrine/metabolic	253;253.1;253.11;253.2;253.3;253.4;253.5;253.7	E05.8 (5);E22 (0);E22.0 (9);E22.1 (1);E22.2 (41);E22.8 (0);E22.9 (0);E23.0 (18);E23.2 (10);E23.3 (1);E23.6 (11);E23.7 (5);E24.1 (0);E34.4 (0)	253;253.0;253.1;253.2;253.3;253.4;253.5;253.6;253.8;253.9	acromegaly;diabetes insipidus	251;251.1;251.8;252;252.1;252.2;253;253.1;253.11;253.2;253.3;253.4;253.5;253.7;254;255;255.1;255.11;255.12;255.13;255.2;255.21;255.22;255.3;256;256.1;256.4;257;257.1;258;258.1;259;259.1;259.2;259.3;259.4;259.8
253.1	Pituitary hyperfunction	endocrine/metabolic	253.1;253.11	E05.8 (5);E22 (0);E22.0 (9);E22.1 (1);E22.8 (0);E22.9 (0);E34.4 (0)	253.0;253.1	acromegaly	251;251.1;251.8;252;252.1;252.2;253;253.1;253.11;253.2;253.3;253.4;253.5;253.7;254;255;255.1;255.11;255.12;255.13;255.2;255.21;255.22;255.3;256;256.1;256.4;257;257.1;258;258.1;259;259.1;259.2;259.3;259.4;259.8
253.11	Acromegaly and gigantism	endocrine/metabolic	253.11	E22.0 (9);E34.4 (0)	253.0	acromegaly	251;251.1;251.8;252;252.1;252.2;253;253.1;253.11;253.2;253.3;253.4;253.5;253.7;254;255;255.1;255.11;255.12;255.13;255.2;255.21;255.22;255.3;256;256.1;256.4;257;257.1;258;258.1;259;259.1;259.2;259.3;259.4;259.8
253.2	Pituitary hypofunction	endocrine/metabolic	253.2	E23.0 (18)	253.2		251;251.1;251.8;252;252.1;252.2;253;253.1;253.11;253.2;253.3;253.4;253.5;253.7;254;255;255.1;255.11;255.12;255.13;255.2;255.21;255.22;255.3;256;256.1;256.4;257;257.1;258;258.1;259;259.1;259.2;259.3;259.4;259.8
253.3	Diabetes insipidus	endocrine/metabolic	253.3	E23.2 (10)	253.5	diabetes insipidus	251;251.1;251.8;252;252.1;252.2;253;253.1;253.11;253.2;253.3;253.4;253.5;253.7;254;255;255.1;255.11;255.12;255.13;255.2;255.21;255.22;255.3;256;256.1;256.4;257;257.1;258;258.1;259;259.1;259.2;259.3;259.4;259.8
253.4	Anterior pituitary disorders	endocrine/metabolic	253.4		253.4		251;251.1;251.8;252;252.1;252.2;253;253.1;253.11;253.2;253.3;253.4;253.5;253.7;254;255;255.1;255.11;255.12;255.13;255.2;255.21;255.22;255.3;256;256.1;256.4;257;257.1;258;258.1;259;259.1;259.2;259.3;259.4;259.8
253.5	Pituitary dwarfism	endocrine/metabolic	253.5		253.3		251;251.1;251.8;252;252.1;252.2;253;253.1;253.11;253.2;253.3;253.4;253.5;253.7;254;255;255.1;255.11;255.12;255.13;255.2;255.21;255.22;255.3;256;256.1;256.4;257;257.1;258;258.1;259;259.1;259.2;259.3;259.4;259.8
253.7	Other disorders of neurohypophysis	endocrine/metabolic	253.7	E22.2 (41)	253.6		251;251.1;251.8;252;252.1;252.2;253;253.1;253.11;253.2;253.3;253.4;253.5;253.7;254;255;255.1;255.11;255.12;255.13;255.2;255.21;255.22;255.3;256;256.1;256.4;257;257.1;258;258.1;259;259.1;259.2;259.3;259.4;259.8
254	Diseases of thymus gland	endocrine/metabolic	254	E32 (0);E32.0 (1);E32.1 (0);E32.8 (2);E32.9 (1)	254;254.0;254.1;254.8;254.9		251;251.1;251.8;252;252.1;252.2;253;253.1;253.11;253.2;253.3;253.4;253.5;253.7;254;255;255.1;255.11;255.12;255.13;255.2;255.21;255.22;255.3;256;256.1;256.4;257;257.1;258;258.1;259;259.1;259.2;259.3;259.4;259.8
255	Disorders of adrenal glands	endocrine/metabolic	255;255.1;255.11;255.12;255.13;255.2;255.21;255.22;255.3	E24 (0);E24.0 (2);E24.2 (3);E24.3 (0);E24.4 (0);E24.8 (1);E24.9 (9);E25 (0);E25.0 (2);E25.8 (0);E25.9 (0);E26 (0);E26.0 (6);E26.1 (0);E26.8 (0);E26.9 (2);E27.0 (0);E27.1 (8);E27.2 (1);E27.3 (9);E27.4 (40);E27.5 (1);E27.8 (15);E27.9 (20);E35.1 (0);E89.6 (4)	255;255.0;255.1;255.10;255.11;255.12;255.13;255.14;255.2;255.3;255.4;255.41;255.42;255.5;255.6;255.8;255.9	cushings syndrome;hyperaldosteronism/conn's syndrome	251;251.1;251.8;252;252.1;252.2;253;253.1;253.11;253.2;253.3;253.4;253.5;253.7;254;255;255.1;255.11;255.12;255.13;255.2;255.21;255.22;255.3;256;256.1;256.4;257;257.1;258;258.1;259;259.1;259.2;259.3;259.4;259.8
255.1	Adrenal hyperfunction	endocrine/metabolic	255.1;255.11;255.12;255.13	E24 (0);E24.0 (2);E24.2 (3);E24.3 (0);E24.4 (0);E24.8 (1);E24.9 (9);E26 (0);E26.0 (6);E26.1 (0);E26.8 (0);E26.9 (2);E27.0 (0);E27.5 (1)	255.0;255.1;255.10;255.11;255.12;255.13;255.14;255.3;255.6	cushings syndrome;hyperaldosteronism/conn's syndrome	251;251.1;251.8;252;252.1;252.2;253;253.1;253.11;253.2;253.3;253.4;253.5;253.7;254;255;255.1;255.11;255.12;255.13;255.2;255.21;255.22;255.3;256;256.1;256.4;257;257.1;258;258.1;259;259.1;259.2;259.3;259.4;259.8
255.11	Cushing's syndrome	endocrine/metabolic	255.11	E24 (0);E24.0 (2);E24.2 (3);E24.3 (0);E24.4 (0);E24.8 (1);E24.9 (9)	255.0	cushings syndrome	251;251.1;251.8;252;252.1;252.2;253;253.1;253.11;253.2;253.3;253.4;253.5;253.7;254;255;255.1;255.11;255.12;255.13;255.2;255.21;255.22;255.3;256;256.1;256.4;257;257.1;258;258.1;259;259.1;259.2;259.3;259.4;259.8
255.12	Hyperaldosteronism	endocrine/metabolic	255.12	E26 (0);E26.0 (6);E26.1 (0);E26.8 (0);E26.9 (2)	255.1;255.10;255.11;255.12;255.13;255.14	hyperaldosteronism/conn's syndrome	251;251.1;251.8;252;252.1;252.2;253;253.1;253.11;253.2;253.3;253.4;253.5;253.7;254;255;255.1;255.11;255.12;255.13;255.2;255.21;255.22;255.3;256;256.1;256.4;257;257.1;258;258.1;259;259.1;259.2;259.3;259.4;259.8
255.13	Medulloadrenal hyperfunction	endocrine/metabolic	255.13	E27.5 (1)	255.6		251;251.1;251.8;252;252.1;252.2;253;253.1;253.11;253.2;253.3;253.4;253.5;253.7;254;255;255.1;255.11;255.12;255.13;255.2;255.21;255.22;255.3;256;256.1;256.4;257;257.1;258;258.1;259;259.1;259.2;259.3;259.4;259.8
255.2	Adrenal hypofunction	endocrine/metabolic	255.2;255.21;255.22	E27.1 (8);E27.2 (1);E27.3 (9);E27.4 (40);E89.6 (4)	255.4;255.41;255.42;255.5		251;251.1;251.8;252;252.1;252.2;253;253.1;253.11;253.2;253.3;253.4;253.5;253.7;254;255;255.1;255.11;255.12;255.13;255.2;255.21;255.22;255.3;256;256.1;256.4;257;257.1;258;258.1;259;259.1;259.2;259.3;259.4;259.8
255.21	Glucocorticoid deficiency	endocrine/metabolic	255.21	E27.1 (8);E27.2 (1);E27.3 (9);E27.4 (40);E89.6 (4)	255.41		251;251.1;251.8;252;252.1;252.2;253;253.1;253.11;253.2;253.3;253.4;253.5;253.7;254;255;255.1;255.11;255.12;255.13;255.2;255.21;255.22;255.3;256;256.1;256.4;257;257.1;258;258.1;259;259.1;259.2;259.3;259.4;259.8
255.22	Mineralocorticoid deficiency	endocrine/metabolic	255.22		255.42		251;251.1;251.8;252;252.1;252.2;253;253.1;253.11;253.2;253.3;253.4;253.5;253.7;254;255;255.1;255.11;255.12;255.13;255.2;255.21;255.22;255.3;256;256.1;256.4;257;257.1;258;258.1;259;259.1;259.2;259.3;259.4;259.8
255.3	Adrenogenital disorders	endocrine/metabolic	255.3	E25 (0);E25.0 (2);E25.8 (0);E25.9 (0)	255.2		251;251.1;251.8;252;252.1;252.2;253;253.1;253.11;253.2;253.3;253.4;253.5;253.7;254;255;255.1;255.11;255.12;255.13;255.2;255.21;255.22;255.3;256;256.1;256.4;257;257.1;258;258.1;259;259.1;259.2;259.3;259.4;259.8
256	Ovarian dysfunction	endocrine/metabolic	256;256.1;256.4	E28 (0);E28.0 (0);E28.1 (0);E28.2 (8);E28.8 (0);E28.9 (0);N98.1 (0)	256;256.0;256.1;256.4;256.8;256.9	polycystic ovaries/polycystic ovarian syndrome	251;251.1;251.8;252;252.1;252.2;253;253.1;253.11;253.2;253.3;253.4;253.5;253.7;254;255;255.1;255.11;255.12;255.13;255.2;255.21;255.22;255.3;256;256.1;256.4;257;257.1;258;258.1;259;259.1;259.2;259.3;259.4;259.8
256.1	Hyperestrogenism	endocrine/metabolic	256.1	E28.0 (0)	256.0		251;251.1;251.8;252;252.1;252.2;253;253.1;253.11;253.2;253.3;253.4;253.5;253.7;254;255;255.1;255.11;255.12;255.13;255.2;255.21;255.22;255.3;256;256.1;256.4;257;257.1;258;258.1;259;259.1;259.2;259.3;259.4;259.8
256.4	Polycystic ovaries	endocrine/metabolic	256.4	E28.2 (8)	256.4	polycystic ovaries/polycystic ovarian syndrome	251;251.1;251.8;252;252.1;252.2;253;253.1;253.11;253.2;253.3;253.4;253.5;253.7;254;255;255.1;255.11;255.12;255.13;255.2;255.21;255.22;255.3;256;256.1;256.4;257;257.1;258;258.1;259;259.1;259.2;259.3;259.4;259.8
257	Testicular dysfunction	endocrine/metabolic	257;257.1	E29 (0);E29.0 (0);E29.1 (17);E29.8 (0);E29.9 (0)	257;257.0;257.2;257.8;257.9		251;251.1;251.8;252;252.1;252.2;253;253.1;253.11;253.2;253.3;253.4;253.5;253.7;254;255;255.1;255.11;255.12;255.13;255.2;255.21;255.22;255.3;256;256.1;256.4;257;257.1;258;258.1;259;259.1;259.2;259.3;259.4;259.8
257.1	Testicular hypofunction	endocrine/metabolic	257.1	E29.1 (17)	257.2		251;251.1;251.8;252;252.1;252.2;253;253.1;253.11;253.2;253.3;253.4;253.5;253.7;254;255;255.1;255.11;255.12;255.13;255.2;255.21;255.22;255.3;256;256.1;256.4;257;257.1;258;258.1;259;259.1;259.2;259.3;259.4;259.8
258	Iatrogenic endocrine disorders	endocrine/metabolic	258;258.1	E23.1 (2);E89.1 (1);E89.3 (4);E89.4 (0);E89.5 (0)	251.3;253.7;256.2;257.1		251;251.1;251.8;252;252.1;252.2;253;253.1;253.11;253.2;253.3;253.4;253.5;253.7;254;255;255.1;255.11;255.12;255.13;255.2;255.21;255.22;255.3;256;256.1;256.4;257;257.1;258;258.1;259;259.1;259.2;259.3;259.4;259.8
258.1	Postablative ovarian failure	endocrine/metabolic	258.1	E89.4 (0)	256.2		251;251.1;251.8;252;252.1;252.2;253;253.1;253.11;253.2;253.3;253.4;253.5;253.7;254;255;255.1;255.11;255.12;255.13;255.2;255.21;255.22;255.3;256;256.1;256.4;257;257.1;258;258.1;259;259.1;259.2;259.3;259.4;259.8
259	Other endocrine disorders	endocrine/metabolic	259;259.1;259.2;259.3;259.4;259.8	E30.0 (0);E30.1 (0);E30.8 (0);E30.9 (0);E31 (0);E31.0 (0);E31.1 (0);E31.8 (0);E31.9 (0);E34 (0);E34.0 (5);E34.1 (0);E34.2 (0);E34.3 (1);E34.5 (0);E34.8 (1);E34.9 (3);R94.7 (11)	258;258.0;258.01;258.02;258.03;258.1;258.8;258.9;259;259.0;259.1;259.2;259.3;259.4;259.5;259.50;259.51;259.52;259.8;259.9;794.6	carcinoid syndrome/tumour	251;251.1;251.8;252;252.1;252.2;253;253.1;253.11;253.2;253.3;253.4;253.5;253.7;254;255;255.1;255.11;255.12;255.13;255.2;255.21;255.22;255.3;256;256.1;256.4;257;257.1;258;258.1;259;259.1;259.2;259.3;259.4;259.8
259.1	Nonspecific abnormal results of other endocrine function study	endocrine/metabolic	259.1	R94.7 (11)	794.6		251;251.1;251.8;252;252.1;252.2;253;253.1;253.11;253.2;253.3;253.4;253.5;253.7;254;255;255.1;255.11;255.12;255.13;255.2;255.21;255.22;255.3;256;256.1;256.4;257;257.1;258;258.1;259;259.1;259.2;259.3;259.4;259.8
259.2	Carcinoid syndrome	endocrine/metabolic	259.2	E34.0 (5)	259.2	carcinoid syndrome/tumour	251;251.1;251.8;252;252.1;252.2;253;253.1;253.11;253.2;253.3;253.4;253.5;253.7;254;255;255.1;255.11;255.12;255.13;255.2;255.21;255.22;255.3;256;256.1;256.4;257;257.1;258;258.1;259;259.1;259.2;259.3;259.4;259.8
259.3	Delay in sexual development and puberty NEC	endocrine/metabolic	259.3	E30.0 (0)	259.0		251;251.1;251.8;252;252.1;252.2;253;253.1;253.11;253.2;253.3;253.4;253.5;253.7;254;255;255.1;255.11;255.12;255.13;255.2;255.21;255.22;255.3;256;256.1;256.4;257;257.1;258;258.1;259;259.1;259.2;259.3;259.4;259.8
259.4	Precocious sexual development and puberty NEC	endocrine/metabolic	259.4	E30.1 (0);E30.8 (0)	259.1		251;251.1;251.8;252;252.1;252.2;253;253.1;253.11;253.2;253.3;253.4;253.5;253.7;254;255;255.1;255.11;255.12;255.13;255.2;255.21;255.22;255.3;256;256.1;256.4;257;257.1;258;258.1;259;259.1;259.2;259.3;259.4;259.8
259.8	Polyglandular activity in multiple endocrine adenomatosis	endocrine/metabolic	259.8		258.0;258.01;258.02;258.03		251;251.1;251.8;252;252.1;252.2;253;253.1;253.11;253.2;253.3;253.4;253.5;253.7;254;255;255.1;255.11;255.12;255.13;255.2;255.21;255.22;255.3;256;256.1;256.4;257;257.1;258;258.1;259;259.1;259.2;259.3;259.4;259.8
260	Protein-calorie malnutrition	endocrine/metabolic	260;260.1;260.2;260.21;260.22;260.3;260.6;260.7	B22.2 (0);E12.1 (0);E12.2 (0);E12.5 (1);E12.7 (0);E40 (0);E41 (2);E42 (0);E44.0 (0);E44.1 (0);E45 (0);E46 (33);R63.0 (117);R63.2 (0);R64 (12)	260;261;262;263;263.0;263.2;263.8;263.9;783.0;783.2;783.22;783.6;783.7;799.4;V85.0;V85.51		260;260.1;260.2;260.21;260.22;260.3;260.6;260.7;261;261.1;261.2;261.3;261.4;261.41;262;263;264;264.1;264.2;264.3;264.9
260.1	Cachexia	endocrine/metabolic	260.1	B22.2 (0);R64 (12)	799.4		260;260.1;260.2;260.21;260.22;260.3;260.6;260.7;261;261.1;261.2;261.3;261.4;261.41;262;263;264;264.1;264.2;264.3;264.9
260.2	severe protein-calorie malnutrition	endocrine/metabolic	260.2;260.21;260.22	E12.1 (0);E12.2 (0);E12.5 (1);E12.7 (0);E40 (0);E41 (2);E42 (0);E45 (0)	260;261;262;263.2		260;260.1;260.2;260.21;260.22;260.3;260.6;260.7;261;261.1;261.2;261.3;261.4;261.41;262;263;264;264.1;264.2;264.3;264.9
260.21	Kwashiorkor	endocrine/metabolic	260.21	E40 (0);E42 (0)	260		260;260.1;260.2;260.21;260.22;260.3;260.6;260.7;261;261.1;261.2;261.3;261.4;261.41;262;263;264;264.1;264.2;264.3;264.9
260.22	Nutritional marasmus	endocrine/metabolic	260.22	E41 (2)	261		260;260.1;260.2;260.21;260.22;260.3;260.6;260.7;261;261.1;261.2;261.3;261.4;261.41;262;263;264;264.1;264.2;264.3;264.9
260.3	Adult failure to thrive	endocrine/metabolic	260.3		783.7		260;260.1;260.2;260.21;260.22;260.3;260.6;260.7;261;261.1;261.2;261.3;261.4;261.41;262;263;264;264.1;264.2;264.3;264.9
260.6	Anorexia	endocrine/metabolic	260.6	R63.0 (117)	783.0		260;260.1;260.2;260.21;260.22;260.3;260.6;260.7;261;261.1;261.2;261.3;261.4;261.41;262;263;264;264.1;264.2;264.3;264.9
260.7	Polyphagia	endocrine/metabolic	260.7	R63.2 (0)	783.6		260;260.1;260.2;260.21;260.22;260.3;260.6;260.7;261;261.1;261.2;261.3;261.4;261.41;262;263;264;264.1;264.2;264.3;264.9
261	Vitamin deficiency	endocrine/metabolic	261;261.1;261.2;261.3;261.4;261.41	E50 (0);E50.0 (0);E50.1 (0);E50.2 (0);E50.3 (0);E50.4 (0);E50.5 (0);E50.6 (0);E50.7 (0);E50.8 (0);E50.9 (2);E51 (0);E51.1 (0);E51.2 (1);E51.8 (0);E51.9 (1);E52 (0);E53 (0);E53.0 (0);E53.1 (0);E53.8 (189);E53.9 (10);E54 (1);E55 (0);E55.0 (0);E55.9 (392);E56 (0);E56.0 (1);E56.1 (2);E56.8 (0);E56.9 (2);E64.1 (0);E64.2 (0);E64.3 (0);M83 (0);M83.0 (0);M83.1 (0);M83.2 (0);M83.3 (0);M83.4 (0);M83.5 (0);…	264;264.0;264.1;264.2;264.3;264.4;264.5;264.6;264.7;264.8;264.9;265;265.0;265.1;265.2;266;266.0;266.1;266.2;266.9;267;268;268.0;268.1;268.2;268.9;269.0;269.1;269.2		260;260.1;260.2;260.21;260.22;260.3;260.6;260.7;261;261.1;261.2;261.3;261.4;261.41;262;263;264;264.1;264.2;264.3;264.9
261.1	Vitamin A deficiency	endocrine/metabolic	261.1	E50 (0);E50.0 (0);E50.1 (0);E50.2 (0);E50.3 (0);E50.4 (0);E50.5 (0);E50.6 (0);E50.7 (0);E50.8 (0);E50.9 (2);E64.1 (0)	264.0;264.1;264.2;264.3;264.4;264.5;264.6;264.7;264.8;264.9		260;260.1;260.2;260.21;260.22;260.3;260.6;260.7;261;261.1;261.2;261.3;261.4;261.41;262;263;264;264.1;264.2;264.3;264.9
261.2	Vitamin B-complex deficiencies	endocrine/metabolic	261.2	E51 (0);E51.1 (0);E51.2 (1);E51.8 (0);E51.9 (1);E52 (0);E53 (0);E53.0 (0);E53.1 (0);E53.8 (189);E53.9 (10)	265;265.0;265.1;265.2;266;266.0;266.1;266.2;266.9		260;260.1;260.2;260.21;260.22;260.3;260.6;260.7;261;261.1;261.2;261.3;261.4;261.41;262;263;264;264.1;264.2;264.3;264.9
261.3	Vitamin C deficiencies	endocrine/metabolic	261.3	E54 (1);E64.2 (0)	267		260;260.1;260.2;260.21;260.22;260.3;260.6;260.7;261;261.1;261.2;261.3;261.4;261.41;262;263;264;264.1;264.2;264.3;264.9
261.4	Vitamin D deficiency	endocrine/metabolic	261.4;261.41	E55 (0);E55.0 (0);E55.9 (392);E64.3 (0);M83 (0);M83.0 (0);M83.1 (0);M83.2 (0);M83.3 (0);M83.4 (0);M83.5 (0);M83.8 (0);M83.9 (1)	268;268.0;268.1;268.2;268.9		260;260.1;260.2;260.21;260.22;260.3;260.6;260.7;261;261.1;261.2;261.3;261.4;261.41;262;263;264;264.1;264.2;264.3;264.9
261.41	Rickets or osteomalacia	endocrine/metabolic	261.41	E55.0 (0);E64.3 (0);M83 (0);M83.0 (0);M83.1 (0);M83.2 (0);M83.3 (0);M83.4 (0);M83.5 (0);M83.8 (0);M83.9 (1)	268.0;268.1;268.2		260;260.1;260.2;260.21;260.22;260.3;260.6;260.7;261;261.1;261.2;261.3;261.4;261.41;262;263;264;264.1;264.2;264.3;264.9
262	Mineral deficiency NEC	endocrine/metabolic	262	E58 (1);E59 (0);E60 (0);E61.0 (0);E61.1 (65);E61.2 (6);E61.3 (0);E61.4 (0);E61.5 (0);E61.6 (0)	269.3		260;260.1;260.2;260.21;260.22;260.3;260.6;260.7;261;261.1;261.2;261.3;261.4;261.41;262;263;264;264.1;264.2;264.3;264.9
263	Other nutritional deficiency	endocrine/metabolic	263	E43 (1);E61.7 (0);E61.8 (0);E61.9 (0);E63 (0);E63.0 (0);E63.1 (0);E63.8 (0);E63.9 (1);E64.8 (0);E64.9 (0)	269;269.8;269.9		260;260.1;260.2;260.21;260.22;260.3;260.6;260.7;261;261.1;261.2;261.3;261.4;261.41;262;263;264;264.1;264.2;264.3;264.9
264	Lack of normal physiological development	endocrine/metabolic	264;264.1;264.2;264.3;264.9	R62.0 (0);R62.8 (6);R62.9 (0)	783.4;783.40;783.41;783.42;783.43		260;260.1;260.2;260.21;260.22;260.3;260.6;260.7;261;261.1;261.2;261.3;261.4;261.41;262;263;264;264.1;264.2;264.3;264.9
264.1	Short stature	endocrine/metabolic	264.1		783.43		260;260.1;260.2;260.21;260.22;260.3;260.6;260.7;261;261.1;261.2;261.3;261.4;261.41;262;263;264;264.1;264.2;264.3;264.9
264.2	Failure to thrive (childhood)	endocrine/metabolic	264.2		783.41		260;260.1;260.2;260.21;260.22;260.3;260.6;260.7;261;261.1;261.2;261.3;261.4;261.41;262;263;264;264.1;264.2;264.3;264.9
264.3	Delayed milestones	endocrine/metabolic	264.3	R62.0 (0)	783.42		260;260.1;260.2;260.21;260.22;260.3;260.6;260.7;261;261.1;261.2;261.3;261.4;261.41;262;263;264;264.1;264.2;264.3;264.9
264.9	Lack of normal physiological development, unspecified	endocrine/metabolic	264.9	R62.8 (6);R62.9 (0)	783.40		260;260.1;260.2;260.21;260.22;260.3;260.6;260.7;261;261.1;261.2;261.3;261.4;261.41;262;263;264;264.1;264.2;264.3;264.9
269	Proteinuria	endocrine/metabolic	269	N06.9 (0);N39.1 (2);N39.2 (0);R80 (25)	593.6;791.0		269;270;270.1;270.11;270.12;270.2;270.21;270.3;270.31;270.32;270.33;270.34;270.35;270.38
270	Disorders of protein plasma/amino-acid transport and metabolism	endocrine/metabolic	270;270.1;270.11;270.12;270.2;270.21;270.3;270.31;270.32;270.33;270.34;270.35;270.38	C88.0 (15);D47.2 (76);D89.0 (2);D89.1 (0);E70 (0);E70.0 (0);E70.1 (0);E70.2 (0);E70.3 (1);E70.8 (1);E70.9 (0);E71.0 (0);E71.1 (0);E71.2 (0);E72.0 (1);E72.1 (0);E72.2 (2);E72.3 (0);E72.4 (0);E72.5 (0);E72.8 (0);E72.9 (0);E85 (0);E85.0 (0);E85.1 (0);E85.2 (0);E85.3 (3);E85.4 (26);E85.8 (5);E85.9 (14);L99.0 (1)	270;270.0;270.1;270.2;270.3;270.4;270.5;270.6;270.7;270.8;270.9;273;273.0;273.1;273.2;273.3;273.4;273.8;273.9;277.3;277.30;277.31;277.39	alpha-1 antitrypsin deficiency	269;270;270.1;270.11;270.12;270.2;270.21;270.3;270.31;270.32;270.33;270.34;270.35;270.38
270.1	Disturbances of amino-acid transport	endocrine/metabolic	270.1;270.11;270.12	E70 (0);E70.0 (0);E70.1 (0);E70.2 (0);E70.3 (1);E70.8 (1);E70.9 (0);E71.0 (0);E71.1 (0);E71.2 (0);E72.0 (1);E72.1 (0)	270.0;270.1;270.2;270.3;270.4		269;270;270.1;270.11;270.12;270.2;270.21;270.3;270.31;270.32;270.33;270.34;270.35;270.38
270.11	Disturbances of sulphur-bearing amino-acid metabolism	endocrine/metabolic	270.11	E72.1 (0)	270.4		269;270;270.1;270.11;270.12;270.2;270.21;270.3;270.31;270.32;270.33;270.34;270.35;270.38
270.12	Phenylketonuria [PKU]	endocrine/metabolic	270.12	E70.0 (0);E70.1 (0)	270.1		269;270;270.1;270.11;270.12;270.2;270.21;270.3;270.31;270.32;270.33;270.34;270.35;270.38
270.2	Disorders of amino-acid metabolism	endocrine/metabolic	270.2;270.21	E72.2 (2);E72.3 (0);E72.4 (0);E72.5 (0);E72.8 (0);E72.9 (0)	270.5;270.6;270.7;270.8;270.9		269;270;270.1;270.11;270.12;270.2;270.21;270.3;270.31;270.32;270.33;270.34;270.35;270.38
270.21	Disorders of urea cycle metabolism	endocrine/metabolic	270.21	E72.2 (2);E72.4 (0)	270.6		269;270;270.1;270.11;270.12;270.2;270.21;270.3;270.31;270.32;270.33;270.34;270.35;270.38
270.3	Disorders of plasma protein metabolism	endocrine/metabolic	270.3;270.31;270.32;270.33;270.34;270.35;270.38	C88.0 (15);D47.2 (76);D89.0 (2);D89.1 (0);E85 (0);E85.0 (0);E85.1 (0);E85.2 (0);E85.3 (3);E85.4 (26);E85.8 (5);E85.9 (14);L99.0 (1)	273;273.0;273.1;273.2;273.3;273.4;273.8;273.9;277.3;277.30;277.31;277.39	alpha-1 antitrypsin deficiency	269;270;270.1;270.11;270.12;270.2;270.21;270.3;270.31;270.32;270.33;270.34;270.35;270.38
270.31	Polyclonal hypergammaglobulinemia	endocrine/metabolic	270.31	D89.0 (2)	273.0		269;270;270.1;270.11;270.12;270.2;270.21;270.3;270.31;270.32;270.33;270.34;270.35;270.38
270.32	Paraproteinemia	endocrine/metabolic	270.32	D47.2 (76);D89.1 (0)	273.1;273.2		269;270;270.1;270.11;270.12;270.2;270.21;270.3;270.31;270.32;270.33;270.34;270.35;270.38
270.33	Amyloidosis	endocrine/metabolic	270.33	E85 (0);E85.0 (0);E85.1 (0);E85.2 (0);E85.3 (3);E85.4 (26);E85.8 (5);E85.9 (14);L99.0 (1)	277.3;277.30;277.31;277.39		269;270;270.1;270.11;270.12;270.2;270.21;270.3;270.31;270.32;270.33;270.34;270.35;270.38
270.34	Alpha-1-antitrypsin deficiency	endocrine/metabolic	270.34		273.4	alpha-1 antitrypsin deficiency	269;270;270.1;270.11;270.12;270.2;270.21;270.3;270.31;270.32;270.33;270.34;270.35;270.38
270.35	Macroglobulinemia	endocrine/metabolic	270.35	C88.0 (15)	273.3		269;270;270.1;270.11;270.12;270.2;270.21;270.3;270.31;270.32;270.33;270.34;270.35;270.38
270.38	Other specified disorders of plasma protein metabolism	endocrine/metabolic	270.38		273.8		269;270;270.1;270.11;270.12;270.2;270.21;270.3;270.31;270.32;270.33;270.34;270.35;270.38
271	Disorders of carbohydrate transport and metabolism	endocrine/metabolic	271;271.3;271.9	E73 (0);E73.0 (0);E73.1 (0);E73.8 (0);E73.9 (23);E74.0 (0);E74.1 (2);E74.2 (0);E74.3 (3);E74.4 (0);E74.8 (0);E74.9 (0);E76.0 (0);E76.1 (0);E76.2 (0);E76.3 (0);E76.8 (0);E76.9 (0)	271;271.0;271.1;271.2;271.3;271.4;271.8;271.9;277.5		271;271.3;271.9
271.3	Intestinal disaccharidase deficiencies and disaccharide malabsorption	endocrine/metabolic	271.3	E73 (0);E73.0 (0);E73.1 (0);E73.8 (0);E73.9 (23);E74.3 (3)	271.3		271;271.3;271.9
271.9	Other disorders of carbohydrate transport and metabolism	endocrine/metabolic	271.9	E74.0 (0);E74.1 (2);E74.2 (0);E74.4 (0);E74.8 (0);E74.9 (0);E76.0 (0);E76.1 (0);E76.2 (0);E76.3 (0);E76.8 (0);E76.9 (0)	271.0;271.1;271.2;271.4;271.8;271.9;277.5		271;271.3;271.9
272	Disorders of lipoid metabolism	endocrine/metabolic	272;272.1;272.11;272.12;272.13;272.14;272.9	E78.0 (2412);E78.1 (8);E78.2 (11);E78.3 (0);E78.4 (5);E78.5 (335);E78.9 (35)	272;272.0;272.1;272.2;272.3;272.4;272.9	high cholesterol	272;272.1;272.11;272.12;272.13;272.14;272.9
272.1	Hyperlipidemia	endocrine/metabolic	272.1;272.11;272.12;272.13;272.14	E78.0 (2412);E78.1 (8);E78.2 (11);E78.3 (0);E78.4 (5);E78.5 (335)	272.0;272.1;272.2;272.3;272.4	high cholesterol	272;272.1;272.11;272.12;272.13;272.14;272.9
272.11	Hypercholesterolemia	endocrine/metabolic	272.11	E78.0 (2412)	272.0	high cholesterol	272;272.1;272.11;272.12;272.13;272.14;272.9
272.12	Hyperglyceridemia	endocrine/metabolic	272.12	E78.1 (8)	272.1		272;272.1;272.11;272.12;272.13;272.14;272.9
272.13	Mixed hyperlipidemia	endocrine/metabolic	272.13	E78.2 (11)	272.2		272;272.1;272.11;272.12;272.13;272.14;272.9
272.14	Hyperchylomicronemia	endocrine/metabolic	272.14	E78.3 (0)	272.3		272;272.1;272.11;272.12;272.13;272.14;272.9
272.9	Unspecified disorder of lipoid metabolism	endocrine/metabolic	272.9	E78.9 (35)	272.9		272;272.1;272.11;272.12;272.13;272.14;272.9
274	Gout and other crystal arthropathies	endocrine/metabolic	274;274.1;274.11;274.2;274.21	M10 (0);M10.0 (4);M10.1 (0);M10.2 (0);M10.4 (0);M10.9 (347);M11.0 (0);M11.1 (0);M11.2 (4);M11.8 (1);M11.9 (0);M67.9 (11)	274;274.0;274.00;274.01;274.02;274.03;274.1;274.10;274.11;274.19;274.8;274.81;274.82;274.89;274.9;712;712.1;712.10;712.11;712.12;712.13;712.14;712.15;712.16;712.17;712.18;712.19;712.2;712.20;712.21;712.22;712.23;712.24;712.25;712.26;712.27;712.28;712.29;712.3;712.30;712.31;712.32;712.33;712.34;712.35;712.36;712.37;712.38;712.39;712.8;712.80;712.81;712.82;712.83;712.84;712.85;712.86;712.87;712.88;…	gout	274;274.1;274.11;274.2;274.21
274.1	Gout	endocrine/metabolic	274.1;274.11	M10 (0);M10.0 (4);M10.1 (0);M10.2 (0);M10.4 (0);M10.9 (347)	274;274.0;274.00;274.01;274.02;274.03;274.1;274.10;274.11;274.19;274.8;274.81;274.82;274.89;274.9	gout	274;274.1;274.11;274.2;274.21
274.11	Gouty arthropathy	endocrine/metabolic	274.11	M10.0 (4);M10.1 (0);M10.2 (0)	274.0;274.00;274.01;274.02;274.03;274.10;274.11;274.19		274;274.1;274.11;274.2;274.21
274.2	Crystal arthropathies	endocrine/metabolic	274.2;274.21	M11.0 (0);M11.1 (0);M11.2 (4);M11.8 (1);M11.9 (0);M67.9 (11)	712.1;712.10;712.11;712.12;712.13;712.14;712.15;712.16;712.17;712.18;712.19;712.2;712.20;712.21;712.22;712.23;712.24;712.25;712.26;712.27;712.28;712.29;712.3;712.30;712.31;712.32;712.33;712.34;712.35;712.36;712.37;712.38;712.39;712.8;712.80;712.81;712.82;712.83;712.84;712.85;712.86;712.87;712.88;712.89;712.9;712.90;712.91;712.92;712.93;712.94;712.95;712.96;712.97;712.98;712.99		274;274.1;274.11;274.2;274.21
274.21	Chondrocalcinosis	endocrine/metabolic	274.21	M11.1 (0);M11.2 (4);M67.9 (11)	712.1;712.10;712.11;712.12;712.13;712.14;712.15;712.16;712.17;712.18;712.19;712.2;712.20;712.21;712.22;712.23;712.24;712.25;712.26;712.27;712.28;712.29;712.3;712.30;712.31;712.32;712.33;712.34;712.35;712.36;712.37;712.38;712.39		274;274.1;274.11;274.2;274.21
275	Disorders of mineral metabolism	endocrine/metabolic	275;275.1;275.11;275.2;275.3;275.5;275.51;275.53;275.6	E20.1 (0);E83 (0);E83.0 (0);E83.1 (69);E83.3 (120);E83.4 (181);E83.5 (246);E83.8 (0);E83.9 (1)	275;275.0;275.01;275.02;275.03;275.09;275.1;275.2;275.3;275.4;275.40;275.41;275.42;275.49;275.5;275.8;275.9	haemochromatosis	275;275.1;275.11;275.2;275.3;275.5;275.51;275.53;275.6
275.1	Disorders of iron metabolism	hematopoietic	275.1;275.11	E83.1 (69)	275.0;275.01;275.02;275.03;275.09	haemochromatosis	275;275.1;275.11;275.2;275.3;275.5;275.51;275.53;275.6
275.11	Hereditary hemochromatosis	hematopoietic	275.11		275.01	haemochromatosis	275;275.1;275.11;275.2;275.3;275.5;275.51;275.53;275.6
275.2	Disorders of copper metabolism	endocrine/metabolic	275.2	E83.0 (0)	275.1		275;275.1;275.11;275.2;275.3;275.5;275.51;275.53;275.6
275.3	Disorders of magnesium metabolism	endocrine/metabolic	275.3	E83.4 (181)	275.2		275;275.1;275.11;275.2;275.3;275.5;275.51;275.53;275.6
275.5	Disorders of calcium/phosphorus metabolism	endocrine/metabolic	275.5;275.51;275.53	E20.1 (0);E83.3 (120);E83.5 (246)	275.3;275.4;275.40;275.41;275.49;275.5		275;275.1;275.11;275.2;275.3;275.5;275.51;275.53;275.6
275.51	Hypocalcemia	endocrine/metabolic	275.51		275.41;275.5		275;275.1;275.11;275.2;275.3;275.5;275.51;275.53;275.6
275.53	Disorders of phosphorus metabolism	endocrine/metabolic	275.53	E83.3 (120)	275.3		275;275.1;275.11;275.2;275.3;275.5;275.51;275.53;275.6
275.6	Hypercalcemia	endocrine/metabolic	275.6		275.42		275;275.1;275.11;275.2;275.3;275.5;275.51;275.53;275.6
276	Disorders of fluid, electrolyte, and acid-base balance	endocrine/metabolic	276;276.1;276.11;276.12;276.13;276.14;276.4;276.41;276.42;276.5;276.6;276.8	E86 (526);E87.0 (62);E87.1 (573);E87.2 (179);E87.3 (48);E87.4 (0);E87.5 (177);E87.6 (410);E87.7 (169);E87.8 (36);R63.1 (11)	276;276.0;276.1;276.2;276.3;276.4;276.5;276.50;276.51;276.52;276.6;276.69;276.7;276.8;276.9;783.5		276;276.1;276.11;276.12;276.13;276.14;276.4;276.41;276.42;276.5;276.6;276.8
276.1	Electrolyte imbalance	endocrine/metabolic	276.1;276.11;276.12;276.13;276.14	E87.0 (62);E87.1 (573);E87.5 (177);E87.6 (410);E87.8 (36)	276.0;276.1;276.7;276.8;276.9		276;276.1;276.11;276.12;276.13;276.14;276.4;276.41;276.42;276.5;276.6;276.8
276.11	Hyperosmolality and/or hypernatremia	endocrine/metabolic	276.11	E87.0 (62)	276.0		276;276.1;276.11;276.12;276.13;276.14;276.4;276.41;276.42;276.5;276.6;276.8
276.12	Hyposmolality and/or hyponatremia	endocrine/metabolic	276.12	E87.1 (573)	276.1		276;276.1;276.11;276.12;276.13;276.14;276.4;276.41;276.42;276.5;276.6;276.8
276.13	Hyperpotassemia	endocrine/metabolic	276.13	E87.5 (177)	276.7		276;276.1;276.11;276.12;276.13;276.14;276.4;276.41;276.42;276.5;276.6;276.8
276.14	Hypopotassemia	endocrine/metabolic	276.14	E87.6 (410)	276.8		276;276.1;276.11;276.12;276.13;276.14;276.4;276.41;276.42;276.5;276.6;276.8
276.4	Acid-base balance disorder	endocrine/metabolic	276.4;276.41;276.42	E87.2 (179);E87.3 (48);E87.4 (0)	276.2;276.3;276.4		276;276.1;276.11;276.12;276.13;276.14;276.4;276.41;276.42;276.5;276.6;276.8
276.41	Acidosis	endocrine/metabolic	276.41	E87.2 (179)	276.2		276;276.1;276.11;276.12;276.13;276.14;276.4;276.41;276.42;276.5;276.6;276.8
276.42	Alkalosis	endocrine/metabolic	276.42	E87.3 (48)	276.3		276;276.1;276.11;276.12;276.13;276.14;276.4;276.41;276.42;276.5;276.6;276.8
276.5	Hypovolemia	endocrine/metabolic	276.5	E86 (526)	276.5;276.50;276.51;276.52		276;276.1;276.11;276.12;276.13;276.14;276.4;276.41;276.42;276.5;276.6;276.8
276.6	Fluid overload	endocrine/metabolic	276.6	E87.7 (169)	276.6;276.69		276;276.1;276.11;276.12;276.13;276.14;276.4;276.41;276.42;276.5;276.6;276.8
276.8	Polydipsia	endocrine/metabolic	276.8	R63.1 (11)	783.5		276;276.1;276.11;276.12;276.13;276.14;276.4;276.41;276.42;276.5;276.6;276.8
277	Other disorders of metabolism	endocrine/metabolic	277;277.1;277.2;277.4;277.5;277.51;277.6;277.7;277.8	C96.0 (0);D76.0 (0);D81.3 (0);D81.5 (0);E43 (1);E71.3 (0);E75.3 (0);E75.5 (2);E75.6 (0);E76 (0);E77 (0);E77.0 (0);E77.1 (0);E77.8 (0);E77.9 (0);E78.6 (0);E78.8 (25);E79 (0);E79.1 (0);E79.8 (0);E79.9 (0);E80.0 (0);E80.1 (0);E80.2 (2);E80.3 (0);E80.4 (65);E80.5 (0);E80.6 (2);E80.7 (1);E88 (0);E88.0 (60);E88.1 (1);E88.2 (4);E88.8 (3);E88.9 (2);E89.8 (0);E89.9 (1);M14.3 (0);R63.8 (81);R82.2 (1);Z86.2…	272.5;272.6;272.7;272.8;277;277.1;277.2;277.4;277.6;277.7;277.8;277.81;277.82;277.83;277.84;277.85;277.86;277.87;277.88;277.89;277.9;783.9;791.4;794.7		277;277.1;277.2;277.4;277.5;277.51;277.6;277.7;277.8
277.1	Disorders of porphyrin metabolism	endocrine/metabolic	277.1	E80.0 (0);E80.1 (0);E80.2 (2)	277.1		277;277.1;277.2;277.4;277.5;277.51;277.6;277.7;277.8
277.2	Other disorders of purine and pyrimidine metabolism	endocrine/metabolic	277.2	D81.3 (0);D81.5 (0);E79 (0);E79.1 (0);E79.8 (0);E79.9 (0)	277.2		277;277.1;277.2;277.4;277.5;277.51;277.6;277.7;277.8
277.4	Disorders of bilirubin excretion	endocrine/metabolic	277.4	E80.4 (65);E80.5 (0);E80.6 (2);E80.7 (1);R82.2 (1)	277.4;791.4		277;277.1;277.2;277.4;277.5;277.51;277.6;277.7;277.8
277.5	Other disorders of lipoid metabolism	endocrine/metabolic	277.5;277.51	E71.3 (0);E75.3 (0);E75.5 (2);E75.6 (0);E77 (0);E77.0 (0);E77.1 (0);E77.8 (0);E77.9 (0);E78.6 (0);E78.8 (25);E88.1 (1);E88.2 (4);E88.8 (3);M14.3 (0)	272.5;272.6;272.7;272.8		277;277.1;277.2;277.4;277.5;277.51;277.6;277.7;277.8
277.51	Lipoprotein disorders	endocrine/metabolic	277.51	E75.3 (0);E75.6 (0);E77 (0);E77.0 (0);E77.1 (0);E77.8 (0);E77.9 (0);E78.6 (0);E88.1 (1)	272.5;272.6;272.7		277;277.1;277.2;277.4;277.5;277.51;277.6;277.7;277.8
277.6	Other deficiencies of circulating enzymes	endocrine/metabolic	277.6		277.6		277;277.1;277.2;277.4;277.5;277.51;277.6;277.7;277.8
277.7	Dysmetabolic syndrome X	endocrine/metabolic	277.7		277.7		277;277.1;277.2;277.4;277.5;277.51;277.6;277.7;277.8
277.8	Carnitine deficiencies	endocrine/metabolic	277.8		277.81;277.82;277.83;277.84		277;277.1;277.2;277.4;277.5;277.51;277.6;277.7;277.8
278	Overweight, obesity and other hyperalimentation	endocrine/metabolic	278;278.1;278.11;278.3;278.4	E65 (0);E66 (0);E66.0 (3);E66.1 (0);E66.8 (198);E66.9 (2003);E67 (0);E67.0 (0);E67.1 (0);E67.2 (0);E67.3 (0);E67.8 (0);E68 (1);R63.5 (7)	278;278.0;278.00;278.01;278.02;278.1;278.2;278.3;278.4;278.8;783.1;793.91;V85.21;V85.22;V85.23;V85.24;V85.25;V85.3;V85.30;V85.31;V85.32;V85.33;V85.34;V85.35;V85.36;V85.37;V85.38;V85.39;V85.4;V85.41;V85.42;V85.43;V85.44;V85.45;V85.53;V85.54		278;278.1;278.11;278.3;278.4
278.1	Obesity	endocrine/metabolic	278.1;278.11	E66 (0);E66.0 (3);E66.1 (0);E66.8 (198);E66.9 (2003)	278.00;278.01;793.91;V85.3;V85.30;V85.31;V85.32;V85.33;V85.34;V85.35;V85.36;V85.37;V85.38;V85.39;V85.4;V85.41;V85.42;V85.43;V85.44;V85.45;V85.54		278;278.1;278.11;278.3;278.4
278.11	Morbid obesity	endocrine/metabolic	278.11		278.01;V85.35;V85.36;V85.37;V85.38;V85.39;V85.4;V85.41;V85.42;V85.43;V85.44;V85.45		278;278.1;278.11;278.3;278.4
278.3	Localized adiposity	endocrine/metabolic	278.3	E65 (0)	278.1		278;278.1;278.11;278.3;278.4
278.4	Abnormal weight gain	endocrine/metabolic	278.4	R63.5 (7)	783.1		278;278.1;278.11;278.3;278.4
279	Disorders involving the immune mechanism	endocrine/metabolic	279;279.1;279.11;279.2;279.7;279.8	D80 (0);D80.0 (0);D80.1 (20);D80.2 (6);D80.3 (2);D80.4 (2);D80.5 (0);D80.6 (0);D80.7 (0);D80.8 (0);D80.9 (1);D81 (0);D81.0 (0);D81.1 (0);D81.2 (0);D81.4 (0);D81.6 (0);D81.7 (0);D81.8 (0);D81.9 (0);D82.0 (0);D82.1 (0);D82.2 (0);D82.3 (0);D82.4 (0);D82.8 (0);D82.9 (0);D83 (0);D83.0 (0);D83.1 (0);D83.2 (0);D83.8 (0);D83.9 (1);D84.0 (0);D84.8 (2);D84.9 (4);D89.8 (3);D89.9 (4);R76.0 (0);R76.8 (17);R76…	279;279.0;279.00;279.01;279.02;279.03;279.04;279.05;279.06;279.09;279.1;279.10;279.11;279.12;279.13;279.19;279.2;279.3;279.4;279.41;279.49;279.8;279.9;795.7;795.79;795.8		279;279.1;279.11;279.2;279.7;279.8
279.1	Immunity deficiency	endocrine/metabolic	279.1;279.11	D80 (0);D80.0 (0);D80.1 (20);D80.2 (6);D80.3 (2);D80.4 (2);D80.5 (0);D80.6 (0);D80.7 (0);D80.8 (0);D80.9 (1);D81 (0);D81.0 (0);D81.1 (0);D81.2 (0);D81.4 (0);D81.6 (0);D81.7 (0);D81.8 (0);D81.9 (0);D82.0 (0);D82.1 (0);D83 (0);D83.0 (0);D83.1 (0);D83.2 (0);D83.8 (0);D83.9 (1);D84.8 (2);D84.9 (4)	279.0;279.00;279.01;279.02;279.03;279.04;279.05;279.06;279.09;279.1;279.10;279.11;279.12;279.13;279.19;279.2;279.3		279;279.1;279.11;279.2;279.7;279.8
279.11	Deficiency of humoral immunity	endocrine/metabolic	279.11	D80.0 (0);D80.1 (20);D80.2 (6);D80.3 (2);D80.4 (2);D80.5 (0);D80.7 (0);D83 (0);D83.0 (0);D83.2 (0);D83.8 (0);D83.9 (1)	279.0;279.00;279.01;279.02;279.03;279.04;279.05;279.06;279.09		279;279.1;279.11;279.2;279.7;279.8
279.2	Autoimmune disease NEC	endocrine/metabolic	279.2		279.4;279.41;279.49		279;279.1;279.11;279.2;279.7;279.8
279.7	Other immunological findings	endocrine/metabolic	279.7	R76.0 (0);R76.8 (17);R76.9 (1)	795.7;795.79;795.8		279;279.1;279.11;279.2;279.7;279.8
279.8	Other specified disorders involving the immune mechanism	endocrine/metabolic	279.8	D82.2 (0);D82.3 (0);D82.4 (0);D82.8 (0);D82.9 (0);D84.0 (0);D89.8 (3)	279.8		279;279.1;279.11;279.2;279.7;279.8
280	Iron deficiency anemias	hematopoietic	280;280.1;280.2	D50 (0);D50.0 (30);D50.1 (0);D50.8 (257);D50.9 (876)	280;280.0;280.1;280.8;280.9	iron deficiency anaemia	280;280.1;280.2;281;281.1;281.11;281.12;281.13;281.9;282;282.5;282.8;282.9;283;283.1;283.2;283.21;284;284.1;284.2;285;285.1;285.2;285.21;285.22;285.3;285.8
280.1	Iron deficiency anemias, unspecified or not due to blood loss	hematopoietic	280.1	D50 (0);D50.1 (0);D50.8 (257);D50.9 (876)	280.1;280.8;280.9		280;280.1;280.2;281;281.1;281.11;281.12;281.13;281.9;282;282.5;282.8;282.9;283;283.1;283.2;283.21;284;284.1;284.2;285;285.1;285.2;285.21;285.22;285.3;285.8
280.2	Iron deficiency anemia secondary to blood loss (chronic)	hematopoietic	280.2	D50.0 (30)	280.0		280;280.1;280.2;281;281.1;281.11;281.12;281.13;281.9;282;282.5;282.8;282.9;283;283.1;283.2;283.21;284;284.1;284.2;285;285.1;285.2;285.21;285.22;285.3;285.8
281	Other deficiency anemia	hematopoietic	281;281.1;281.11;281.12;281.13;281.9	D51 (0);D51.0 (45);D51.1 (0);D51.2 (0);D51.3 (0);D51.8 (0);D51.9 (4);D52 (0);D52.0 (1);D52.1 (0);D52.8 (1);D52.9 (23);D53.0 (0);D53.1 (0);D53.2 (0);D53.8 (1);D53.9 (7)	281;281.0;281.1;281.2;281.3;281.4;281.8;281.9	pernicious anaemia	280;280.1;280.2;281;281.1;281.11;281.12;281.13;281.9;282;282.5;282.8;282.9;283;283.1;283.2;283.21;284;284.1;284.2;285;285.1;285.2;285.21;285.22;285.3;285.8
281.1	Megaloblastic anemia	hematopoietic	281.1;281.11;281.12;281.13	D51 (0);D51.0 (45);D51.1 (0);D51.2 (0);D51.3 (0);D51.8 (0);D51.9 (4);D52 (0);D52.0 (1);D52.1 (0);D52.8 (1);D52.9 (23);D53.1 (0)	281.0;281.1;281.2;281.3	pernicious anaemia	280;280.1;280.2;281;281.1;281.11;281.12;281.13;281.9;282;282.5;282.8;282.9;283;283.1;283.2;283.21;284;284.1;284.2;285;285.1;285.2;285.21;285.22;285.3;285.8
281.11	Pernicious anemia	hematopoietic	281.11	D51.0 (45)	281.0	pernicious anaemia	280;280.1;280.2;281;281.1;281.11;281.12;281.13;281.9;282;282.5;282.8;282.9;283;283.1;283.2;283.21;284;284.1;284.2;285;285.1;285.2;285.21;285.22;285.3;285.8
281.12	Other vitamin B12 deficiency anemia	hematopoietic	281.12	D51 (0);D51.1 (0);D51.2 (0);D51.3 (0);D51.8 (0);D51.9 (4)	281.1		280;280.1;280.2;281;281.1;281.11;281.12;281.13;281.9;282;282.5;282.8;282.9;283;283.1;283.2;283.21;284;284.1;284.2;285;285.1;285.2;285.21;285.22;285.3;285.8
281.13	Folate-deficiency anemia	hematopoietic	281.13	D52 (0);D52.0 (1);D52.1 (0);D52.8 (1);D52.9 (23)	281.2		280;280.1;280.2;281;281.1;281.11;281.12;281.13;281.9;282;282.5;282.8;282.9;283;283.1;283.2;283.21;284;284.1;284.2;285;285.1;285.2;285.21;285.22;285.3;285.8
281.9	Deficiency anemias	hematopoietic	281.9	D53.9 (7)	281.9		280;280.1;280.2;281;281.1;281.11;281.12;281.13;281.9;282;282.5;282.8;282.9;283;283.1;283.2;283.21;284;284.1;284.2;285;285.1;285.2;285.21;285.22;285.3;285.8
282	Hereditary hemolytic anemias	hematopoietic	282;282.5;282.8;282.9	D55 (0);D55.0 (0);D55.1 (0);D55.2 (0);D55.3 (0);D55.8 (0);D55.9 (1);D56 (0);D56.0 (3);D56.1 (2);D56.2 (0);D56.3 (12);D56.4 (0);D56.8 (2);D56.9 (5);D57 (0);D57.0 (1);D57.1 (1);D57.2 (0);D57.3 (17);D57.8 (0);D58 (0);D58.0 (3);D58.1 (0);D58.2 (1);D58.8 (0);D58.9 (5);M90.4 (0)	282;282.0;282.1;282.2;282.3;282.4;282.40;282.41;282.42;282.43;282.44;282.45;282.46;282.47;282.49;282.5;282.6;282.60;282.61;282.62;282.63;282.64;282.68;282.69;282.7;282.8;282.9		280;280.1;280.2;281;281.1;281.11;281.12;281.13;281.9;282;282.5;282.8;282.9;283;283.1;283.2;283.21;284;284.1;284.2;285;285.1;285.2;285.21;285.22;285.3;285.8
282.5	Sickle cell anemia	hematopoietic	282.5	D57 (0);D57.0 (1);D57.1 (1);D57.3 (17);D57.8 (0)	282.41;282.42;282.5;282.6;282.60;282.61;282.62;282.63;282.64;282.68;282.69		280;280.1;280.2;281;281.1;281.11;281.12;281.13;281.9;282;282.5;282.8;282.9;283;283.1;283.2;283.21;284;284.1;284.2;285;285.1;285.2;285.21;285.22;285.3;285.8
282.8	Other hemoglobinopathies	hematopoietic	282.8	D56 (0);D56.0 (3);D56.1 (2);D56.2 (0);D56.3 (12);D56.4 (0);D56.8 (2);D56.9 (5);D57.2 (0);D58.2 (1);M90.4 (0)	282.4;282.40;282.43;282.44;282.45;282.46;282.47;282.49;282.7		280;280.1;280.2;281;281.1;281.11;281.12;281.13;281.9;282;282.5;282.8;282.9;283;283.1;283.2;283.21;284;284.1;284.2;285;285.1;285.2;285.21;285.22;285.3;285.8
282.9	Other hereditary hemolytic anemias	hematopoietic	282.9	D55 (0);D55.0 (0);D55.1 (0);D55.2 (0);D55.3 (0);D55.8 (0);D55.9 (1);D58 (0);D58.0 (3);D58.1 (0);D58.8 (0);D58.9 (5)	282.0;282.1;282.2;282.3;282.8;282.9		280;280.1;280.2;281;281.1;281.11;281.12;281.13;281.9;282;282.5;282.8;282.9;283;283.1;283.2;283.21;284;284.1;284.2;285;285.1;285.2;285.21;285.22;285.3;285.8
283	Acquired hemolytic anemias	hematopoietic	283;283.1;283.2;283.21	D59 (0);D59.0 (0);D59.1 (9);D59.2 (0);D59.3 (0);D59.4 (0);D59.9 (0)	283;283.0;283.1;283.10;283.11;283.19;283.9		280;280.1;280.2;281;281.1;281.11;281.12;281.13;281.9;282;282.5;282.8;282.9;283;283.1;283.2;283.21;284;284.1;284.2;285;285.1;285.2;285.21;285.22;285.3;285.8
283.1	Autoimmune hemolytic anemias	hematopoietic	283.1	D59.0 (0);D59.1 (9)	283.0		280;280.1;280.2;281;281.1;281.11;281.12;281.13;281.9;282;282.5;282.8;282.9;283;283.1;283.2;283.21;284;284.1;284.2;285;285.1;285.2;285.21;285.22;285.3;285.8
283.2	Non-autoimmune hemolytic anemias	hematopoietic	283.2;283.21	D59.2 (0);D59.3 (0);D59.4 (0)	283.1;283.10;283.11;283.19		280;280.1;280.2;281;281.1;281.11;281.12;281.13;281.9;282;282.5;282.8;282.9;283;283.1;283.2;283.21;284;284.1;284.2;285;285.1;285.2;285.21;285.22;285.3;285.8
283.21	Hemolytic-uremic syndrome	hematopoietic	283.21	D59.3 (0)	283.11		280;280.1;280.2;281;281.1;281.11;281.12;281.13;281.9;282;282.5;282.8;282.9;283;283.1;283.2;283.21;284;284.1;284.2;285;285.1;285.2;285.21;285.22;285.3;285.8
284	Aplastic anemia	hematopoietic	284;284.1;284.2	D60 (0);D60.0 (0);D60.1 (0);D60.8 (0);D60.9 (0);D61 (0);D61.0 (0);D61.1 (2);D61.2 (0);D61.3 (0);D61.8 (2);D61.9 (51)	284;284.0;284.01;284.09;284.1;284.11;284.12;284.19;284.8;284.81;284.89;284.9	aplastic anaemia;pancytopenia	280;280.1;280.2;281;281.1;281.11;281.12;281.13;281.9;282;282.5;282.8;282.9;283;283.1;283.2;283.21;284;284.1;284.2;285;285.1;285.2;285.21;285.22;285.3;285.8
284.1	Pancytopenia	hematopoietic	284.1		284.1;284.11;284.12;284.19	pancytopenia	280;280.1;280.2;281;281.1;281.11;281.12;281.13;281.9;282;282.5;282.8;282.9;283;283.1;283.2;283.21;284;284.1;284.2;285;285.1;285.2;285.21;285.22;285.3;285.8
284.2	Constitutional aplastic anemia	hematopoietic	284.2	D61.0 (0)	284.0;284.01;284.09		280;280.1;280.2;281;281.1;281.11;281.12;281.13;281.9;282;282.5;282.8;282.9;283;283.1;283.2;283.21;284;284.1;284.2;285;285.1;285.2;285.21;285.22;285.3;285.8
285	Other anemias	hematopoietic	285;285.1;285.2;285.21;285.22;285.3;285.8	D59.5 (0);D59.6 (0);D59.8 (0);D62 (7);D63.0 (29);D63.8 (25);D64 (0);D64.0 (0);D64.1 (0);D64.2 (0);D64.3 (1);D64.4 (0);D64.8 (6);D64.9 (1222);R82.3 (2)	283.2;284.2;285;285.0;285.1;285.2;285.21;285.22;285.29;285.3;285.8;285.9;791.2		280;280.1;280.2;281;281.1;281.11;281.12;281.13;281.9;282;282.5;282.8;282.9;283;283.1;283.2;283.21;284;284.1;284.2;285;285.1;285.2;285.21;285.22;285.3;285.8
285.1	Acute posthemorrhagic anemia	hematopoietic	285.1	D62 (7)	285.1		280;280.1;280.2;281;281.1;281.11;281.12;281.13;281.9;282;282.5;282.8;282.9;283;283.1;283.2;283.21;284;284.1;284.2;285;285.1;285.2;285.21;285.22;285.3;285.8
285.2	Anemia of chronic disease	hematopoietic	285.2;285.21;285.22	D63.0 (29);D63.8 (25)	285.2;285.21;285.22;285.29;285.3		280;280.1;280.2;281;281.1;281.11;281.12;281.13;281.9;282;282.5;282.8;282.9;283;283.1;283.2;283.21;284;284.1;284.2;285;285.1;285.2;285.21;285.22;285.3;285.8
285.21	Anemia in chronic kidney disease	hematopoietic	285.21		285.21		280;280.1;280.2;281;281.1;281.11;281.12;281.13;281.9;282;282.5;282.8;282.9;283;283.1;283.2;283.21;284;284.1;284.2;285;285.1;285.2;285.21;285.22;285.3;285.8
285.22	Anemia in neoplastic disease	hematopoietic	285.22	D63.0 (29)	285.22;285.3		280;280.1;280.2;281;281.1;281.11;281.12;281.13;281.9;282;282.5;282.8;282.9;283;283.1;283.2;283.21;284;284.1;284.2;285;285.1;285.2;285.21;285.22;285.3;285.8
285.3	Sideroblastic anemia	hematopoietic	285.3	D64.0 (0);D64.1 (0);D64.2 (0);D64.3 (1)	285.0		280;280.1;280.2;281;281.1;281.11;281.12;281.13;281.9;282;282.5;282.8;282.9;283;283.1;283.2;283.21;284;284.1;284.2;285;285.1;285.2;285.21;285.22;285.3;285.8
285.8	Hemoglobinuria	hematopoietic	285.8	D59.5 (0);D59.6 (0);D59.8 (0);R82.3 (2)	283.2;791.2		280;280.1;280.2;281;281.1;281.11;281.12;281.13;281.9;282;282.5;282.8;282.9;283;283.1;283.2;283.21;284;284.1;284.2;285;285.1;285.2;285.21;285.22;285.3;285.8
286	Coagulation defects	hematopoietic	286;286.1;286.11;286.12;286.13;286.2;286.3;286.4;286.5;286.6;286.7;286.8;286.81;286.9	D65 (4);D66 (4);D67 (2);D68 (0);D68.0 (6);D68.1 (3);D68.2 (27);D68.3 (2);D68.4 (1);D68.8 (2);D68.9 (25);O72.3 (0);O99.1 (0)	286;286.0;286.1;286.2;286.3;286.4;286.5;286.52;286.53;286.59;286.6;286.7;286.9;289.81;289.82;649.3;649.30;649.31;649.32;649.33;649.34;666.3;666.30;666.32;666.34;790.92;V58.61		286;286.1;286.11;286.12;286.13;286.2;286.3;286.4;286.5;286.6;286.7;286.8;286.81;286.9;287;287.1;287.2;287.3;287.31;287.32;287.4
286.1	Congenital coagulation defects	hematopoietic	286.1;286.11;286.12;286.13	D66 (4);D67 (2);D68.0 (6);D68.1 (3);D68.2 (27)	286.0;286.1;286.2;286.3;286.4		286;286.1;286.11;286.12;286.13;286.2;286.3;286.4;286.5;286.6;286.7;286.8;286.81;286.9;287;287.1;287.2;287.3;287.31;287.32;287.4
286.11	Von willebrand's disease	hematopoietic	286.11	D68.0 (6)	286.4		286;286.1;286.11;286.12;286.13;286.2;286.3;286.4;286.5;286.6;286.7;286.8;286.81;286.9;287;287.1;287.2;287.3;287.31;287.32;287.4
286.12	Congenital deficiency of other clotting factors (including factor VII)	hematopoietic	286.12	D68.2 (27)	286.3		286;286.1;286.11;286.12;286.13;286.2;286.3;286.4;286.5;286.6;286.7;286.8;286.81;286.9;287;287.1;287.2;287.3;287.31;287.32;287.4
286.13	Congenital factor VIII disorder	hematopoietic	286.13	D66 (4)	286.0		286;286.1;286.11;286.12;286.13;286.2;286.3;286.4;286.5;286.6;286.7;286.8;286.81;286.9;287;287.1;287.2;287.3;287.31;287.32;287.4
286.2	Encounter for long-term (current) use of anticoagulants	hematopoietic	286.2		V58.61		286;286.1;286.11;286.12;286.13;286.2;286.3;286.4;286.5;286.6;286.7;286.8;286.81;286.9;287;287.1;287.2;287.3;287.31;287.32;287.4
286.3	Coagulation defects complicating pregnancy or postpartum	hematopoietic	286.3	O72.3 (0);O99.1 (0)	649.3;649.30;649.31;649.32;649.33;649.34;666.3;666.30;666.32;666.34		286;286.1;286.11;286.12;286.13;286.2;286.3;286.4;286.5;286.6;286.7;286.8;286.81;286.9;287;287.1;287.2;287.3;287.31;287.32;287.4
286.4	Acquired coagulation factor deficiency	hematopoietic	286.4	D68.4 (1)	286.7		286;286.1;286.11;286.12;286.13;286.2;286.3;286.4;286.5;286.6;286.7;286.8;286.81;286.9;287;287.1;287.2;287.3;287.31;287.32;287.4
286.5	Hemorrhagic disorder due to intrinsic circulating anticoagulants	hematopoietic	286.5	D68.3 (2)	286.5;286.52;286.53;286.59		286;286.1;286.11;286.12;286.13;286.2;286.3;286.4;286.5;286.6;286.7;286.8;286.81;286.9;287;287.1;287.2;287.3;287.31;287.32;287.4
286.6	Defibrination syndrome	hematopoietic	286.6	D65 (4);D68 (0)	286.6		286;286.1;286.11;286.12;286.13;286.2;286.3;286.4;286.5;286.6;286.7;286.8;286.81;286.9;287;287.1;287.2;287.3;287.31;287.32;287.4
286.7	Other and unspecified coagulation defects	hematopoietic	286.7	D68 (0);D68.8 (2);D68.9 (25)	286.9		286;286.1;286.11;286.12;286.13;286.2;286.3;286.4;286.5;286.6;286.7;286.8;286.81;286.9;287;287.1;287.2;287.3;287.31;287.32;287.4
286.8	Hypercoagulable state	hematopoietic	286.8;286.81		289.81;289.82		286;286.1;286.11;286.12;286.13;286.2;286.3;286.4;286.5;286.6;286.7;286.8;286.81;286.9;287;287.1;287.2;287.3;287.31;287.32;287.4
286.81	Primary hypercoagulable state	hematopoietic	286.81		289.81		286;286.1;286.11;286.12;286.13;286.2;286.3;286.4;286.5;286.6;286.7;286.8;286.81;286.9;287;287.1;287.2;287.3;287.31;287.32;287.4
286.9	Abnormal coagulation profile	hematopoietic	286.9		790.92		286;286.1;286.11;286.12;286.13;286.2;286.3;286.4;286.5;286.6;286.7;286.8;286.81;286.9;287;287.1;287.2;287.3;287.31;287.32;287.4
287	Purpura and other hemorrhagic conditions	hematopoietic	287;287.1;287.2;287.3;287.31;287.32;287.4	D69 (0);D69.0 (1);D69.1 (1);D69.2 (2);D69.3 (40);D69.4 (7);D69.5 (9);D69.6 (212);D69.8 (0);D69.9 (21);R23.3 (18)	287;287.0;287.1;287.2;287.3;287.30;287.31;287.32;287.33;287.39;287.4;287.41;287.49;287.5;287.8;287.9;782.7		286;286.1;286.11;286.12;286.13;286.2;286.3;286.4;286.5;286.6;286.7;286.8;286.81;286.9;287;287.1;287.2;287.3;287.31;287.32;287.4
287.1	Spontaneous ecchymoses	hematopoietic	287.1	R23.3 (18)	782.7		286;286.1;286.11;286.12;286.13;286.2;286.3;286.4;286.5;286.6;286.7;286.8;286.81;286.9;287;287.1;287.2;287.3;287.31;287.32;287.4
287.2	Allergic purpura	hematopoietic	287.2	D69.0 (1)	287.0		286;286.1;286.11;286.12;286.13;286.2;286.3;286.4;286.5;286.6;286.7;286.8;286.81;286.9;287;287.1;287.2;287.3;287.31;287.32;287.4
287.3	Thrombocytopenia	hematopoietic	287.3;287.31;287.32	D69.3 (40);D69.4 (7);D69.5 (9);D69.6 (212)	287.3;287.30;287.31;287.32;287.33;287.39;287.4;287.41;287.49;287.5		286;286.1;286.11;286.12;286.13;286.2;286.3;286.4;286.5;286.6;286.7;286.8;286.81;286.9;287;287.1;287.2;287.3;287.31;287.32;287.4
287.31	Primary thrombocytopenia	hematopoietic	287.31	D69.3 (40);D69.4 (7)	287.3;287.30;287.31;287.32;287.33;287.39		286;286.1;286.11;286.12;286.13;286.2;286.3;286.4;286.5;286.6;286.7;286.8;286.81;286.9;287;287.1;287.2;287.3;287.31;287.32;287.4
287.32	Secondary thrombocytopenia	hematopoietic	287.32	D69.5 (9)	287.4;287.41;287.49		286;286.1;286.11;286.12;286.13;286.2;286.3;286.4;286.5;286.6;286.7;286.8;286.81;286.9;287;287.1;287.2;287.3;287.31;287.32;287.4
287.4	Qualitative platelet defects	hematopoietic	287.4	D69.1 (1)	287.1		286;286.1;286.11;286.12;286.13;286.2;286.3;286.4;286.5;286.6;286.7;286.8;286.81;286.9;287;287.1;287.2;287.3;287.31;287.32;287.4
288	Diseases of white blood cells	hematopoietic	288;288.1;288.11;288.2;288.3	D70 (327);D71 (0);D72 (0);D72.0 (0);D72.1 (12);D72.8 (70);D72.9 (0);D76.1 (0);D76.2 (0);D76.3 (4);R72 (33)	288;288.0;288.00;288.01;288.02;288.03;288.04;288.09;288.1;288.2;288.3;288.4;288.5;288.50;288.51;288.59;288.6;288.60;288.61;288.62;288.63;288.64;288.65;288.66;288.69;288.8;288.9;289.53		288;288.1;288.11;288.2;288.3;289;289.1;289.3;289.4;289.5;289.8;289.9
288.1	Decreased white blood cell count	hematopoietic	288.1;288.11	D70 (327)	288.0;288.00;288.01;288.02;288.03;288.04;288.09;288.5;288.50;288.51;288.59		288;288.1;288.11;288.2;288.3;289;289.1;289.3;289.4;289.5;289.8;289.9
288.11	Neutropenia	hematopoietic	288.11	D70 (327)	288.0;288.00;288.01;288.02;288.03;288.04;288.09		288;288.1;288.11;288.2;288.3;289;289.1;289.3;289.4;289.5;289.8;289.9
288.2	Elevated white blood cell count	hematopoietic	288.2	D72 (0)	288.6;288.60;288.61;288.62;288.63;288.64;288.65;288.66;288.69		288;288.1;288.11;288.2;288.3;289;289.1;289.3;289.4;289.5;289.8;289.9
288.3	Eosinophilia	hematopoietic	288.3	D72.1 (12)	288.3		288;288.1;288.11;288.2;288.3;289;289.1;289.3;289.4;289.5;289.8;289.9
289	Other diseases of blood and blood-forming organs	hematopoietic	289;289.1;289.3;289.4;289.5;289.8;289.9	D57.8 (0);D73 (0);D73.0 (55);D73.1 (1);D73.2 (0);D73.3 (3);D73.4 (8);D73.5 (12);D73.8 (9);D73.9 (2);D74 (0);D74.0 (0);D74.8 (2);D74.9 (0);D75 (0);D75.0 (0);D75.1 (44);D75.8 (12);D75.9 (6);D77 (0);D89.2 (16);I88 (0);I88.0 (3);I88.1 (0);I88.8 (1);I88.9 (4);L04 (0);L04.0 (0);L04.1 (0);L04.2 (1);L04.3 (0);L04.8 (1);L04.9 (2);R59 (0);R59.0 (205);R59.1 (44);R59.9 (10);R71 (8);Z86.2 (59)	289;289.0;289.1;289.2;289.3;289.4;289.5;289.50;289.51;289.52;289.59;289.6;289.7;289.8;289.83;289.89;289.9;683;683.0;785.6;790.0;790.01;790.09;V12.3	myelofibrosis	288;288.1;288.11;288.2;288.3;289;289.1;289.3;289.4;289.5;289.8;289.9
289.1	Myelofibrosis	hematopoietic	289.1		289.83	myelofibrosis	288;288.1;288.11;288.2;288.3;289;289.1;289.3;289.4;289.5;289.8;289.9
289.3	Personal history of diseases of blood and blood-forming organs	hematopoietic	289.3	Z86.2 (59)	V12.3		288;288.1;288.11;288.2;288.3;289;289.1;289.3;289.4;289.5;289.8;289.9
289.4	Lymphadenitis	hematopoietic	289.4	I88 (0);I88.0 (3);I88.1 (0);I88.8 (1);I88.9 (4);L04 (0);L04.0 (0);L04.1 (0);L04.2 (1);L04.3 (0);L04.8 (1);L04.9 (2);R59 (0);R59.0 (205);R59.1 (44);R59.9 (10)	289.1;289.2;289.3;683;683.0;785.6		288;288.1;288.11;288.2;288.3;289;289.1;289.3;289.4;289.5;289.8;289.9
289.5	Diseases of spleen	hematopoietic	289.5	D73 (0);D73.0 (55);D73.1 (1);D73.2 (0);D73.3 (3);D73.4 (8);D73.5 (12);D73.8 (9);D73.9 (2)	289.4;289.5;289.50;289.51;289.52;289.59		288;288.1;288.11;288.2;288.3;289;289.1;289.3;289.4;289.5;289.8;289.9
289.8	Polycythemia, secondary	hematopoietic	289.8	D75.1 (44)	289.0		288;288.1;288.11;288.2;288.3;289;289.1;289.3;289.4;289.5;289.8;289.9
289.9	Abnormality of red blood cells	hematopoietic	289.9	D74 (0);D74.0 (0);D74.8 (2);D74.9 (0);D75.0 (0);R71 (8)	289.6;289.7;790.0;790.01;790.09		288;288.1;288.11;288.2;288.3;289;289.1;289.3;289.4;289.5;289.8;289.9
290	Delirium dementia and amnestic and other cognitive disorders	mental disorders	290;290.1;290.11;290.12;290.13;290.16;290.2;290.3	F00 (0);F00.0 (4);F00.1 (2);F00.2 (17);F00.9 (85);F01 (0);F01.0 (0);F01.1 (1);F01.2 (0);F01.3 (3);F01.9 (60);F02 (0);F02.0 (8);F02.1 (0);F02.3 (20);F02.4 (0);F02.8 (19);F03 (128);F05.1 (49);F05.8 (43);F05.9 (240);F06.5 (1);F06.6 (0);F09 (1);F10.4 (7);F18.1 (0);F18.2 (0);F18.5 (0);F18.9 (0);F19.0 (0);F19.1 (2);F19.2 (1);F19.3 (0);F19.4 (0);F19.5 (1);F19.8 (0);F19.9 (0);F62.0 (0);G30 (0);G30.0 (8);…	290;290.0;290.00;290.1;290.10;290.11;290.12;290.13;290.2;290.20;290.21;290.3;290.4;290.40;290.41;290.42;290.43;290.8;290.9;293.0;293.1;294;294.0;294.1;294.10;294.11;294.2;294.20;294.21;294.8;294.9;310.1;331.0;331.00;331.1;331.11;331.19;331.2;331.82;797;797.0	dementia/alzheimers/cognitive impairment	290;290.1;290.11;290.12;290.13;290.16;290.2;290.3;291;291.1;291.4;291.8;292;292.1;292.11;292.12;292.2;292.3;292.4;292.5;292.6
290.1	Dementias	mental disorders	290.1;290.11;290.12;290.13;290.16	F00 (0);F00.0 (4);F00.1 (2);F00.2 (17);F00.9 (85);F01 (0);F01.0 (0);F01.1 (1);F01.2 (0);F01.3 (3);F01.9 (60);F02 (0);F02.0 (8);F02.1 (0);F02.3 (20);F02.8 (19);F03 (128);G30 (0);G30.0 (8);G30.1 (4);G30.8 (16);G30.9 (103);G31.1 (2)	290.0;290.00;290.1;290.10;290.11;290.12;290.13;290.2;290.20;290.21;290.3;290.4;290.40;290.41;290.42;290.43;294.1;294.10;294.11;294.2;294.20;294.21;331.0;331.00;331.1;331.11;331.19;331.2;331.82	dementia/alzheimers/cognitive impairment	290;290.1;290.11;290.12;290.13;290.16;290.2;290.3;291;291.1;291.4;291.8;292;292.1;292.11;292.12;292.2;292.3;292.4;292.5;292.6
290.11	Alzheimer's disease	mental disorders	290.11	F00.0 (4);F00.1 (2);F00.2 (17);G30 (0);G30.0 (8);G30.1 (4);G30.8 (16);G30.9 (103)	331.0;331.00		290;290.1;290.11;290.12;290.13;290.16;290.2;290.3;291;291.1;291.4;291.8;292;292.1;292.11;292.12;292.2;292.3;292.4;292.5;292.6
290.12	Dementia with cerebral degenerations	mental disorders	290.12	F02.3 (20);G31.1 (2)	331.1;331.11;331.19;331.2;331.82		290;290.1;290.11;290.12;290.13;290.16;290.2;290.3;291;291.1;291.4;291.8;292;292.1;292.11;292.12;292.2;292.3;292.4;292.5;292.6
290.13	Senile dementia	mental disorders	290.13		290.0;290.2;290.20;290.21;290.3		290;290.1;290.11;290.12;290.13;290.16;290.2;290.3;291;291.1;291.4;291.8;292;292.1;292.11;292.12;292.2;292.3;292.4;292.5;292.6
290.16	Vascular dementia	mental disorders	290.16	F01 (0);F01.0 (0);F01.1 (1);F01.2 (0);F01.3 (3);F01.9 (60)	290.4;290.40;290.41;290.42;290.43		290;290.1;290.11;290.12;290.13;290.16;290.2;290.3;291;291.1;291.4;291.8;292;292.1;292.11;292.12;292.2;292.3;292.4;292.5;292.6
290.2	Delirium due to conditions classified elsewhere	mental disorders	290.2	F05.1 (49);F05.8 (43);F05.9 (240);F10.4 (7)	293.0;293.1		290;290.1;290.11;290.12;290.13;290.16;290.2;290.3;291;291.1;291.4;291.8;292;292.1;292.11;292.12;292.2;292.3;292.4;292.5;292.6
290.3	Other persistent mental disorders due to conditions classified elsewhere	mental disorders	290.3	F02.4 (0);F06.5 (1);F06.6 (0);F18.1 (0);F18.2 (0);F18.5 (0);F18.9 (0);F19.0 (0);F19.1 (2);F19.2 (1);F19.3 (0);F19.4 (0);F19.5 (1);F19.8 (0);F19.9 (0);F62.0 (0)	294.8;294.9;310.1		290;290.1;290.11;290.12;290.13;290.16;290.2;290.3;291;291.1;291.4;291.8;292;292.1;292.11;292.12;292.2;292.3;292.4;292.5;292.6
291	Other specified nonpsychotic and/or transient mental disorders	mental disorders	291;291.1;291.4;291.8	F06 (0);F06.1 (1);F07.0 (0);F07.1 (0);F07.2 (3);F07.8 (0);F07.9 (0);F23 (0);F23.0 (1);F23.1 (0);F23.8 (1);F23.9 (6);G47.1 (5);R40.0 (36);R40.1 (10)	293;293.8;293.89;293.9;310;310.0;310.2;310.8;310.81;310.89;310.9;780.0;780.09		290;290.1;290.11;290.12;290.13;290.16;290.2;290.3;291;291.1;291.4;291.8;292;292.1;292.11;292.12;292.2;292.3;292.4;292.5;292.6
291.1	Transient mental disorders due to conditions classified elsewhere	mental disorders	291.1	F06.1 (1);F23 (0);F23.0 (1);F23.1 (0);F23.8 (1);F23.9 (6)	293.8;293.89;293.9		290;290.1;290.11;290.12;290.13;290.16;290.2;290.3;291;291.1;291.4;291.8;292;292.1;292.11;292.12;292.2;292.3;292.4;292.5;292.6
291.4	Specific nonpsychotic mental disorders due to brain damage	mental disorders	291.4	F06 (0);F07.0 (0);F07.1 (0);F07.2 (3);F07.8 (0);F07.9 (0)	310;310.0;310.2;310.8;310.81;310.89;310.9		290;290.1;290.11;290.12;290.13;290.16;290.2;290.3;291;291.1;291.4;291.8;292;292.1;292.11;292.12;292.2;292.3;292.4;292.5;292.6
291.8	Alteration of consciousness	mental disorders	291.8	G47.1 (5);R40.0 (36);R40.1 (10)	780.0;780.09		290;290.1;290.11;290.12;290.13;290.16;290.2;290.3;291;291.1;291.4;291.8;292;292.1;292.11;292.12;292.2;292.3;292.4;292.5;292.6
292	Neurological disorders	mental disorders	292;292.1;292.11;292.12;292.2;292.3;292.4;292.5;292.6	F06.7 (47);R41 (0);R41.0 (328);R41.1 (2);R41.2 (10);R41.3 (70);R41.8 (130);R44.0 (4);R44.2 (1);R44.3 (31);R47.0 (116);R47.1 (43);R47.8 (85);R48.0 (2);R48.1 (1);R48.2 (2);R48.8 (0)	331.83;780.02;780.1;780.93;780.97;781.8;784.3;784.5;784.51;784.52;784.59;784.6;784.60;784.61;784.69;799.50;799.51;799.52;799.53;799.54;799.55;799.59	neurological injury/trauma	290;290.1;290.11;290.12;290.13;290.16;290.2;290.3;291;291.1;291.4;291.8;292;292.1;292.11;292.12;292.2;292.3;292.4;292.5;292.6
292.1	Aphasia/speech disturbance	mental disorders	292.1;292.11;292.12	R47.0 (116);R47.1 (43);R47.8 (85);R48.0 (2);R48.1 (1);R48.2 (2);R48.8 (0)	784.3;784.5;784.51;784.52;784.59;784.6;784.60;784.61;784.69;799.52		290;290.1;290.11;290.12;290.13;290.16;290.2;290.3;291;291.1;291.4;291.8;292;292.1;292.11;292.12;292.2;292.3;292.4;292.5;292.6
292.11	Aphasia	mental disorders	292.11		784.3		290;290.1;290.11;290.12;290.13;290.16;290.2;290.3;291;291.1;291.4;291.8;292;292.1;292.11;292.12;292.2;292.3;292.4;292.5;292.6
292.12	Symbolic dysfunction	mental disorders	292.12	R48.0 (2);R48.1 (1);R48.2 (2);R48.8 (0)	784.6;784.60;784.61;784.69		290;290.1;290.11;290.12;290.13;290.16;290.2;290.3;291;291.1;291.4;291.8;292;292.1;292.11;292.12;292.2;292.3;292.4;292.5;292.6
292.2	Mild cognitive impairment	mental disorders	292.2	F06.7 (47)	331.83		290;290.1;290.11;290.12;290.13;290.16;290.2;290.3;291;291.1;291.4;291.8;292;292.1;292.11;292.12;292.2;292.3;292.4;292.5;292.6
292.3	Memory loss	mental disorders	292.3	R41.1 (2);R41.2 (10);R41.3 (70)	780.93		290;290.1;290.11;290.12;290.13;290.16;290.2;290.3;291;291.1;291.4;291.8;292;292.1;292.11;292.12;292.2;292.3;292.4;292.5;292.6
292.4	Altered mental status	mental disorders	292.4	R41.0 (328)	780.97		290;290.1;290.11;290.12;290.13;290.16;290.2;290.3;291;291.1;291.4;291.8;292;292.1;292.11;292.12;292.2;292.3;292.4;292.5;292.6
292.5	Transient alteration of awareness	mental disorders	292.5		780.02		290;290.1;290.11;290.12;290.13;290.16;290.2;290.3;291;291.1;291.4;291.8;292;292.1;292.11;292.12;292.2;292.3;292.4;292.5;292.6
292.6	Hallucinations	mental disorders	292.6	R44.0 (4);R44.2 (1);R44.3 (31)	780.1		290;290.1;290.11;290.12;290.13;290.16;290.2;290.3;291;291.1;291.4;291.8;292;292.1;292.11;292.12;292.2;292.3;292.4;292.5;292.6
293	Symptoms involving head and neck	mental disorders	293;293.1	R06.5 (51);R06.7 (2);R19.6 (3);R22.0 (30);R22.1 (20);R90.0 (13)	784;784.2;784.9;784.99		293;293.1
293.1	Swelling, mass, or lump in head and neck [Space-occupying lesion, intracranial NOS]	mental disorders	293.1	R22.0 (30);R22.1 (20);R90.0 (13)	784.2		293;293.1
295	Schizophrenia and other psychotic disorders	mental disorders	295;295.1;295.2;295.3	F06.0 (1);F06.2 (0);F20 (0);F20.0 (3);F20.1 (0);F20.2 (0);F20.3 (0);F20.5 (0);F20.6 (0);F20.8 (0);F20.9 (2);F22 (0);F22.0 (5);F22.8 (2);F22.9 (1);F23.2 (0);F23.3 (0);F24 (0);F25 (0);F25.0 (0);F25.1 (0);F25.2 (0);F25.8 (0);F25.9 (0);F29 (11);F44.3 (0);F44.8 (0)	293.81;293.82;295;295.0;295.00;295.01;295.02;295.03;295.04;295.05;295.1;295.10;295.11;295.12;295.13;295.14;295.15;295.2;295.20;295.21;295.22;295.23;295.24;295.25;295.3;295.30;295.31;295.32;295.33;295.34;295.35;295.4;295.40;295.41;295.42;295.43;295.44;295.45;295.5;295.50;295.51;295.52;295.53;295.54;295.55;295.6;295.60;295.61;295.62;295.63;295.64;295.65;295.7;295.70;295.71;295.72;295.73;295.74;295.…	schizophrenia	295;295.1;295.2;295.3;296;296.1;296.2;296.22;297;297.1;297.2;300;300.1;300.11;300.12;300.13;300.2;300.3;300.4;300.8;300.9;301;301.1;301.2;302;302.1;303;303.1;303.3;303.31;303.4;304;305.2;305.21;306;306.1;306.9
295.1	Schizophrenia	mental disorders	295.1	F20 (0);F20.0 (3);F20.1 (0);F20.2 (0);F20.3 (0);F20.5 (0);F20.6 (0);F20.8 (0);F20.9 (2);F25 (0);F25.0 (0);F25.1 (0);F25.2 (0);F25.8 (0);F25.9 (0)	295.0;295.00;295.01;295.02;295.03;295.04;295.05;295.1;295.10;295.11;295.12;295.13;295.14;295.15;295.2;295.20;295.21;295.22;295.23;295.24;295.25;295.3;295.30;295.31;295.32;295.33;295.34;295.35;295.40;295.41;295.42;295.43;295.44;295.45;295.5;295.50;295.51;295.52;295.53;295.54;295.55;295.6;295.60;295.61;295.62;295.63;295.64;295.65;295.7;295.70;295.71;295.72;295.73;295.74;295.75;295.8;295.80;295.81;2…		295;295.1;295.2;295.3;296;296.1;296.2;296.22;297;297.1;297.2;300;300.1;300.11;300.12;300.13;300.2;300.3;300.4;300.8;300.9;301;301.1;301.2;302;302.1;303;303.1;303.3;303.31;303.4;304;305.2;305.21;306;306.1;306.9
295.2	Paranoid disorders	mental disorders	295.2	F22 (0);F22.0 (5);F22.8 (2);F22.9 (1);F23.3 (0);F24 (0)	297;297.0;297.1;297.2;297.3;297.8;297.9;298.3;298.4		295;295.1;295.2;295.3;296;296.1;296.2;296.22;297;297.1;297.2;300;300.1;300.11;300.12;300.13;300.2;300.3;300.4;300.8;300.9;301;301.1;301.2;302;302.1;303;303.1;303.3;303.31;303.4;304;305.2;305.21;306;306.1;306.9
295.3	Psychosis	mental disorders	295.3	F06.0 (1);F06.2 (0);F23.2 (0);F29 (11)	293.81;293.82;298;298.0;298.1;298.8;298.9;298.90		295;295.1;295.2;295.3;296;296.1;296.2;296.22;297;297.1;297.2;300;300.1;300.11;300.12;300.13;300.2;300.3;300.4;300.8;300.9;301;301.1;301.2;302;302.1;303;303.1;303.3;303.31;303.4;304;305.2;305.21;306;306.1;306.9
296	Mood disorders	mental disorders	296;296.1;296.2;296.22	F06.3 (0);F20.4 (0);F30 (0);F30.0 (3);F30.1 (1);F30.2 (0);F30.8 (0);F30.9 (1);F31 (0);F31.0 (1);F31.1 (0);F31.2 (0);F31.3 (0);F31.4 (1);F31.5 (0);F31.6 (0);F31.7 (0);F31.8 (0);F31.9 (14);F32.8 (3);F33.0 (0);F33.1 (1);F33.2 (2);F33.3 (1);F33.4 (1);F33.8 (0);F34 (0);F34.8 (0);F34.9 (0);F38.0 (0);F38.1 (0);F38.8 (1);F39 (4)	293.83;296;296.0;296.00;296.01;296.02;296.03;296.04;296.05;296.06;296.1;296.10;296.11;296.12;296.13;296.14;296.15;296.16;296.2;296.20;296.21;296.22;296.23;296.24;296.25;296.26;296.3;296.30;296.31;296.32;296.33;296.34;296.35;296.36;296.4;296.40;296.41;296.42;296.43;296.44;296.45;296.46;296.5;296.50;296.51;296.52;296.53;296.54;296.55;296.56;296.6;296.60;296.61;296.62;296.63;296.64;296.65;296.66;296…	depression;mania/bipolar disorder/manic depression	295;295.1;295.2;295.3;296;296.1;296.2;296.22;297;297.1;297.2;300;300.1;300.11;300.12;300.13;300.2;300.3;300.4;300.8;300.9;301;301.1;301.2;302;302.1;303;303.1;303.3;303.31;303.4;304;305.2;305.21;306;306.1;306.9
296.1	Bipolar	mental disorders	296.1	F30 (0);F30.0 (3);F30.1 (1);F30.2 (0);F30.8 (0);F30.9 (1);F31 (0);F31.0 (1);F31.1 (0);F31.2 (0);F31.3 (0);F31.4 (1);F31.5 (0);F31.6 (0);F31.7 (0);F31.8 (0);F31.9 (14);F32.8 (3)	296.0;296.00;296.01;296.02;296.03;296.04;296.05;296.06;296.1;296.10;296.11;296.12;296.13;296.14;296.15;296.16;296.4;296.40;296.41;296.42;296.43;296.44;296.45;296.46;296.5;296.50;296.51;296.52;296.53;296.54;296.55;296.56;296.6;296.60;296.61;296.62;296.63;296.64;296.65;296.66;296.7;296.70;296.8;296.80;296.81;296.82;296.89	mania/bipolar disorder/manic depression	295;295.1;295.2;295.3;296;296.1;296.2;296.22;297;297.1;297.2;300;300.1;300.11;300.12;300.13;300.2;300.3;300.4;300.8;300.9;301;301.1;301.2;302;302.1;303;303.1;303.3;303.31;303.4;304;305.2;305.21;306;306.1;306.9
296.2	Depression	mental disorders	296.2;296.22	F20.4 (0);F32.8 (3);F33.0 (0);F33.1 (1);F33.2 (2);F33.3 (1);F33.4 (1);F33.8 (0)	296.2;296.20;296.21;296.22;296.23;296.24;296.25;296.26;296.3;296.30;296.31;296.32;296.33;296.34;296.35;296.36;311	depression	295;295.1;295.2;295.3;296;296.1;296.2;296.22;297;297.1;297.2;300;300.1;300.11;300.12;300.13;300.2;300.3;300.4;300.8;300.9;301;301.1;301.2;302;302.1;303;303.1;303.3;303.31;303.4;304;305.2;305.21;306;306.1;306.9
296.22	Major depressive disorder	mental disorders	296.22	F20.4 (0);F32.8 (3);F33.0 (0);F33.1 (1);F33.2 (2);F33.3 (1);F33.4 (1);F33.8 (0)	296.2;296.20;296.22;296.23;296.24;296.25;296.26;296.3;296.30;296.32;296.33;296.34;296.35;296.36		295;295.1;295.2;295.3;296;296.1;296.2;296.22;297;297.1;297.2;300;300.1;300.11;300.12;300.13;300.2;300.3;300.4;300.8;300.9;301;301.1;301.2;302;302.1;303;303.1;303.3;303.31;303.4;304;305.2;305.21;306;306.1;306.9
297	Suicidal ideation or attempt	mental disorders	297;297.1;297.2	X71 (0);X72 (0);X73 (0);X75 (0);X76 (0);X77 (0);X78 (0);X79 (0);X80 (0);X82 (0);X83 (0);X84 (0);Y22 (0);Y23 (0);Y24 (0);Y25 (0);Y26 (0);Y27 (0);Y28 (0);Y29 (0);Y31 (0);Y32 (0);Y33 (0);Y87.0 (0);Y87.2 (0);Z91.5 (32)	E950;E950.0;E950.1;E950.2;E950.3;E950.4;E950.5;E950.6;E950.7;E950.8;E950.9;E951;E951.0;E951.1;E951.8;E952;E952.0;E952.1;E952.8;E952.9;E953;E953.0;E953.1;E953.8;E953.9;E954;E955;E955.0;E955.1;E955.2;E955.3;E955.4;E955.5;E955.6;E955.7;E955.9;E956;E957;E957.0;E957.1;E957.2;E957.9;E958;E958.0;E958.1;E958.2;E958.3;E958.4;E958.5;E958.6;E958.7;E958.8;E958.9;E959;E985;E985.0;E985.1;E985.2;E985.3;E985.4;E…	deliberate self-harm/suicide attempt	295;295.1;295.2;295.3;296;296.1;296.2;296.22;297;297.1;297.2;300;300.1;300.11;300.12;300.13;300.2;300.3;300.4;300.8;300.9;301;301.1;301.2;302;302.1;303;303.1;303.3;303.31;303.4;304;305.2;305.21;306;306.1;306.9
297.1	Suicidal ideation	mental disorders	297.1		V62.84		295;295.1;295.2;295.3;296;296.1;296.2;296.22;297;297.1;297.2;300;300.1;300.11;300.12;300.13;300.2;300.3;300.4;300.8;300.9;301;301.1;301.2;302;302.1;303;303.1;303.3;303.31;303.4;304;305.2;305.21;306;306.1;306.9
297.2	Suicide or self-inflicted injury	mental disorders	297.2	X71 (0);X72 (0);X73 (0);X75 (0);X76 (0);X77 (0);X78 (0);X79 (0);X80 (0);X82 (0);X83 (0);X84 (0);Y87.0 (0);Z91.5 (32)	E950;E950.0;E950.1;E950.2;E950.3;E950.4;E950.5;E950.6;E950.7;E950.8;E950.9;E951;E951.0;E951.1;E951.8;E952;E952.0;E952.1;E952.8;E952.9;E953;E953.0;E953.1;E953.8;E953.9;E954;E955;E955.0;E955.1;E955.2;E955.3;E955.4;E955.5;E955.6;E955.7;E955.9;E956;E957;E957.0;E957.1;E957.2;E957.9;E958;E958.0;E958.1;E958.2;E958.3;E958.4;E958.5;E958.6;E958.7;E958.8;E958.9;E959	deliberate self-harm/suicide attempt	295;295.1;295.2;295.3;296;296.1;296.2;296.22;297;297.1;297.2;300;300.1;300.11;300.12;300.13;300.2;300.3;300.4;300.8;300.9;301;301.1;301.2;302;302.1;303;303.1;303.3;303.31;303.4;304;305.2;305.21;306;306.1;306.9
300	Anxiety disorders	mental disorders	300;300.1;300.11;300.12;300.13;300.2;300.3;300.4;300.8;300.9	F06.4 (0);F34.1 (0);F40 (0);F40.0 (1);F40.1 (1);F40.2 (116);F40.8 (4);F40.9 (1);F41.0 (65);F41.1 (16);F41.2 (112);F41.3 (0);F41.8 (3);F41.9 (751);F42 (0);F42.0 (0);F42.1 (1);F42.2 (0);F42.8 (1);F42.9 (6);F43.0 (4);F43.1 (21);F48.0 (3);F48.8 (0);F48.9 (0);F93.1 (0);F93.2 (0);F99 (5);R45.2 (9);R45.5 (1);R45.7 (1)	293.84;300;300.0;300.00;300.01;300.02;300.09;300.10;300.2;300.20;300.21;300.22;300.23;300.29;300.3;300.4;300.5;300.89;300.9;308;308.0;308.1;308.2;308.3;308.4;308.9;309.81;313.0;313.1;313.21;313.22;313.3;313.82;313.83;V11.4	anxiety/panic attacks;obsessive compulsive disorder (ocd);post-traumatic stress disorder	295;295.1;295.2;295.3;296;296.1;296.2;296.22;297;297.1;297.2;300;300.1;300.11;300.12;300.13;300.2;300.3;300.4;300.8;300.9;301;301.1;301.2;302;302.1;303;303.1;303.3;303.31;303.4;304;305.2;305.21;306;306.1;306.9
300.1	Anxiety disorder	mental disorders	300.1;300.11;300.12;300.13	F06.4 (0);F40 (0);F40.0 (1);F40.1 (1);F40.2 (116);F40.8 (4);F40.9 (1);F41.0 (65);F41.1 (16);F41.2 (112);F41.3 (0);F41.8 (3);F41.9 (751);F93.1 (0);F93.2 (0)	293.84;300.0;300.00;300.01;300.02;300.09;300.10;300.20;300.21;300.22;300.23;300.29;313.0		295;295.1;295.2;295.3;296;296.1;296.2;296.22;297;297.1;297.2;300;300.1;300.11;300.12;300.13;300.2;300.3;300.4;300.8;300.9;301;301.1;301.2;302;302.1;303;303.1;303.3;303.31;303.4;304;305.2;305.21;306;306.1;306.9
300.11	Generalized anxiety disorder	mental disorders	300.11	F41.1 (16)	300.02		295;295.1;295.2;295.3;296;296.1;296.2;296.22;297;297.1;297.2;300;300.1;300.11;300.12;300.13;300.2;300.3;300.4;300.8;300.9;301;301.1;301.2;302;302.1;303;303.1;303.3;303.31;303.4;304;305.2;305.21;306;306.1;306.9
300.12	Agorophobia, social phobia, and panic disorder	mental disorders	300.12	F40.0 (1);F40.1 (1);F41.0 (65);F93.2 (0)	300.01;300.21;300.22;300.23		295;295.1;295.2;295.3;296;296.1;296.2;296.22;297;297.1;297.2;300;300.1;300.11;300.12;300.13;300.2;300.3;300.4;300.8;300.9;301;301.1;301.2;302;302.1;303;303.1;303.3;303.31;303.4;304;305.2;305.21;306;306.1;306.9
300.13	Phobia	mental disorders	300.13	F40 (0);F40.2 (116);F40.8 (4);F40.9 (1);F93.1 (0)	300.20;300.29		295;295.1;295.2;295.3;296;296.1;296.2;296.22;297;297.1;297.2;300;300.1;300.11;300.12;300.13;300.2;300.3;300.4;300.8;300.9;301;301.1;301.2;302;302.1;303;303.1;303.3;303.31;303.4;304;305.2;305.21;306;306.1;306.9
300.2	Generalized anxiety & phobic disorders	mental disorders	300.2		300.2		295;295.1;295.2;295.3;296;296.1;296.2;296.22;297;297.1;297.2;300;300.1;300.11;300.12;300.13;300.2;300.3;300.4;300.8;300.9;301;301.1;301.2;302;302.1;303;303.1;303.3;303.31;303.4;304;305.2;305.21;306;306.1;306.9
300.3	Obsessive-compulsive disorders	mental disorders	300.3	F42 (0);F42.0 (0);F42.1 (1);F42.2 (0);F42.8 (1);F42.9 (6)	300.3	obsessive compulsive disorder (ocd)	295;295.1;295.2;295.3;296;296.1;296.2;296.22;297;297.1;297.2;300;300.1;300.11;300.12;300.13;300.2;300.3;300.4;300.8;300.9;301;301.1;301.2;302;302.1;303;303.1;303.3;303.31;303.4;304;305.2;305.21;306;306.1;306.9
300.4	Dysthymic disorder	mental disorders	300.4	F34.1 (0)	300.4		295;295.1;295.2;295.3;296;296.1;296.2;296.22;297;297.1;297.2;300;300.1;300.11;300.12;300.13;300.2;300.3;300.4;300.8;300.9;301;301.1;301.2;302;302.1;303;303.1;303.3;303.31;303.4;304;305.2;305.21;306;306.1;306.9
300.8	Acute reaction to stress	mental disorders	300.8	F43.0 (4);R45.7 (1)	308;308.0;308.1;308.2;308.3;308.4;308.9		295;295.1;295.2;295.3;296;296.1;296.2;296.22;297;297.1;297.2;300;300.1;300.11;300.12;300.13;300.2;300.3;300.4;300.8;300.9;301;301.1;301.2;302;302.1;303;303.1;303.3;303.31;303.4;304;305.2;305.21;306;306.1;306.9
300.9	Posttraumatic stress disorder	mental disorders	300.9	F43.1 (21)	309.81;V11.4	post-traumatic stress disorder	295;295.1;295.2;295.3;296;296.1;296.2;296.22;297;297.1;297.2;300;300.1;300.11;300.12;300.13;300.2;300.3;300.4;300.8;300.9;301;301.1;301.2;302;302.1;303;303.1;303.3;303.31;303.4;304;305.2;305.21;306;306.1;306.9
301	Personality disorders	mental disorders	301;301.1;301.2	F21 (0);F34.0 (0);F60.0 (0);F60.1 (0);F60.2 (0);F60.3 (1);F60.4 (0);F60.5 (1);F60.6 (0);F60.7 (1);F60.8 (1);F60.9 (2);F61 (0);F68.0 (0);F68.1 (0);F69 (0)	301;301.0;301.1;301.10;301.11;301.12;301.13;301.2;301.20;301.21;301.22;301.3;301.4;301.5;301.50;301.51;301.59;301.6;301.7;301.8;301.81;301.82;301.83;301.84;301.89;301.9		295;295.1;295.2;295.3;296;296.1;296.2;296.22;297;297.1;297.2;300;300.1;300.11;300.12;300.13;300.2;300.3;300.4;300.8;300.9;301;301.1;301.2;302;302.1;303;303.1;303.3;303.31;303.4;304;305.2;305.21;306;306.1;306.9
301.1	Schizoid personality disorder	mental disorders	301.1	F21 (0);F60.1 (0);F60.5 (1)	301.2;301.20;301.21;301.22;301.4		295;295.1;295.2;295.3;296;296.1;296.2;296.22;297;297.1;297.2;300;300.1;300.11;300.12;300.13;300.2;300.3;300.4;300.8;300.9;301;301.1;301.2;302;302.1;303;303.1;303.3;303.31;303.4;304;305.2;305.21;306;306.1;306.9
301.2	Antisocial/borderline personality disorder	mental disorders	301.2	F60.2 (0);F60.3 (1)	301.3;301.7;301.83;301.84		295;295.1;295.2;295.3;296;296.1;296.2;296.22;297;297.1;297.2;300;300.1;300.11;300.12;300.13;300.2;300.3;300.4;300.8;300.9;301;301.1;301.2;302;302.1;303;303.1;303.3;303.31;303.4;304;305.2;305.21;306;306.1;306.9
302	Sexual and gender identity disorders	mental disorders	302;302.1	F52 (0);F52.0 (1);F52.1 (0);F52.2 (29);F52.3 (0);F52.4 (0);F52.5 (0);F52.6 (0);F52.7 (0);F52.8 (1);F52.9 (1);F64 (0);F64.0 (0);F64.1 (0);F64.2 (0);F64.8 (0);F64.9 (0);F65.0 (0);F65.1 (0);F65.2 (0);F65.3 (0);F65.4 (0);F65.5 (0);F65.9 (0);F66.0 (0);F66.1 (0);F66.2 (0);F66.9 (0)	302;302.0;302.1;302.2;302.3;302.4;302.5;302.50;302.51;302.52;302.53;302.6;302.7;302.70;302.71;302.73;302.74;302.75;302.76;302.79;302.8;302.81;302.82;302.83;302.84;302.85;302.89;302.9;306.51;799.81;V41.7		295;295.1;295.2;295.3;296;296.1;296.2;296.22;297;297.1;297.2;300;300.1;300.11;300.12;300.13;300.2;300.3;300.4;300.8;300.9;301;301.1;301.2;302;302.1;303;303.1;303.3;303.31;303.4;304;305.2;305.21;306;306.1;306.9
302.1	Decreased libido	mental disorders	302.1	F52.0 (1)	302.71;302.73;302.74;799.81		295;295.1;295.2;295.3;296;296.1;296.2;296.22;297;297.1;297.2;300;300.1;300.11;300.12;300.13;300.2;300.3;300.4;300.8;300.9;301;301.1;301.2;302;302.1;303;303.1;303.3;303.31;303.4;304;305.2;305.21;306;306.1;306.9
303	Psychogenic and somatoform disorders	mental disorders	303;303.1;303.3;303.31;303.4	F44 (0);F44.0 (1);F44.1 (0);F44.2 (0);F44.4 (1);F44.5 (3);F44.6 (0);F44.7 (1);F44.9 (2);F45 (0);F45.0 (2);F45.1 (0);F45.2 (0);F45.3 (1);F45.4 (0);F45.8 (17);F45.9 (0);F48.1 (0);F48.8 (0);F59 (1);F68.0 (0);F68.8 (0)	300.1;300.11;300.12;300.13;300.14;300.15;300.16;300.19;300.6;300.7;300.8;300.81;300.82;306.0;306.1;306.2;306.3;306.4;306.5;306.50;306.52;306.53;306.59;306.6;306.7;306.8;306.9;307.8;307.80;307.89		295;295.1;295.2;295.3;296;296.1;296.2;296.22;297;297.1;297.2;300;300.1;300.11;300.12;300.13;300.2;300.3;300.4;300.8;300.9;301;301.1;301.2;302;302.1;303;303.1;303.3;303.31;303.4;304;305.2;305.21;306;306.1;306.9
303.1	Dissociative disorder	mental disorders	303.1	F44 (0);F44.0 (1);F44.1 (0);F44.7 (1);F44.9 (2);F48.1 (0)	300.12;300.13;300.14;300.15;300.6		295;295.1;295.2;295.3;296;296.1;296.2;296.22;297;297.1;297.2;300;300.1;300.11;300.12;300.13;300.2;300.3;300.4;300.8;300.9;301;301.1;301.2;302;302.1;303;303.1;303.3;303.31;303.4;304;305.2;305.21;306;306.1;306.9
303.3	Psychogenic disorder	mental disorders	303.3;303.31	F45.3 (1);F45.8 (17);F59 (1)	306.0;306.1;306.2;306.3;306.4;306.5;306.50;306.52;306.53;306.59;306.6;306.7;306.8;306.9		295;295.1;295.2;295.3;296;296.1;296.2;296.22;297;297.1;297.2;300;300.1;300.11;300.12;300.13;300.2;300.3;300.4;300.8;300.9;301;301.1;301.2;302;302.1;303;303.1;303.3;303.31;303.4;304;305.2;305.21;306;306.1;306.9
303.31	Gastrointestinal malfunction arising from mental factors	mental disorders	303.31		306.4		295;295.1;295.2;295.3;296;296.1;296.2;296.22;297;297.1;297.2;300;300.1;300.11;300.12;300.13;300.2;300.3;300.4;300.8;300.9;301;301.1;301.2;302;302.1;303;303.1;303.3;303.31;303.4;304;305.2;305.21;306;306.1;306.9
303.4	Somatoform disorder	mental disorders	303.4	F44.4 (1);F44.5 (3);F44.6 (0);F45 (0);F45.0 (2);F45.1 (0);F45.2 (0);F45.4 (0);F45.9 (0)	300.11;300.7;300.8;300.81;300.82;307.8;307.80;307.89		295;295.1;295.2;295.3;296;296.1;296.2;296.22;297;297.1;297.2;300;300.1;300.11;300.12;300.13;300.2;300.3;300.4;300.8;300.9;301;301.1;301.2;302;302.1;303;303.1;303.3;303.31;303.4;304;305.2;305.21;306;306.1;306.9
304	Adjustment reaction	mental disorders	304	F43.2 (7);F43.8 (1);F43.9 (3);F94.8 (0)	309;309.0;309.1;309.2;309.22;309.23;309.24;309.28;309.29;309.3;309.4;309.8;309.82;309.83;309.89;309.9		295;295.1;295.2;295.3;296;296.1;296.2;296.22;297;297.1;297.2;300;300.1;300.11;300.12;300.13;300.2;300.3;300.4;300.8;300.9;301;301.1;301.2;302;302.1;303;303.1;303.3;303.31;303.4;304;305.2;305.21;306;306.1;306.9
305.2	Eating disorder	mental disorders	305.2;305.21	F50 (0);F50.0 (2);F50.1 (0);F50.2 (0);F50.3 (0);F50.5 (0);F50.8 (1);F50.9 (3);F98.3 (0)	307.1;307.5;307.50;307.51;307.52;307.53;307.54;307.59	anorexia/bulimia/other eating disorder	295;295.1;295.2;295.3;296;296.1;296.2;296.22;297;297.1;297.2;300;300.1;300.11;300.12;300.13;300.2;300.3;300.4;300.8;300.9;301;301.1;301.2;302;302.1;303;303.1;303.3;303.31;303.4;304;305.2;305.21;306;306.1;306.9
305.21	Anorexia nervosa	mental disorders	305.21	F50.0 (2)	307.1		295;295.1;295.2;295.3;296;296.1;296.2;296.22;297;297.1;297.2;300;300.1;300.11;300.12;300.13;300.2;300.3;300.4;300.8;300.9;301;301.1;301.2;302;302.1;303;303.1;303.3;303.31;303.4;304;305.2;305.21;306;306.1;306.9
306	Other mental disorder	mental disorders	306;306.1;306.9	F48.8 (0);F54 (0);F62.1 (0);G21.0 (1);G44.2 (24);Z04.6 (0);Z86.4 (4351);Z86.5 (92)	307;307.81;316;333.92;648.4;648.40;648.41;648.42;648.43;648.44;V11.2;V11.8;V11.9;V15.4;V15.49;V40.2;V40.3;V40.9;V62.85;V66.3;V67.3;V70.1;V70.2;V71.0;V71.01;V71.02;V71.09		295;295.1;295.2;295.3;296;296.1;296.2;296.22;297;297.1;297.2;300;300.1;300.11;300.12;300.13;300.2;300.3;300.4;300.8;300.9;301;301.1;301.2;302;302.1;303;303.1;303.3;303.31;303.4;304;305.2;305.21;306;306.1;306.9
306.1	Mental disorders durring/after pregnancy	mental disorders	306.1		648.4;648.40;648.41;648.42;648.43;648.44		295;295.1;295.2;295.3;296;296.1;296.2;296.22;297;297.1;297.2;300;300.1;300.11;300.12;300.13;300.2;300.3;300.4;300.8;300.9;301;301.1;301.2;302;302.1;303;303.1;303.3;303.31;303.4;304;305.2;305.21;306;306.1;306.9
306.9	Tension headache	mental disorders	306.9	G44.2 (24)	307.81		295;295.1;295.2;295.3;296;296.1;296.2;296.22;297;297.1;297.2;300;300.1;300.11;300.12;300.13;300.2;300.3;300.4;300.8;300.9;301;301.1;301.2;302;302.1;303;303.1;303.3;303.31;303.4;304;305.2;305.21;306;306.1;306.9
312	Conduct disorders	mental disorders	312;312.3	F63 (0);F63.0 (0);F63.1 (0);F63.2 (0);F63.3 (0);F63.9 (0);F91 (0);F91.0 (0);F91.1 (0);F91.2 (0);F91.3 (0);F91.8 (0);F91.9 (0);F92 (0);F92.0 (0);F92.9 (0)	312;312.0;312.00;312.01;312.02;312.03;312.1;312.10;312.11;312.12;312.13;312.2;312.20;312.21;312.22;312.23;312.3;312.30;312.31;312.32;312.33;312.34;312.35;312.39;312.4;312.8;312.81;312.82;312.89;312.9;313.81		312;312.3;313;313.1;313.2;313.3;315;315.1;315.2;315.3
312.3	Impulse control disorder	mental disorders	312.3	F63 (0);F63.0 (0);F63.1 (0);F63.2 (0);F63.3 (0);F63.9 (0)	312.3;312.30;312.31;312.32;312.33;312.34;312.35;312.39		312;312.3;313;313.1;313.2;313.3;315;315.1;315.2;315.3
313	Pervasive developmental disorders	mental disorders	313;313.1;313.2;313.3	F84 (0);F84.0 (7);F84.1 (2);F84.3 (0);F84.5 (4);F84.8 (0);F84.9 (0);F90 (0);F90.1 (0);F90.9 (0);F93 (0);F93.0 (0);F93.8 (0);F93.9 (0);F94.0 (0);F94.1 (0);F94.2 (0);F94.9 (0);F95 (0);F95.0 (0);F95.1 (0);F95.2 (1);F95.8 (0);F95.9 (0);F98.0 (0);F98.1 (0);F98.4 (0);F98.5 (2);F98.8 (1);F98.9 (0)	299;299.0;299.00;299.01;299.1;299.10;299.11;299.8;299.80;299.81;299.9;299.90;299.91;307.0;307.2;307.20;307.21;307.22;307.23;307.3;307.6;307.7;309.21;313;313.2;313.23;313.8;313.89;313.9;314;314.0;314.00;314.01;314.1;314.2;314.8;314.9		312;312.3;313;313.1;313.2;313.3;315;315.1;315.2;315.3
313.1	Attention deficit hyperactivity disorder	mental disorders	313.1	F90 (0);F90.1 (0);F90.9 (0)	314;314.0;314.00;314.01;314.1;314.2;314.8;314.9		312;312.3;313;313.1;313.2;313.3;315;315.1;315.2;315.3
313.2	Tics and stuttering	mental disorders	313.2	F95 (0);F95.0 (0);F95.1 (0);F95.2 (1);F95.8 (0);F95.9 (0);F98.4 (0);F98.5 (2)	307.0;307.2;307.20;307.21;307.22;307.23;307.3		312;312.3;313;313.1;313.2;313.3;315;315.1;315.2;315.3
313.3	Autism	mental disorders	313.3	F84 (0);F84.0 (7);F84.1 (2);F84.3 (0);F84.5 (4);F84.8 (0);F84.9 (0)	299;299.0;299.00;299.01;299.1;299.10;299.11;299.8;299.80;299.81;299.9;299.90;299.91		312;312.3;313;313.1;313.2;313.3;315;315.1;315.2;315.3
315	Develomental delays and disorders	mental disorders	315;315.1;315.2;315.3	F63.3 (0);F70 (0);F70.0 (0);F70.1 (0);F70.8 (0);F70.9 (0);F71 (0);F71.1 (0);F71.9 (0);F72 (0);F72.9 (0);F73 (0);F78.9 (0);F79 (0);F79.0 (0);F79.9 (2);F80 (0);F80.0 (0);F80.1 (10);F80.2 (2);F80.3 (0);F80.8 (0);F80.9 (0);F81.0 (0);F81.1 (0);F81.2 (0);F81.8 (0);F81.9 (2);F82 (0);F88 (0);F89 (0);F98.6 (0);R45.1 (45)	307.9;315;315.0;315.00;315.01;315.02;315.09;315.1;315.2;315.3;315.31;315.32;315.34;315.35;315.39;315.4;315.5;315.8;315.9;317;318;318.0;318.1;318.2;319;V40;V40.0;V40.1		312;312.3;313;313.1;313.2;313.3;315;315.1;315.2;315.3
315.1	Learning disorder	mental disorders	315.1	F81.0 (0);F81.1 (0);F81.2 (0);F81.8 (0);F81.9 (2)	315.0;315.00;315.01;315.1;315.2;V40.0		312;312.3;313;313.1;313.2;313.3;315;315.1;315.2;315.3
315.2	Speech and language disorder	mental disorders	315.2	F80 (0);F80.0 (0);F80.1 (10);F80.2 (2);F80.3 (0);F80.8 (0);F80.9 (0);F98.6 (0)	315.02;315.09;315.3;315.31;315.32;315.34;315.35;315.39;V40.1		312;312.3;313;313.1;313.2;313.3;315;315.1;315.2;315.3
315.3	Mental retardation	mental disorders	315.3	F70 (0);F70.0 (0);F70.1 (0);F70.8 (0);F70.9 (0);F71 (0);F71.1 (0);F71.9 (0);F72 (0);F72.9 (0);F73 (0);F78.9 (0);F79 (0);F79.0 (0);F79.9 (2)	317;318;318.0;318.1;318.2;319		312;312.3;313;313.1;313.2;313.3;315;315.1;315.2;315.3
316	Substance addiction and disorders	mental disorders	316;316.1	F10 (0);F11.0 (1);F11.1 (0);F11.2 (1);F11.3 (1);F11.4 (0);F11.5 (0);F11.7 (0);F11.9 (0);F12.0 (0);F12.1 (8);F12.2 (0);F12.5 (0);F12.8 (0);F12.9 (0);F13.0 (1);F13.1 (0);F13.2 (1);F13.3 (0);F13.4 (0);F14.0 (1);F14.1 (1);F14.2 (0);F14.5 (0);F14.9 (0);F15.0 (0);F15.1 (1);F15.2 (0);F15.3 (0);F15.5 (0);F15.8 (0);F15.9 (0);F16.1 (0);F16.2 (0);F16.3 (0);F16.5 (0);F16.8 (0);F16.9 (0);F55 (0);G62.0 (20);T4…	292;292.0;292.1;292.11;292.12;292.2;292.8;292.82;292.83;292.84;292.85;292.89;292.9;304;304.0;304.00;304.01;304.02;304.03;304.1;304.10;304.11;304.12;304.13;304.2;304.20;304.21;304.22;304.23;304.3;304.30;304.31;304.32;304.33;304.4;304.40;304.41;304.42;304.43;304.5;304.50;304.51;304.52;304.53;304.6;304.60;304.61;304.62;304.63;304.7;304.70;304.71;304.72;304.73;304.8;304.80;304.81;304.82;304.83;304.9;…		316;316.1;317;317.1;317.11;318
316.1	Polyneuropathy due to drugs	mental disorders	316.1	G62.0 (20)	357.6		316;316.1;317;317.1;317.11;318
317	Alcohol-related disorders	mental disorders	317;317.1;317.11	F10.0 (48);F10.1 (224);F10.2 (69);F10.3 (30);F10.5 (0);F10.6 (1);F10.7 (1);F10.8 (0);F10.9 (2);G62.1 (1);K29.2 (3);K70 (0);K70.0 (7);K70.1 (2);K70.2 (1);K70.3 (21);K70.9 (19);R78.0 (1);T51.0 (13);Z72.1 (772)	291;291.1;291.2;291.3;291.4;291.5;291.8;291.81;291.82;291.89;291.9;303;303.0;303.00;303.01;303.02;303.03;303.9;303.90;303.91;303.92;303.93;305.0;305.00;305.01;305.02;305.03;357.5;535.3;535.30;535.31;571.0;571.1;571.2;571.3;980.0;E860.0;E860.1;V11.3	alcohol dependency	316;316.1;317;317.1;317.11;318
317.1	Alcoholism	mental disorders	317.1;317.11	F10.3 (30);F10.6 (1);F10.7 (1);G62.1 (1);K29.2 (3);K70 (0);K70.0 (7);K70.1 (2);K70.2 (1);K70.3 (21);K70.9 (19);Z72.1 (772)	291.1;291.2;291.3;291.81;305.0;305.00;305.01;305.02;305.03;357.5;535.3;535.30;535.31;571.0;571.1;571.2;571.3;V11.3		316;316.1;317;317.1;317.11;318
317.11	Alcoholic liver damage	mental disorders	317.11	K70 (0);K70.0 (7);K70.1 (2);K70.2 (1);K70.3 (21);K70.9 (19)	571.0;571.1;571.2;571.3		316;316.1;317;317.1;317.11;318
318	Tobacco use disorder	mental disorders	318	F17.0 (0);F17.1 (721);F17.2 (4);F17.3 (0);F17.4 (0);F17.9 (0);Z72.0 (0)	305.1;305.10;305.11;305.12;305.13;649.0;649.00;649.01;649.02;649.03;649.04		316;316.1;317;317.1;317.11;318
320	Meningitis	neurological	320	A39.0 (1);A87 (0);A87.0 (0);A87.1 (0);A87.2 (0);A87.8 (0);A87.9 (1);B00.3 (0);B01.0 (1);B02.1 (1);B26.1 (0);B37.5 (0);B38.4 (0);B45.1 (0);G00 (0);G00.0 (0);G00.1 (4);G00.2 (0);G00.3 (1);G00.8 (0);G00.9 (1);G01 (1);G02 (0);G02.0 (2);G02.1 (0);G03 (0);G03.0 (0);G03.1 (0);G03.2 (0);G03.9 (2);G04.2 (1)	003.21;036.0;047;047.0;047.1;047.8;047.9;049.0;049.1;053.0;054.72;072.1;100.81;112.83;114.2;320;320.0;320.1;320.2;320.3;320.7;320.8;320.81;320.82;320.89;320.9;321;321.0;321.1;321.2;321.3;321.8;322;322.0;322.1;322.2;322.9	meningitis	320;323;323.2;323.8;324;324.1;325
323	Encephalitis	neurological	323;323.2;323.8	A81.1 (0);A83 (0);A83.0 (0);A83.1 (0);A83.2 (0);A83.3 (0);A83.4 (0);A83.5 (0);A83.6 (0);A83.8 (0);A83.9 (0);A84 (0);A84.0 (0);A84.1 (0);A84.8 (0);A84.9 (0);A85 (0);A85.0 (0);A85.1 (0);A85.2 (0);A85.8 (1);A86 (9);A88.8 (1);A89 (0);A92.2 (0);B00.4 (5);B01.1 (0);B02.0 (1);B05.0 (0);B26.2 (0);B58.2 (0);B94.1 (1);G04 (0);G04.0 (1);G04.8 (4);G04.9 (16);G05 (0);G05.0 (0);G05.1 (6);G05.2 (0);G05.8 (0);G3…	036.1;046.2;049.8;049.9;052.0;054.3;055.0;056.01;058.2;058.21;058.29;062;062.0;062.1;062.2;062.3;062.4;062.5;062.8;062.9;063;063.0;063.1;063.2;063.8;063.9;064;066.2;072.2;130.0;139.0;323;323.0;323.01;323.02;323.1;323.2;323.4;323.41;323.42;323.5;323.51;323.52;323.6;323.61;323.62;323.63;323.7;323.71;323.72;323.8;323.81;323.82;323.9;341.2;341.20;341.21;341.22	encephalitis	320;323;323.2;323.8;324;324.1;325
323.2	Acute (transverse) myelitis	neurological	323.2	G37.3 (5)	341.2;341.20;341.21;341.22		320;323;323.2;323.8;324;324.1;325
323.8	Encephalitis, non-infectious	neurological	323.8	G04.8 (4);G37.4 (0)	323.8;323.81;323.82;323.9		320;323;323.2;323.8;324;324.1;325
324	Other CNS infection and poliomyelitis	neurological	324;324.1	A80 (0);A80.0 (0);A80.1 (0);A80.2 (0);A80.3 (0);A80.4 (0);A80.9 (0);A81 (0);A81.0 (1);A81.2 (1);A81.8 (0);A81.9 (0);A88.0 (0);B91 (10);F02.1 (0);G06 (0);G06.0 (4);G06.1 (3);G06.2 (2);G07 (0);G09 (2);I67.3 (0)	045;045.0;045.00;045.01;045.02;045.03;045.1;045.10;045.11;045.12;045.13;045.2;045.20;045.21;045.22;045.23;045.9;045.90;045.91;045.92;045.93;046;046.0;046.1;046.11;046.19;046.3;046.7;046.71;046.72;046.79;046.8;046.9;048;048.0;049;138;138.0;324;324.0;324.1;324.9;326;V12.02;V12.42	polio / poliomyelitis	320;323;323.2;323.8;324;324.1;325
324.1	Jakob-Creutzfeldt disease	neurological	324.1	A81.0 (1);F02.1 (0)	046.1;046.11;046.19		320;323;323.2;323.8;324;324.1;325
325	Phlebitis and thrombophlebitis of intracranial venous sinuses	neurological	325	G08 (4)	325		320;323;323.2;323.8;324;324.1;325
327	Sleep disorders	neurological	327;327.1;327.3;327.31;327.32;327.4;327.41;327.5;327.6;327.7;327.71;327.72	F51 (0);F51.0 (1);F51.1 (0);F51.2 (0);F51.3 (1);F51.4 (0);F51.5 (0);F51.9 (0);G47 (0);G47.0 (40);G47.2 (4);G47.3 (495);G47.8 (13);G47.9 (44)	307.4;307.40;307.41;307.42;307.43;307.44;307.45;307.46;307.47;307.48;307.49;327;327.0;327.00;327.01;327.02;327.09;327.1;327.10;327.11;327.12;327.13;327.14;327.15;327.19;327.2;327.20;327.21;327.22;327.23;327.24;327.25;327.26;327.27;327.29;327.3;327.30;327.31;327.32;327.33;327.34;327.35;327.36;327.37;327.39;327.4;327.40;327.41;327.42;327.43;327.44;327.49;327.5;327.51;327.52;327.53;327.59;327.8;333.…	insomnia;sleep apnoea	327;327.1;327.3;327.31;327.32;327.4;327.41;327.5;327.6;327.7;327.71;327.72
327.1	Hypersomnia	neurological	327.1	F51.1 (0)	307.43;307.44;327.1;327.10;327.11;327.12;327.13;327.14;327.15;327.19;780.54		327;327.1;327.3;327.31;327.32;327.4;327.41;327.5;327.6;327.7;327.71;327.72
327.3	Sleep apnea	neurological	327.3;327.31;327.32	G47.3 (495)	327.2;327.20;327.21;327.22;327.23;327.24;327.25;327.26;327.27;327.29;780.51;780.53;780.57	sleep apnoea	327;327.1;327.3;327.31;327.32;327.4;327.41;327.5;327.6;327.7;327.71;327.72
327.31	Central/nonobstroctive sleep apnea	neurological	327.31		327.21;327.22;327.24;327.25;327.26;327.27		327;327.1;327.3;327.31;327.32;327.4;327.41;327.5;327.6;327.7;327.71;327.72
327.32	Obstructive sleep apnea	neurological	327.32		327.23		327;327.1;327.3;327.31;327.32;327.4;327.41;327.5;327.6;327.7;327.71;327.72
327.4	Insomnia	neurological	327.4;327.41	F51.0 (1);F51.5 (0);G47.0 (40)	307.41;307.42;327.0;327.00;327.01;327.02;327.09;780.52	insomnia	327;327.1;327.3;327.31;327.32;327.4;327.41;327.5;327.6;327.7;327.71;327.72
327.41	Organic or persistent insomnia	neurological	327.41	G47.0 (40)	307.42;327.0;327.00		327;327.1;327.3;327.31;327.32;327.4;327.41;327.5;327.6;327.7;327.71;327.72
327.5	Parasomnia	neurological	327.5	F51.3 (1);F51.4 (0)	307.46;307.47;307.48;327.4;327.40;327.41;327.42;327.43;327.44;327.49;780.56		327;327.1;327.3;327.31;327.32;327.4;327.41;327.5;327.6;327.7;327.71;327.72
327.6	Circadian rhythm sleep disorder	neurological	327.6	F51.2 (0);G47.2 (4)	307.45;327.3;327.30;327.31;327.32;327.33;327.34;327.35;327.36;327.37;327.39;780.55		327;327.1;327.3;327.31;327.32;327.4;327.41;327.5;327.6;327.7;327.71;327.72
327.7	Sleep related movement disorders	neurological	327.7;327.71;327.72		327.5;327.51;327.52;327.53;327.59;333.94;780.58		327;327.1;327.3;327.31;327.32;327.4;327.41;327.5;327.6;327.7;327.71;327.72
327.71	Restless legs syndrome	neurological	327.71		333.94		327;327.1;327.3;327.31;327.32;327.4;327.41;327.5;327.6;327.7;327.71;327.72
327.72	Sleep related leg cramps	neurological	327.72		327.52		327;327.1;327.3;327.31;327.32;327.4;327.41;327.5;327.6;327.7;327.71;327.72
331	Other cerebral degenerations	neurological	331;331.1;331.9	E75.0 (0);E75.1 (0);E75.2 (0);E75.4 (0);F84.2 (0);G13.2 (0);G13.8 (0);G31.0 (9);G31.2 (2);G31.8 (31);G31.9 (87);G91 (0);G91.0 (6);G91.1 (6);G91.2 (14);G91.3 (3);G91.8 (3);G91.9 (29);G93.7 (0);G94 (0);G94.0 (0);G94.1 (8);G94.2 (5)	330;330.0;330.1;330.2;330.3;330.8;330.9;331;331.3;331.4;331.5;331.6;331.7;331.8;331.81;331.89;331.9		331;331.1;331.9;332;333;333.1;333.2;333.3;333.4;333.8;334;334.1;334.2;334.21;335;337;337.1
331.1	Hydrocephalus	neurological	331.1	G91 (0);G91.0 (6);G91.1 (6);G91.2 (14);G91.3 (3);G91.8 (3);G91.9 (29);G94.0 (0);G94.1 (8);G94.2 (5)	331.3;331.4;331.5		331;331.1;331.9;332;333;333.1;333.2;333.3;333.4;333.8;334;334.1;334.2;334.21;335;337;337.1
331.9	Cerebral degeneration, unspecified	neurological	331.9	G31.0 (9);G31.9 (87)	331.9		331;331.1;331.9;332;333;333.1;333.2;333.3;333.4;333.8;334;334.1;334.2;334.21;335;337;337.1
332	Parkinson's disease	neurological	332	G20 (204)	332;332.0;332.00	parkinsons disease	331;331.1;331.9;332;333;333.1;333.2;333.3;333.4;333.8;334;334.1;334.2;334.21;335;337;337.1
333	Extrapyramidal disease and abnormal movement disorders	neurological	333;333.1;333.2;333.3;333.4;333.8	F02.2 (0);G10 (0);G23 (0);G23.0 (0);G23.1 (14);G23.2 (1);G23.8 (0);G23.9 (0);G24 (0);G24.0 (1);G24.1 (1);G24.2 (0);G24.3 (5);G24.4 (1);G24.5 (8);G24.8 (4);G24.9 (16);G25 (0);G25.0 (49);G25.1 (2);G25.2 (7);G25.3 (17);G25.4 (0);G25.5 (1);G25.6 (0);G25.8 (88);G25.9 (1);G26 (0);G80.3 (0)	333;333.0;333.1;333.2;333.3;333.4;333.5;333.6;333.7;333.71;333.72;333.79;333.8;333.81;333.82;333.83;333.84;333.85;333.89;333.9;333.90;333.91;333.93;333.99	benign / essential tremor	331;331.1;331.9;332;333;333.1;333.2;333.3;333.4;333.8;334;334.1;334.2;334.21;335;337;337.1
333.1	Essential tremor	neurological	333.1	G25.0 (49);G25.1 (2);G25.2 (7)	333.1	benign / essential tremor	331;331.1;331.9;332;333;333.1;333.2;333.3;333.4;333.8;334;334.1;334.2;334.21;335;337;337.1
333.2	Myoclonus	neurological	333.2	G25.3 (17)	333.2		331;331.1;331.9;332;333;333.1;333.2;333.3;333.4;333.8;334;334.1;334.2;334.21;335;337;337.1
333.3	Tics and choreas	neurological	333.3	F02.2 (0);G10 (0);G25.4 (0);G25.5 (1);G25.6 (0)	333.3;333.4;333.5		331;331.1;331.9;332;333;333.1;333.2;333.3;333.4;333.8;334;334.1;334.2;334.21;335;337;337.1
333.4	Torsion dystonia	neurological	333.4	G24 (0);G24.0 (1);G24.1 (1);G24.2 (0);G24.3 (5);G24.4 (1);G24.5 (8);G24.8 (4);G24.9 (16);G80.3 (0)	333.6;333.7;333.71;333.72;333.79;333.8;333.81;333.82;333.83;333.84;333.85;333.89		331;331.1;331.9;332;333;333.1;333.2;333.3;333.4;333.8;334;334.1;334.2;334.21;335;337;337.1
333.8	Other degenerative diseases of the basal ganglia	neurological	333.8	G23 (0);G23.0 (0);G23.1 (14);G23.2 (1);G23.8 (0);G23.9 (0)	333.0		331;331.1;331.9;332;333;333.1;333.2;333.3;333.4;333.8;334;334.1;334.2;334.21;335;337;337.1
334	Degenerative disease of the spinal cord	neurological	334;334.1;334.2;334.21	G11 (0);G11.0 (1);G11.1 (1);G11.2 (0);G11.3 (2);G11.4 (3);G11.8 (0);G11.9 (7);G12.0 (0);G12.1 (1);G12.2 (29);G12.8 (0);G12.9 (0);G32.0 (0);G95 (0);G95.0 (1);G95.1 (6);G95.2 (32);G95.8 (11);G95.9 (12);G99.2 (88)	334;334.0;334.1;334.2;334.3;334.4;334.8;334.9;335;335.0;335.1;335.10;335.11;335.19;335.2;335.20;335.21;335.22;335.23;335.24;335.29;335.8;335.9;336;336.0;336.1;336.2;336.3;336.8;336.9		331;331.1;331.9;332;333;333.1;333.2;333.3;333.4;333.8;334;334.1;334.2;334.21;335;337;337.1
334.1	Spinocerebellar disease	neurological	334.1	G11 (0);G11.0 (1);G11.1 (1);G11.2 (0);G11.3 (2);G11.4 (3);G11.8 (0);G11.9 (7)	334;334.0;334.1;334.2;334.3;334.4;334.8;334.9		331;331.1;331.9;332;333;333.1;333.2;333.3;333.4;333.8;334;334.1;334.2;334.21;335;337;337.1
334.2	Anterior horn cell disease	neurological	334.2;334.21	G12.0 (0);G12.1 (1);G12.2 (29);G12.8 (0);G12.9 (0)	335;335.0;335.1;335.10;335.11;335.19;335.2;335.20;335.21;335.22;335.23;335.24;335.29;335.8;335.9		331;331.1;331.9;332;333;333.1;333.2;333.3;333.4;333.8;334;334.1;334.2;334.21;335;337;337.1
334.21	Amyotrophic Lateral Sclerosis	neurological	334.21		335.20		331;331.1;331.9;332;333;333.1;333.2;333.3;333.4;333.8;334;334.1;334.2;334.21;335;337;337.1
335	Multiple sclerosis	neurological	335	G35 (36)	340	multiple sclerosis	331;331.1;331.9;332;333;333.1;333.2;333.3;333.4;333.8;334;334.1;334.2;334.21;335;337;337.1
337	Disorders of the autonomic nervous system	neurological	337;337.1	G90 (0);G90.0 (17);G90.2 (6);G90.3 (1);G90.8 (4);G90.9 (6)	337;337.0;337.00;337.01;337.09;337.1;337.3;337.9		331;331.1;331.9;332;333;333.1;333.2;333.3;333.4;333.8;334;334.1;334.2;334.21;335;337;337.1
337.1	Peripheral autonomic neuropathy	neurological	337.1	G90.0 (17)	337.0;337.00;337.09;337.1		331;331.1;331.9;332;333;333.1;333.2;333.3;333.4;333.8;334;334.1;334.2;334.21;335;337;337.1
338	Pain	neurological	338;338.1;338.2	R52.0 (5);R52.2 (45);R52.9 (16)	338;338.1;338.11;338.12;338.18;338.19;338.2;338.21;338.22;338.28;338.29		338;338.1;338.2
338.1	Acute pain	neurological	338.1	R52.0 (5);R52.9 (16)	338.1;338.11;338.12;338.18;338.19		338;338.1;338.2
338.2	Chronic pain	neurological	338.2	R52.2 (45)	338.2;338.21;338.22;338.28;338.29		338;338.1;338.2
339	Other headache syndromes	neurological	339	G44 (0);G44.1 (1);G44.3 (1);G44.4 (1);G44.8 (5);R51 (468)	339;339.05;339.09;339.1;339.10;339.11;339.12;339.2;339.20;339.21;339.22;339.3;339.4;339.41;339.42;339.43;339.44;339.8;339.81;339.82;339.83;339.84;339.85;339.89	headaches (not migraine)	339;340;340.1
340	Migraine	neurological	340;340.1	G43 (0);G43.0 (4);G43.1 (31);G43.2 (1);G43.3 (2);G43.8 (26);G43.9 (259);G44.0 (10)	339.0;339.00;339.01;339.02;339.03;339.04;346;346.0;346.00;346.01;346.02;346.03;346.1;346.10;346.11;346.12;346.13;346.2;346.20;346.21;346.22;346.23;346.3;346.30;346.31;346.32;346.33;346.4;346.40;346.41;346.42;346.43;346.5;346.50;346.51;346.52;346.53;346.7;346.70;346.71;346.72;346.73;346.8;346.80;346.81;346.82;346.83;346.9;346.90;346.91;346.92;346.93	migraine	339;340;340.1
340.1	Migrain with aura	neurological	340.1	G43.1 (31);G43.3 (2)	346.0;346.00;346.01;346.02;346.03;346.5;346.50;346.51;346.53		339;340;340.1
341	Other demyelinating diseases of central nervous system	neurological	341	G36 (0);G36.0 (1);G36.1 (0);G36.8 (0);G36.9 (0);G37 (0);G37.0 (0);G37.1 (0);G37.2 (0);G37.5 (0);G37.8 (2);G37.9 (5)	341;341.0;341.1;341.8;341.9	other demyelinating disease (not multiple sclerosis)	331;331.1;331.9;332;333;333.1;333.2;333.3;333.4;333.8;334;334.1;334.2;334.21;335;337;337.1
342	Hemiplegia	neurological	342	G81 (0);G81.0 (2);G81.1 (2);G81.9 (170)	342;342.0;342.00;342.01;342.02;342.1;342.10;342.11;342.12;342.8;342.80;342.81;342.82;342.9;342.90;342.91;342.92		331;331.1;331.9;332;333;333.1;333.2;333.3;333.4;333.8;334;334.1;334.2;334.21;335;337;337.1
343	Infantile cerebral palsy	neurological	343	G80 (0);G80.0 (0);G80.1 (2);G80.2 (1);G80.4 (0);G80.8 (0);G80.9 (0)	343;343.0;343.1;343.2;343.3;343.4;343.8;343.9	cerebral palsy	331;331.1;331.9;332;333;333.1;333.2;333.3;333.4;333.8;334;334.1;334.2;334.21;335;337;337.1
344	Other paralytic syndromes	neurological	344	G04.1 (0);G82.0 (1);G82.1 (3);G82.2 (5);G82.3 (0);G82.4 (3);G82.5 (7);G83 (0);G83.0 (1);G83.1 (1);G83.2 (5);G83.3 (2);G83.4 (26);G83.8 (7);G83.9 (4)	344;344.0;344.00;344.01;344.02;344.03;344.04;344.09;344.1;344.2;344.3;344.30;344.31;344.32;344.4;344.40;344.41;344.42;344.5;344.6;344.60;344.8;344.81;344.89;344.9;780.72;781.4		331;331.1;331.9;332;333;333.1;333.2;333.3;333.4;333.8;334;334.1;334.2;334.21;335;337;337.1
345	Epilepsy, recurrent seizures, convulsions	neurological	345;345.1;345.11;345.12;345.3	G40 (0);G40.0 (0);G40.1 (11);G40.2 (11);G40.3 (18);G40.4 (0);G40.5 (2);G40.6 (1);G40.7 (0);G40.8 (3);G40.9 (118);G41 (0);G41.0 (5);G41.1 (0);G41.2 (2);G41.8 (1);G41.9 (4);R56 (0);R56.0 (0);R56.8 (165)	345;345.0;345.00;345.01;345.1;345.10;345.11;345.2;345.3;345.4;345.40;345.41;345.5;345.50;345.51;345.6;345.60;345.61;345.7;345.70;345.71;345.8;345.80;345.81;345.9;345.90;345.91;780.3;780.31;780.32;780.33;780.39	epilepsy	331;331.1;331.9;332;333;333.1;333.2;333.3;333.4;333.8;334;334.1;334.2;334.21;335;337;337.1
345.1	Epilepsy	neurological	345.1;345.11;345.12	G40.0 (0);G40.1 (17);G40.2 (15);G40.3 (24);G40.4 (0);G40.8 (9);G41 (0);G41.0 (5);G41.1 (0);G41.9 (4)	345.0;345.00;345.01;345.1;345.10;345.11;345.2;345.3;345.4;345.40;345.41;345.5;345.50;345.51;345.6;345.60;345.61;345.7;345.70;345.71;345.8;345.80;345.81;345.91		331;331.1;331.9;332;333;333.1;333.2;333.3;333.4;333.8;334;334.1;334.2;334.21;335;337;337.1
345.11	Generalized convulsive epilepsy	neurological	345.11	G40.3 (24);G40.4 (0)	345.1;345.10;345.11		331;331.1;331.9;332;333;333.1;333.2;333.3;333.4;333.8;334;334.1;334.2;334.21;335;337;337.1
345.12	Partial epilepsy	neurological	345.12	G40.0 (0);G40.2 (16)	345.4;345.40;345.41;345.5;345.50;345.51		331;331.1;331.9;332;333;333.1;333.2;333.3;333.4;333.8;334;334.1;334.2;334.21;335;337;337.1
345.3	Convulsions	neurological	345.3	G40.4 (0);G40.5 (2);G40.6 (7);G40.7 (5);G41.2 (2);R56 (0);R56.0 (0);R56.8 (174)	780.3;780.31;780.32;780.33;780.39		331;331.1;331.9;332;333;333.1;333.2;333.3;333.4;333.8;334;334.1;334.2;334.21;335;337;337.1
346	Abnormal findings on study of brain and/or nervous system	neurological	346;346.1;346.2;346.3	R83 (0);R83.0 (0);R83.1 (0);R83.2 (0);R83.4 (0);R83.6 (1);R83.7 (0);R83.8 (2);R83.9 (0);R93.0 (15);R94.0 (2);R94.1 (1)	792.0;793.0;794.0;794.00;794.01;794.02;794.09;794.1;794.10;794.11;794.12;794.13;794.14;794.16;794.17;794.19		331;331.1;331.9;332;333;333.1;333.2;333.3;333.4;333.8;334;334.1;334.2;334.21;335;337;337.1
346.1	Nonspecific abnormal findings on radiological and other examination of skull and head	neurological	346.1	R93.0 (15)	793.0		331;331.1;331.9;332;333;333.1;333.2;333.3;333.4;333.8;334;334.1;334.2;334.21;335;337;337.1
346.2	Nonspecific abnormal results of function study of brain and central nervous system	neurological	346.2	R94.0 (2)	794.0;794.00;794.01;794.02;794.09		331;331.1;331.9;332;333;333.1;333.2;333.3;333.4;333.8;334;334.1;334.2;334.21;335;337;337.1
346.3	Nonspecific abnormal findings in cerebrospinal fluid	neurological	346.3	R83 (0);R83.0 (0);R83.1 (0);R83.2 (0);R83.4 (0);R83.6 (1);R83.7 (0);R83.8 (2);R83.9 (0)	792.0		331;331.1;331.9;332;333;333.1;333.2;333.3;333.4;333.8;334;334.1;334.2;334.21;335;337;337.1
347	Cataplexy and narcolepsy	neurological	347	G47.4 (2)	347;347.0;347.00;347.01;347.1;347.10;347.11		331;331.1;331.9;332;333;333.1;333.2;333.3;333.4;333.8;334;334.1;334.2;334.21;335;337;337.1
348	Other conditions of brain	neurological	348;348.2;348.4;348.7;348.8;348.9	B22.0 (0);E03.5 (1);G93.0 (11);G93.1 (21);G93.2 (3);G93.4 (15);G93.5 (9);G93.6 (32);G93.8 (43);G93.9 (17);R40.2 (34)	348;348.0;348.1;348.2;348.3;348.30;348.31;348.39;348.4;348.5;348.8;348.81;348.82;348.89;348.9;780.01;780.03		331;331.1;331.9;332;333;333.1;333.2;333.3;333.4;333.8;334;334.1;334.2;334.21;335;337;337.1
348.2	Cerebral edema and compression of brain	neurological	348.2	G93.2 (3);G93.5 (9);G93.6 (33)	348.2;348.4;348.5		331;331.1;331.9;332;333;333.1;333.2;333.3;333.4;333.8;334;334.1;334.2;334.21;335;337;337.1
348.4	Cerebral cysts	neurological	348.4	G93.0 (12)	348.0		331;331.1;331.9;332;333;333.1;333.2;333.3;333.4;333.8;334;334.1;334.2;334.21;335;337;337.1
348.7	Coma	neurological	348.7	E03.5 (1);R40.2 (34)	780.01;780.03		331;331.1;331.9;332;333;333.1;333.2;333.3;333.4;333.8;334;334.1;334.2;334.21;335;337;337.1
348.8	Encephalopathy, not elsewhere classified	neurological	348.8	B22.0 (0);G93.4 (15)	348.3;348.30;348.31;348.39		331;331.1;331.9;332;333;333.1;333.2;333.3;333.4;333.8;334;334.1;334.2;334.21;335;337;337.1
348.9	Other conditions of brain, NOS	neurological	348.9	G93.8 (43);G93.9 (18)	348.8;348.89;348.9		331;331.1;331.9;332;333;333.1;333.2;333.3;333.4;333.8;334;334.1;334.2;334.21;335;337;337.1
349	Other and unspecified disorders of the nervous system	neurological	349	G21 (0);G21.1 (2);G21.2 (0);G21.3 (0);G21.8 (0);G21.9 (4);G32.8 (1);G92 (0);G96 (0);G96.0 (14);G96.1 (6);G96.8 (3);G96.9 (0);G97.8 (4);G98 (9);G99.8 (2)	332.1;344.61;349;349.1;349.2;349.3;349.39;349.8;349.81;349.82;349.89;349.9	other neurological problem	331;331.1;331.9;332;333;333.1;333.2;333.3;333.4;333.8;334;334.1;334.2;334.21;335;337;337.1
350	Abnormal movement	neurological	350;350.1;350.2;350.3;350.5;350.6	R25 (0);R25.0 (1);R25.1 (55);R25.2 (41);R25.3 (14);R25.8 (12);R26 (0);R26.0 (16);R26.1 (0);R26.8 (585);R27 (0);R27.0 (32);R27.8 (19);R29.0 (1);R29.2 (1);R43 (0);R43.0 (5);R43.1 (1);R43.2 (2)	781.0;781.1;781.2;781.20;781.3;781.7;796.1		350;350.1;350.2;350.3;350.5;350.6
350.1	Abnormal involuntary movements	neurological	350.1	R25 (0);R25.0 (1);R25.1 (55);R25.2 (41);R25.3 (14);R25.8 (12);R29.0 (1)	781.0;781.7		350;350.1;350.2;350.3;350.5;350.6
350.2	Abnormality of gait	neurological	350.2	R26 (0);R26.0 (16);R26.1 (0);R26.8 (585)	781.2		350;350.1;350.2;350.3;350.5;350.6
350.3	Lack of coordination	neurological	350.3	R27 (0);R27.0 (32);R27.8 (19)	781.3		350;350.1;350.2;350.3;350.5;350.6
350.5	Abnormal reflex	neurological	350.5	R29.2 (1)	796.1		350;350.1;350.2;350.3;350.5;350.6
350.6	Disturbances of sensation of smell and taste	neurological	350.6	R43 (0);R43.0 (5);R43.1 (1);R43.2 (2)	781.1		350;350.1;350.2;350.3;350.5;350.6
351	Other peripheral nerve disorders	neurological	351	G56 (0);G56.0 (445);G56.1 (3);G56.2 (62);G56.3 (6);G56.4 (0);G56.8 (3);G56.9 (1);G57 (0);G57.0 (2);G57.1 (5);G57.2 (0);G57.3 (4);G57.4 (0);G57.5 (0);G57.6 (57);G57.8 (16);G57.9 (1);G58.0 (0);G58.8 (15);G58.9 (6);G59 (0);S54.8 (0)	354;354.0;354.1;354.2;354.3;354.4;354.8;354.9;355;355.0;355.1;355.2;355.3;355.4;355.5;355.6;355.8;355.9		351;352;352.1;352.2;353;353.1;353.2;355;355.1
352	Disorders of other cranial nerves	neurological	352;352.1;352.2	G50 (0);G50.0 (53);G50.1 (1);G50.8 (1);G50.9 (0);G51 (0);G51.0 (64);G51.1 (0);G51.2 (0);G51.3 (5);G51.4 (2);G51.8 (2);G51.9 (2);G52 (0);G52.0 (0);G52.1 (2);G52.2 (0);G52.3 (0);G52.7 (1);G52.8 (3);G52.9 (2);G53 (0)	350;350.1;350.2;350.8;350.9;351;351.0;351.1;351.8;351.9;352;352.0;352.1;352.2;352.3;352.4;352.5;352.6;352.9	trigemminal neuralgia	351;352;352.1;352.2;353;353.1;353.2;355;355.1
352.1	Trigeminal nerve disorders [CN5]	neurological	352.1	G50 (0);G50.0 (53);G50.1 (1);G50.8 (1);G50.9 (0)	350;350.1;350.2;350.8;350.9	trigemminal neuralgia	351;352;352.1;352.2;353;353.1;353.2;355;355.1
352.2	Facial nerve disorders [CN7]	neurological	352.2	G51 (0);G51.0 (64);G51.1 (0);G51.2 (0);G51.3 (5);G51.4 (2);G51.8 (2);G51.9 (2)	351;351.0;351.1;351.8;351.9		351;352;352.1;352.2;353;353.1;353.2;355;355.1
353	Nerve root and plexus disorders	neurological	353;353.1;353.2	G54 (0);G54.0 (8);G54.1 (0);G54.2 (2);G54.3 (0);G54.4 (3);G54.5 (1);G54.6 (1);G54.7 (0);G54.8 (4);G54.9 (8);G55 (0);G55.0 (22);G55.2 (58);G55.3 (36)	353;353.0;353.1;353.2;353.3;353.4;353.5;353.6;353.8;353.9		351;352;352.1;352.2;353;353.1;353.2;355;355.1
353.1	Nerve plexus lesions	neurological	353.1	G54.0 (8);G54.1 (0);G54.5 (1)	353.0;353.1;353.5		351;352;352.1;352.2;353;353.1;353.2;355;355.1
353.2	Nerve root lesions	neurological	353.2	G54.2 (2);G54.3 (0);G54.4 (3)	353.2;353.3;353.4		351;352;352.1;352.2;353;353.1;353.2;355;355.1
355	Complex regional/central pain syndrome	neurological	355;355.1	G58.7 (2)	337.2;337.20;337.21;337.22;337.29;338.0;338.4;354.5;355.7;355.71;355.79		351;352;352.1;352.2;353;353.1;353.2;355;355.1
355.1	Chronic pain syndrome	neurological	355.1		338.4		351;352;352.1;352.2;353;353.1;353.2;355;355.1
356	Hereditary and idiopathic peripheral neuropathy	neurological	356	G60 (0);G60.0 (8);G60.1 (0);G60.2 (1);G60.3 (0);G60.8 (4);G60.9 (3)	356;356.0;356.1;356.2;356.3;356.4;356.8;356.9	peripheral neuropathy	356;357;358;358.1;359;359.1;359.2
357	Inflammatory and toxic neuropathy	neurological	357	G13.0 (1);G13.1 (0);G61 (0);G61.0 (18);G61.1 (0);G61.8 (11);G61.9 (2);G62.2 (5);G62.8 (32);G62.9 (227);G63 (0);G63.8 (1);G64 (1)	357;357.0;357.1;357.3;357.4;357.7;357.8;357.81;357.82;357.89;357.9		356;357;358;358.1;359;359.1;359.2
358	Myoneural disorders	neurological	358;358.1	G70.0 (21);G70.1 (0);G70.2 (0);G70.8 (0);G70.9 (1);G73.1 (0);G73.3 (0)	358;358.0;358.00;358.01;358.1;358.2;358.3;358.30;358.31;358.39;358.8;358.9	myasthenia gravis;myasthenia gravis	356;357;358;358.1;359;359.1;359.2
358.1	Myasthenia gravis	neurological	358.1	G70.0 (21)	358.0;358.00;358.01	myasthenia gravis;myasthenia gravis	356;357;358;358.1;359;359.1;359.2
359	Muscular dystrophies and other myopathies	neurological	359;359.1;359.2	G71 (0);G71.0 (5);G71.1 (7);G71.2 (0);G71.3 (1);G71.8 (2);G71.9 (1);G72.0 (4);G72.1 (0);G72.2 (0);G72.3 (0);G72.4 (5);G72.8 (5);G72.9 (11);G73.5 (0);G73.6 (0);G73.7 (1);M60 (0);M60.9 (5);M62.9 (1);S56.0 (0)	359;359.0;359.1;359.2;359.21;359.22;359.23;359.24;359.29;359.3;359.4;359.5;359.6;359.7;359.71;359.79;359.8;359.81;359.89;359.9	myositis/myopathy	356;357;358;358.1;359;359.1;359.2
359.1	Muscular dystrophies	neurological	359.1	G71.0 (5);G71.1 (7);G71.2 (0);G72.3 (0)	359.0;359.1;359.2;359.21;359.22;359.23;359.24;359.29;359.3		356;357;358;358.1;359;359.1;359.2
359.2	Myopathy	neurological	359.2	G71 (0);G71.3 (1);G71.8 (2);G71.9 (1);G72.0 (4);G72.1 (0);G72.2 (0);G72.4 (5);G72.8 (5);G72.9 (11);G73.5 (0);G73.6 (0);G73.7 (1);M60 (0);M60.9 (5);M62.9 (1);S56.0 (0)	359.4;359.5;359.6;359.7;359.71;359.79;359.8;359.81;359.89;359.9	myositis/myopathy	356;357;358;358.1;359;359.1;359.2
360	Disorders of the globe	sense organs	360;360.2;360.3	H19.2 (3);H44 (0);H44.2 (27);H44.3 (0);H44.4 (1);H44.5 (1);H44.8 (1);H44.9 (4)	360;360.2;360.20;360.21;360.23;360.24;360.29;360.3;360.30;360.31;360.32;360.33;360.34;360.4;360.40;360.41;360.42;360.43;360.44;360.8;360.81;360.89;360.9;374.53		360;360.2;360.3;361;361.1;361.2;362;362.1;362.2;362.21;362.22;362.23;362.26;362.27;362.29;362.3;362.31;362.4;362.5;362.6;362.7;362.8;362.9;363;363.3;363.4;364;364.1;364.2;364.4;364.41;364.5;364.51;364.9;365;365.1;365.11;365.2;365.5
360.2	Progressive myopia	sense organs	360.2	H44.2 (27)	360.21		360;360.2;360.3;361;361.1;361.2;362;362.1;362.2;362.21;362.22;362.23;362.26;362.27;362.29;362.3;362.31;362.4;362.5;362.6;362.7;362.8;362.9;363;363.3;363.4;364;364.1;364.2;364.4;364.41;364.5;364.51;364.9;365;365.1;365.11;365.2;365.5
360.3	Hypotony of eye	sense organs	360.3	H44.4 (1)	360.3;360.30;360.31;360.32;360.33;360.34;360.42		360;360.2;360.3;361;361.1;361.2;362;362.1;362.2;362.21;362.22;362.23;362.26;362.27;362.29;362.3;362.31;362.4;362.5;362.6;362.7;362.8;362.9;363;363.3;363.4;364;364.1;364.2;364.4;364.41;364.5;364.51;364.9;365;365.1;365.11;365.2;365.5
361	Retinal detachments and defects	sense organs	361;361.1;361.2	H33 (0);H33.0 (125);H33.1 (11);H33.2 (55);H33.3 (50);H33.4 (10);H33.5 (4)	361;361.0;361.00;361.01;361.02;361.03;361.04;361.05;361.06;361.07;361.1;361.10;361.11;361.12;361.13;361.14;361.19;361.2;361.3;361.30;361.31;361.32;361.33;361.8;361.81;361.89;361.9	retinal detachment	360;360.2;360.3;361;361.1;361.2;362;362.1;362.2;362.21;362.22;362.23;362.26;362.27;362.29;362.3;362.31;362.4;362.5;362.6;362.7;362.8;362.9;363;363.3;363.4;364;364.1;364.2;364.4;364.41;364.5;364.51;364.9;365;365.1;365.11;365.2;365.5
361.1	Retinal detachment with retinal defect	sense organs	361.1	H33 (0);H33.0 (125)	361.0;361.00;361.01;361.02;361.03;361.04;361.05;361.06;361.07		360;360.2;360.3;361;361.1;361.2;362;362.1;362.2;362.21;362.22;362.23;362.26;362.27;362.29;362.3;362.31;362.4;362.5;362.6;362.7;362.8;362.9;363;363.3;363.4;364;364.1;364.2;364.4;364.41;364.5;364.51;364.9;365;365.1;365.11;365.2;365.5
361.2	Retinoschisis and retinal cysts	sense organs	361.2	H33.1 (11)	361.1;361.10;361.11;361.12;361.13;361.14;361.19		360;360.2;360.3;361;361.1;361.2;362;362.1;362.2;362.21;362.22;362.23;362.26;362.27;362.29;362.3;362.31;362.4;362.5;362.6;362.7;362.8;362.9;363;363.3;363.4;364;364.1;364.2;364.4;364.41;364.5;364.51;364.9;365;365.1;365.11;365.2;365.5
362	Other retinal disorders	sense organs	362;362.1;362.2;362.21;362.22;362.23;362.26;362.27;362.29;362.3;362.31;362.4;362.5;362.6;362.7;362.8;362.9	G45.3 (20);H34 (0);H34.0 (0);H34.1 (2);H34.2 (13);H34.8 (57);H34.9 (0);H35 (0);H35.0 (30);H35.1 (0);H35.2 (7);H35.3 (625);H35.4 (23);H35.5 (17);H35.6 (10);H35.7 (18);H35.8 (80);H35.9 (4);H36 (0)	362;362.1;362.10;362.11;362.12;362.13;362.14;362.15;362.16;362.17;362.18;362.2;362.20;362.21;362.22;362.23;362.24;362.25;362.26;362.27;362.29;362.3;362.30;362.31;362.32;362.33;362.34;362.35;362.36;362.37;362.4;362.40;362.41;362.42;362.43;362.5;362.50;362.51;362.52;362.53;362.54;362.55;362.56;362.57;362.6;362.60;362.61;362.62;362.63;362.64;362.65;362.66;362.7;362.70;362.71;362.72;362.73;362.74;362…	macular degeneration	250;250.1;250.11;250.12;250.13;250.14;250.15;250.2;250.21;250.22;250.23;250.24;250.25;250.3;250.4;250.41;250.42;250.5;250.6;250.7
362.1	Retinopathy of prematurity	sense organs	362.1	H35.1 (0)	362.20;362.21;362.22;362.23;362.24;362.25;362.26;362.27		250;250.1;250.11;250.12;250.13;250.14;250.15;250.2;250.21;250.22;250.23;250.24;250.25;250.3;250.4;250.41;250.42;250.5;250.6;250.7
362.2	Degeneration of macula and posterior pole of retina	sense organs	362.2;362.21;362.22;362.23;362.26;362.27;362.29	H35.3 (633)	362.5;362.50;362.51;362.52;362.53;362.54;362.56;362.57	macular degeneration	250;250.1;250.11;250.12;250.13;250.14;250.15;250.2;250.21;250.22;250.23;250.24;250.25;250.3;250.4;250.41;250.42;250.5;250.6;250.7
362.21	Macular degeneration, dry	sense organs	362.21		362.51		250;250.1;250.11;250.12;250.13;250.14;250.15;250.2;250.21;250.22;250.23;250.24;250.25;250.3;250.4;250.41;250.42;250.5;250.6;250.7
362.22	Macular degeneration, wet	sense organs	362.22		362.52		250;250.1;250.11;250.12;250.13;250.14;250.15;250.2;250.21;250.22;250.23;250.24;250.25;250.3;250.4;250.41;250.42;250.5;250.6;250.7
362.23	Cystoid macular degeneration of retina	sense organs	362.23		362.53;362.54		250;250.1;250.11;250.12;250.13;250.14;250.15;250.2;250.21;250.22;250.23;250.24;250.25;250.3;250.4;250.41;250.42;250.5;250.6;250.7
362.26	Macular puckering of retina	sense organs	362.26		362.56		250;250.1;250.11;250.12;250.13;250.14;250.15;250.2;250.21;250.22;250.23;250.24;250.25;250.3;250.4;250.41;250.42;250.5;250.6;250.7
362.27	Drusen (degenerative) of retina	sense organs	362.27		362.57		250;250.1;250.11;250.12;250.13;250.14;250.15;250.2;250.21;250.22;250.23;250.24;250.25;250.3;250.4;250.41;250.42;250.5;250.6;250.7
362.29	Macular degeneration (senile) of retina NOS	sense organs	362.29	H35.3 (645)	362.50		250;250.1;250.11;250.12;250.13;250.14;250.15;250.2;250.21;250.22;250.23;250.24;250.25;250.3;250.4;250.41;250.42;250.5;250.6;250.7
362.3	Other nondiabetic retinopathy	sense organs	362.3;362.31	H35.2 (7);H35.7 (19)	362.10;362.11;362.12;362.2;362.29;362.4;362.40;362.41;362.42;362.43		250;250.1;250.11;250.12;250.13;250.14;250.15;250.2;250.21;250.22;250.23;250.24;250.25;250.3;250.4;250.41;250.42;250.5;250.6;250.7
362.31	Separation of retinal layers	sense organs	362.31	H35.7 (19)	362.4;362.40;362.41;362.42;362.43		250;250.1;250.11;250.12;250.13;250.14;250.15;250.2;250.21;250.22;250.23;250.24;250.25;250.3;250.4;250.41;250.42;250.5;250.6;250.7
362.4	Retinal vascular changes and abnomalities	sense organs	362.4	G45.3 (20);H34 (0);H34.0 (0);H34.1 (2);H34.2 (13);H34.8 (58);H34.9 (1);H35.0 (31)	362.1;362.13;362.14;362.15;362.16;362.17;362.18;362.3;362.30;362.31;362.32;362.33;362.34;362.35;362.36;362.37		250;250.1;250.11;250.12;250.13;250.14;250.15;250.2;250.21;250.22;250.23;250.24;250.25;250.3;250.4;250.41;250.42;250.5;250.6;250.7
362.5	Toxic maculopathy of retina	sense organs	362.5		362.55		250;250.1;250.11;250.12;250.13;250.14;250.15;250.2;250.21;250.22;250.23;250.24;250.25;250.3;250.4;250.41;250.42;250.5;250.6;250.7
362.6	Peripheral retinal degenerations	sense organs	362.6	H35.4 (23)	362.6;362.60;362.61;362.62;362.63;362.64;362.65;362.66		250;250.1;250.11;250.12;250.13;250.14;250.15;250.2;250.21;250.22;250.23;250.24;250.25;250.3;250.4;250.41;250.42;250.5;250.6;250.7
362.7	Hereditary retinal dystrophies	sense organs	362.7	H35.5 (17);H36 (0)	362.7;362.70;362.71;362.72;362.73;362.74;362.75;362.76;362.77		250;250.1;250.11;250.12;250.13;250.14;250.15;250.2;250.21;250.22;250.23;250.24;250.25;250.3;250.4;250.41;250.42;250.5;250.6;250.7
362.8	Retinal hemorrhage/ischemia	sense organs	362.8	H35.6 (10)	362.81;362.84		250;250.1;250.11;250.12;250.13;250.14;250.15;250.2;250.21;250.22;250.23;250.24;250.25;250.3;250.4;250.41;250.42;250.5;250.6;250.7
362.9	Retinal edema	sense organs	362.9		362.83		250;250.1;250.11;250.12;250.13;250.14;250.15;250.2;250.21;250.22;250.23;250.24;250.25;250.3;250.4;250.41;250.42;250.5;250.6;250.7
363	Chorioretinal inflammations, scars, and other disorders of choroid	sense organs	363;363.3;363.4	H31 (0);H31.0 (22);H31.1 (5);H31.2 (3);H31.3 (1);H31.4 (1);H31.8 (18);H31.9 (1);H32 (0);H32.0 (1);H32.8 (0)	363;363.3;363.30;363.31;363.32;363.33;363.34;363.35;363.4;363.40;363.41;363.42;363.43;363.5;363.50;363.51;363.52;363.53;363.54;363.55;363.56;363.57;363.6;363.61;363.62;363.63;363.7;363.70;363.71;363.72;363.8;363.9		360;360.2;360.3;361;361.1;361.2;362;362.1;362.2;362.21;362.22;362.23;362.26;362.27;362.29;362.3;362.31;362.4;362.5;362.6;362.7;362.8;362.9;363;363.3;363.4;364;364.1;364.2;364.4;364.41;364.5;364.51;364.9;365;365.1;365.11;365.2;365.5
363.3	Chorioretinal scars	sense organs	363.3	H31.0 (22)	363.3;363.30;363.31;363.32;363.33;363.34;363.35		360;360.2;360.3;361;361.1;361.2;362;362.1;362.2;362.21;362.22;362.23;362.26;362.27;362.29;362.3;362.31;362.4;362.5;362.6;362.7;362.8;362.9;363;363.3;363.4;364;364.1;364.2;364.4;364.41;364.5;364.51;364.9;365;365.1;365.11;365.2;365.5
363.4	Choroidal degenerations	sense organs	363.4	H31.1 (5);H31.2 (3)	363.4;363.40;363.41;363.42;363.43;363.5;363.50;363.51;363.52;363.53;363.54;363.55;363.56;363.57		360;360.2;360.3;361;361.1;361.2;362;362.1;362.2;362.21;362.22;362.23;362.26;362.27;362.29;362.3;362.31;362.4;362.5;362.6;362.7;362.8;362.9;363;363.3;363.4;364;364.1;364.2;364.4;364.41;364.5;364.51;364.9;365;365.1;365.11;365.2;365.5
364	Corneal opacity and other disorders of cornea	sense organs	364;364.1;364.2;364.4;364.41;364.5;364.51;364.9	H17 (0);H17.0 (0);H17.1 (0);H17.8 (5);H17.9 (22);H18 (0);H18.0 (8);H18.1 (2);H18.2 (9);H18.3 (5);H18.4 (160);H18.5 (66);H18.6 (9);H18.7 (1);H18.8 (33);H18.9 (3);Z94.7 (14)	371;371.0;371.00;371.01;371.02;371.03;371.04;371.05;371.1;371.10;371.11;371.12;371.13;371.14;371.15;371.16;371.2;371.20;371.21;371.22;371.23;371.3;371.30;371.31;371.32;371.33;371.4;371.40;371.41;371.42;371.43;371.44;371.45;371.46;371.48;371.49;371.5;371.50;371.51;371.52;371.53;371.54;371.55;371.56;371.57;371.58;371.6;371.60;371.61;371.62;371.7;371.70;371.71;371.72;371.73;371.8;371.81;371.82;371.8…		360;360.2;360.3;361;361.1;361.2;362;362.1;362.2;362.21;362.22;362.23;362.26;362.27;362.29;362.3;362.31;362.4;362.5;362.6;362.7;362.8;362.9;363;363.3;363.4;364;364.1;364.2;364.4;364.41;364.5;364.51;364.9;365;365.1;365.11;365.2;365.5
364.1	Corneal opacity	sense organs	364.1	H17 (0);H17.0 (0);H17.1 (0);H17.8 (5);H17.9 (22)	371.00;371.01;371.02;371.03;371.04;371.05		360;360.2;360.3;361;361.1;361.2;362;362.1;362.2;362.21;362.22;362.23;362.26;362.27;362.29;362.3;362.31;362.4;362.5;362.6;362.7;362.8;362.9;363;363.3;363.4;364;364.1;364.2;364.4;364.41;364.5;364.51;364.9;365;365.1;365.11;365.2;365.5
364.2	Corneal edema	sense organs	364.2	H18.1 (2);H18.2 (9)	371.2;371.20;371.21;371.22;371.23		360;360.2;360.3;361;361.1;361.2;362;362.1;362.2;362.21;362.22;362.23;362.26;362.27;362.29;362.3;362.31;362.4;362.5;362.6;362.7;362.8;362.9;363;363.3;363.4;364;364.1;364.2;364.4;364.41;364.5;364.51;364.9;365;365.1;365.11;365.2;365.5
364.4	Corneal degenerations	sense organs	364.4;364.41	H18.4 (160);H18.6 (9)	371.4;371.40;371.41;371.42;371.43;371.44;371.45;371.46;371.48;371.49;371.6;371.60;371.61;371.62		360;360.2;360.3;361;361.1;361.2;362;362.1;362.2;362.21;362.22;362.23;362.26;362.27;362.29;362.3;362.31;362.4;362.5;362.6;362.7;362.8;362.9;363;363.3;363.4;364;364.1;364.2;364.4;364.41;364.5;364.51;364.9;365;365.1;365.11;365.2;365.5
364.41	Keratoconus	sense organs	364.41	H18.6 (9)	371.6;371.60;371.61;371.62		360;360.2;360.3;361;361.1;361.2;362;362.1;362.2;362.21;362.22;362.23;362.26;362.27;362.29;362.3;362.31;362.4;362.5;362.6;362.7;362.8;362.9;363;363.3;363.4;364;364.1;364.2;364.4;364.41;364.5;364.51;364.9;365;365.1;365.11;365.2;365.5
364.5	Corneal dystrophy	sense organs	364.5;364.51	H18.5 (66)	371.5;371.50;371.51;371.52;371.53;371.54;371.55;371.56;371.57;371.58		360;360.2;360.3;361;361.1;361.2;362;362.1;362.2;362.21;362.22;362.23;362.26;362.27;362.29;362.3;362.31;362.4;362.5;362.6;362.7;362.8;362.9;363;363.3;363.4;364;364.1;364.2;364.4;364.41;364.5;364.51;364.9;365;365.1;365.11;365.2;365.5
364.51	Fuchs' dystrophy	sense organs	364.51		371.57		360;360.2;360.3;361;361.1;361.2;362;362.1;362.2;362.21;362.22;362.23;362.26;362.27;362.29;362.3;362.31;362.4;362.5;362.6;362.7;362.8;362.9;363;363.3;363.4;364;364.1;364.2;364.4;364.41;364.5;364.51;364.9;365;365.1;365.11;365.2;365.5
364.9	Cornea replaced by transplant	sense organs	364.9	Z94.7 (14)	V42.5		360;360.2;360.3;361;361.1;361.2;362;362.1;362.2;362.21;362.22;362.23;362.26;362.27;362.29;362.3;362.31;362.4;362.5;362.6;362.7;362.8;362.9;363;363.3;363.4;364;364.1;364.2;364.4;364.41;364.5;364.51;364.9;365;365.1;365.11;365.2;365.5
365	Glaucoma	sense organs	365;365.1;365.11;365.2;365.5	H40 (0);H40.0 (196);H40.1 (151);H40.2 (86);H40.3 (1);H40.4 (2);H40.5 (6);H40.6 (2);H40.8 (4);H40.9 (431);H42 (0);H42.0 (0);H42.8 (0)	365;365.0;365.00;365.01;365.02;365.03;365.04;365.05;365.06;365.1;365.10;365.11;365.12;365.13;365.14;365.15;365.2;365.20;365.21;365.22;365.23;365.24;365.3;365.31;365.32;365.4;365.41;365.42;365.43;365.44;365.5;365.51;365.52;365.59;365.6;365.60;365.61;365.62;365.63;365.64;365.65;365.7;365.70;365.71;365.72;365.73;365.74;365.8;365.81;365.82;365.83;365.89;365.9	glaucoma	360;360.2;360.3;361;361.1;361.2;362;362.1;362.2;362.21;362.22;362.23;362.26;362.27;362.29;362.3;362.31;362.4;362.5;362.6;362.7;362.8;362.9;363;363.3;363.4;364;364.1;364.2;364.4;364.41;364.5;364.51;364.9;365;365.1;365.11;365.2;365.5
365.1	Open-angle glaucoma	sense organs	365.1;365.11	H40.1 (151)	365.01;365.1;365.10;365.11;365.12;365.13;365.14;365.15		360;360.2;360.3;361;361.1;361.2;362;362.1;362.2;362.21;362.22;362.23;362.26;362.27;362.29;362.3;362.31;362.4;362.5;362.6;362.7;362.8;362.9;363;363.3;363.4;364;364.1;364.2;364.4;364.41;364.5;364.51;364.9;365;365.1;365.11;365.2;365.5
365.11	Primary open angle glaucoma	sense organs	365.11	H40.1 (151)	365.11		360;360.2;360.3;361;361.1;361.2;362;362.1;362.2;362.21;362.22;362.23;362.26;362.27;362.29;362.3;362.31;362.4;362.5;362.6;362.7;362.8;362.9;363;363.3;363.4;364;364.1;364.2;364.4;364.41;364.5;364.51;364.9;365;365.1;365.11;365.2;365.5
365.2	Primary angle-closure glaucoma	sense organs	365.2	H40.2 (86)	365.02;365.2;365.20;365.21;365.22;365.23;365.24		360;360.2;360.3;361;361.1;361.2;362;362.1;362.2;362.21;362.22;362.23;362.26;362.27;362.29;362.3;362.31;362.4;362.5;362.6;362.7;362.8;362.9;363;363.3;363.4;364;364.1;364.2;364.4;364.41;364.5;364.51;364.9;365;365.1;365.11;365.2;365.5
365.5	Pseudoexfoliation glaucoma	sense organs	365.5		365.52		360;360.2;360.3;361;361.1;361.2;362;362.1;362.2;362.21;362.22;362.23;362.26;362.27;362.29;362.3;362.31;362.4;362.5;362.6;362.7;362.8;362.9;363;363.3;363.4;364;364.1;364.2;364.4;364.41;364.5;364.51;364.9;365;365.1;365.11;365.2;365.5
366	Cataract	sense organs	366;366.1;366.2;366.3	H25 (0);H25.0 (263);H25.1 (1391);H25.2 (0);H25.8 (550);H25.9 (146);H26 (0);H26.0 (0);H26.1 (2);H26.2 (5);H26.3 (2);H26.4 (207);H26.8 (425);H26.9 (1815);H28.0 (4);H28.1 (0);H28.2 (0);Z96.1 (1131)	366;366.0;366.00;366.01;366.02;366.03;366.04;366.09;366.1;366.10;366.11;366.12;366.13;366.14;366.15;366.16;366.17;366.18;366.19;366.2;366.20;366.21;366.22;366.23;366.3;366.30;366.31;366.32;366.33;366.34;366.4;366.41;366.42;366.43;366.44;366.45;366.46;366.5;366.50;366.51;366.52;366.53;366.8;366.9;998.82;V43.1;V45.61	cataract	366;366.1;366.2;366.3
366.1	Nonsenile Cataract	sense organs	366.1	H26.0 (0)	366.0;366.00;366.01;366.02;366.03;366.04;366.09		366;366.1;366.2;366.3
366.2	Senile cataract	sense organs	366.2	H25 (0);H25.0 (263);H25.1 (1391);H25.2 (0);H25.8 (550);H25.9 (146)	366.1;366.10;366.11;366.12;366.13;366.14;366.15;366.16;366.17;366.18;366.19		366;366.1;366.2;366.3
366.3	Traumatic cataract	sense organs	366.3	H26.1 (2)	366.2;366.20;366.21;366.22;366.23		366;366.1;366.2;366.3
367	Disorders of refraction and accommodation; blindness and low vision	sense organs	367;367.1;367.2;367.4;367.8;367.9	H52 (0);H52.0 (60);H52.1 (345);H52.2 (464);H52.4 (14);H52.6 (2);H52.7 (2);H54 (0);H54.0 (24);H54.1 (1);H54.2 (1);H54.3 (0);H54.4 (49);H54.5 (3);H54.6 (0);H54.7 (0);Z97.3 (38)	367;367.0;367.1;367.2;367.20;367.21;367.22;367.8;367.89;369;369.0;369.00;369.01;369.02;369.03;369.04;369.05;369.06;369.07;369.08;369.1;369.10;369.11;369.12;369.13;369.14;369.15;369.16;369.17;369.18;369.2;369.20;369.21;369.22;369.23;369.24;369.25;369.3;369.4;369.6;369.60;369.61;369.62;369.63;369.64;369.65;369.66;369.67;369.68;369.69;369.7;369.70;369.71;369.72;369.73;369.74;369.75;369.76;369.8;369.…		367;367.1;367.2;367.4;367.8;367.9
367.1	Myopia	sense organs	367.1	H52.1 (345)	367.1		367;367.1;367.2;367.4;367.8;367.9
367.2	Astigmatism	sense organs	367.2	H52.2 (464)	367.2;367.20;367.21;367.22		367;367.1;367.2;367.4;367.8;367.9
367.4	Presbyopia	sense organs	367.4	H52.4 (14)			367;367.1;367.2;367.4;367.8;367.9
367.8	Hypermetropia	sense organs	367.8	H52.0 (60)	367.0		367;367.1;367.2;367.4;367.8;367.9
367.9	Blindness and low vision	sense organs	367.9	H54 (0);H54.0 (24);H54.1 (1);H54.2 (1);H54.3 (0);H54.4 (49);H54.5 (3);H54.6 (0);H54.7 (0)	369;369.0;369.00;369.01;369.02;369.03;369.04;369.05;369.06;369.07;369.08;369.1;369.10;369.11;369.12;369.13;369.14;369.15;369.16;369.17;369.18;369.2;369.20;369.21;369.22;369.23;369.24;369.25;369.3;369.4;369.6;369.60;369.61;369.62;369.63;369.64;369.65;369.66;369.67;369.68;369.69;369.7;369.70;369.71;369.72;369.73;369.74;369.75;369.76;369.8;369.9		367;367.1;367.2;367.4;367.8;367.9
368	Visual disturbances	sense organs	368;368.1;368.2;368.3;368.4;368.5;368.7;368.9;368.91	H52.3 (56);H52.5 (0);H53 (0);H53.0 (96);H53.1 (32);H53.2 (108);H53.3 (3);H53.4 (58);H53.5 (3);H53.6 (0);H53.8 (105);H53.9 (39);R44.1 (28)	367.3;367.31;367.32;367.5;367.51;367.52;367.53;367.81;368;368.0;368.00;368.01;368.02;368.03;368.1;368.10;368.11;368.12;368.13;368.14;368.15;368.16;368.2;368.3;368.30;368.31;368.32;368.33;368.34;368.4;368.40;368.41;368.42;368.43;368.44;368.45;368.46;368.47;368.5;368.51;368.52;368.53;368.54;368.55;368.59;368.6;368.60;368.61;368.62;368.63;368.69;368.8;368.9		368;368.1;368.2;368.3;368.4;368.5;368.7;368.9;368.91
368.1	Amblyopia	sense organs	368.1	H53.0 (96)	368.0;368.00;368.01;368.02;368.03		368;368.1;368.2;368.3;368.4;368.5;368.7;368.9;368.91
368.2	Diplopia and disorders of binocular vision	sense organs	368.2	H53.2 (108);H53.3 (3)	368.2;368.3;368.30;368.31;368.32;368.33;368.34		368;368.1;368.2;368.3;368.4;368.5;368.7;368.9;368.91
368.3	Anisometropia	sense organs	368.3	H52.3 (56)	367.3;367.31;367.32		368;368.1;368.2;368.3;368.4;368.5;368.7;368.9;368.91
368.4	Visual field defects	sense organs	368.4	H53.4 (58)	368.4;368.40;368.41;368.42;368.43;368.44;368.45;368.46;368.47		368;368.1;368.2;368.3;368.4;368.5;368.7;368.9;368.91
368.5	Color vision deficiencies	sense organs	368.5	H53.5 (3)	368.5;368.51;368.52;368.53;368.54;368.55;368.59		368;368.1;368.2;368.3;368.4;368.5;368.7;368.9;368.91
368.7	Disorders of accommodation	sense organs	368.7	H52.5 (0)	367.5;367.51;367.52;367.53		368;368.1;368.2;368.3;368.4;368.5;368.7;368.9;368.91
368.9	Subjective visual disturbances	sense organs	368.9;368.91	H53.1 (32);R44.1 (28)	368.1;368.10;368.11;368.12;368.13;368.14;368.15;368.16		368;368.1;368.2;368.3;368.4;368.5;368.7;368.9;368.91
368.91	Psychophysical visual disturbances	sense organs	368.91		368.16		368;368.1;368.2;368.3;368.4;368.5;368.7;368.9;368.91
369	Infection of the eye	sense organs	369;369.2;369.5	A21.1 (0);A71 (0);A71.0 (0);A71.1 (0);A71.9 (0);A74.0 (0);B00.5 (4);B02.3 (18);B30 (0);B30.0 (0);B30.1 (0);B30.2 (0);B30.3 (0);B30.8 (0);B30.9 (1);B94.0 (0);H03.0 (0);H03.1 (3);H04.3 (4);H05.0 (8);H10 (0);H10.0 (1);H10.1 (1);H10.2 (0);H10.3 (0);H10.5 (0);H10.8 (6);H10.9 (21);H44.1 (2)	021.3;032.81;053.2;053.20;053.21;053.22;053.29;054.4;054.40;054.41;054.42;054.43;054.44;054.49;055.71;076;076.0;076.1;076.9;077;077.0;077.1;077.2;077.3;077.4;077.8;077.9;077.98;077.99;130.1;130.2;139.1;360.13;360.19;364.03;372.0;372.00;372.01;372.02;372.03;372.04;372.05;372.06;372.15;372.2;372.20;372.21;372.22;372.3;372.30;372.39;373.4;373.5;373.6;375.30;375.31;375.32;375.33;375.41;375.42;376.0;3…		369;369.2;369.5;370;370.1;370.2;370.3;370.31;371;371.1;371.2;371.21;371.3;371.33;371.9;372;374;374.1;374.2;374.3;374.6
369.2	Eye infection, viral	sense organs	369.2	B00.5 (4);B02.3 (18);B30 (0);B30.0 (0);B30.1 (0);B30.2 (0);B30.3 (0);B30.8 (0);B30.9 (1)	053.2;053.20;053.21;053.22;053.29;054.4;054.40;054.41;054.42;054.43;054.44;054.49;055.71;077;077.1;077.2;077.3;077.4;077.8;077.9;077.98;077.99		369;369.2;369.5;370;370.1;370.2;370.3;370.31;371;371.1;371.2;371.21;371.3;371.33;371.9;372;374;374.1;374.2;374.3;374.6
369.5	Conjunctivitis, infectious	sense organs	369.5	H10 (0);H10.0 (1);H10.1 (1);H10.2 (0);H10.3 (0);H10.5 (0);H10.8 (6);H10.9 (21)	372.0;372.00;372.01;372.02;372.03;372.04;372.05;372.06;372.15;372.2;372.20;372.21;372.22;372.3;372.30;372.39		369;369.2;369.5;370;370.1;370.2;370.3;370.31;371;371.1;371.2;371.21;371.3;371.33;371.9;372;374;374.1;374.2;374.3;374.6
370	Keratitis	sense organs	370;370.1;370.2;370.3;370.31	H16 (0);H16.0 (12);H16.1 (6);H16.2 (1);H16.3 (3);H16.4 (2);H16.8 (2);H16.9 (2);H19.3 (2)	370;370.0;370.00;370.01;370.02;370.03;370.04;370.05;370.06;370.07;370.2;370.20;370.21;370.22;370.23;370.24;370.3;370.31;370.33;370.34;370.35;370.4;370.40;370.44;370.49;370.5;370.50;370.52;370.54;370.55;370.59;370.6;370.60;370.61;370.62;370.63;370.64;370.8;370.9		369;369.2;369.5;370;370.1;370.2;370.3;370.31;371;371.1;371.2;371.21;371.3;371.33;371.9;372;374;374.1;374.2;374.3;374.6
370.1	Corneal ulcer	sense organs	370.1	H16.0 (12)	370.0;370.00;370.01;370.02;370.03;370.04;370.05;370.06;370.07		369;369.2;369.5;370;370.1;370.2;370.3;370.31;371;371.1;371.2;371.21;371.3;371.33;371.9;372;374;374.1;374.2;374.3;374.6
370.2	Superficial keratitis	sense organs	370.2		370.2;370.20;370.21;370.22;370.23;370.24		369;369.2;369.5;370;370.1;370.2;370.3;370.31;371;371.1;371.2;371.21;371.3;371.33;371.9;372;374;374.1;374.2;374.3;374.6
370.3	Keratoconjunctivitis	sense organs	370.3;370.31	H16.2 (1)	370.3;370.31;370.33;370.34;370.35;370.4;370.40;370.44;370.49		369;369.2;369.5;370;370.1;370.2;370.3;370.31;371;371.1;371.2;371.21;371.3;371.33;371.9;372;374;374.1;374.2;374.3;374.6
370.31	Keratoconjunctivitis sicca	sense organs	370.31		370.33		369;369.2;369.5;370;370.1;370.2;370.3;370.31;371;371.1;371.2;371.21;371.3;371.33;371.9;372;374;374.1;374.2;374.3;374.6
371	Inflammation of the eye	sense organs	371;371.1;371.2;371.21;371.3;371.33;371.9	H00.0 (7);H00.1 (40);H01 (0);H01.0 (77);H01.1 (1);H01.8 (4);H01.9 (2);H05.1 (3);H10.4 (1);H13.8 (0);H20 (0);H20.0 (5);H20.1 (2);H20.2 (0);H20.8 (2);H20.9 (35);H21.5 (15);H22.1 (2);H22.8 (0);H30 (0);H30.0 (1);H30.1 (0);H30.2 (0);H30.8 (0);H30.9 (2);H44.0 (6)	360.0;360.00;360.01;360.02;360.03;360.04;360.1;360.11;360.12;360.14;363.0;363.00;363.01;363.03;363.04;363.05;363.06;363.07;363.08;363.1;363.10;363.11;363.12;363.13;363.14;363.15;363.2;363.20;363.21;363.22;364.0;364.00;364.01;364.02;364.04;364.05;364.1;364.10;364.11;364.2;364.21;364.22;364.23;364.24;364.3;370.32;372;372.1;372.10;372.11;372.12;372.13;372.14;372.31;372.33;373;373.0;373.00;373.01;373…		369;369.2;369.5;370;370.1;370.2;370.3;370.31;371;371.1;371.2;371.21;371.3;371.33;371.9;372;374;374.1;374.2;374.3;374.6
371.1	Uveitis, noninfectious or NOS	sense organs	371.1	H20 (0);H20.0 (5);H20.1 (2);H20.2 (0);H20.8 (2);H20.9 (35);H21.5 (15);H22.1 (2);H22.8 (0);H30 (0);H30.1 (0);H30.2 (0);H30.8 (0);H30.9 (2)	360.11;360.12;363.01;363.03;363.04;363.05;363.06;363.07;363.08;363.1;363.10;363.11;363.12;363.13;363.14;363.15;363.2;363.20;363.21;363.22;364.0;364.00;364.01;364.02;364.04;364.05;364.1;364.10;364.11;364.2;364.21;364.22;364.23;364.24;364.3		369;369.2;369.5;370;370.1;370.2;370.3;370.31;371;371.1;371.2;371.21;371.3;371.33;371.9;372;374;374.1;374.2;374.3;374.6
371.2	Conjunctivitis, noninfectious	sense organs	371.2;371.21	H10.4 (1)	370.32;372.1;372.10;372.11;372.12;372.13;372.14;372.31;372.33		369;369.2;369.5;370;370.1;370.2;370.3;370.31;371;371.1;371.2;371.21;371.3;371.33;371.9;372;374;374.1;374.2;374.3;374.6
371.21	Allergic conjunctivitis	sense organs	371.21		370.32;372.13;372.14		369;369.2;369.5;370;370.1;370.2;370.3;370.31;371;371.1;371.2;371.21;371.3;371.33;371.9;372;374;374.1;374.2;374.3;374.6
371.3	Inflammation of eyelids	sense organs	371.3;371.33	H00.0 (7);H00.1 (40);H01 (0);H01.0 (77);H01.1 (1);H01.8 (4);H01.9 (2)	373;373.0;373.00;373.01;373.02;373.1;373.11;373.12;373.13;373.2;373.3;373.31;373.33;373.8;373.9		369;369.2;369.5;370;370.1;370.2;370.3;370.31;371;371.1;371.2;371.21;371.3;371.33;371.9;372;374;374.1;374.2;374.3;374.6
371.33	Noninfectious dermatoses of eyelid	sense organs	371.33	H01.1 (1)	373.3;373.31;373.33		369;369.2;369.5;370;370.1;370.2;370.3;370.31;371;371.1;371.2;371.21;371.3;371.33;371.9;372;374;374.1;374.2;374.3;374.6
371.9	Chronic inflammatory disorders of orbit	sense organs	371.9	H05.1 (3)	376.1;376.10;376.11;376.12		369;369.2;369.5;370;370.1;370.2;370.3;370.31;371;371.1;371.2;371.21;371.3;371.33;371.9;372;374;374.1;374.2;374.3;374.6
372	Disorders of conjunctiva	sense organs	372	H11 (0);H11.0 (19);H11.1 (3);H11.2 (3);H11.3 (26);H11.4 (19);H11.8 (4);H11.9 (9);H13.8 (0)	372.34;372.4;372.40;372.41;372.42;372.43;372.44;372.45;372.5;372.50;372.51;372.52;372.53;372.54;372.55;372.56;372.6;372.61;372.62;372.63;372.64;372.7;372.71;372.72;372.73;372.74;372.75;372.8;372.81;372.89;372.9		369;369.2;369.5;370;370.1;370.2;370.3;370.31;371;371.1;371.2;371.21;371.3;371.33;371.9;372;374;374.1;374.2;374.3;374.6
374	Other disorders of eyelids	sense organs	374;374.1;374.2;374.3;374.6	H02 (0);H02.0 (70);H02.1 (58);H02.2 (2);H02.3 (39);H02.4 (108);H02.5 (12);H02.6 (2);H02.7 (1);H02.8 (93);H02.9 (38);H03.8 (0)	374;374.0;374.00;374.01;374.02;374.03;374.04;374.05;374.1;374.10;374.11;374.12;374.13;374.14;374.2;374.20;374.21;374.22;374.23;374.3;374.30;374.31;374.32;374.33;374.34;374.4;374.41;374.43;374.44;374.45;374.46;374.5;374.50;374.51;374.52;374.54;374.55;374.56;374.8;374.81;374.82;374.83;374.84;374.85;374.87;374.89;374.9	eye/eyelid problem	369;369.2;369.5;370;370.1;370.2;370.3;370.31;371;371.1;371.2;371.21;371.3;371.33;371.9;372;374;374.1;374.2;374.3;374.6
374.1	Ectropion or entropion	sense organs	374.1	H02.0 (70);H02.1 (58)	374.0;374.00;374.01;374.02;374.03;374.04;374.05;374.1;374.10;374.11;374.12;374.13;374.14		369;369.2;369.5;370;370.1;370.2;370.3;370.31;371;371.1;371.2;371.21;371.3;371.33;371.9;372;374;374.1;374.2;374.3;374.6
374.2	Lagophthalmos	sense organs	374.2	H02.2 (2)	374.2;374.20;374.21;374.22;374.23		369;369.2;369.5;370;370.1;370.2;370.3;370.31;371;371.1;371.2;371.21;371.3;371.33;371.9;372;374;374.1;374.2;374.3;374.6
374.3	Ptosis of eyelid	sense organs	374.3	H02.3 (39);H02.4 (108)	374.3;374.30;374.31;374.32;374.33;374.34		369;369.2;369.5;370;370.1;370.2;370.3;370.31;371;371.1;371.2;371.21;371.3;371.33;371.9;372;374;374.1;374.2;374.3;374.6
374.6	Dermatochalasis	sense organs	374.6		374.87		369;369.2;369.5;370;370.1;370.2;370.3;370.31;371;371.1;371.2;371.21;371.3;371.33;371.9;372;374;374.1;374.2;374.3;374.6
375	Disorders of lacrimal system	sense organs	375;375.1;375.2	H04 (0);H04.0 (1);H04.1 (113);H04.2 (68);H04.3 (4);H04.4 (4);H04.5 (55);H04.6 (0);H04.8 (4);H04.9 (3)	375;375.0;375.00;375.02;375.03;375.1;375.11;375.12;375.13;375.14;375.15;375.16;375.2;375.20;375.21;375.22;375.3;375.4;375.43;375.5;375.51;375.52;375.53;375.54;375.55;375.56;375.57;375.6;375.61;375.69;375.8;375.81;375.89;375.9	dry eyes	375;375.1;375.2;376;377;377.1;377.3;378;378.1;378.2;378.5;379;379.1;379.2;379.3;379.4;379.5;379.51;379.9
375.1	Dry eyes	sense organs	375.1		375.15	dry eyes	375;375.1;375.2;376;377;377.1;377.3;378;378.1;378.2;378.5;379;379.1;379.2;379.3;379.4;379.5;379.51;379.9
375.2	Epiphora	sense organs	375.2	H04.2 (68)	375.2;375.20;375.21;375.22		375;375.1;375.2;376;377;377.1;377.3;378;378.1;378.2;378.5;379;379.1;379.2;379.3;379.4;379.5;379.51;379.9
376	Disorders of the orbit	sense organs	376	H05 (0);H05.3 (0);H05.4 (1);H05.8 (4);H05.9 (3);Q75.2 (0)	376;376.36;376.4;376.40;376.41;376.42;376.43;376.44;376.45;376.46;376.47;376.5;376.50;376.51;376.52;376.8;376.81;376.82;376.89;376.9		375;375.1;375.2;376;377;377.1;377.3;378;378.1;378.2;378.5;379;379.1;379.2;379.3;379.4;379.5;379.51;379.9
377	Disorders of optic nerve and visual pathways	sense organs	377;377.1;377.3	H46 (9);H47.0 (9);H47.1 (3);H47.2 (10);H47.3 (24);H47.4 (2);H47.5 (0);H47.6 (0);H47.7 (0)	377;377.0;377.00;377.01;377.02;377.03;377.04;377.1;377.10;377.11;377.12;377.13;377.14;377.15;377.16;377.2;377.21;377.22;377.23;377.24;377.3;377.30;377.31;377.32;377.33;377.34;377.39;377.4;377.41;377.42;377.43;377.49;377.5;377.51;377.52;377.53;377.54;377.6;377.61;377.62;377.63;377.7;377.71;377.72;377.73;377.75;377.9	optic neuritis	375;375.1;375.2;376;377;377.1;377.3;378;378.1;378.2;378.5;379;379.1;379.2;379.3;379.4;379.5;379.51;379.9
377.1	Optic atrophy	sense organs	377.1	H47.2 (10)	377.1;377.10;377.11;377.12;377.13;377.14;377.15;377.16		375;375.1;375.2;376;377;377.1;377.3;378;378.1;378.2;378.5;379;379.1;379.2;379.3;379.4;379.5;379.51;379.9
377.3	Optic neuritis/neuropathy	sense organs	377.3	H46 (9);H47.0 (9)	377.3;377.30;377.31;377.32;377.33;377.34;377.39;377.4;377.41;377.42;377.43;377.49	optic neuritis	375;375.1;375.2;376;377;377.1;377.3;378;378.1;378.2;378.5;379;379.1;379.2;379.3;379.4;379.5;379.51;379.9
378	Strabismus and other disorders of binocular eye movements	sense organs	378;378.1;378.2;378.5	H49 (0);H49.0 (9);H49.1 (8);H49.2 (13);H49.3 (0);H49.4 (4);H49.8 (1);H49.9 (4);H50.0 (13);H50.1 (9);H50.2 (6);H50.3 (1);H50.4 (0);H50.5 (8);H50.6 (0);H50.8 (1);H50.9 (18);H51 (0);H51.0 (0);H51.1 (1);H51.2 (3);H51.8 (1);H51.9 (0);H55 (33)	378;378.0;378.00;378.01;378.02;378.03;378.04;378.05;378.06;378.07;378.08;378.1;378.10;378.11;378.12;378.13;378.14;378.15;378.16;378.17;378.18;378.2;378.20;378.21;378.22;378.23;378.24;378.3;378.30;378.31;378.32;378.33;378.34;378.35;378.4;378.40;378.41;378.42;378.43;378.44;378.45;378.5;378.50;378.51;378.52;378.53;378.54;378.55;378.56;378.6;378.60;378.61;378.62;378.63;378.7;378.71;378.72;378.73;378.…		375;375.1;375.2;376;377;377.1;377.3;378;378.1;378.2;378.5;379;379.1;379.2;379.3;379.4;379.5;379.51;379.9
378.1	Strabismus (not specified as paralytic)	sense organs	378.1	H50.0 (13);H50.1 (9);H50.2 (6);H50.3 (1);H50.4 (0);H50.5 (8);H50.6 (0);H50.9 (18)	378.0;378.00;378.01;378.02;378.03;378.04;378.05;378.06;378.07;378.08;378.1;378.10;378.11;378.12;378.13;378.14;378.15;378.16;378.17;378.18;378.2;378.20;378.21;378.22;378.23;378.24;378.3;378.30;378.31;378.32;378.33;378.34;378.35;378.4;378.40;378.41;378.42;378.43;378.44;378.45;378.6;378.60;378.61;378.62;378.63;378.7		375;375.1;375.2;376;377;377.1;377.3;378;378.1;378.2;378.5;379;379.1;379.2;379.3;379.4;379.5;379.51;379.9
378.2	Nystagmus and other irregular eye movements	sense organs	378.2	H55 (33)	379.5;379.50;379.51;379.52;379.53;379.54;379.55;379.56;379.57;379.58;379.59		375;375.1;375.2;376;377;377.1;377.3;378;378.1;378.2;378.5;379;379.1;379.2;379.3;379.4;379.5;379.51;379.9
378.5	Paralytic strabismus	sense organs	378.5	H49 (0);H49.0 (9);H49.1 (8);H49.2 (13);H49.3 (0);H49.8 (1);H49.9 (4)	378.5;378.50;378.51;378.52;378.53;378.54;378.55;378.56		375;375.1;375.2;376;377;377.1;377.3;378;378.1;378.2;378.5;379;379.1;379.2;379.3;379.4;379.5;379.51;379.9
379	Other disorders of eye	sense organs	379;379.1;379.2;379.3;379.4;379.5;379.51;379.9	H15 (0);H15.0 (2);H15.1 (2);H15.8 (4);H15.9 (0);H19.2 (5);H21 (0);H21.0 (6);H21.1 (3);H21.2 (6);H21.3 (0);H21.4 (0);H21.5 (17);H21.8 (43);H21.9 (2);H22 (0);H22.1 (2);H22.8 (0);H25.8 (572);H27 (0);H27.0 (15);H27.1 (5);H27.8 (10);H27.9 (0);H28.8 (0);H43 (0);H43.0 (2);H43.1 (45);H43.2 (9);H43.3 (66);H43.8 (193);H43.9 (1);H45.0 (0);H57.0 (25);H57.1 (13);H57.8 (18);H57.9 (10)	364;364.4;364.41;364.42;364.5;364.51;364.52;364.53;364.54;364.55;364.56;364.57;364.59;364.6;364.60;364.61;364.62;364.63;364.64;364.7;364.70;364.71;364.72;364.73;364.74;364.75;364.76;364.77;364.8;364.81;364.82;364.89;364.9;375.01;379;379.0;379.00;379.01;379.02;379.03;379.04;379.05;379.06;379.07;379.09;379.1;379.11;379.12;379.13;379.14;379.15;379.16;379.19;379.2;379.21;379.22;379.23;379.24;379.25;3…		375;375.1;375.2;376;377;377.1;377.3;378;378.1;378.2;378.5;379;379.1;379.2;379.3;379.4;379.5;379.51;379.9
379.1	Scleritis and episcleritis	sense organs	379.1	H15.0 (2);H15.1 (2)	379.0;379.00;379.01;379.02;379.03;379.04;379.05;379.06;379.07;379.09		375;375.1;375.2;376;377;377.1;377.3;378;378.1;378.2;378.5;379;379.1;379.2;379.3;379.4;379.5;379.51;379.9
379.2	Disorders of vitreous body	sense organs	379.2	H43 (0);H43.0 (2);H43.1 (45);H43.2 (9);H43.3 (66);H43.8 (193);H43.9 (1);H45.0 (0)	379.2;379.21;379.22;379.23;379.24;379.25;379.26;379.27;379.29		375;375.1;375.2;376;377;377.1;377.3;378;378.1;378.2;378.5;379;379.1;379.2;379.3;379.4;379.5;379.51;379.9
379.3	Aphakia and other disorders of lens	sense organs	379.3	H25.8 (572);H27 (0);H27.0 (15);H27.1 (5);H27.8 (10);H27.9 (0);H28.8 (0)	379.3;379.31;379.32;379.33;379.34;379.39		375;375.1;375.2;376;377;377.1;377.3;378;378.1;378.2;378.5;379;379.1;379.2;379.3;379.4;379.5;379.51;379.9
379.4	Anomalies of pupillary function	sense organs	379.4	H57.0 (25)	379.4;379.40;379.41;379.42;379.43;379.45;379.46;379.49		375;375.1;375.2;376;377;377.1;377.3;378;378.1;378.2;378.5;379;379.1;379.2;379.3;379.4;379.5;379.51;379.9
379.5	Disorders of iris and ciliary body	sense organs	379.5;379.51	H21 (0);H21.0 (6);H21.1 (3);H21.2 (6);H21.3 (0);H21.4 (0);H21.5 (17);H21.8 (43);H21.9 (2);H22 (0);H22.1 (2);H22.8 (0)	364;364.4;364.41;364.42;364.5;364.51;364.52;364.53;364.54;364.55;364.56;364.57;364.59;364.6;364.60;364.61;364.62;364.63;364.64;364.7;364.70;364.71;364.72;364.73;364.74;364.75;364.76;364.77;364.8;364.81;364.82;364.89;364.9		375;375.1;375.2;376;377;377.1;377.3;378;378.1;378.2;378.5;379;379.1;379.2;379.3;379.4;379.5;379.51;379.9
379.51	Pigmentary iris degeneration	sense organs	379.51		364.53		375;375.1;375.2;376;377;377.1;377.3;378;378.1;378.2;378.5;379;379.1;379.2;379.3;379.4;379.5;379.51;379.9
379.9	Pain, swelling or discharge of eye	sense organs	379.9	H57.1 (13)	379.91;379.92;379.93		375;375.1;375.2;376;377;377.1;377.3;378;378.1;378.2;378.5;379;379.1;379.2;379.3;379.4;379.5;379.51;379.9
380	Disorders of external ear	sense organs	380;380.1;380.4	H60 (0);H60.0 (1);H60.1 (11);H60.2 (3);H60.3 (5);H60.5 (1);H60.8 (1);H60.9 (22);H61 (0);H61.0 (23);H61.1 (1);H61.2 (28);H61.3 (3);H61.8 (0);H61.9 (5);H62 (0);H62.0 (0);H62.1 (0);H62.4 (0);H62.8 (0)	380;380.0;380.00;380.01;380.02;380.03;380.1;380.10;380.11;380.12;380.13;380.14;380.15;380.16;380.2;380.22;380.23;380.3;380.30;380.31;380.32;380.39;380.4;380.5;380.50;380.51;380.52;380.53;380.8;380.81;380.89;380.9		380;380.1;380.4
380.1	Otitis externa	sense organs	380.1	H60 (0);H60.0 (1);H60.1 (11);H60.2 (3);H60.3 (5);H60.5 (1);H60.8 (1);H60.9 (22);H62 (0);H62.0 (0);H62.1 (0);H62.4 (0);H62.8 (0)	380.1;380.10;380.11;380.12;380.13;380.14;380.15;380.16;380.2;380.22;380.23		380;380.1;380.4
380.4	Impacted cerumen	sense organs	380.4	H61.2 (28)	380.4		380;380.1;380.4
381	Otitis media and Eustachian tube disorders	sense organs	381;381.1;381.11;381.2;381.3;381.9	B05.3 (0);H65 (0);H65.0 (0);H65.1 (1);H65.2 (0);H65.3 (9);H65.4 (2);H65.9 (8);H66 (0);H66.0 (1);H66.1 (0);H66.2 (0);H66.3 (2);H66.4 (2);H66.9 (22);H67 (0);H67.1 (0);H67.8 (0);H68 (0);H68.0 (0);H68.1 (1);H69 (0);H69.0 (1);H69.8 (3);H69.9 (4);H70 (0);H70.0 (0);H70.1 (1);H70.2 (0);H70.8 (0);H70.9 (1);H75 (0);H75.0 (0);H75.8 (0);H92.1 (2);H92.2 (3);H95.1 (0)	055.2;381;381.0;381.00;381.01;381.02;381.03;381.04;381.05;381.06;381.1;381.10;381.19;381.2;381.20;381.29;381.3;381.4;381.5;381.50;381.51;381.52;381.6;381.60;381.61;381.62;381.63;381.7;381.8;381.81;381.89;381.9;382;382.0;382.00;382.01;382.02;382.1;382.2;382.3;382.4;382.9;383;383.0;383.00;383.01;383.02;383.1;383.2;383.20;383.21;383.22;383.3;383.30;383.31;383.33;383.8;383.81;383.89;383.9;388.6;388.6…		381;381.1;381.11;381.2;381.3;381.9;382;383;384;384.1;384.4;385;385.3;385.5
381.1	Otitis media	sense organs	381.1;381.11	B05.3 (0);H65 (0);H65.0 (0);H65.1 (1);H65.2 (0);H65.3 (9);H65.4 (2);H65.9 (8);H66 (0);H66.0 (1);H66.1 (0);H66.2 (0);H66.3 (2);H66.4 (2);H66.9 (22);H67 (0);H67.1 (0);H67.8 (0)	055.2;381.0;381.00;381.01;381.02;381.03;381.04;381.05;381.06;381.1;381.10;381.19;381.2;381.20;381.29;381.3;381.4;382;382.0;382.00;382.01;382.02;382.1;382.2;382.3;382.4;382.9		381;381.1;381.11;381.2;381.3;381.9;382;383;384;384.1;384.4;385;385.3;385.5
381.11	Suppurative and unspecified otitis media	sense organs	381.11	H66 (0);H66.0 (1);H66.1 (0);H66.2 (0);H66.3 (2);H66.4 (2);H66.9 (22);H67 (0)	382;382.0;382.00;382.01;382.02;382.1;382.2;382.3;382.4;382.9		381;381.1;381.11;381.2;381.3;381.9;382;383;384;384.1;384.4;385;385.3;385.5
381.2	Eustachian tube disorders	sense organs	381.2	H68 (0);H68.0 (0);H68.1 (1);H69 (0);H69.0 (1);H69.8 (3);H69.9 (4)	381.5;381.50;381.51;381.52;381.6;381.60;381.61;381.62;381.63;381.7;381.8;381.81;381.89;381.9		381;381.1;381.11;381.2;381.3;381.9;382;383;384;384.1;384.4;385;385.3;385.5
381.3	Mastoiditis & related conditions	sense organs	381.3	H70 (0);H70.0 (0);H70.1 (1);H70.2 (0);H70.8 (0);H70.9 (1);H75 (0);H75.0 (0);H75.8 (0);H95.1 (0)	383;383.0;383.00;383.01;383.02;383.1;383.2;383.20;383.21;383.22;383.3;383.30;383.31;383.33;383.8;383.81;383.89;383.9		381;381.1;381.11;381.2;381.3;381.9;382;383;384;384.1;384.4;385;385.3;385.5
381.9	Otorrhea	sense organs	381.9	H92.1 (2);H92.2 (3)	388.6;388.60;388.61;388.69		381;381.1;381.11;381.2;381.3;381.9;382;383;384;384.1;384.4;385;385.3;385.5
382	Otalgia	sense organs	382	H92.0 (18)	388.7;388.70;388.71;388.72		381;381.1;381.11;381.2;381.3;381.9;382;383;384;384.1;384.4;385;385.3;385.5
383	Otosclerosis	sense organs	383	H80 (0);H80.0 (1);H80.1 (0);H80.2 (0);H80.8 (0);H80.9 (7)	387;387.0;387.1;387.2;387.8;387.9		381;381.1;381.11;381.2;381.3;381.9;382;383;384;384.1;384.4;385;385.3;385.5
384	Other disorders of tympanic membrane	sense organs	384;384.1;384.4	H72 (0);H72.0 (4);H72.1 (1);H72.2 (0);H72.8 (2);H72.9 (17);H73 (0);H73.0 (0);H73.1 (0);H73.8 (2);H73.9 (0)	384;384.0;384.00;384.01;384.09;384.1;384.2;384.20;384.21;384.22;384.23;384.24;384.25;384.8;384.81;384.82;384.9		381;381.1;381.11;381.2;381.3;381.9;382;383;384;384.1;384.4;385;385.3;385.5
384.1	Myringitis	sense organs	384.1	H73.0 (0);H73.1 (0)	384.0;384.00;384.01;384.09;384.1		381;381.1;381.11;381.2;381.3;381.9;382;383;384;384.1;384.4;385;385.3;385.5
384.4	Perforation of tympanic membrane	sense organs	384.4	H72 (0);H72.0 (4);H72.1 (1);H72.2 (0);H72.8 (2);H72.9 (17)	384.2;384.20;384.21;384.22;384.23;384.24;384.25		381;381.1;381.11;381.2;381.3;381.9;382;383;384;384.1;384.4;385;385.3;385.5
385	Other disorders of middle ear and mastoid	sense organs	385;385.3;385.5	H60.4 (2);H71 (5);H74 (0);H74.0 (1);H74.1 (0);H74.2 (0);H74.3 (1);H74.4 (1);H74.8 (5);H74.9 (1);H95.0 (2);H95.8 (2)	380.21;383.32;385;385.0;385.00;385.01;385.02;385.03;385.09;385.1;385.10;385.11;385.12;385.13;385.19;385.2;385.21;385.22;385.23;385.24;385.3;385.30;385.31;385.32;385.33;385.35;385.8;385.82;385.89;385.9		381;381.1;381.11;381.2;381.3;381.9;382;383;384;384.1;384.4;385;385.3;385.5
385.3	Cholesteatoma	sense organs	385.3	H60.4 (2);H71 (5);H74.4 (1);H95.0 (2)	380.21;383.32;385.3;385.30;385.31;385.32;385.33;385.35;385.82		381;381.1;381.11;381.2;381.3;381.9;382;383;384;384.1;384.4;385;385.3;385.5
385.5	Tympanosclerosis and middle ear disease related to otitis media	sense organs	385.5	H74.0 (1);H74.1 (0);H74.2 (0);H74.3 (1);H95.8 (2)	385.0;385.00;385.01;385.02;385.03;385.09;385.1;385.10;385.11;385.12;385.13;385.19;385.2;385.21;385.22;385.23;385.24		381;381.1;381.11;381.2;381.3;381.9;382;383;384;384.1;384.4;385;385.3;385.5
386	Vertiginous syndromes and other disorders of vestibular system	sense organs	386;386.1;386.2;386.21;386.3;386.9	A88.1 (0);H81 (0);H81.0 (38);H81.1 (92);H81.2 (13);H81.3 (2);H81.4 (1);H81.9 (4);H82 (0);H83.0 (52);H83.1 (0);H83.2 (0);H83.9 (0);R42 (582)	386;386.0;386.00;386.01;386.02;386.03;386.04;386.1;386.10;386.11;386.12;386.19;386.2;386.3;386.30;386.31;386.32;386.33;386.34;386.35;386.4;386.40;386.41;386.42;386.43;386.48;386.5;386.50;386.51;386.52;386.53;386.54;386.55;386.56;386.58;386.8;386.9;780.4	ear/vestibular disorder;labyrinthitis;meniere's disease;vertigo	386;386.1;386.2;386.21;386.3;386.9
386.1	Meniere's disease	sense organs	386.1	H81.0 (38)	386.0;386.00;386.01;386.02;386.03;386.04	meniere's disease	386;386.1;386.2;386.21;386.3;386.9
386.2	Peripheral or central vertigo	sense organs	386.2;386.21	A88.1 (0);H81.1 (92);H81.2 (13);H81.3 (2);H81.4 (1)	386.1;386.10;386.11;386.12;386.19;386.2		386;386.1;386.2;386.21;386.3;386.9
386.21	Central origin vertigo	sense organs	386.21	H81.4 (1)	386.2		386;386.1;386.2;386.21;386.3;386.9
386.3	Labyrinthitis	sense organs	386.3	H82 (0);H83.0 (52);H83.1 (0);H83.2 (0)	386.3;386.30;386.31;386.32;386.33;386.34;386.35;386.4;386.40;386.41;386.42;386.43;386.48;386.5;386.50;386.51;386.52;386.53;386.54;386.55;386.56;386.58;386.8	labyrinthitis	386;386.1;386.2;386.21;386.3;386.9
386.9	Dizziness and giddiness (Light-headedness and vertigo)	sense organs	386.9	R42 (582)	780.4	vertigo	386;386.1;386.2;386.21;386.3;386.9
388	Other disorders of ear	sense organs	388	H93.8 (0);H93.9 (1);H94.8 (0);H95.8 (2);H95.9 (0)	388;388.8;388.9;V41.3		388;389;389.1;389.2;389.3;389.4;389.5
389	Hearing loss	sense organs	389;389.1;389.2;389.3;389.4;389.5	H83.3 (0);H90 (0);H90.0 (5);H90.1 (4);H90.2 (18);H90.3 (70);H90.4 (14);H90.5 (74);H90.6 (6);H90.7 (3);H90.8 (7);H91.0 (1);H91.1 (35);H91.2 (0);H91.3 (1);H91.8 (4);H91.9 (738);H93.0 (0);H93.1 (90);H93.2 (1);H93.3 (2);H94.0 (0);Z46.1 (0);Z97.4 (190)	388.0;388.00;388.01;388.02;388.1;388.10;388.12;388.2;388.3;388.30;388.31;388.32;388.4;388.40;388.41;388.42;388.43;388.44;388.45;388.5;389;389.0;389.00;389.01;389.02;389.03;389.04;389.05;389.06;389.08;389.1;389.10;389.11;389.12;389.13;389.14;389.15;389.16;389.17;389.18;389.2;389.20;389.21;389.22;389.7;389.8;389.9;794.15;V41.2;V49.85;V53.2	tinnitus / tiniitis	388;389;389.1;389.2;389.3;389.4;389.5
389.1	Sensorineural hearing loss	sense organs	389.1	H90.3 (70);H90.4 (14);H90.5 (74)	389.1;389.10;389.11;389.12;389.13;389.14;389.15;389.16;389.17;389.18		388;389;389.1;389.2;389.3;389.4;389.5
389.2	Conductive hearing loss	sense organs	389.2	H90.0 (5);H90.1 (4);H90.2 (18)	389.0;389.00;389.01;389.02;389.03;389.04;389.05;389.06;389.08		388;389;389.1;389.2;389.3;389.4;389.5
389.3	Degenerative and vascular disorders of ear	sense organs	389.3	H83.3 (0);H91.1 (35);H93.0 (0)	388.0;388.00;388.01;388.02;388.1;388.10;388.12		388;389;389.1;389.2;389.3;389.4;389.5
389.4	Tinnitus	sense organs	389.4	H93.1 (90)	388.3;388.30;388.31;388.32	tinnitus / tiniitis	388;389;389.1;389.2;389.3;389.4;389.5
389.5	Disorders of acoustic nerve	sense organs	389.5	H93.2 (1);H93.3 (2);H94.0 (0)	388.4;388.40;388.41;388.42;388.43;388.44;388.45;388.5;794.15		388;389;389.1;389.2;389.3;389.4;389.5
394	Rheumatic disease of the heart valves	circulatory system	394;394.1;394.2;394.3;394.4;394.7	I01 (0);I01.8 (0);I01.9 (0);I02.0 (0);I05 (0);I05.0 (4);I05.1 (3);I05.2 (3);I05.8 (0);I05.9 (14);I06 (0);I06.0 (0);I06.1 (0);I06.2 (0);I06.8 (0);I06.9 (0);I07 (0);I07.0 (1);I07.1 (81);I07.2 (0);I07.8 (1);I07.9 (0);I08.0 (107);I08.1 (231);I08.2 (29);I08.3 (129);I08.8 (40);I08.9 (2);I09 (0);I09.1 (0);I09.8 (0);I09.9 (0);I34.0 (358);I34.1 (65);I35.1 (110);I35.2 (48);I35.8 (24);I35.9 (20)	391.8;391.9;392.0;394;394.0;394.1;394.2;394.9;395;395.0;395.1;395.2;395.9;396;396.0;396.1;396.2;396.3;396.8;396.9;397;397.0;397.1;397.9;398;398.9;398.90;398.99	aortic valve disease;mitral valve disease	394;394.1;394.2;394.3;394.4;394.7;395;395.1;395.2;395.3;395.4;395.6;396
394.1	Mitral valve stenosis and aortic valve stenosis	circulatory system	394.1		396;396.0;396.1;396.2;396.3;396.8		394;394.1;394.2;394.3;394.4;394.7;395;395.1;395.2;395.3;395.4;395.6;396
394.2	Mitral valve disease	circulatory system	394.2	I05 (0);I05.0 (4);I05.1 (3);I05.2 (3);I05.8 (0);I05.9 (14);I08.1 (231);I34.0 (358);I34.1 (65)	394;394.0;394.1;394.2;394.9	mitral valve disease	394;394.1;394.2;394.3;394.4;394.7;395;395.1;395.2;395.3;395.4;395.6;396
394.3	Aortic valve disease	circulatory system	394.3	I06.0 (0);I06.1 (0);I06.2 (0);I08.2 (29);I35.1 (110);I35.2 (48);I35.8 (24);I35.9 (20)	395;395.0;395.1;395.2	aortic valve disease	394;394.1;394.2;394.3;394.4;394.7;395;395.1;395.2;395.3;395.4;395.6;396
394.4	Acute rheumatic heart disease	circulatory system	394.4	I01 (0);I01.8 (0);I01.9 (0);I02.0 (0);I09 (0);I09.9 (0)	391.8;391.9;392.0;398;398.9;398.90;398.99		394;394.1;394.2;394.3;394.4;394.7;395;395.1;395.2;395.3;395.4;395.6;396
394.7	Disease of tricuspid valve	circulatory system	394.7	I07 (0);I07.0 (1);I07.1 (81);I07.2 (0);I07.8 (1);I07.9 (0);I08.1 (231);I08.2 (29)	397.0		394;394.1;394.2;394.3;394.4;394.7;395;395.1;395.2;395.3;395.4;395.6;396
395	Heart valve disorders	circulatory system	395;395.1;395.2;395.3;395.4;395.6	I08.1 (231);I08.2 (29);I34 (0);I34.0 (358);I34.1 (65);I34.2 (2);I34.8 (2);I34.9 (2);I35 (0);I35.9 (20);I36 (0);I36.0 (0);I36.1 (42);I36.2 (0);I36.8 (0);I36.9 (0);I37 (0);I37.0 (1);I37.1 (49);I37.2 (0);I37.9 (0);I39 (0);Z95.2 (46);Z95.3 (38);Z95.4 (87)	424;424.0;424.1;424.2;424.3;424.91;V42.2;V43.3	heart valve problem/heart murmur	394;394.1;394.2;394.3;394.4;394.7;395;395.1;395.2;395.3;395.4;395.6;396
395.1	Nonrheumatic mitral valve disorders	circulatory system	395.1	I08.1 (231);I34 (0);I34.0 (358);I34.1 (65);I34.2 (2);I34.8 (2);I34.9 (2)	424.0		394;394.1;394.2;394.3;394.4;394.7;395;395.1;395.2;395.3;395.4;395.6;396
395.2	Nonrheumatic aortic valve disorders	circulatory system	395.2	I08.2 (29);I35 (0);I35.9 (20)	424.1		394;394.1;394.2;394.3;394.4;394.7;395;395.1;395.2;395.3;395.4;395.6;396
395.3	Nonrheumatic tricuspid valve disorders	circulatory system	395.3	I36 (0);I36.0 (0);I36.1 (42);I36.2 (0);I36.8 (0);I36.9 (0)	424.2		394;394.1;394.2;394.3;394.4;394.7;395;395.1;395.2;395.3;395.4;395.6;396
395.4	Nonrheumatic pulmonary valve disorders	circulatory system	395.4	I37 (0);I37.0 (1);I37.1 (49);I37.2 (0);I37.9 (0)	424.3		394;394.1;394.2;394.3;394.4;394.7;395;395.1;395.2;395.3;395.4;395.6;396
395.6	Heart valve replaced	circulatory system	395.6	Z95.2 (46);Z95.3 (38);Z95.4 (87)	V42.2;V43.3		394;394.1;394.2;394.3;394.4;394.7;395;395.1;395.2;395.3;395.4;395.6;396
396	Abnormal heart sounds	circulatory system	396	R00 (0);R01 (0);R01.0 (2);R01.1 (172);R01.2 (4)	785.2;785.3		394;394.1;394.2;394.3;394.4;394.7;395;395.1;395.2;395.3;395.4;395.6;396
401	Hypertension	circulatory system	401;401.1;401.2;401.21;401.22;401.3	I10 (4040);I11 (0);I11.0 (1);I11.9 (1);I12 (0);I12.0 (4);I12.9 (1);I13 (0);I13.0 (0);I13.1 (0);I13.2 (0);I13.9 (0);I15 (0);I15.0 (0);I15.1 (2);I15.2 (1);I15.8 (0);I15.9 (2);I67.4 (1)	401;401.0;401.1;401.9;402;402.0;402.00;402.01;402.1;402.10;402.11;402.9;402.90;402.91;403;403.0;403.00;403.01;403.1;403.10;403.11;403.9;403.90;403.91;404;404.0;404.00;404.01;404.02;404.03;404.1;404.10;404.11;404.12;404.13;404.9;404.90;404.91;404.92;404.93;405;405.0;405.01;405.09;405.1;405.11;405.19;405.9;405.91;405.99;437.2;997.91	essential hypertension;hypertension	401;401.1;401.2;401.21;401.22;401.3;402
401.1	Essential hypertension	circulatory system	401.1	I10 (4040)	401;401.1;401.9	essential hypertension	401;401.1;401.2;401.21;401.22;401.3;402
401.2	Hypertensive heart and/or renal disease	circulatory system	401.2;401.21;401.22	I11 (0);I11.0 (1);I11.9 (1);I12 (0);I12.0 (4);I12.9 (1);I13 (0);I13.0 (0);I13.1 (0);I13.2 (0);I13.9 (0)	402;402.0;402.00;402.01;402.1;402.10;402.11;402.9;402.90;402.91;403;403.0;403.00;403.01;403.1;403.10;403.11;403.9;403.90;403.91;404;404.0;404.00;404.01;404.02;404.03;404.1;404.10;404.11;404.12;404.13;404.9;404.90;404.91;404.92;404.93		401;401.1;401.2;401.21;401.22;401.3;402
401.21	Hypertensive heart disease	circulatory system	401.21	I11 (0);I11.0 (1);I11.9 (1)	402;402.0;402.00;402.01;402.1;402.10;402.11;402.9;402.90;402.91		401;401.1;401.2;401.21;401.22;401.3;402
401.22	Hypertensive chronic kidney disease	circulatory system	401.22	I12 (0);I12.0 (4);I12.9 (1)	403;403.0;403.00;403.01;403.1;403.10;403.11;403.9;403.90;403.91		401;401.1;401.2;401.21;401.22;401.3;402
401.3	Other hypertensive complications	circulatory system	401.3	I15 (0);I15.0 (0);I15.1 (2);I15.2 (1);I15.8 (0);I15.9 (2);I67.4 (1)	401.0;405;405.0;405.01;405.09;405.1;405.11;405.19;405.9;405.91;405.99;437.2		401;401.1;401.2;401.21;401.22;401.3;402
402	Elevated blood pressure reading without diagnosis of hypertension	circulatory system	402	R03.0 (91)			401;401.1;401.2;401.21;401.22;401.3;402
411	Ischemic Heart Disease	circulatory system	411;411.1;411.2;411.3;411.4;411.41;411.8;411.9	I20 (0);I20.0 (99);I20.1 (4);I20.8 (119);I20.9 (620);I21 (0);I21.0 (87);I21.1 (69);I21.2 (16);I21.3 (21);I21.4 (291);I21.9 (53);I22 (0);I22.0 (1);I22.1 (0);I22.8 (2);I22.9 (3);I23 (0);I23.0 (0);I23.1 (0);I23.2 (0);I23.3 (0);I23.6 (0);I23.8 (0);I24 (0);I24.0 (12);I24.1 (2);I24.8 (4);I24.9 (135);I25 (0);I25.1 (1231);I25.2 (398);I25.3 (2);I25.4 (12);I25.5 (10);I25.6 (0);I25.8 (15);I25.9 (673);I34.1 …	410;410.0;410.00;410.01;410.02;410.1;410.10;410.11;410.12;410.2;410.20;410.21;410.22;410.3;410.30;410.31;410.32;410.4;410.40;410.41;410.42;410.5;410.50;410.51;410.52;410.6;410.60;410.61;410.62;410.7;410.70;410.71;410.72;410.8;410.80;410.81;410.82;410.9;410.90;410.91;410.92;411;411.0;411.1;411.8;411.81;411.89;412;413;413.0;413.1;413.9;414;414.0;414.00;414.01;414.02;414.03;414.04;414.05;414.1;414.1…	angina;heart attack/myocardial infarction	411;411.1;411.2;411.3;411.4;411.41;411.8;411.9;414;414.2
411.1	Unstable angina (intermediate coronary syndrome)	circulatory system	411.1	I20.0 (99)	411.1		411;411.1;411.2;411.3;411.4;411.41;411.8;411.9;414;414.2
411.2	Myocardial infarction	circulatory system	411.2	I21 (0);I21.0 (87);I21.1 (69);I21.2 (16);I21.3 (21);I21.4 (291);I21.9 (53);I22 (0);I22.0 (1);I22.1 (0);I22.8 (2);I22.9 (3);I23 (0);I23.0 (0);I23.1 (0);I23.2 (0);I23.3 (0);I23.6 (0);I23.8 (0);I24.1 (2);I25.2 (398);I51.0 (2);I51.3 (16)	410;410.0;410.00;410.01;410.02;410.1;410.10;410.11;410.12;410.2;410.20;410.21;410.22;410.3;410.30;410.31;410.32;410.4;410.40;410.41;410.42;410.5;410.50;410.51;410.52;410.6;410.60;410.61;410.62;410.7;410.70;410.71;410.72;410.8;410.80;410.81;410.82;410.9;410.90;410.91;410.92;411.0;412;429.7;429.71;429.79	heart attack/myocardial infarction	411;411.1;411.2;411.3;411.4;411.41;411.8;411.9;414;414.2
411.3	Angina pectoris	circulatory system	411.3	I20 (0);I20.1 (4);I20.8 (119);I20.9 (620)	413;413.0;413.1;413.9		411;411.1;411.2;411.3;411.4;411.41;411.8;411.9;414;414.2
411.4	Coronary atherosclerosis	circulatory system	411.4;411.41	I24.0 (12);I25.1 (1231);I25.3 (2);I25.4 (12);I34.1 (72);Z95.1 (119);Z95.5 (323)	411.81;414.0;414.00;414.01;414.02;414.03;414.04;414.05;414.1;414.10;414.11;414.12;414.19;414.2;414.3;414.4;996.03;V45.81;V45.82		411;411.1;411.2;411.3;411.4;411.41;411.8;411.9;414;414.2
411.41	Aneurysm and dissection of heart	circulatory system	411.41	I25.3 (2);I25.4 (12);I34.1 (72)	414.1;414.10;414.11;414.12;414.19		411;411.1;411.2;411.3;411.4;411.41;411.8;411.9;414;414.2
411.8	Other chronic ischemic heart disease, unspecified	circulatory system	411.8	I25 (0);I25.5 (10);I25.6 (0);I25.8 (15);I25.9 (673)	414;414.8;414.9		411;411.1;411.2;411.3;411.4;411.41;411.8;411.9;414;414.2
411.9	Other acute and subacute forms of ischemic heart disease	circulatory system	411.9	I24 (0);I24.8 (4);I24.9 (135)	411.8;411.89		411;411.1;411.2;411.3;411.4;411.41;411.8;411.9;414;414.2
414	Other forms of chronic heart disease	circulatory system	414;414.2	I23.4 (0);I23.5 (0);I46.1 (0);I51.1 (9);I51.2 (0);I51.5 (1);I51.8 (302);I51.9 (98);I52 (0)	429;429.1;429.2;429.5;429.6;429.8;429.89;429.9		411;411.1;411.2;411.3;411.4;411.41;411.8;411.9;414;414.2
414.2	ASCVD	circulatory system	414.2		429.2		411;411.1;411.2;411.3;411.4;411.41;411.8;411.9;414;414.2
415	Pulmonary heart disease	circulatory system	415;415.1;415.11;415.2;415.21	I26 (0);I26.0 (15);I26.9 (424);I27.0 (14);I27.1 (0);I27.8 (3);I27.9 (6);I28 (0);I28.0 (0);I28.1 (3);I28.8 (7);I28.9 (1)	415;415.0;415.1;415.12;415.13;415.19;416;416.0;416.1;416.2;416.8;416.9;417;417.0;417.1;417.8;417.9;V12.55	pulmonary embolism dvt	415;415.1;415.11;415.2;415.21;416
415.1	Acute pulmonary heart disease	circulatory system	415.1;415.11	I26 (0);I26.0 (15)	415;415.0;415.1;415.12;415.13;415.19	pulmonary embolism dvt	415;415.1;415.11;415.2;415.21;416
415.11	Pulmonary embolism and infarction, acute	circulatory system	415.11	I26 (0);I26.0 (15)	415.1;415.12;415.13;415.19	pulmonary embolism dvt	415;415.1;415.11;415.2;415.21;416
415.2	Chronic pulmonary heart disease	circulatory system	415.2;415.21	I27.0 (14);I27.1 (0);I27.8 (3);I27.9 (6)	416;416.0;416.1;416.2;416.8;416.9		415;415.1;415.11;415.2;415.21;416
415.21	Primary pulmonary hypertension	circulatory system	415.21	I27.0 (14)	416.0		415;415.1;415.11;415.2;415.21;416
416	Cardiomegaly	circulatory system	416	I51.7 (557)	429.3		415;415.1;415.11;415.2;415.21;416
418	Nonspecific chest pain	circulatory system	418;418.1	R07.2 (356);R07.3 (435);R07.4 (1035)	786.5;786.50;786.51;786.59		418;418.1
418.1	Precordial pain	circulatory system	418.1	R07.2 (356)	786.51		418;418.1
420	Carditis	circulatory system	420;420.1;420.2;420.21;420.22;420.3	A39.5 (0);B33.2 (0);B37.6 (0);I01.0 (0);I01.1 (0);I01.2 (0);I08.8 (38);I08.9 (2);I09.0 (0);I09.2 (0);I30 (0);I30.0 (0);I30.1 (2);I30.8 (2);I30.9 (12);I31 (0);I31.0 (5);I31.1 (2);I31.2 (4);I31.3 (150);I31.8 (6);I31.9 (47);I32 (0);I32.0 (0);I32.1 (0);I32.8 (0);I33 (0);I33.0 (25);I33.9 (1);I38 (37);I40 (0);I40.0 (1);I40.1 (0);I40.8 (0);I40.9 (0);I41 (0);I41.2 (0);I41.8 (1);I51.4 (10)	032.82;036.4;036.40;036.41;036.42;036.43;074.2;074.20;074.21;074.22;074.23;112.81;130.3;391.0;391.1;391.2;393;398.0;420;420.0;420.9;420.90;420.91;420.99;421;421.0;421.1;421.9;422;422.0;422.9;422.90;422.91;422.92;422.93;422.99;423;423.0;423.1;423.2;423.3;423.8;423.9;424.9;424.90;424.99;429.0	myocarditis;pericarditis	420;420.1;420.2;420.21;420.22;420.3;425;425.1;425.11;425.12;425.2;425.8
420.1	Myocarditis	circulatory system	420.1	I01.2 (0);I09.0 (0);I40 (0);I40.0 (1);I40.1 (0);I40.8 (0);I40.9 (0);I41 (0);I41.2 (0);I41.8 (1);I51.4 (10)	032.82;036.43;074.23;130.3;391.2;398.0;422;422.0;422.9;422.90;422.91;422.92;422.93;422.99;429.0	myocarditis	420;420.1;420.2;420.21;420.22;420.3;425;425.1;425.11;425.12;425.2;425.8
420.2	Pericarditis	circulatory system	420.2;420.21;420.22	I01.0 (0);I09.2 (0);I30 (0);I30.0 (0);I30.1 (2);I30.8 (2);I30.9 (12);I31 (0);I31.0 (5);I31.1 (2);I31.2 (4);I31.3 (150);I31.8 (6);I31.9 (47);I32 (0);I32.0 (0);I32.1 (0);I32.8 (0)	036.41;074.21;391.0;393;420;420.0;420.9;420.90;420.91;420.99;423;423.0;423.1;423.2;423.3;423.8;423.9	pericarditis	420;420.1;420.2;420.21;420.22;420.3;425;425.1;425.11;425.12;425.2;425.8
420.21	Acute pericarditis	circulatory system	420.21	I01.0 (0);I30 (0);I30.0 (0);I30.1 (2);I30.8 (2);I30.9 (12);I32 (0)	391.0;420;420.0;420.9;420.90;420.91;420.99		420;420.1;420.2;420.21;420.22;420.3;425;425.1;425.11;425.12;425.2;425.8
420.22	Chronic pericarditis	circulatory system	420.22	I09.2 (0);I31.0 (5);I31.1 (2);I31.2 (4);I31.8 (6)	393;423.0;423.1;423.2;423.8		420;420.1;420.2;420.21;420.22;420.3;425;425.1;425.11;425.12;425.2;425.8
420.3	Endocarditis	circulatory system	420.3	B37.6 (0);I01.1 (0);I08.8 (38);I08.9 (2);I33 (0);I33.0 (25);I33.9 (1);I38 (37)	036.42;074.22;112.81;391.1;421;421.0;421.1;421.9;424.9;424.90;424.99		420;420.1;420.2;420.21;420.22;420.3;425;425.1;425.11;425.12;425.2;425.8
425	Cardiomyopathy	circulatory system	425;425.1;425.11;425.12;425.2;425.8	I42 (0);I42.0 (69);I42.1 (15);I42.2 (31);I42.3 (0);I42.4 (0);I42.5 (1);I42.6 (2);I42.7 (2);I42.8 (26);I42.9 (59);I43 (0);I43.8 (1)	425;425.0;425.1;425.11;425.18;425.2;425.3;425.4;425.5;425.7;425.8;425.9;429.83	cardiomyopathy;hypertrophic cardiomyopathy (hcm / hocm)	420;420.1;420.2;420.21;420.22;420.3;425;425.1;425.11;425.12;425.2;425.8
425.1	Primary/intrinsic cardiomyopathies	circulatory system	425.1;425.11;425.12	I42 (0);I42.0 (69);I42.1 (15);I42.2 (31);I42.3 (0);I42.4 (0);I42.5 (1);I42.8 (26);I42.9 (59)	425.0;425.1;425.11;425.18;425.2;425.3;425.4		420;420.1;420.2;420.21;420.22;420.3;425;425.1;425.11;425.12;425.2;425.8
425.11	Hypertrophic obstructive cardiomyopathy	circulatory system	425.11	I42.1 (15)	425.1;425.11		420;420.1;420.2;420.21;420.22;420.3;425;425.1;425.11;425.12;425.2;425.8
425.12	Other hypertrophic cardiomyopathy	circulatory system	425.12	I42.2 (31)	425.18		420;420.1;420.2;420.21;420.22;420.3;425;425.1;425.11;425.12;425.2;425.8
425.2	Secondary/extrinsic cardiomyopathies	circulatory system	425.2	I43 (0);I43.8 (1)	425.7;425.8;425.9		420;420.1;420.2;420.21;420.22;420.3;425;425.1;425.11;425.12;425.2;425.8
425.8	Other cardiomyopathy	circulatory system	425.8	I42.6 (2)	425.5;429.83		420;420.1;420.2;420.21;420.22;420.3;425;425.1;425.11;425.12;425.2;425.8
426	Cardiac conduction disorders	circulatory system	426;426.2;426.21;426.22;426.23;426.24;426.25;426.3;426.31;426.32;426.4;426.7;426.8;426.9;426.91;426.92	I44.0 (244);I44.1 (73);I44.2 (98);I44.3 (13);I44.4 (9);I44.5 (1);I44.6 (5);I44.7 (289);I45.0 (0);I45.1 (295);I45.2 (17);I45.3 (21);I45.4 (6);I45.5 (16);I45.6 (7);I45.8 (7);I45.9 (15);Z95.0 (279);Z95.9 (16)	426;426.0;426.1;426.10;426.11;426.12;426.13;426.2;426.3;426.4;426.5;426.50;426.51;426.52;426.53;426.54;426.6;426.7;426.8;426.81;426.82;426.89;426.9;794.31;996.01;996.04;V45.0;V45.00;V45.01;V45.02;V45.09;V53.3;V53.31;V53.32;V53.39		426;426.2;426.21;426.22;426.23;426.24;426.25;426.3;426.31;426.32;426.4;426.7;426.8;426.9;426.91;426.92;427;427.1;427.11;427.12;427.2;427.21;427.22;427.3;427.4;427.41;427.42;427.5;427.6;427.61;427.7;427.8;427.9
426.2	Atrioventricular [AV] block	circulatory system	426.2;426.21;426.22;426.23;426.24;426.25	I44.0 (244);I44.1 (73);I44.2 (98);I44.3 (13);I45.5 (16)	426.0;426.1;426.10;426.11;426.12;426.13;426.6		426;426.2;426.21;426.22;426.23;426.24;426.25;426.3;426.31;426.32;426.4;426.7;426.8;426.9;426.91;426.92;427;427.1;427.11;427.12;427.2;427.21;427.22;427.3;427.4;427.41;427.42;427.5;427.6;427.61;427.7;427.8;427.9
426.21	First degree AV block	circulatory system	426.21	I44.0 (244)	426.11		426;426.2;426.21;426.22;426.23;426.24;426.25;426.3;426.31;426.32;426.4;426.7;426.8;426.9;426.91;426.92;427;427.1;427.11;427.12;427.2;427.21;427.22;427.3;427.4;427.41;427.42;427.5;427.6;427.61;427.7;427.8;427.9
426.22	Mobitz II AV block	circulatory system	426.22		426.12		426;426.2;426.21;426.22;426.23;426.24;426.25;426.3;426.31;426.32;426.4;426.7;426.8;426.9;426.91;426.92;427;427.1;427.11;427.12;427.2;427.21;427.22;427.3;427.4;427.41;427.42;427.5;427.6;427.61;427.7;427.8;427.9
426.23	Second degree AV block	circulatory system	426.23	I44.1 (73)	426.13		426;426.2;426.21;426.22;426.23;426.24;426.25;426.3;426.31;426.32;426.4;426.7;426.8;426.9;426.91;426.92;427;427.1;427.11;427.12;427.2;427.21;427.22;427.3;427.4;427.41;427.42;427.5;427.6;427.61;427.7;427.8;427.9
426.24	Atrioventricular block, complete	circulatory system	426.24	I44.2 (98)	426.0		426;426.2;426.21;426.22;426.23;426.24;426.25;426.3;426.31;426.32;426.4;426.7;426.8;426.9;426.91;426.92;427;427.1;427.11;427.12;427.2;427.21;427.22;427.3;427.4;427.41;427.42;427.5;427.6;427.61;427.7;427.8;427.9
426.25	Other heart block	circulatory system	426.25	I45.5 (16)	426.6		426;426.2;426.21;426.22;426.23;426.24;426.25;426.3;426.31;426.32;426.4;426.7;426.8;426.9;426.91;426.92;427;427.1;427.11;427.12;427.2;427.21;427.22;427.3;427.4;427.41;427.42;427.5;427.6;427.61;427.7;427.8;427.9
426.3	Bundle branch block	circulatory system	426.3;426.31;426.32	I44.4 (9);I44.5 (1);I44.6 (5);I44.7 (289);I45.0 (0);I45.1 (295);I45.2 (17);I45.3 (21);I45.4 (6)	426.2;426.3;426.4;426.5;426.50;426.51;426.52;426.53;426.54		426;426.2;426.21;426.22;426.23;426.24;426.25;426.3;426.31;426.32;426.4;426.7;426.8;426.9;426.91;426.92;427;427.1;427.11;427.12;427.2;427.21;427.22;427.3;427.4;427.41;427.42;427.5;427.6;427.61;427.7;427.8;427.9
426.31	Right bundle branch block	circulatory system	426.31	I45.0 (0);I45.1 (295)	426.4;426.51;426.52		426;426.2;426.21;426.22;426.23;426.24;426.25;426.3;426.31;426.32;426.4;426.7;426.8;426.9;426.91;426.92;427;427.1;427.11;427.12;427.2;427.21;427.22;427.3;427.4;427.41;427.42;427.5;427.6;427.61;427.7;427.8;427.9
426.32	Left bundle branch block	circulatory system	426.32	I44.4 (9);I44.5 (1);I44.6 (5);I44.7 (289)	426.2;426.3		426;426.2;426.21;426.22;426.23;426.24;426.25;426.3;426.31;426.32;426.4;426.7;426.8;426.9;426.91;426.92;427;427.1;427.11;427.12;427.2;427.21;427.22;427.3;427.4;427.41;427.42;427.5;427.6;427.61;427.7;427.8;427.9
426.4	Anomalous atrioventricular excitation	circulatory system	426.4	I45.6 (7)	426.7		426;426.2;426.21;426.22;426.23;426.24;426.25;426.3;426.31;426.32;426.4;426.7;426.8;426.9;426.91;426.92;427;427.1;427.11;427.12;427.2;427.21;427.22;427.3;427.4;427.41;427.42;427.5;427.6;427.61;427.7;427.8;427.9
426.7	Abnormal electrocardiogram [ECG] [EKG]	circulatory system	426.7		794.31		426;426.2;426.21;426.22;426.23;426.24;426.25;426.3;426.31;426.32;426.4;426.7;426.8;426.9;426.91;426.92;427;427.1;427.11;427.12;427.2;427.21;427.22;427.3;427.4;427.41;427.42;427.5;427.6;427.61;427.7;427.8;427.9
426.8	Other cardiac conduction disorders	circulatory system	426.8	I45.8 (7)	426;426.8;426.81;426.82;426.89		426;426.2;426.21;426.22;426.23;426.24;426.25;426.3;426.31;426.32;426.4;426.7;426.8;426.9;426.91;426.92;427;427.1;427.11;427.12;427.2;427.21;427.22;427.3;427.4;427.41;427.42;427.5;427.6;427.61;427.7;427.8;427.9
426.9	Cardiac pacemaker/device in situ	circulatory system	426.9;426.91;426.92	Z95.0 (279);Z95.9 (16)	996.01;996.04;V45.0;V45.00;V45.01;V45.02;V45.09;V53.3;V53.31;V53.32;V53.39		426;426.2;426.21;426.22;426.23;426.24;426.25;426.3;426.31;426.32;426.4;426.7;426.8;426.9;426.91;426.92;427;427.1;427.11;427.12;427.2;427.21;427.22;427.3;427.4;427.41;427.42;427.5;427.6;427.61;427.7;427.8;427.9
426.91	Cardiac pacemaker in situ	circulatory system	426.91	Z95.0 (279)	996.01;V45.0;V45.01;V53.3;V53.31		426;426.2;426.21;426.22;426.23;426.24;426.25;426.3;426.31;426.32;426.4;426.7;426.8;426.9;426.91;426.92;427;427.1;427.11;427.12;427.2;427.21;427.22;427.3;427.4;427.41;427.42;427.5;427.6;427.61;427.7;427.8;427.9
426.92	Cardiac defibrillator in situ	circulatory system	426.92		996.04;V45.02;V53.32		426;426.2;426.21;426.22;426.23;426.24;426.25;426.3;426.31;426.32;426.4;426.7;426.8;426.9;426.91;426.92;427;427.1;427.11;427.12;427.2;427.21;427.22;427.3;427.4;427.41;427.42;427.5;427.6;427.61;427.7;427.8;427.9
427	Cardiac dysrhythmias	circulatory system	427;427.1;427.11;427.12;427.2;427.21;427.22;427.3;427.4;427.41;427.42;427.5;427.6;427.61;427.7;427.8;427.9	I46 (0);I46.0 (96);I46.9 (42);I47 (0);I47.0 (2);I47.1 (173);I47.2 (88);I47.9 (4);I48 (404);I49.0 (44);I49.1 (25);I49.2 (1);I49.3 (85);I49.4 (48);I49.5 (64);I49.8 (52);I49.9 (104);R00.0 (265);R00.1 (399);R00.2 (350)	427;427.0;427.1;427.2;427.3;427.31;427.32;427.4;427.41;427.42;427.5;427.6;427.60;427.61;427.69;427.8;427.81;427.89;427.9;785.0;785.1;V12.53	atrial fibrillation;atrial flutter;heart arrhythmia;svt / supraventricular tachycardia	426;426.2;426.21;426.22;426.23;426.24;426.25;426.3;426.31;426.32;426.4;426.7;426.8;426.9;426.91;426.92;427;427.1;427.11;427.12;427.2;427.21;427.22;427.3;427.4;427.41;427.42;427.5;427.6;427.61;427.7;427.8;427.9
427.1	Paroxysmal tachycardia, unspecified	circulatory system	427.1;427.11;427.12	I47 (0);I47.0 (2);I47.1 (173);I47.2 (88);I47.9 (4);I49.2 (1)	427.0;427.1;427.2	svt / supraventricular tachycardia	426;426.2;426.21;426.22;426.23;426.24;426.25;426.3;426.31;426.32;426.4;426.7;426.8;426.9;426.91;426.92;427;427.1;427.11;427.12;427.2;427.21;427.22;427.3;427.4;427.41;427.42;427.5;427.6;427.61;427.7;427.8;427.9
427.11	Paroxysmal supraventricular tachycardia	circulatory system	427.11	I47.1 (173);I49.2 (1)	427.0	svt / supraventricular tachycardia	426;426.2;426.21;426.22;426.23;426.24;426.25;426.3;426.31;426.32;426.4;426.7;426.8;426.9;426.91;426.92;427;427.1;427.11;427.12;427.2;427.21;427.22;427.3;427.4;427.41;427.42;427.5;427.6;427.61;427.7;427.8;427.9
427.12	Paroxysmal ventricular tachycardia	circulatory system	427.12	I47.0 (2);I47.2 (88)	427.1		426;426.2;426.21;426.22;426.23;426.24;426.25;426.3;426.31;426.32;426.4;426.7;426.8;426.9;426.91;426.92;427;427.1;427.11;427.12;427.2;427.21;427.22;427.3;427.4;427.41;427.42;427.5;427.6;427.61;427.7;427.8;427.9
427.2	Atrial fibrillation and flutter	circulatory system	427.2;427.21;427.22	I48 (404)	427.3;427.31;427.32	atrial fibrillation;atrial flutter	426;426.2;426.21;426.22;426.23;426.24;426.25;426.3;426.31;426.32;426.4;426.7;426.8;426.9;426.91;426.92;427;427.1;427.11;427.12;427.2;427.21;427.22;427.3;427.4;427.41;427.42;427.5;427.6;427.61;427.7;427.8;427.9
427.21	Atrial fibrillation	circulatory system	427.21		427.31		426;426.2;426.21;426.22;426.23;426.24;426.25;426.3;426.31;426.32;426.4;426.7;426.8;426.9;426.91;426.92;427;427.1;427.11;427.12;427.2;427.21;427.22;427.3;427.4;427.41;427.42;427.5;427.6;427.61;427.7;427.8;427.9
427.22	Atrial flutter	circulatory system	427.22		427.32	atrial flutter	426;426.2;426.21;426.22;426.23;426.24;426.25;426.3;426.31;426.32;426.4;426.7;426.8;426.9;426.91;426.92;427;427.1;427.11;427.12;427.2;427.21;427.22;427.3;427.4;427.41;427.42;427.5;427.6;427.61;427.7;427.8;427.9
427.3	Other specified cardiac dysrhythmias	circulatory system	427.3	I49.4 (48);I49.8 (52);R00.1 (399)	427.8;427.89		426;426.2;426.21;426.22;426.23;426.24;426.25;426.3;426.31;426.32;426.4;426.7;426.8;426.9;426.91;426.92;427;427.1;427.11;427.12;427.2;427.21;427.22;427.3;427.4;427.41;427.42;427.5;427.6;427.61;427.7;427.8;427.9
427.4	Cardiac arrest and ventricular fibrillation	circulatory system	427.4;427.41;427.42	I46 (0);I46.0 (96);I46.9 (42);I49.0 (44)	427.4;427.41;427.42;427.5;V12.53		426;426.2;426.21;426.22;426.23;426.24;426.25;426.3;426.31;426.32;426.4;426.7;426.8;426.9;426.91;426.92;427;427.1;427.11;427.12;427.2;427.21;427.22;427.3;427.4;427.41;427.42;427.5;427.6;427.61;427.7;427.8;427.9
427.41	Ventricular fibrillation and flutter	circulatory system	427.41	I49.0 (44)	427.41;427.42		426;426.2;426.21;426.22;426.23;426.24;426.25;426.3;426.31;426.32;426.4;426.7;426.8;426.9;426.91;426.92;427;427.1;427.11;427.12;427.2;427.21;427.22;427.3;427.4;427.41;427.42;427.5;427.6;427.61;427.7;427.8;427.9
427.42	Cardiac arrest	circulatory system	427.42	I46 (0);I46.0 (96);I46.9 (42)	427.5;V12.53		426;426.2;426.21;426.22;426.23;426.24;426.25;426.3;426.31;426.32;426.4;426.7;426.8;426.9;426.91;426.92;427;427.1;427.11;427.12;427.2;427.21;427.22;427.3;427.4;427.41;427.42;427.5;427.6;427.61;427.7;427.8;427.9
427.5	Arrhythmia (cardiac) NOS	circulatory system	427.5	I49.9 (104)	427.9	heart arrhythmia	426;426.2;426.21;426.22;426.23;426.24;426.25;426.3;426.31;426.32;426.4;426.7;426.8;426.9;426.91;426.92;427;427.1;427.11;427.12;427.2;427.21;427.22;427.3;427.4;427.41;427.42;427.5;427.6;427.61;427.7;427.8;427.9
427.6	Premature beats	circulatory system	427.6;427.61	I49.1 (25);I49.3 (85);I49.4 (48)	427.6;427.60;427.61;427.69		426;426.2;426.21;426.22;426.23;426.24;426.25;426.3;426.31;426.32;426.4;426.7;426.8;426.9;426.91;426.92;427;427.1;427.11;427.12;427.2;427.21;427.22;427.3;427.4;427.41;427.42;427.5;427.6;427.61;427.7;427.8;427.9
427.61	Supraventricular premature beats	circulatory system	427.61	I49.1 (25)	427.61		426;426.2;426.21;426.22;426.23;426.24;426.25;426.3;426.31;426.32;426.4;426.7;426.8;426.9;426.91;426.92;427;427.1;427.11;427.12;427.2;427.21;427.22;427.3;427.4;427.41;427.42;427.5;427.6;427.61;427.7;427.8;427.9
427.7	Tachycardia NOS	circulatory system	427.7	R00.0 (265)	785.0		426;426.2;426.21;426.22;426.23;426.24;426.25;426.3;426.31;426.32;426.4;426.7;426.8;426.9;426.91;426.92;427;427.1;427.11;427.12;427.2;427.21;427.22;427.3;427.4;427.41;427.42;427.5;427.6;427.61;427.7;427.8;427.9
427.8	Sinoatrial node dysfunction (Bradycardia)	circulatory system	427.8	I49.5 (64)	427.81		426;426.2;426.21;426.22;426.23;426.24;426.25;426.3;426.31;426.32;426.4;426.7;426.8;426.9;426.91;426.92;427;427.1;427.11;427.12;427.2;427.21;427.22;427.3;427.4;427.41;427.42;427.5;427.6;427.61;427.7;427.8;427.9
427.9	Palpitations	circulatory system	427.9	R00.2 (350)	785.1		426;426.2;426.21;426.22;426.23;426.24;426.25;426.3;426.31;426.32;426.4;426.7;426.8;426.9;426.91;426.92;427;427.1;427.11;427.12;427.2;427.21;427.22;427.3;427.4;427.41;427.42;427.5;427.6;427.61;427.7;427.8;427.9
428	Congestive heart failure; nonhypertensive	circulatory system	428;428.1;428.2;428.3;428.4	I50 (0);I50.0 (333);I50.1 (438);I50.9 (340)	398.91;428;428.0;428.00;428.1;428.2;428.20;428.21;428.22;428.23;428.3;428.30;428.31;428.32;428.33;428.4;428.40;428.41;428.42;428.43;428.9		428;428.1;428.2;428.3;428.4;429;429.1;429.2;429.3;429.9
428.1	Congestive heart failure (CHF) NOS	circulatory system	428.1	I50.0 (333)	398.91;428.0;428.00		428;428.1;428.2;428.3;428.4;429;429.1;429.2;429.3;429.9
428.2	Heart failure NOS	circulatory system	428.2	I50 (0);I50.1 (438);I50.9 (340)	428.1;428.9		428;428.1;428.2;428.3;428.4;429;429.1;429.2;429.3;429.9
428.3	Heart failure with reduced EF [Systolic or combined heart failure]	circulatory system	428.3		428.2;428.20;428.21;428.22;428.23;428.4;428.40;428.41;428.42;428.43		428;428.1;428.2;428.3;428.4;429;429.1;429.2;429.3;429.9
428.4	Heart failure with preserved EF [Diastolic heart failure]	circulatory system	428.4		428.3;428.30;428.31;428.32;428.33		428;428.1;428.2;428.3;428.4;429;429.1;429.2;429.3;429.9
429	Ill-defined descriptions and complications of heart disease	circulatory system	429;429.1;429.2;429.3;429.9	I97.0 (0);R09.8 (18);R94.3 (56);T86.3 (0);Z94.1 (1);Z94.3 (1)	414.06;414.07;429.4;429.81;429.82;785;785.9;794.3;794.30;794.39;996.83;997.1;V15.1;V42.1;V43.2;V43.21;V43.22		428;428.1;428.2;428.3;428.4;429;429.1;429.2;429.3;429.9
429.1	Heart transplant/surgery	circulatory system	429.1	I97.0 (0);T86.3 (0);Z94.1 (1);Z94.3 (1)	414.06;414.07;429.4;996.83;V15.1;V42.1;V43.2;V43.21;V43.22		428;428.1;428.2;428.3;428.4;429;429.1;429.2;429.3;429.9
429.2	Abnormal function study of cardiovascular system	circulatory system	429.2	R94.3 (56)	794.3;794.30;794.39		428;428.1;428.2;428.3;428.4;429;429.1;429.2;429.3;429.9
429.3	Symptoms involving cardiovascular system	circulatory system	429.3	R09.8 (18)	785;785.9		428;428.1;428.2;428.3;428.4;429;429.1;429.2;429.3;429.9
429.9	Cardiac complications, not elsewhere classified	circulatory system	429.9		997.1		428;428.1;428.2;428.3;428.4;429;429.1;429.2;429.3;429.9
430	Intracranial hemorrhage	circulatory system	430;430.1;430.2;430.3	I60 (0);I60.1 (4);I60.2 (3);I60.3 (7);I60.4 (3);I60.5 (0);I60.6 (4);I60.7 (0);I60.8 (5);I60.9 (25);I61 (0);I61.0 (10);I61.1 (15);I61.2 (3);I61.3 (1);I61.4 (6);I61.5 (10);I61.6 (3);I61.8 (11);I61.9 (26);I62.0 (40);I62.1 (2);I62.9 (8);S06.4 (0)	430;430.0;431;431.0;432;432.0;432.1;432.9	brain haemorrhage;subdural haemorrhage/haematoma	430;430.1;430.2;430.3;433;433.1;433.11;433.12;433.2;433.21;433.3;433.31;433.32;433.5;433.6;433.8
430.1	Subarachnoid hemorrhage	circulatory system	430.1	I60 (0);I60.1 (4);I60.2 (3);I60.3 (7);I60.4 (3);I60.5 (0);I60.6 (4);I60.7 (0);I60.8 (5);I60.9 (25)	430;430.0		430;430.1;430.2;430.3;433;433.1;433.11;433.12;433.2;433.21;433.3;433.31;433.32;433.5;433.6;433.8
430.2	Intracerebral hemorrhage	circulatory system	430.2	I61 (0);I61.0 (10);I61.1 (15);I61.2 (3);I61.3 (1);I61.4 (6);I61.5 (10);I61.6 (3);I61.8 (11);I61.9 (26)	431;431.0		430;430.1;430.2;430.3;433;433.1;433.11;433.12;433.2;433.21;433.3;433.31;433.32;433.5;433.6;433.8
430.3	Subdural hemorrhage	circulatory system	430.3	I62.0 (40)	432.1	subdural haemorrhage/haematoma	430;430.1;430.2;430.3;433;433.1;433.11;433.12;433.2;433.21;433.3;433.31;433.32;433.5;433.6;433.8
433	Cerebrovascular disease	circulatory system	433;433.1;433.11;433.12;433.2;433.21;433.3;433.31;433.32;433.5;433.6;433.8	G45.0 (1);G45.1 (3);G45.2 (0);G45.4 (49);G45.8 (7);G45.9 (154);G46.0 (2);G46.1 (0);G46.2 (0);G46.3 (2);G46.4 (0);G46.5 (0);G46.6 (0);G46.7 (3);G46.8 (6);I60.0 (2);I63 (0);I63.0 (6);I63.1 (1);I63.2 (15);I63.3 (37);I63.4 (17);I63.5 (102);I63.6 (1);I63.8 (25);I63.9 (234);I64 (46);I65 (0);I65.0 (6);I65.1 (1);I65.2 (118);I65.3 (5);I65.8 (0);I65.9 (0);I66 (0);I66.0 (3);I66.1 (0);I66.2 (1);I66.3 (0);I66…	346.6;346.60;346.61;346.62;346.63;433;433.0;433.00;433.01;433.1;433.10;433.11;433.2;433.20;433.21;433.3;433.30;433.31;433.8;433.80;433.81;433.9;433.90;433.91;434;434.0;434.00;434.01;434.1;434.10;434.11;434.9;434.90;434.91;435;435.0;435.1;435.2;435.3;435.8;435.9;436;437;437.0;437.1;437.3;437.4;437.5;437.6;437.7;437.8;437.9;438;438.0;438.1;438.10;438.11;438.12;438.13;438.14;438.19;438.2;438.20;438.…	cerebral aneurysm;stroke;transient ischaemic attack (tia)	430;430.1;430.2;430.3;433;433.1;433.11;433.12;433.2;433.21;433.3;433.31;433.32;433.5;433.6;433.8
433.1	Occlusion and stenosis of precerebral arteries	circulatory system	433.1;433.11;433.12	I63.1 (1);I63.2 (15);I65 (0);I65.0 (6);I65.1 (1);I65.2 (118);I65.3 (5);I65.8 (0);I65.9 (0);I67.2 (35)	433;433.0;433.00;433.01;433.1;433.10;433.11;433.2;433.20;433.21;433.3;433.30;433.31;433.8;433.80;433.81;433.9;433.90;433.91;437.0		430;430.1;430.2;430.3;433;433.1;433.11;433.12;433.2;433.21;433.3;433.31;433.32;433.5;433.6;433.8
433.11	Occlusion of cerebral arteries, with cerebral infarction	circulatory system	433.11	I63.1 (1);I63.2 (15)	433.01;433.11;433.21;433.31;433.81;433.91		430;430.1;430.2;430.3;433;433.1;433.11;433.12;433.2;433.21;433.3;433.31;433.32;433.5;433.6;433.8
433.12	Cerebral atherosclerosis	circulatory system	433.12	I67.2 (35)	437.0		430;430.1;430.2;430.3;433;433.1;433.11;433.12;433.2;433.21;433.3;433.31;433.32;433.5;433.6;433.8
433.2	Occlusion of cerebral arteries	circulatory system	433.2;433.21	I63 (0);I63.0 (6);I63.2 (15);I63.3 (37);I63.4 (17);I63.5 (102);I63.6 (1);I63.8 (25);I63.9 (234);I64 (46);I66 (0);I66.0 (3);I66.1 (0);I66.2 (1);I66.3 (0);I66.4 (1);I66.8 (1);I66.9 (2);I67.6 (0)	434;434.0;434.00;434.01;434.1;434.10;434.11;434.9;434.90;434.91;437.6	stroke	430;430.1;430.2;430.3;433;433.1;433.11;433.12;433.2;433.21;433.3;433.31;433.32;433.5;433.6;433.8
433.21	Cerebral artery occlusion, with cerebral infarction	circulatory system	433.21	I63.0 (6);I63.3 (37);I63.4 (17);I63.5 (102);I63.6 (1);I63.8 (25);I64 (46)	434.01;434.11;434.91	stroke	430;430.1;430.2;430.3;433;433.1;433.11;433.12;433.2;433.21;433.3;433.31;433.32;433.5;433.6;433.8
433.3	Cerebral ischemia	circulatory system	433.3;433.31;433.32	G45.0 (1);G45.1 (3);G45.2 (0);G45.8 (7);G45.9 (154);G46.0 (2);G46.1 (0);G46.2 (0);I67 (0);I67.5 (0);I67.8 (303)	435;435.0;435.1;435.2;435.3;435.8;435.9;437.1;437.5;V12.54	transient ischaemic attack (tia)	430;430.1;430.2;430.3;433;433.1;433.11;433.12;433.2;433.21;433.3;433.31;433.32;433.5;433.6;433.8
433.31	Transient cerebral ischemia	circulatory system	433.31	G45.0 (1);G45.1 (3);G45.2 (0);G45.8 (7);G45.9 (154);G46.0 (2);G46.1 (0);G46.2 (0)	435;435.0;435.1;435.2;435.3;435.8;435.9;V12.54	transient ischaemic attack (tia)	430;430.1;430.2;430.3;433;433.1;433.11;433.12;433.2;433.21;433.3;433.31;433.32;433.5;433.6;433.8
433.32	Moyamoya disease	circulatory system	433.32	I67.5 (0)	437.5		430;430.1;430.2;430.3;433;433.1;433.11;433.12;433.2;433.21;433.3;433.31;433.32;433.5;433.6;433.8
433.5	Cerebral aneurysm	circulatory system	433.5	I67.1 (27)	437.3	cerebral aneurysm	430;430.1;430.2;430.3;433;433.1;433.11;433.12;433.2;433.21;433.3;433.31;433.32;433.5;433.6;433.8
433.6	Acute, but ill-defined cerebrovascular disease	circulatory system	433.6		346.6;346.60;346.61;346.62;346.63;436		430;430.1;430.2;430.3;433;433.1;433.11;433.12;433.2;433.21;433.3;433.31;433.32;433.5;433.6;433.8
433.8	Late effects of cerebrovascular disease	circulatory system	433.8	I69 (0);I69.0 (3);I69.1 (6);I69.2 (3);I69.3 (24);I69.4 (50);I69.8 (4)	438;438.0;438.1;438.10;438.11;438.12;438.13;438.14;438.19;438.2;438.20;438.21;438.22;438.3;438.30;438.31;438.32;438.4;438.40;438.41;438.42;438.5;438.50;438.51;438.52;438.53;438.6;438.7;438.8;438.81;438.82;438.83;438.84;438.85;438.89;438.9		430;430.1;430.2;430.3;433;433.1;433.11;433.12;433.2;433.21;433.3;433.31;433.32;433.5;433.6;433.8
440	Atherosclerosis	circulatory system	440;440.1;440.2;440.21;440.22;440.9	I25.0 (8);I70 (0);I70.0 (13);I70.1 (2);I70.2 (3);I70.8 (0);I70.9 (0)	440;440.0;440.1;440.2;440.20;440.21;440.22;440.23;440.24;440.29;440.3;440.30;440.31;440.32;440.4;440.8;440.9		440;440.1;440.2;440.21;440.22;440.9;441;441.1;441.2;442;442.1;442.11;442.2;442.3;442.4;442.8;443;443.1;443.7;443.8;443.9;444;444.1;444.2;444.5;446;446.1;446.2;446.3;446.4;446.5;446.6;446.7;446.8;446.9;447;447.1;447.7;448
440.1	Atherosclerosis of renal artery	circulatory system	440.1	I70.1 (2)	440.1		440;440.1;440.2;440.21;440.22;440.9;441;441.1;441.2;442;442.1;442.11;442.2;442.3;442.4;442.8;443;443.1;443.7;443.8;443.9;444;444.1;444.2;444.5;446;446.1;446.2;446.3;446.4;446.5;446.6;446.7;446.8;446.9;447;447.1;447.7;448
440.2	Atherosclerosis of the extremities	circulatory system	440.2;440.21;440.22	I70.2 (3)	440.2;440.20;440.21;440.22;440.23;440.24;440.29;440.3;440.30;440.31;440.32;440.4		440;440.1;440.2;440.21;440.22;440.9;441;441.1;441.2;442;442.1;442.11;442.2;442.3;442.4;442.8;443;443.1;443.7;443.8;443.9;444;444.1;444.2;444.5;446;446.1;446.2;446.3;446.4;446.5;446.6;446.7;446.8;446.9;447;447.1;447.7;448
440.21	Atherosclerosis of native arteries of the extremities with ulceration or gangrene	circulatory system	440.21		440.23;440.24		440;440.1;440.2;440.21;440.22;440.9;441;441.1;441.2;442;442.1;442.11;442.2;442.3;442.4;442.8;443;443.1;443.7;443.8;443.9;444;444.1;444.2;444.5;446;446.1;446.2;446.3;446.4;446.5;446.6;446.7;446.8;446.9;447;447.1;447.7;448
440.22	Atherosclerosis of native arteries of the extremities with intermittent claudication	circulatory system	440.22		440.21		440;440.1;440.2;440.21;440.22;440.9;441;441.1;441.2;442;442.1;442.11;442.2;442.3;442.4;442.8;443;443.1;443.7;443.8;443.9;444;444.1;444.2;444.5;446;446.1;446.2;446.3;446.4;446.5;446.6;446.7;446.8;446.9;447;447.1;447.7;448
440.9	Atherosclerosis of aorta	circulatory system	440.9	I70.0 (13)	440.0		440;440.1;440.2;440.21;440.22;440.9;441;441.1;441.2;442;442.1;442.11;442.2;442.3;442.4;442.8;443;443.1;443.7;443.8;443.9;444;444.1;444.2;444.5;446;446.1;446.2;446.3;446.4;446.5;446.6;446.7;446.8;446.9;447;447.1;447.7;448
441	Vascular insufficiency of intestine	circulatory system	441;441.1;441.2	K55 (0);K55.0 (37);K55.1 (4);K55.8 (10);K55.9 (29)	557;557.0;557.1;557.9		440;440.1;440.2;440.21;440.22;440.9;441;441.1;441.2;442;442.1;442.11;442.2;442.3;442.4;442.8;443;443.1;443.7;443.8;443.9;444;444.1;444.2;444.5;446;446.1;446.2;446.3;446.4;446.5;446.6;446.7;446.8;446.9;447;447.1;447.7;448
441.1	Acute vascular insufficiency of intestine	circulatory system	441.1	K55.0 (37)	557.0		440;440.1;440.2;440.21;440.22;440.9;441;441.1;441.2;442;442.1;442.11;442.2;442.3;442.4;442.8;443;443.1;443.7;443.8;443.9;444;444.1;444.2;444.5;446;446.1;446.2;446.3;446.4;446.5;446.6;446.7;446.8;446.9;447;447.1;447.7;448
441.2	Chronic vascular insufficiency of intestine	circulatory system	441.2	K55.1 (4)	557.1		440;440.1;440.2;440.21;440.22;440.9;441;441.1;441.2;442;442.1;442.11;442.2;442.3;442.4;442.8;443;443.1;443.7;443.8;443.9;444;444.1;444.2;444.5;446;446.1;446.2;446.3;446.4;446.5;446.6;446.7;446.8;446.9;447;447.1;447.7;448
442	Other aneurysm	circulatory system	442;442.1;442.11;442.2;442.3;442.4;442.8	I67.0 (2);I71.0 (17);I71.1 (1);I71.2 (71);I71.3 (8);I71.4 (136);I71.5 (0);I71.6 (1);I71.8 (0);I71.9 (48);I72 (0);I72.0 (12);I72.1 (1);I72.2 (11);I72.3 (21);I72.4 (18);I72.8 (16);I72.9 (2);I79.0 (0)	441;441.0;441.00;441.01;441.02;441.03;441.1;441.2;441.3;441.4;441.5;441.6;441.7;441.9;442;442.0;442.1;442.2;442.3;442.8;442.81;442.82;442.83;442.84;442.89;442.9;443.2;443.21;443.22;443.23;443.24;443.29	aortic aneurysm;aortic aneurysm rupture	440;440.1;440.2;440.21;440.22;440.9;441;441.1;441.2;442;442.1;442.11;442.2;442.3;442.4;442.8;443;443.1;443.7;443.8;443.9;444;444.1;444.2;444.5;446;446.1;446.2;446.3;446.4;446.5;446.6;446.7;446.8;446.9;447;447.1;447.7;448
442.1	Aortic aneurysm	circulatory system	442.1;442.11	I71.0 (17);I71.1 (1);I71.2 (71);I71.3 (8);I71.4 (136);I71.5 (0);I71.6 (1);I71.8 (0);I71.9 (48);I79.0 (0)	441;441.0;441.00;441.01;441.02;441.03;441.1;441.2;441.3;441.4;441.5;441.6;441.7;441.9	aortic aneurysm;aortic aneurysm rupture	440;440.1;440.2;440.21;440.22;440.9;441;441.1;441.2;442;442.1;442.11;442.2;442.3;442.4;442.8;443;443.1;443.7;443.8;443.9;444;444.1;444.2;444.5;446;446.1;446.2;446.3;446.4;446.5;446.6;446.7;446.8;446.9;447;447.1;447.7;448
442.11	Abdominal aortic aneurysm	circulatory system	442.11	I71.3 (8);I71.4 (136)	441.3;441.4		440;440.1;440.2;440.21;440.22;440.9;441;441.1;441.2;442;442.1;442.11;442.2;442.3;442.4;442.8;443;443.1;443.7;443.8;443.9;444;444.1;444.2;444.5;446;446.1;446.2;446.3;446.4;446.5;446.6;446.7;446.8;446.9;447;447.1;447.7;448
442.2	Aneurysm of iliac artery	circulatory system	442.2	I72.3 (21)	442.2		440;440.1;440.2;440.21;440.22;440.9;441;441.1;441.2;442;442.1;442.11;442.2;442.3;442.4;442.8;443;443.1;443.7;443.8;443.9;444;444.1;444.2;444.5;446;446.1;446.2;446.3;446.4;446.5;446.6;446.7;446.8;446.9;447;447.1;447.7;448
442.3	Aneurysm of artery of lower extremity	circulatory system	442.3	I72.4 (18)	442.3		440;440.1;440.2;440.21;440.22;440.9;441;441.1;441.2;442;442.1;442.11;442.2;442.3;442.4;442.8;443;443.1;443.7;443.8;443.9;444;444.1;444.2;444.5;446;446.1;446.2;446.3;446.4;446.5;446.6;446.7;446.8;446.9;447;447.1;447.7;448
442.4	Arterial dissection	circulatory system	442.4	I67.0 (2)	443.2;443.21;443.22;443.23;443.24;443.29		440;440.1;440.2;440.21;440.22;440.9;441;441.1;441.2;442;442.1;442.11;442.2;442.3;442.4;442.8;443;443.1;443.7;443.8;443.9;444;444.1;444.2;444.5;446;446.1;446.2;446.3;446.4;446.5;446.6;446.7;446.8;446.9;447;447.1;447.7;448
442.8	Aneurysm of other specified artery	circulatory system	442.8	I72.0 (12);I72.1 (1);I72.2 (11);I72.8 (16)	442.0;442.1;442.8;442.81;442.82;442.83;442.84;442.89		440;440.1;440.2;440.21;440.22;440.9;441;441.1;441.2;442;442.1;442.11;442.2;442.3;442.4;442.8;443;443.1;443.7;443.8;443.9;444;444.1;444.2;444.5;446;446.1;446.2;446.3;446.4;446.5;446.6;446.7;446.8;446.9;447;447.1;447.7;448
443	Peripheral vascular disease	circulatory system	443;443.1;443.7;443.8;443.9	E10.5 (6);E11.5 (25);E14.5 (0);I73 (0);I73.0 (204);I73.8 (3);I73.9 (206);I79.1 (0);I79.2 (3);I79.8 (0)	443;443.0;443.8;443.81;443.82;443.89;443.9	peripheral vascular disease;raynaud's phenomenon/disease	440;440.1;440.2;440.21;440.22;440.9;441;441.1;441.2;442;442.1;442.11;442.2;442.3;442.4;442.8;443;443.1;443.7;443.8;443.9;444;444.1;444.2;444.5;446;446.1;446.2;446.3;446.4;446.5;446.6;446.7;446.8;446.9;447;447.1;447.7;448
443.1	Raynaud's syndrome	circulatory system	443.1	I73.0 (204)	443.0	raynaud's phenomenon/disease	440;440.1;440.2;440.21;440.22;440.9;441;441.1;441.2;442;442.1;442.11;442.2;442.3;442.4;442.8;443;443.1;443.7;443.8;443.9;444;444.1;444.2;444.5;446;446.1;446.2;446.3;446.4;446.5;446.6;446.7;446.8;446.9;447;447.1;447.7;448
443.7	Peripheral angiopathy in diseases classified elsewhere	circulatory system	443.7	E10.5 (6);E11.5 (25);E14.5 (0);I79.1 (0);I79.2 (3);I79.8 (0)	443.81		440;440.1;440.2;440.21;440.22;440.9;441;441.1;441.2;442;442.1;442.11;442.2;442.3;442.4;442.8;443;443.1;443.7;443.8;443.9;444;444.1;444.2;444.5;446;446.1;446.2;446.3;446.4;446.5;446.6;446.7;446.8;446.9;447;447.1;447.7;448
443.8	Other specified peripheral vascular diseases	circulatory system	443.8	I73 (0);I73.8 (3)	443.8;443.82;443.89		440;440.1;440.2;440.21;440.22;440.9;441;441.1;441.2;442;442.1;442.11;442.2;442.3;442.4;442.8;443;443.1;443.7;443.8;443.9;444;444.1;444.2;444.5;446;446.1;446.2;446.3;446.4;446.5;446.6;446.7;446.8;446.9;447;447.1;447.7;448
443.9	Peripheral vascular disease, unspecified	circulatory system	443.9	I73.9 (206)	443.9		440;440.1;440.2;440.21;440.22;440.9;441;441.1;441.2;442;442.1;442.11;442.2;442.3;442.4;442.8;443;443.1;443.7;443.8;443.9;444;444.1;444.2;444.5;446;446.1;446.2;446.3;446.4;446.5;446.6;446.7;446.8;446.9;447;447.1;447.7;448
[truncated: 990 more rows]
