# Supplementary material for: Diurnal rhythms of wrist temperature are associated with future disease risk in the UK Biobank
Source: Nat Commun. 2023 Aug 24;14:5172. doi: 10.1038/s41467-023-40977-5 (PMC10449859; doi:10.1038/s41467-023-40977-5)
Supplement: Supplementary file 5 — Supplementary Data 3 Zip [file 41467_2023_40977_MOESM5_ESM.zip › 2023-07-21_NCOMMS-23-05756-T_SupplementaryData3_results.cohortsB+C.xlsx]

## Sheet: Header
Table Of Contents
Summary	This spreadsheet contains 4 sheets with the results for each diagnosis (PheCODE), modelling the predictive power of circadian rhythm robustness. Cox proportional hazards models were run for each diagnosis as a function of the temp_amplitude variable (cosinor amplitude of wrist temperature). First, the model is performed for the "overall" effect, controlling for age and sex but without interaction…
Overall	Overall Model of PheCODE Hazard Ratio by circadian rhythm robustness
Column	Description	Reference
activity_var	Activity variable identifier
phecode	PheCODE of the diagnosis measured
meaning	Meaning of the PheCODE measured
N_cases	Number of cases in the model (with record of diagnosis occuring after the actigraphy measurement)
N_controls	Number of controls in the model (with no record of the diagnosis at any time)
p	p-value of the significance of the temp_amplitude in the Cox proportional hazards model
logHR	Natural log of the hazard ratio per 1 degree change in temp_amplitude, measuring effect size of the variable
logHR_se	Standard error of logHR
std_logHR	Standardized natural log of the hazard ratio per SD change in temp_amplitude
std_logHR_se	Standard error of std_log_HR
q	Benjamini-Hochberg corrected p-value of p
By Sex	Model of PheCODE Hazard Ratio by circadian rhythm robustness, separately by sex
Column	Description	Reference
activity_var	Activity variable identifier
phecode	PheCODE of the diagnosis measured
meaning	Meaning of the PheCODE measured
N_cases_male	Number of male cases
N_cases_female	Number of female cases
N_controls	Number of controls (either sex)
sex_diff_p	p-value of the significance of the interaction of sex and temp_amplitude (i.e., tests for a difference in male_logHR and female_logHR)
male_p	p-value of the significance of temp_amplitude amongst males (i.e. tests for male_logHR non-zero)
female_p	p-value of the significance of temp_amplitude amongst females (i.e. tests for female_logHR non-zero)
male_logHR	Natural log of the hazard ratio per 1 degree change in temp_amplitude in males, measuring effect size of the variable
female_logHR	Natural log of the hazard ratio per 1 degree change in temp_amplitude in females, measuring effect size of the variable
male_logHR_se	Standard error of logHR in males
female_logHR_se	Standard error of logHR in females
male_std_logHR	Standardized natural log of the hazard ratio per SD change in temp_amplitude in males
female_std_logHR	Standardized natural log of the hazard ratio per SD change in temp_amplitude in females
male_std_logHR_se	Standard error of std_log_HR in males
female_std_logHR_se	Standard error of std_log_HR in females
sex_diff_q	Benjamini-Hochberg corrected p-value of sex_diff_p
By Age	Model of PheCODE Hazard Ratio by circadian rhythm robustness, separately by age
Column	Description	Reference
activity_var	Activity variable identifier
phecode	PheCODE of the diagnosis measured
meaning	Meaning of the PheCODE measured
N_cases	Number of cases
N_controls	Number of controls
age40-55_p	p-value of the significance of temp_amplitude in the 40-55 population compared to zero
age40-55_logHR	Natural log of the hazard ratio per 1 degree change in temp_amplitude in the 40-55 population
age40-55_logHR_se	Standard error of age40-55_logHR
age55-60_logHR	p-value of the significance of temp_amplitude in the 55-60 population compared to zero
age55-60_p	Natural log of the hazard ratio per 1 degree change in temp_amplitude in the 55-60 population
age55-60_logHR_se	Standard error of age55-60_logHR
age60-65_logHR	p-value of the significance of temp_amplitude in the 60-65 population compared to zero
age60-65_p	Natural log of the hazard ratio per 1 degree change in temp_amplitude in the 60-65 population
age60-65_logHR_se	Standard error of age60-65_logHR
age65-70_logHR	p-value of the significance of temp_amplitude in the 65-70 population compared to zero
age65-70_p	Natural log of the hazard ratio per 1 degree change in temp_amplitude in the 65-70 population
age65-70_logHR_se	Standard error of age65-70_logHR
age70-80_logHR	p-value of the significance of temp_amplitude in the 70-80 population compared to zero
age70-80_p	Natural log of the hazard ratio per 1 degree change in temp_amplitude in the 70-80 population
age70-80_logHR_se	Standard error of age70-80_logHR
overall_age_diff_p	p-value of any age interaction effect
overall_age_diff_q	Benjamini-Hochberg correct p-value of any age interaction effect of overall_age_diff_p
PheCODEs	Descriptions of PheCODEs used
Column	Description	Reference
PheCODE	PheCODE value	https://phewascatalog.org/phecodes
Meaning	Meaning of the phecode, i.e. text description
Category	Category of the phecode
Subphecodes	List of sub-phecodes included in this phecode
ICD10_codes	List of ICD10 codes included in this phecode
ICD9_codes	List of ICD9 codes included in this phecode
self_reported_condition_codes	List of self-reported conditions included in this phecode
controls_excluded_phecode	List of related phecodes to exclude when performing analysis: cases in any of these at the time of actigraphy measure are dropped from analysis	https://phewascatalog.org/phecodes

## Sheet: Overall
activity_var	phecode	meaning	N_cases	N_controls	p	logHR	logHR_se	std_logHR	std_logHR_se	q	HR per 2SD decrease (95% CI)
temp_amplitude	250.2	Type 2 diabetes	669	29558	3.64728e-10	-0.298054	0.0475485	-0.289848	0.0462394	7.14866e-08	1.79 (1.49 - 2.14)
temp_amplitude	250	Diabetes mellitus	782	29445	2.18328e-09	-0.257421	0.0430215	-0.250334	0.041837	2.13962e-07	1.65 (1.40 - 1.94)
temp_amplitude	401.1	Essential hypertension	2103	21440	1.26595e-06	-0.118236	0.0244036	-0.114981	0.0237318	8.00544e-05	1.26 (1.15 - 1.38)
temp_amplitude	401	Hypertension	2109	21434	1.63376e-06	-0.116751	0.0243528	-0.113536	0.0236823	8.00544e-05	1.25 (1.14 - 1.38)
temp_amplitude	278.1	Obesity	1133	29851	2.47518e-05	-0.154156	0.0365554	-0.149912	0.0355489	0.000839189	1.35 (1.17 - 1.55)
temp_amplitude	278	Overweight, obesity and other hyperalimentation	1135	29849	2.56895e-05	-0.153503	0.0364733	-0.149277	0.0354691	0.000839189	1.35 (1.17 - 1.55)
temp_amplitude	571.5	Other chronic nonalcoholic liver disease	215	30826	5.06582e-05	-0.343274	0.0847053	-0.333823	0.0823732	0.00141843	1.95 (1.41 - 2.69)
temp_amplitude	571	Chronic liver disease and cirrhosis	259	30782	0.000244657	-0.281916	0.0768628	-0.274155	0.0747466	0.00599409	1.73 (1.29 - 2.32)
temp_amplitude	760	Back pain	436	30639	0.000740169	-0.184207	0.054592	-0.179135	0.0530889	0.0161192	1.43 (1.16 - 1.76)
temp_amplitude	519.8	Other diseases of respiratory system, NEC	473	30655	0.00122684	-0.170732	0.0528164	-0.166032	0.0513622	0.0240461	1.39 (1.14 - 1.70)
temp_amplitude	519	Other diseases of respiratory system, not elsewhere classified	489	30639	0.0014446	-0.164209	0.0515473	-0.159688	0.0501281	0.0257401	1.38 (1.13 - 1.68)
temp_amplitude	411.4	Coronary atherosclerosis	664	28956	0.00158046	-0.133502	0.0422542	-0.129826	0.0410908	0.0258142	1.30 (1.10 - 1.52)
temp_amplitude	327.3	Sleep apnea	250	30978	0.00257448	-0.226925	0.0752791	-0.220677	0.0732065	0.0388152	1.55 (1.17 - 2.07)
temp_amplitude	411.8	Other chronic ischemic heart disease, unspecified	359	29261	0.0032523	-0.180787	0.0614332	-0.17581	0.0597418	0.0455322	1.42 (1.12 - 1.80)
temp_amplitude	743.1	Osteoporosis	421	30513	0.00693836	-0.154775	0.0573286	-0.150514	0.0557502	0.084995	1.35 (1.09 - 1.68)
temp_amplitude	743.11	Osteoporosis NOS	421	30513	0.00693836	-0.154775	0.0573286	-0.150514	0.0557502	0.084995	1.35 (1.09 - 1.68)
temp_amplitude	327	Sleep disorders	290	30938	0.00885809	-0.179924	0.0687392	-0.17497	0.0668466	0.0931379	1.42 (1.09 - 1.84)
temp_amplitude	550.2	Diaphragmatic hernia	1167	27064	0.00976883	-0.0871597	0.0337318	-0.08476	0.032803	0.0931379	1.18 (1.04 - 1.35)
temp_amplitude	716	Other arthropathies	1769	27526	0.00983212	-0.0685677	0.0265594	-0.0666799	0.0258281	0.0931379	1.14 (1.03 - 1.26)
temp_amplitude	743	Osteoporosis, osteopenia and pathological fracture	432	30502	0.00989407	-0.146166	0.0566641	-0.142141	0.055104	0.0931379	1.33 (1.07 - 1.65)
temp_amplitude	716.9	Arthropathy NOS	1764	27531	0.00997906	-0.0683461	0.0265262	-0.0664643	0.0257958	0.0931379	1.14 (1.03 - 1.26)
temp_amplitude	411	Ischemic Heart Disease	1006	28614	0.0104554	-0.0887826	0.0346754	-0.0863382	0.0337207	0.0931479	1.19 (1.04 - 1.36)
temp_amplitude	174	Breast cancer	443	29911	0.0111802	-0.126236	0.0497576	-0.12276	0.0483877	0.0952746	1.28 (1.06 - 1.55)
temp_amplitude	174.1	Breast cancer [female]	442	29912	0.0125777	-0.124275	0.0497995	-0.120853	0.0484284	0.102718	1.27 (1.05 - 1.54)
temp_amplitude	428	Congestive heart failure; nonhypertensive	437	30899	0.0139896	-0.147355	0.0599604	-0.143298	0.0583096	0.109679	1.33 (1.06 - 1.67)
temp_amplitude	411.3	Angina pectoris	333	29287	0.0151501	-0.144641	0.0595532	-0.140659	0.0579135	0.110597	1.32 (1.06 - 1.66)
temp_amplitude	285	Other anemias	646	29584	0.0152354	-0.107019	0.0440999	-0.104072	0.0428858	0.110597	1.23 (1.04 - 1.46)
temp_amplitude	585	Renal failure	793	30089	0.0179486	-0.0986939	0.0417015	-0.0959766	0.0405533	0.12564	1.21 (1.03 - 1.42)
temp_amplitude	351	Other peripheral nerve disorders	308	30297	0.0190033	-0.149427	0.0637088	-0.145313	0.0619547	0.128281	1.34 (1.05 - 1.70)
temp_amplitude	480	Pneumonia	803	29730	0.0196349	-0.0963256	0.0412838	-0.0936735	0.0401472	0.128281	1.21 (1.03 - 1.41)
temp_amplitude	459	Other disorders of circulatory system	1164	29374	0.0222004	-0.0734826	0.0321317	-0.0714594	0.031247	0.130709	1.15 (1.02 - 1.30)
temp_amplitude	459.9	Circulatory disease NEC	1155	29383	0.023155	-0.073075	0.0321793	-0.071063	0.0312933	0.130709	1.15 (1.02 - 1.30)
temp_amplitude	722	Intervertebral disc disorders	282	29665	0.0234843	-0.142961	0.0631045	-0.139025	0.0613671	0.130709	1.32 (1.04 - 1.68)
temp_amplitude	174.11	Malignant neoplasm of female breast	415	29939	0.0237145	-0.116133	0.0513471	-0.112936	0.0499334	0.130709	1.25 (1.03 - 1.52)
temp_amplitude	562.1	Diverticulosis	1478	24599	0.0240077	-0.0622783	0.0275933	-0.0605636	0.0268336	0.130709	1.13 (1.02 - 1.25)
temp_amplitude	562	Diverticulosis and diverticulitis	1478	24599	0.0240077	-0.0622783	0.0275933	-0.0605636	0.0268336	0.130709	1.13 (1.02 - 1.25)
temp_amplitude	428.2	Heart failure NOS	340	30996	0.0255033	-0.148178	0.0663378	-0.144099	0.0645114	0.135099	1.33 (1.04 - 1.72)
temp_amplitude	550	Abdominal hernia	1733	26498	0.0306626	-0.0579612	0.0268162	-0.0563653	0.0260779	0.158155	1.12 (1.01 - 1.24)
temp_amplitude	272	Disorders of lipoid metabolism	1423	25813	0.0371219	-0.0607228	0.0291318	-0.059051	0.0283297	0.185366	1.13 (1.01 - 1.26)
temp_amplitude	689	Disorder of skin and subcutaneous tissue NOS	360	30806	0.0395963	0.117805	0.057244	0.114561	0.0556679	0.185366	0.80 (0.64 - 0.99)
temp_amplitude	362.2	Degeneration of macula and posterior pole of retina	343	29725	0.0398792	-0.126015	0.0613213	-0.122546	0.059633	0.185366	1.28 (1.01 - 1.61)
temp_amplitude	362.29	Macular degeneration (senile) of retina NOS	343	29737	0.0404117	-0.12569	0.0613267	-0.122229	0.0596382	0.185366	1.28 (1.01 - 1.61)
temp_amplitude	1002	Symptoms concerning nutrition, metabolism, and development	407	30858	0.0406671	-0.115084	0.0562231	-0.111915	0.0546751	0.185366	1.25 (1.01 - 1.55)
temp_amplitude	274	Gout and other crystal arthropathies	207	30948	0.0432201	-0.168537	0.0833691	-0.163897	0.0810738	0.188929	1.39 (1.01 - 1.91)
temp_amplitude	418	Nonspecific chest pain	813	28776	0.0433766	-0.0749073	0.0370816	-0.0728449	0.0360607	0.188929	1.16 (1.00 - 1.33)
temp_amplitude	272.1	Hyperlipidemia	1414	25822	0.0456738	-0.0584068	0.0292268	-0.0567987	0.0284221	0.19461	1.12 (1.00 - 1.25)
temp_amplitude	726.1	Enthesopathy	205	29629	0.0511432	-0.145456	0.0745825	-0.141452	0.072529	0.205594	1.33 (1.00 - 1.76)
temp_amplitude	275	Disorders of mineral metabolism	295	31185	0.0532729	-0.127209	0.0658192	-0.123707	0.0640071	0.205594	1.28 (1.00 - 1.65)
temp_amplitude	530.1	Esophagitis, GERD and related diseases	1405	27153	0.0543662	-0.0566173	0.0294283	-0.0550585	0.0286181	0.205594	1.12 (1.00 - 1.25)
temp_amplitude	292	Neurological disorders	374	30961	0.0544189	-0.111477	0.0579557	-0.108408	0.05636	0.205594	1.24 (1.00 - 1.55)
temp_amplitude	965	Poisoning by analgesics, antipyretics, and antirheumatics	460	29331	0.0544748	-0.0980112	0.0509667	-0.0953127	0.0495635	0.205594	1.21 (1.00 - 1.47)
temp_amplitude	198.1	Secondary malignancy of lymph nodes	311	29025	0.0545454	0.110957	0.0577155	0.107902	0.0561265	0.205594	0.81 (0.65 - 1.00)
temp_amplitude	530	Diseases of esophagus	1528	27030	0.0612196	-0.0528306	0.0282229	-0.051376	0.0274458	0.219537	1.11 (1.00 - 1.23)
temp_amplitude	426.3	Bundle branch block	291	29436	0.0615659	-0.125596	0.067185	-0.122138	0.0653352	0.219537	1.28 (0.99 - 1.65)
temp_amplitude	740	Osteoarthrosis	975	27229	0.0616047	-0.0676582	0.0361977	-0.0657954	0.0352011	0.219537	1.14 (0.99 - 1.31)
temp_amplitude	585.3	Chronic renal failure [CKD]	249	30633	0.0752687	-0.134913	0.0758439	-0.131198	0.0737557	0.26344	1.30 (0.97 - 1.74)
temp_amplitude	735	Acquired foot deformities	232	30528	0.0813719	0.124053	0.0711813	0.120638	0.0692215	0.279805	0.79 (0.60 - 1.03)
temp_amplitude	535	Gastritis and duodenitis	1053	28459	0.0830249	-0.0590254	0.0340518	-0.0574003	0.0331143	0.280567	1.12 (0.99 - 1.28)
temp_amplitude	726	Peripheral enthesopathies and allied syndromes	287	29547	0.0878435	-0.113586	0.0665459	-0.110459	0.0647137	0.291819	1.25 (0.97 - 1.61)
temp_amplitude	747	Cardiac and circulatory congenital anomalies	208	31228	0.0907639	-0.131174	0.0775546	-0.127563	0.0754193	0.296496	1.29 (0.96 - 1.73)
temp_amplitude	740.9	Osteoarthrosis NOS	395	27809	0.0938182	-0.0978387	0.0583906	-0.095145	0.0567829	0.301449	1.21 (0.97 - 1.51)
temp_amplitude	530.14	Reflux esophagitis	298	28260	0.0967569	-0.114375	0.0688682	-0.111226	0.0669721	0.305877	1.25 (0.96 - 1.62)
temp_amplitude	532	Dysphagia	315	28018	0.105872	-0.101886	0.0630084	-0.0990812	0.0612736	0.326322	1.22 (0.96 - 1.55)
temp_amplitude	350.2	Abnormality of gait	287	31192	0.106782	0.114255	0.0708414	0.111109	0.068891	0.326322	0.80 (0.61 - 1.05)
temp_amplitude	317.1	Alcoholism	459	29626	0.109972	-0.0836528	0.0523381	-0.0813497	0.0508971	0.326322	1.18 (0.96 - 1.44)
temp_amplitude	747.1	Cardiac congenital anomalies	201	31235	0.111023	-0.125893	0.0789986	-0.122427	0.0768236	0.326322	1.28 (0.95 - 1.73)
temp_amplitude	339	Other headache syndromes	253	29573	0.111549	-0.112622	0.0707749	-0.109521	0.0688263	0.326322	1.24 (0.95 - 1.63)
temp_amplitude	960	Poisoning by antibiotics	1134	28657	0.123274	-0.0515984	0.0334799	-0.0501777	0.0325581	0.355319	1.11 (0.97 - 1.26)
temp_amplitude	306	Other mental disorder	2299	25705	0.153325	-0.032661	0.0228737	-0.0317617	0.0222439	0.435533	1.07 (0.98 - 1.16)
temp_amplitude	317	Alcohol-related disorders	568	29517	0.166779	-0.0640998	0.0463608	-0.062335	0.0450844	0.464673	1.13 (0.95 - 1.35)
temp_amplitude	280	Iron deficiency anemias	508	29722	0.168326	-0.0679553	0.0493286	-0.0660843	0.0479705	0.464673	1.14 (0.95 - 1.38)
temp_amplitude	272.11	Hypercholesterolemia	1285	25951	0.176599	-0.0409495	0.0303037	-0.0398221	0.0294694	0.480741	1.08 (0.96 - 1.22)
temp_amplitude	596	Other disorders of bladder	326	30190	0.183284	-0.0861798	0.0647621	-0.083807	0.0629791	0.492104	1.18 (0.92 - 1.51)
temp_amplitude	599.4	Urinary incontinence	223	29783	0.196934	-0.0971938	0.0753245	-0.0945179	0.0732507	0.517888	1.21 (0.91 - 1.61)
temp_amplitude	496	Chronic airway obstruction	459	26978	0.198172	-0.0696262	0.0541089	-0.0677092	0.0526192	0.517888	1.15 (0.93 - 1.41)
temp_amplitude	530.11	GERD	970	27588	0.20128	-0.0452124	0.0353798	-0.0439676	0.0344057	0.519089	1.09 (0.95 - 1.25)
temp_amplitude	198	Secondary malignant neoplasm	586	28750	0.211576	0.0539023	0.0431479	0.0524182	0.0419599	0.532619	0.90 (0.76 - 1.06)
temp_amplitude	208	Benign neoplasm of colon	1282	28672	0.212935	-0.0387404	0.0311034	-0.0376737	0.030247	0.532619	1.08 (0.96 - 1.21)
temp_amplitude	783	Fever of unknown origin	210	31155	0.214678	-0.0954073	0.0768915	-0.0927805	0.0747745	0.532619	1.20 (0.90 - 1.61)
temp_amplitude	280.1	Iron deficiency anemias, unspecified or not due to blood loss	501	29729	0.218547	-0.0612224	0.0497581	-0.0595368	0.0483881	0.535439	1.13 (0.93 - 1.36)
temp_amplitude	172	Skin cancer	833	29707	0.224642	0.0450742	0.0371202	0.0438332	0.0360982	0.543578	0.92 (0.80 - 1.06)
temp_amplitude	994	Sepsis and SIRS	370	31093	0.233263	-0.0711261	0.0596698	-0.0691678	0.058027	0.550839	1.15 (0.91 - 1.44)
temp_amplitude	994.2	Sepsis	370	31093	0.233263	-0.0711261	0.0596698	-0.0691678	0.058027	0.550839	1.15 (0.91 - 1.44)
temp_amplitude	561	Symptoms involving digestive system	578	25499	0.245697	-0.0514598	0.0443289	-0.050043	0.0431084	0.571144	1.11 (0.93 - 1.31)
temp_amplitude	585.1	Acute renal failure	628	30254	0.24769	-0.0538489	0.046583	-0.0523663	0.0453004	0.571144	1.11 (0.93 - 1.33)
temp_amplitude	411.2	Myocardial infarction	341	29279	0.254471	-0.0638768	0.0560541	-0.0621181	0.0545108	0.579956	1.13 (0.91 - 1.40)
temp_amplitude	740.1	Osteoarthritis; localized	621	27583	0.267176	-0.0493254	0.0444537	-0.0479673	0.0432298	0.601914	1.10 (0.93 - 1.30)
temp_amplitude	276	Disorders of fluid, electrolyte, and acid-base balance	855	30423	0.270881	-0.0441236	0.0400746	-0.0429088	0.0389712	0.603325	1.09 (0.94 - 1.27)
temp_amplitude	591	Urinary tract infection	512	29136	0.275269	-0.0556387	0.0509975	-0.0541068	0.0495934	0.606211	1.11 (0.92 - 1.35)
temp_amplitude	276.5	Hypovolemia	288	30990	0.280497	-0.0758883	0.0703188	-0.0737989	0.0683828	0.607321	1.16 (0.89 - 1.52)
temp_amplitude	574	Cholelithiasis and cholecystitis	482	29621	0.282187	-0.0550072	0.0511495	-0.0534927	0.0497412	0.607321	1.11 (0.92 - 1.35)
temp_amplitude	575	Other biliary tract disease	212	29891	0.289495	0.07944	0.0749978	0.0772528	0.0729329	0.607321	0.86 (0.64 - 1.14)
temp_amplitude	565.1	Anal and rectal polyp	356	29624	0.29177	-0.0611849	0.0580366	-0.0595004	0.0564387	0.607321	1.13 (0.90 - 1.41)
temp_amplitude	394	Rheumatic disease of the heart valves	497	30526	0.292791	-0.0518171	0.0492549	-0.0503904	0.0478988	0.607321	1.11 (0.92 - 1.33)
temp_amplitude	211	Benign neoplasm of other parts of digestive system	391	30824	0.294365	-0.0613758	0.0585315	-0.0596859	0.05692	0.607321	1.13 (0.90 - 1.41)
temp_amplitude	362	Other retinal disorders	431	29530	0.303659	-0.0552239	0.0536875	-0.0537035	0.0522093	0.615299	1.11 (0.91 - 1.37)
temp_amplitude	785	Abdominal pain	935	27775	0.30451	-0.0370267	0.03606	-0.0360073	0.0350671	0.615299	1.07 (0.94 - 1.23)
temp_amplitude	565	Anal and rectal conditions	577	29403	0.324643	-0.0437094	0.0443767	-0.0425059	0.0431549	0.645121	1.09 (0.92 - 1.29)
temp_amplitude	586	Other disorders of the kidney and ureters	239	30643	0.325852	-0.0683977	0.0696157	-0.0665146	0.067699	0.645121	1.14 (0.88 - 1.49)
temp_amplitude	426	Cardiac conduction disorders	534	29193	0.330722	-0.0468546	0.0481716	-0.0455645	0.0468453	0.648215	1.10 (0.91 - 1.32)
temp_amplitude	389	Hearing loss	602	30665	0.364934	-0.0429913	0.0474515	-0.0418076	0.0461451	0.704945	1.09 (0.91 - 1.30)
temp_amplitude	261	Vitamin deficiency	276	31186	0.370603	0.0613155	0.0684826	0.0596274	0.0665971	0.704945	0.89 (0.68 - 1.15)
temp_amplitude	960.2	Allergy/adverse effect of penicillin	917	28874	0.372014	-0.0335103	0.0375378	-0.0325877	0.0365043	0.704945	1.07 (0.93 - 1.23)
temp_amplitude	426.2	Atrioventricular [AV] block	216	29511	0.374052	0.0679766	0.076472	0.0661051	0.0743666	0.704945	0.88 (0.65 - 1.17)
temp_amplitude	416	Cardiomegaly	296	30804	0.389386	-0.0581722	0.0675846	-0.0565706	0.0657238	0.726853	1.12 (0.87 - 1.45)
temp_amplitude	350	Abnormal movement	354	31125	0.397515	0.0531558	0.0628269	0.0516923	0.0610971	0.734156	0.90 (0.71 - 1.15)
temp_amplitude	41	Bacterial infection NOS	426	30044	0.401304	-0.0481381	0.0573554	-0.0468127	0.0557763	0.734156	1.10 (0.88 - 1.37)
temp_amplitude	569	Other disorders of intestine	232	29748	0.404535	-0.0596603	0.0715738	-0.0580177	0.0696032	0.734156	1.12 (0.85 - 1.48)
temp_amplitude	379.3	Aphakia and other disorders of lens	300	30682	0.412468	0.0527467	0.0643599	0.0512945	0.062588	0.738242	0.90 (0.71 - 1.15)
temp_amplitude	276.14	Hypopotassemia	201	31077	0.419141	-0.066041	0.0817428	-0.0642227	0.0794922	0.738242	1.14 (0.83 - 1.55)
temp_amplitude	508	Pulmonary collapse; interstitial and compensatory emphysema	277	30647	0.421496	-0.0504792	0.0627985	-0.0490894	0.0610695	0.738242	1.10 (0.87 - 1.40)
temp_amplitude	512.7	Shortness of breath	374	30665	0.424555	-0.0461817	0.0578323	-0.0449102	0.0562401	0.738242	1.09 (0.88 - 1.36)
temp_amplitude	564	Functional digestive disorders	1063	25014	0.429686	-0.0262487	0.0332376	-0.025526	0.0323225	0.738242	1.05 (0.93 - 1.19)
temp_amplitude	600	Hyperplasia of prostate	773	29524	0.436528	0.0295516	0.0379807	0.028738	0.036935	0.738242	0.94 (0.82 - 1.09)
temp_amplitude	568.1	Peritoneal adhesions (postoperative) (postinfection)	236	29744	0.439472	-0.0548377	0.0709335	-0.0533278	0.0689806	0.738242	1.11 (0.85 - 1.46)
temp_amplitude	798	Malaise and fatigue	251	31041	0.440473	-0.054493	0.0706422	-0.0529927	0.0686973	0.738242	1.11 (0.85 - 1.46)
temp_amplitude	535.6	Duodenitis	212	29300	0.440686	-0.0578567	0.0750376	-0.0562638	0.0729716	0.738242	1.12 (0.84 - 1.49)
temp_amplitude	414	Other forms of chronic heart disease	214	29406	0.446612	-0.0580684	0.0762978	-0.0564696	0.0741971	0.74183	1.12 (0.84 - 1.50)
temp_amplitude	564.9	Personal history of diseases of digestive system	809	25268	0.465393	-0.0274634	0.0376213	-0.0267072	0.0365855	0.76653	1.05 (0.91 - 1.22)
temp_amplitude	427	Cardiac dysrhythmias	857	28870	0.470568	-0.0278031	0.0385323	-0.0270377	0.0374714	0.768595	1.06 (0.91 - 1.22)
temp_amplitude	379	Other disorders of eye	491	30491	0.485824	0.0344809	0.0494729	0.0335315	0.0481108	0.786955	0.94 (0.77 - 1.13)
temp_amplitude	1100	Family history	248	31174	0.502597	0.0435116	0.064903	0.0423136	0.0631161	0.807451	0.92 (0.72 - 1.18)
temp_amplitude	789	Nausea and vomiting	587	30377	0.506816	-0.029925	0.0450812	-0.0291011	0.04384	0.80761	1.06 (0.89 - 1.26)
temp_amplitude	290	Delirium dementia and amnestic and other cognitive disorders	333	31002	0.533406	-0.0411483	0.0660682	-0.0400154	0.0642492	0.83867	1.08 (0.84 - 1.39)
temp_amplitude	386	Vertiginous syndromes and other disorders of vestibular system	357	30492	0.534866	-0.0362865	0.0584704	-0.0352874	0.0568606	0.83867	1.07 (0.86 - 1.34)
temp_amplitude	366.2	Senile cataract	1053	28886	0.553913	0.0198064	0.0334621	0.0192611	0.0325408	0.861642	0.96 (0.85 - 1.09)
temp_amplitude	433.3	Cerebral ischemia	212	30655	0.561765	0.0424798	0.0732131	0.0413102	0.0711973	0.86451	0.92 (0.70 - 1.22)
temp_amplitude	367.2	Astigmatism	303	31100	0.566297	-0.036024	0.0628129	-0.0350322	0.0610835	0.86451	1.07 (0.84 - 1.36)
temp_amplitude	550.1	Inguinal hernia	445	27786	0.569436	-0.0286444	0.0503521	-0.0278558	0.0489658	0.86451	1.06 (0.87 - 1.28)
temp_amplitude	599	Other symptoms/disorders or the urinary system	974	29032	0.576778	-0.0194458	0.0348431	-0.0189104	0.0338838	0.86451	1.04 (0.91 - 1.19)
temp_amplitude	276.1	Electrolyte imbalance	569	30709	0.577811	-0.0267449	0.0480518	-0.0260086	0.0467288	0.86451	1.05 (0.88 - 1.27)
temp_amplitude	531	Peptic ulcer (excl. esophageal)	219	30706	0.595098	0.0416111	0.0782953	0.0404654	0.0761397	0.872785	0.92 (0.68 - 1.24)
temp_amplitude	433	Cerebrovascular disease	512	30355	0.596765	-0.025018	0.0472878	-0.0243292	0.0459859	0.872785	1.05 (0.88 - 1.26)
temp_amplitude	915	Superficial injury without mention of infection	269	30978	0.606849	0.0340558	0.0661822	0.0331182	0.0643601	0.872785	0.94 (0.73 - 1.20)
temp_amplitude	535.8	Other specified gastritis	420	29092	0.607872	-0.026778	0.0521873	-0.0260408	0.0507505	0.872785	1.05 (0.86 - 1.29)
temp_amplitude	512	Other symptoms of respiratory system	541	30498	0.618622	-0.0235265	0.0472605	-0.0228788	0.0459593	0.872785	1.05 (0.87 - 1.25)
temp_amplitude	288	Diseases of white blood cells	222	30929	0.620582	0.0377155	0.0761889	0.0366771	0.0740912	0.872785	0.93 (0.70 - 1.24)
temp_amplitude	495	Asthma	376	27061	0.623233	-0.0305686	0.0622232	-0.0297269	0.06051	0.872785	1.06 (0.84 - 1.35)
temp_amplitude	195	Cancer, suspected or other	1152	28184	0.624287	0.0154817	0.0316093	0.0150555	0.030739	0.872785	0.97 (0.86 - 1.09)
temp_amplitude	1019	Other ill-defined and unknown causes of morbidity and mortality	640	29973	0.629295	0.0203012	0.0420558	0.0197422	0.0408979	0.872785	0.96 (0.82 - 1.13)
temp_amplitude	681.3	Cellulitis and abscess of arm/hand	227	30643	0.636777	-0.0350231	0.0741684	-0.0340588	0.0721264	0.872785	1.07 (0.81 - 1.42)
temp_amplitude	681.5	Cellulitis and abscess of leg, except foot	227	30643	0.636777	-0.0350231	0.0741684	-0.0340588	0.0721264	0.872785	1.07 (0.81 - 1.42)
temp_amplitude	681.6	Cellulitis and abscess of foot, toe	227	30643	0.636777	-0.0350231	0.0741684	-0.0340588	0.0721264	0.872785	1.07 (0.81 - 1.42)
temp_amplitude	788	Syncope and collapse	417	30657	0.646944	0.0262087	0.0572228	0.0254871	0.0556473	0.880562	0.95 (0.76 - 1.18)
temp_amplitude	568	Other disorders of peritoneum	253	29727	0.657257	-0.0298805	0.0673434	-0.0290579	0.0654893	0.888006	1.06 (0.82 - 1.37)
temp_amplitude	276.12	Hyposmolality and/or hyponatremia	307	30971	0.661474	0.0290462	0.0663338	0.0282465	0.0645075	0.888006	0.95 (0.73 - 1.22)
temp_amplitude	427.3	Other specified cardiac dysrhythmias	259	29468	0.676945	-0.0287531	0.0690126	-0.0279615	0.0671125	0.892573	1.06 (0.81 - 1.38)
temp_amplitude	195.1	Malignant neoplasm, other	1136	28200	0.677516	0.0132876	0.0319524	0.0129217	0.0310727	0.892573	0.97 (0.86 - 1.10)
temp_amplitude	368	Visual disturbances	244	31152	0.678538	0.0313383	0.0756125	0.0304755	0.0735307	0.892573	0.94 (0.71 - 1.26)
temp_amplitude	318	Tobacco use disorder	342	29743	0.691799	-0.0247212	0.0623618	-0.0240406	0.0606448	0.897899	1.05 (0.83 - 1.33)
temp_amplitude	618	Genital prolapse	212	30417	0.697037	0.0305609	0.0784975	0.0297195	0.0763363	0.897899	0.94 (0.70 - 1.27)
temp_amplitude	790	Nonspecific findings on examination of blood	496	30681	0.702505	-0.0185271	0.0485079	-0.018017	0.0471723	0.897899	1.04 (0.86 - 1.25)
temp_amplitude	394.2	Mitral valve disease	266	30757	0.710077	-0.025823	0.0694626	-0.025112	0.0675501	0.897899	1.05 (0.81 - 1.37)
temp_amplitude	153	Colorectal cancer	235	30885	0.713307	0.0255035	0.0694128	0.0248013	0.0675017	0.897899	0.95 (0.73 - 1.24)
temp_amplitude	367	Disorders of refraction and accommodation; blindness and low vision	505	30898	0.719114	-0.0179767	0.0499848	-0.0174817	0.0486086	0.897899	1.04 (0.86 - 1.25)
temp_amplitude	300.1	Anxiety disorder	521	27483	0.723459	0.0172741	0.0488189	0.0167985	0.0474748	0.897899	0.97 (0.80 - 1.16)
temp_amplitude	395	Heart valve disorders	342	30681	0.7247	-0.0210673	0.059819	-0.0204873	0.058172	0.897899	1.04 (0.83 - 1.31)
temp_amplitude	599.2	Retention of urine	536	29470	0.725082	-0.0164754	0.0468484	-0.0160218	0.0455585	0.897899	1.03 (0.86 - 1.23)
temp_amplitude	990	Effects radiation NOS	457	30861	0.728958	0.0180821	0.0521832	0.0175843	0.0507465	0.897899	0.97 (0.79 - 1.18)
temp_amplitude	574.1	Cholelithiasis	408	29695	0.733358	-0.0187132	0.0549318	-0.0181979	0.0534194	0.897899	1.04 (0.84 - 1.28)
temp_amplitude	395.1	Nonrheumatic mitral valve disorders	259	30764	0.73756	-0.023774	0.0709488	-0.0231194	0.0689954	0.897899	1.05 (0.80 - 1.37)
temp_amplitude	573.7	Abnormal results of function study of liver	250	30791	0.746832	0.0234604	0.0726736	0.0228145	0.0706727	0.900912	0.96 (0.72 - 1.26)
temp_amplitude	593	Hematuria	267	29381	0.753314	-0.0221688	0.07054	-0.0215585	0.0685979	0.900912	1.04 (0.80 - 1.37)
temp_amplitude	702.1	Actinic keratosis	237	30904	0.755665	0.0224612	0.0721812	0.0218428	0.0701939	0.900912	0.96 (0.73 - 1.26)
temp_amplitude	681	Superficial cellulitis and abscess	291	30579	0.758421	-0.0216325	0.0703371	-0.0210369	0.0684005	0.900912	1.04 (0.80 - 1.36)
temp_amplitude	563	Constipation	587	25490	0.772305	-0.0127249	0.0439758	-0.0123745	0.0427651	0.911878	1.03 (0.87 - 1.21)
temp_amplitude	687	Symptoms affecting skin	271	30960	0.785446	0.0181011	0.0664922	0.0176027	0.0646615	0.913109	0.97 (0.75 - 1.24)
temp_amplitude	289	Other diseases of blood and blood-forming organs	236	30915	0.786111	-0.020363	0.0750393	-0.0198023	0.0729733	0.913109	1.04 (0.78 - 1.38)
temp_amplitude	433.2	Occlusion of cerebral arteries	223	30644	0.787324	-0.0188048	0.0697025	-0.0182871	0.0677834	0.913109	1.04 (0.80 - 1.35)
temp_amplitude	790.6	Other abnormal blood chemistry	471	30706	0.793616	0.0129348	0.0494415	0.0125787	0.0480803	0.914992	0.98 (0.81 - 1.18)
temp_amplitude	458.9	Hypotension NOS	344	30194	0.817462	0.0146741	0.0635766	0.0142701	0.0618261	0.922098	0.97 (0.76 - 1.24)
temp_amplitude	244.4	Hypothyroidism NOS	394	29196	0.820892	0.0125593	0.0554743	0.0122135	0.0539469	0.922098	0.98 (0.79 - 1.21)
temp_amplitude	38	Septicemia	408	30062	0.827051	0.0126684	0.0579828	0.0123196	0.0563864	0.922098	0.98 (0.78 - 1.22)
temp_amplitude	386.9	Dizziness and giddiness (Light-headedness and vertigo)	272	30577	0.828814	-0.0140217	0.0648484	-0.0136357	0.063063	0.922098	1.03 (0.80 - 1.32)
temp_amplitude	579	Other symptoms involving abdomen and pelvis	239	29773	0.830509	0.0165037	0.0771024	0.0160493	0.0749796	0.922098	0.97 (0.72 - 1.30)
temp_amplitude	365	Glaucoma	392	30126	0.831798	0.0115955	0.0545934	0.0112762	0.0530903	0.922098	0.98 (0.79 - 1.20)
temp_amplitude	172.2	Other non-epithelial cancer of skin	689	29851	0.840924	0.00822126	0.0409605	0.00799491	0.0398327	0.922098	0.98 (0.84 - 1.15)
temp_amplitude	480.11	Pneumococcal pneumonia	441	30092	0.846749	-0.0102894	0.0532392	-0.0100061	0.0517734	0.922098	1.02 (0.83 - 1.25)
temp_amplitude	578.9	Hemorrhage of gastrointestinal tract	387	29625	0.84754	0.0107619	0.0559764	0.0104656	0.0544352	0.922098	0.98 (0.79 - 1.21)
temp_amplitude	716.2	Unspecified monoarthritis	766	28529	0.851013	-0.00736731	0.0392241	-0.00716447	0.0381442	0.922098	1.01 (0.87 - 1.18)
temp_amplitude	244	Hypothyroidism	430	29160	0.856882	0.00949999	0.052677	0.00923843	0.0512266	0.922098	0.98 (0.80 - 1.20)
temp_amplitude	507	Pleurisy; pleural effusion	489	30435	0.860532	-0.00896683	0.0510357	-0.00871995	0.0496306	0.922098	1.02 (0.84 - 1.24)
temp_amplitude	300	Anxiety disorders	536	27468	0.860938	0.00838329	0.0478554	0.00815247	0.0465378	0.922098	0.98 (0.82 - 1.18)
temp_amplitude	1010	Other tests	227	30549	0.868384	-0.0122505	0.0739263	-0.0119132	0.0718909	0.923697	1.02 (0.77 - 1.36)
temp_amplitude	185	Cancer of prostate	540	30665	0.871857	0.00715518	0.0443594	0.00695818	0.0431381	0.923697	0.99 (0.83 - 1.17)
temp_amplitude	1009	Injury, NOS	220	30882	0.883576	-0.0102027	0.0696726	-0.0099218	0.0677543	0.927151	1.02 (0.78 - 1.33)
temp_amplitude	159	Malignant neoplasm of other and ill-defined sites within the digestive organs and peritoneum	270	30795	0.886425	0.00915424	0.0640925	0.0089022	0.0623278	0.927151	0.98 (0.77 - 1.25)
temp_amplitude	366	Cataract	1841	28098	0.889308	0.00353078	0.0253685	0.00343357	0.0246701	0.927151	0.99 (0.90 - 1.09)
temp_amplitude	415	Pulmonary heart disease	242	30858	0.89467	0.00965751	0.0729435	0.00939161	0.0709352	0.927806	0.98 (0.74 - 1.30)
temp_amplitude	443	Peripheral vascular disease	229	30873	0.915132	0.00765942	0.0718741	0.00744853	0.0698952	0.939155	0.99 (0.75 - 1.30)
temp_amplitude	480.1	Bacterial pneumonia	503	30030	0.91615	-0.00525253	0.0498886	-0.00510791	0.048515	0.939155	1.01 (0.84 - 1.22)
temp_amplitude	702	Degenerative skin conditions and other dermatoses	355	30440	0.922082	0.00564842	0.0577478	0.0054929	0.0561578	0.939155	0.99 (0.79 - 1.23)
temp_amplitude	573	Other disorders of liver	430	30611	0.92478	-0.00518855	0.054955	-0.00504569	0.053442	0.939155	1.01 (0.82 - 1.25)
temp_amplitude	458	Hypotension	574	29964	0.934226	-0.00400365	0.0485119	-0.00389342	0.0471762	0.939618	1.01 (0.84 - 1.21)
temp_amplitude	578	Gastrointestinal hemorrhage	609	29403	0.934824	-0.0037317	0.0456329	-0.00362895	0.0443765	0.939618	1.01 (0.85 - 1.20)
temp_amplitude	851	Complications of transplants and reattached limbs	255	30296	0.98722	-0.00108345	0.0676376	-0.00105362	0.0657754	0.98722	1.00 (0.77 - 1.30)

## Sheet: By Sex
activity_var	phecode	meaning	N_cases_male	N_cases_female	N_controls	sex_diff_p	female_p	male_p	female_logHR	male_logHR	female_logHR_se	male_logHR_se	std_female_logHR	std_male_logHR	std_female_logHR_se	std_male_logHR_se	sex_diff_q
temp_amplitude	306	Other mental disorder	1327	972	25705	0.010964	0.00443385	0.6291	-0.105673	0.0139231	0.0371366	0.0288266	-0.102764	0.0135397	0.0361142	0.028033	0.592089
temp_amplitude	317	Alcohol-related disorders	340	228	29517	0.0453339	0.012344	0.902744	-0.180126	0.00732529	0.0719883	0.0599473	-0.175167	0.00712361	0.0700063	0.0582968	0.592089
temp_amplitude	578	Gastrointestinal hemorrhage	305	304	29403	0.0616611	0.210853	0.162689	0.0831924	-0.0886208	0.0664888	0.0634781	0.0809019	-0.0861808	0.0646582	0.0617304	0.592089
temp_amplitude	716.2	Unspecified monoarthritis	363	403	28529	0.0675585	0.15998	0.237337	-0.0764551	0.0657321	0.054411	0.0556264	-0.0743501	0.0639223	0.052913	0.0540949	0.592089
temp_amplitude	563	Constipation	294	293	25490	0.0695013	0.273204	0.14456	0.0659367	-0.0950841	0.060177	0.0651699	0.0641213	-0.0924662	0.0585201	0.0633756	0.592089
temp_amplitude	740	Osteoarthrosis	358	617	27229	0.0733633	0.657604	0.00862045	-0.0205426	-0.154755	0.0463483	0.0589151	-0.0199771	-0.150495	0.0450722	0.057293	0.592089
temp_amplitude	564.9	Personal history of diseases of digestive system	447	362	25268	0.0758606	0.468638	0.0614753	0.041614	-0.093675	0.0574226	0.0500919	0.0404683	-0.0910959	0.0558416	0.0487128	0.592089
temp_amplitude	394	Rheumatic disease of the heart valves	270	227	30526	0.0944139	0.554403	0.0755213	0.041388	-0.123928	0.0700098	0.0697287	0.0402485	-0.120516	0.0680822	0.0678089	0.592089
temp_amplitude	512	Other symptoms of respiratory system	234	307	30498	0.0976328	0.163436	0.332357	-0.0893013	0.0676661	0.0640792	0.0698037	-0.0868427	0.0658031	0.0623149	0.0678819	0.592089
temp_amplitude	785	Abdominal pain	374	561	27775	0.0977575	0.808521	0.0521695	0.0113772	-0.111281	0.0469485	0.05731	0.011064	-0.108217	0.0456559	0.0557321	0.592089
temp_amplitude	427	Cardiac dysrhythmias	446	411	28870	0.102058	0.103561	0.516155	-0.0923582	0.0342078	0.056737	0.0526854	-0.0898154	0.033266	0.0551749	0.0512349	0.592089
temp_amplitude	550	Abdominal hernia	913	820	26498	0.110285	0.00368242	0.369272	-0.117974	-0.0318519	0.0406226	0.0354762	-0.114726	-0.0309749	0.0395042	0.0344994	0.592089
temp_amplitude	280	Iron deficiency anemias	259	249	29722	0.112065	0.0402576	0.930775	-0.150727	0.00569166	0.0734859	0.0655192	-0.146577	0.00553495	0.0714626	0.0637153	0.592089
temp_amplitude	280.1	Iron deficiency anemias, unspecified or not due to blood loss	257	244	29729	0.123443	0.0557954	0.871391	-0.142396	0.0106536	0.0744505	0.0658066	-0.138476	0.0103603	0.0724007	0.0639948	0.592089
temp_amplitude	564	Functional digestive disorders	527	536	25014	0.125764	0.669572	0.081218	0.0202006	-0.0819187	0.0473376	0.0469809	0.0196444	-0.0796633	0.0460343	0.0456874	0.592089
temp_amplitude	459	Other disorders of circulatory system	624	540	29374	0.134487	0.00634895	0.444382	-0.129776	-0.0333004	0.0475509	0.0435404	-0.126203	-0.0323835	0.0462417	0.0423417	0.592089
temp_amplitude	285	Other anemias	329	317	29584	0.13602	0.0046691	0.397122	-0.18237	-0.0509228	0.064464	0.0601375	-0.177349	-0.0495207	0.0626892	0.0584817	0.592089
temp_amplitude	459.9	Circulatory disease NEC	620	535	29383	0.160225	0.00835669	0.415116	-0.126106	-0.0354015	0.0478164	0.0434415	-0.122634	-0.0344268	0.0464998	0.0422454	0.658701
temp_amplitude	250.2	Type 2 diabetes	397	272	29558	0.180714	5.09297e-07	0.000104371	-0.370594	-0.241393	0.0737826	0.0622115	-0.36039	-0.234747	0.0717512	0.0604987	0.703834
temp_amplitude	789	Nausea and vomiting	205	382	30377	0.193849	0.188514	0.537336	-0.0753159	0.0447248	0.0572749	0.0725055	-0.0732422	0.0434934	0.055698	0.0705093	0.717243
temp_amplitude	550.2	Diaphragmatic hernia	448	719	27064	0.20629	0.00213537	0.362097	-0.134018	-0.0477998	0.0436438	0.0524479	-0.130328	-0.0464838	0.0424422	0.0510039	0.726928
temp_amplitude	740.1	Osteoarthritis; localized	225	396	27583	0.221193	0.896771	0.104548	-0.00723988	-0.121374	0.0558027	0.0747747	-0.00704055	-0.118032	0.0542663	0.072716	0.744014
temp_amplitude	172.2	Other non-epithelial cancer of skin	379	310	29851	0.265225	0.460952	0.392629	-0.0470326	0.0456897	0.0637919	0.053447	-0.0457376	0.0444317	0.0620356	0.0519754	0.840459
temp_amplitude	172	Skin cancer	441	392	29707	0.281263	0.944093	0.11445	-0.00400188	0.0768321	0.0570669	0.0486739	-0.0038917	0.0747167	0.0554957	0.0473338	0.840459
temp_amplitude	401	Hypertension	1101	1008	21434	0.289354	5.38211e-05	0.00626617	-0.143259	-0.0915628	0.0354744	0.0334963	-0.139315	-0.0890418	0.0344977	0.0325741	0.840459
temp_amplitude	561	Symptoms involving digestive system	235	343	25499	0.30104	0.840534	0.143112	-0.0112914	-0.106069	0.0561175	0.0724369	-0.0109806	-0.103149	0.0545725	0.0704425	0.840459
temp_amplitude	411.4	Coronary atherosclerosis	441	223	28956	0.311301	0.0099298	0.0391878	-0.19776	-0.104663	0.076703	0.0507529	-0.192316	-0.101781	0.0745911	0.0493555	0.840459
temp_amplitude	401.1	Essential hypertension	1098	1005	21440	0.318011	5.62721e-05	0.00495058	-0.143176	-0.09435	0.0355459	0.0335737	-0.139234	-0.0917523	0.0345672	0.0326494	0.840459
temp_amplitude	272.11	Hypercholesterolemia	677	608	25951	0.352431	0.102811	0.720074	-0.0714833	-0.0150434	0.0438178	0.0419785	-0.0695152	-0.0146292	0.0426114	0.0408227	0.880619
temp_amplitude	496	Chronic airway obstruction	234	225	26978	0.357008	0.844637	0.124959	-0.015461	-0.116127	0.0788963	0.075688	-0.0150353	-0.11293	0.0767241	0.0736041	0.880619
temp_amplitude	411	Ischemic Heart Disease	594	412	28614	0.390754	0.0255914	0.14128	-0.126166	-0.0647179	0.0565168	0.0439946	-0.122692	-0.062936	0.0549608	0.0427834	0.90616
temp_amplitude	562	Diverticulosis and diverticulitis	761	717	24599	0.42938	0.328504	0.031447	-0.03892	-0.0826483	0.0398309	0.0384166	-0.0378484	-0.0803728	0.0387343	0.0373589	0.90616
temp_amplitude	562.1	Diverticulosis	761	717	24599	0.42938	0.328504	0.031447	-0.03892	-0.0826483	0.0398309	0.0384166	-0.0378484	-0.0803728	0.0387343	0.0373589	0.90616
temp_amplitude	276	Disorders of fluid, electrolyte, and acid-base balance	439	416	30423	0.479773	0.758616	0.173717	-0.0180806	-0.0751267	0.0588372	0.0552257	-0.0175828	-0.0730583	0.0572173	0.0537052	0.90616
temp_amplitude	367	Disorders of refraction and accommodation; blindness and low vision	213	292	30898	0.4858	0.549724	0.690957	-0.040307	0.0292945	0.0673835	0.0736863	-0.0391973	0.0284879	0.0655283	0.0716575	0.90616
temp_amplitude	278.1	Obesity	523	610	29851	0.492146	0.000608901	0.0222879	-0.172979	-0.122433	0.0504662	0.0535711	-0.168216	-0.119062	0.0490768	0.0520962	0.90616
temp_amplitude	278	Overweight, obesity and other hyperalimentation	523	612	29849	0.504679	0.000646467	0.0222814	-0.171441	-0.122444	0.0502564	0.0535732	-0.166721	-0.119072	0.0488727	0.0520982	0.90616
temp_amplitude	272	Disorders of lipoid metabolism	746	677	25813	0.520052	0.0608976	0.301818	-0.0792322	-0.0416405	0.0422743	0.0403281	-0.0770507	-0.040494	0.0411104	0.0392178	0.90616
temp_amplitude	530	Diseases of esophagus	646	882	27030	0.533589	0.0431527	0.338961	-0.0760586	-0.0406973	0.0376113	0.0425606	-0.0739645	-0.0395768	0.0365757	0.0413888	0.90616
temp_amplitude	591	Urinary tract infection	245	267	29136	0.538925	0.661634	0.200654	-0.031448	-0.0949365	0.0718552	0.0741871	-0.0305822	-0.0923227	0.0698769	0.0721445	0.90616
temp_amplitude	480.1	Bacterial pneumonia	284	219	30030	0.54447	0.636893	0.703534	-0.0364087	0.0251538	0.0771293	0.0660978	-0.0354063	0.0244613	0.0750058	0.0642779	0.90616
temp_amplitude	585.1	Acute renal failure	407	221	30254	0.554954	0.224197	0.47575	-0.100035	-0.0408368	0.0823031	0.0572622	-0.0972805	-0.0397125	0.0800371	0.0556856	0.90616
temp_amplitude	433	Cerebrovascular disease	287	225	30355	0.556563	0.42341	0.97765	-0.0580683	-0.00175102	0.0725382	0.0625019	-0.0564695	-0.00170281	0.0705411	0.0607811	0.90616
temp_amplitude	535	Gastritis and duodenitis	452	601	28459	0.563603	0.0781537	0.404093	-0.0816066	-0.0420706	0.0463279	0.0504242	-0.0793598	-0.0409123	0.0450524	0.0490359	0.90616
temp_amplitude	507	Pleurisy; pleural effusion	287	202	30435	0.573828	0.641935	0.747581	-0.0367754	0.0217282	0.0790879	0.0675144	-0.0357629	0.02113	0.0769104	0.0656555	0.90616
temp_amplitude	250	Diabetes mellitus	452	330	29445	0.577798	1.88034e-05	6.44349e-05	-0.278946	-0.230487	0.0651949	0.0576801	-0.271266	-0.224141	0.0633999	0.056092	0.90616
temp_amplitude	960	Poisoning by antibiotics	375	759	28657	0.583418	0.120097	0.638439	-0.0649078	-0.0264598	0.0417583	0.0563115	-0.0631207	-0.0257313	0.0406086	0.0547611	0.90616
temp_amplitude	272.1	Hyperlipidemia	742	672	25822	0.610061	0.0856383	0.289453	-0.0728104	-0.0429122	0.0423595	0.0405091	-0.0708057	-0.0417307	0.0411932	0.0393938	0.90616
temp_amplitude	585	Renal failure	484	309	30089	0.618832	0.0601531	0.0996495	-0.130528	-0.0870943	0.069442	0.0528948	-0.126934	-0.0846964	0.0675301	0.0514385	0.90616
temp_amplitude	519	Other diseases of respiratory system, not elsewhere classified	247	242	30639	0.61998	0.0520619	0.00840793	-0.142144	-0.193573	0.0731711	0.0734559	-0.13823	-0.188244	0.0711565	0.0714334	0.90616
temp_amplitude	41	Bacterial infection NOS	220	206	30044	0.6334	0.785431	0.316547	-0.0233034	-0.0787559	0.0855963	0.0786318	-0.0226618	-0.0765875	0.0832396	0.0764669	0.90616
temp_amplitude	198	Secondary malignant neoplasm	282	304	28750	0.67415	0.547713	0.213754	0.037766	0.0742004	0.0628187	0.0596798	0.0367262	0.0721575	0.0610891	0.0580366	0.90616
temp_amplitude	480	Pneumonia	452	351	29730	0.681952	0.0655727	0.155039	-0.113309	-0.0792811	0.0615364	0.055755	-0.110189	-0.0770982	0.0598422	0.0542199	0.90616
temp_amplitude	565	Anal and rectal conditions	332	245	29403	0.691157	0.745117	0.279585	-0.0237611	-0.0602832	0.073092	0.0557531	-0.0231069	-0.0586234	0.0710796	0.0542181	0.90616
temp_amplitude	418	Nonspecific chest pain	368	445	28776	0.691246	0.206703	0.121922	-0.0604047	-0.0903995	0.0478383	0.0584445	-0.0587416	-0.0879106	0.0465212	0.0568354	0.90616
temp_amplitude	366	Cataract	750	1091	28098	0.696456	0.736885	0.823632	0.0114254	-0.00847755	0.0340062	0.0380371	0.0111109	-0.00824414	0.0330699	0.0369898	0.90616
temp_amplitude	519.8	Other diseases of respiratory system, NEC	238	235	30655	0.711575	0.0385969	0.0111637	-0.153635	-0.19295	0.0742749	0.0760384	-0.149405	-0.187638	0.0722299	0.0739449	0.90616
temp_amplitude	530.1	Esophagitis, GERD and related diseases	589	816	27153	0.714477	0.0621407	0.247988	-0.0730352	-0.0513596	0.0391549	0.0444575	-0.0710244	-0.0499455	0.0380769	0.0432335	0.90616
temp_amplitude	195.1	Malignant neoplasm, other	660	476	28200	0.736634	0.909316	0.701018	-0.00563229	0.0162667	0.0494488	0.0423669	-0.00547722	0.0158188	0.0480874	0.0412004	0.90616
temp_amplitude	990	Effects radiation NOS	227	230	30861	0.743029	0.92651	0.705011	-0.0070525	0.0275888	0.0764614	0.0728771	-0.00685833	0.0268292	0.0743562	0.0708706	0.90616
temp_amplitude	574	Cholelithiasis and cholecystitis	212	270	29621	0.74697	0.483694	0.330101	-0.0459125	-0.0797627	0.0655544	0.0818995	-0.0446485	-0.0775666	0.0637495	0.0796446	0.90616
temp_amplitude	458	Hypotension	315	259	29964	0.7837	0.760154	0.948541	-0.022987	0.00412234	0.0752986	0.0638734	-0.0223541	0.00400885	0.0732254	0.0621149	0.930847
temp_amplitude	195	Cancer, suspected or other	667	485	28184	0.792478	0.996801	0.689654	-0.000195969	0.0167506	0.0488845	0.0419474	-0.000190573	0.0162894	0.0475386	0.0407925	0.930847
temp_amplitude	960.2	Allergy/adverse effect of penicillin	322	595	28874	0.863682	0.42631	0.692862	-0.0378612	-0.0244517	0.0475929	0.061907	-0.0368188	-0.0237785	0.0462826	0.0602026	0.968148
temp_amplitude	530.11	GERD	386	584	27588	0.866168	0.20116	0.417425	-0.0579467	-0.0457493	0.0453327	0.0564182	-0.0563513	-0.0444897	0.0440846	0.0548648	0.968148
temp_amplitude	366.2	Senile cataract	432	621	28886	0.877671	0.584316	0.777367	0.0245455	0.0141872	0.0448656	0.0501752	0.0238697	0.0137965	0.0436303	0.0487938	0.968148
temp_amplitude	276.1	Electrolyte imbalance	283	286	30709	0.889183	0.773089	0.598218	-0.0207103	-0.0342111	0.0718266	0.064921	-0.0201401	-0.0332691	0.069849	0.0631336	0.968148
temp_amplitude	208	Benign neoplasm of colon	680	602	28672	0.890674	0.475732	0.341663	-0.0324	-0.0410112	0.04543	0.0431295	-0.0315079	-0.0398821	0.0441792	0.041942	0.968148
temp_amplitude	379	Other disorders of eye	211	280	30491	0.908617	0.501783	0.657862	0.0442847	0.0328894	0.0659305	0.0742649	0.0430654	0.0319839	0.0641152	0.0722202	0.968148
temp_amplitude	599	Other symptoms/disorders or the urinary system	622	352	29032	0.915816	0.552438	0.487482	-0.0370318	-0.0290918	0.0623314	0.0418997	-0.0360122	-0.0282908	0.0606153	0.0407461	0.968148
temp_amplitude	716.9	Arthropathy NOS	741	1023	27531	0.945921	0.0496932	0.114101	-0.0684908	-0.0648376	0.0348981	0.0410358	-0.066605	-0.0630524	0.0339372	0.039906	0.98354
temp_amplitude	1019	Other ill-defined and unknown causes of morbidity and mortality	326	314	29973	0.956958	0.774487	0.824279	0.0176715	0.0130685	0.0616782	0.0588553	0.0171849	0.0127087	0.0599801	0.0572349	0.98354
temp_amplitude	716	Other arthropathies	744	1025	27526	0.990958	0.0529404	0.104911	-0.0674615	-0.0668498	0.0348565	0.0412272	-0.0656041	-0.0650092	0.0338968	0.0400921	0.991595
temp_amplitude	389	Hearing loss	328	274	30665	0.991595	0.549365	0.502781	-0.0433456	-0.0423332	0.072398	0.0631725	-0.0421522	-0.0411676	0.0704047	0.0614332	0.991595

## Sheet: By Age
activity_var	phecode	meaning	N_cases	N_controls	age40-55_p	age40-55_logHR	age40-55_logHR_se	age55-60_logHR	age55-60_logHR_se	age55-60_p	age60-65_logHR	age60-65_logHR_se	age60-65_p	age65-70_logHR	age65-70_logHR_se	age65-70_p	age70-80_logHR	age70-80_logHR_se	age70-80_p	overall_age_diff_p	overall_age_diff_q
temp_amplitude	1002	Symptoms concerning nutrition, metabolism, and development	407	30858	0.678454	-0.0770482	0.185849	-0.167775	0.178445	0.347112	-0.361934	0.136008	0.00778796	-0.0354479	0.094774	0.708385	-0.0720807	0.0872069	0.408493	0.334964	0.742746
temp_amplitude	1019	Other ill-defined and unknown causes of morbidity and mortality	640	29973	0.900806	0.01314	0.10542	0.0237251	0.12675	0.85152	-0.0475338	0.104069	0.647848	0.0790258	0.0808814	0.328541	0.00839722	0.0720438	0.907211	0.908589	0.9716
temp_amplitude	172	Skin cancer	833	29707	0.92704	0.0119964	0.131008	0.0748774	0.118494	0.527446	0.133013	0.0844602	0.115287	0.027559	0.0655706	0.67427	0.0157556	0.0600686	0.793096	0.819257	0.918288
temp_amplitude	172.2	Other non-epithelial cancer of skin	689	29851	0.212137	-0.202887	0.162607	0.0779798	0.145181	0.591184	0.1138	0.0957438	0.234602	-0.0257377	0.071512	0.718916	0.00889772	0.063972	0.889381	0.488229	0.820821
temp_amplitude	174	Breast cancer	443	29911	0.135912	-0.18183	0.121936	-0.222028	0.145563	0.127182	-0.212978	0.114477	0.0628227	-0.079116	0.0998418	0.428119	-0.00595818	0.107819	0.955931	0.608736	0.826849
temp_amplitude	174.1	Breast cancer [female]	442	29912	0.134754	-0.182409	0.121963	-0.202274	0.14637	0.166992	-0.213717	0.114487	0.061939	-0.0800678	0.0998672	0.422702	-0.00673841	0.107836	0.950174	0.640313	0.826849
temp_amplitude	174.11	Malignant neoplasm of female breast	415	29939	0.353031	-0.117558	0.126579	-0.261899	0.153649	0.0882819	-0.227076	0.118028	0.0543646	-0.0733039	0.10204	0.472521	0.0124057	0.11073	0.910795	0.501728	0.820821
temp_amplitude	185	Cancer of prostate	540	30665	0.669466	0.171783	0.402416		0.163258			0.106615			0.0763066			0.069907		0.789769	0.915414
temp_amplitude	195	Cancer, suspected or other	1152	28184	0.199126	0.136962	0.106664	-0.00910525	0.0996321	0.927184	0.134369	0.0740847	0.0697204	-0.084122	0.059387	0.156628	0.0167621	0.0494275	0.734515	0.142975	0.665105
temp_amplitude	195.1	Malignant neoplasm, other	1136	28200	0.170251	0.148565	0.108331	-0.0295849	0.100965	0.769505	0.131417	0.0747033	0.0785459	-0.0845813	0.0596714	0.156351	0.0160983	0.0497164	0.746088	0.133315	0.665105
temp_amplitude	198	Secondary malignant neoplasm	586	28750	0.507014	0.0917634	0.138303	-0.181957	0.152157	0.231755	0.137038	0.0989755	0.166185	0.0803582	0.079974	0.314991	0.0328909	0.0735647	0.654801	0.478514	0.820821
temp_amplitude	208	Benign neoplasm of colon	1282	28672	0.884373	0.0100979	0.0694359	0.0101506	0.0857234	0.905742	-0.0177467	0.0728911	0.807643	-0.119685	0.0565804	0.0344032	-0.0206316	0.0565467	0.715216	0.533903	0.820821
temp_amplitude	244	Hypothyroidism	430	29160	0.548563	0.0767643	0.127959	-0.0483817	0.129688	0.709103	0.0274078	0.122657	0.823185	-0.0886928	0.0975943	0.363461	0.0943501	0.0984704	0.337983	0.680275	0.826849
temp_amplitude	250	Diabetes mellitus	782	29445	0.00132629	-0.398019	0.123985	-0.29576	0.127383	0.0202425	-0.301566	0.100799	0.00277375	-0.198801	0.0725311	0.00612711	-0.232764	0.0712473	0.00108699	0.661852	0.826849
temp_amplitude	250.2	Type 2 diabetes	669	29558	0.00124615	-0.425747	0.131888	-0.359353	0.139454	0.00997056	-0.392994	0.109312	0.000324178	-0.193971	0.0801507	0.0155172	-0.282589	0.0784983	0.00031829	0.451952	0.820821
temp_amplitude	272	Disorders of lipoid metabolism	1423	25813	0.16675	-0.147884	0.106951	-0.289568	0.094986	0.00229958	-0.0369475	0.065918	0.575134	-0.0584834	0.050176	0.24379	0.00396757	0.0488554	0.935275	0.069979	0.506604
temp_amplitude	272.1	Hyperlipidemia	1414	25822	0.198494	-0.137944	0.107278	-0.290982	0.0957277	0.00236823	-0.0378189	0.0660718	0.567057	-0.0567137	0.0503321	0.259832	0.00720254	0.0489406	0.882999	0.0700274	0.506604
temp_amplitude	272.11	Hypercholesterolemia	1285	25951	0.244417	-0.128793	0.110645	-0.260761	0.101135	0.00992758	-0.0387819	0.0691751	0.575047	-0.0235446	0.0523315	0.652774	0.0171833	0.051344	0.737874	0.136008	0.665105
temp_amplitude	276	Disorders of fluid, electrolyte, and acid-base balance	855	30423	0.80226	0.0349418	0.139531	-0.205218	0.130879	0.116881	-0.112301	0.0996407	0.259718	0.0106429	0.0668517	0.87351	-0.0424469	0.0562132	0.450186	0.547214	0.820821
temp_amplitude	276.1	Electrolyte imbalance	569	30709	0.282552	-0.203101	0.189001	-0.079391	0.175324	0.650675	-0.180265	0.120257	0.133876	0.052621	0.0828602	0.525391	-0.000417907	0.0656293	0.994919	0.434933	0.820821
temp_amplitude	278	Overweight, obesity and other hyperalimentation	1135	29849	0.746352	-0.027205	0.0841078	-0.129696	0.0856115	0.12979	-0.12693	0.0737816	0.0853687	-0.140862	0.0632038	0.0258342	-0.282728	0.0693523	4.56802e-05	0.19092	0.665105
temp_amplitude	278.1	Obesity	1133	29851	0.754818	-0.0262592	0.0840853	-0.128606	0.0855785	0.132895	-0.131481	0.0740093	0.075643	-0.141345	0.0633125	0.0255827	-0.282118	0.0693391	4.72822e-05	0.193381	0.665105
temp_amplitude	280	Iron deficiency anemias	508	29722	0.59623	-0.0749097	0.141385	-0.131061	0.149622	0.381061	-0.12681	0.114819	0.269403	-0.116394	0.0858826	0.175331	0.0317925	0.0830379	0.701818	0.690622	0.828746
temp_amplitude	280.1	Iron deficiency anemias, unspecified or not due to blood loss	501	29729	0.697953	-0.0556871	0.143492	-0.115892	0.150644	0.441708	-0.128164	0.115536	0.267299	-0.112397	0.0861022	0.19176	0.0386236	0.083435	0.643423	0.680934	0.826849
temp_amplitude	285	Other anemias	646	29584	0.176049	-0.18991	0.14036	-0.361476	0.139554	0.00959131	-0.109672	0.104577	0.294307	-0.0471323	0.0807382	0.559377	-0.0679995	0.068949	0.324021	0.314194	0.719688
temp_amplitude	300	Anxiety disorders	536	27468	0.985322	-0.00199137	0.108245	-0.139747	0.132348	0.291012	-0.0216023	0.11419	0.849953	0.0459097	0.088255	0.602929	0.0564086	0.0842432	0.503118	0.756173	0.886548
temp_amplitude	300.1	Anxiety disorder	521	27483	0.904879	0.0131259	0.109839	-0.138837	0.132481	0.29465	-0.0214005	0.116353	0.854071	0.0513224	0.0891687	0.564909	0.0740767	0.0856113	0.386892	0.70886	0.840741
temp_amplitude	306	Other mental disorder	2299	25705	0.0492834	-0.149499	0.0760369	-0.0172581	0.0672482	0.797462	0.014448	0.0518364	0.780457	-0.0713379	0.0406292	0.0791178	0.00184521	0.038698	0.961969	0.280132	0.688368
temp_amplitude	317	Alcohol-related disorders	568	29517	0.807246	-0.0295869	0.121267	0.0880882	0.122647	0.47262	0.00291273	0.0954725	0.975661	-0.08514	0.0862621	0.323647	-0.18567	0.0880385	0.0349472	0.385366	0.80219
temp_amplitude	317.1	Alcoholism	459	29626	0.975019	0.0040527	0.129423	0.0905302	0.131964	0.492699	-0.0451659	0.110795	0.683527	-0.179647	0.0971441	0.0644173	-0.151573	0.0987157	0.124674	0.431106	0.820821
temp_amplitude	362	Other retinal disorders	431	29530	0.00408114	0.70085	0.244044	-0.11992	0.208868	0.565871	0.105034	0.132464	0.427821	-0.00349176	0.0983521	0.971679	-0.184656	0.0756693	0.0146749	0.00794554	0.440875
temp_amplitude	366	Cataract	1841	28098	0.529952	0.0859844	0.1369	-0.0431466	0.103067	0.675488	0.0477575	0.0677967	0.48117	0.0391445	0.0437601	0.371041	-0.0312724	0.0361461	0.386949	0.618789	0.826849
temp_amplitude	366.2	Senile cataract	1053	28886	0.85455	0.0372286	0.203084	-0.117499	0.142677	0.410208	0.0307596	0.0899282	0.732316	0.0356189	0.0583615	0.541654	0.0208855	0.0467168	0.654828	0.902254	0.9716
temp_amplitude	367	Disorders of refraction and accommodation; blindness and low vision	505	30898	0.504135	-0.117984	0.176623	0.00361276	0.173041	0.983343	-0.0267352	0.118612	0.821667	0.0274894	0.0831425	0.740924	-0.0374759	0.0761606	0.622674	0.948392	0.9716
temp_amplitude	379	Other disorders of eye	491	30491	0.0895149	0.355086	0.209125	0.0175211	0.177872	0.921532	-0.0122761	0.127907	0.923539	0.0352879	0.0864449	0.683118	0.0186619	0.0716423	0.794489	0.648734	0.826849
temp_amplitude	38	Septicemia	408	30062	0.00563751	0.449222	0.162282	-0.155066	0.199247	0.436416	0.0152323	0.118441	0.897669	0.0120564	0.104665	0.908294	-0.0630691	0.0853298	0.459833	0.0745006	0.506604
temp_amplitude	389	Hearing loss	602	30665	0.0321503	0.343691	0.160413	0.0601175	0.164607	0.714948	-0.0486291	0.116085	0.675282	-0.0911727	0.0780638	0.242837	-0.0810238	0.0669764	0.22638	0.150501	0.665105
temp_amplitude	394	Rheumatic disease of the heart valves	497	30526	0.0214537	0.435256	0.189249	-0.529669	0.206534	0.0103306	-0.0955082	0.133156	0.473211	-0.0686001	0.0875816	0.433468	-0.0290233	0.0709183	0.682356	0.0145922	0.493376
temp_amplitude	401	Hypertension	2109	21434	0.00544698	-0.22024	0.0792418	-0.222781	0.0745014	0.00278705	-0.128198	0.0574087	0.0255439	-0.075656	0.040984	0.0648941	-0.0929032	0.0413402	0.0246218	0.264728	0.688368
temp_amplitude	401.1	Essential hypertension	2103	21440	0.00463367	-0.225832	0.0797583	-0.222437	0.0745042	0.00283061	-0.130745	0.0575209	0.023026	-0.0759779	0.0410227	0.0640126	-0.0946753	0.0414059	0.0222239	0.255099	0.688368
temp_amplitude	41	Bacterial infection NOS	426	30044	0.899567	-0.0205329	0.16269	-0.0552685	0.167926	0.742061	0.065201	0.11851	0.5822	-0.0413563	0.098304	0.673976	-0.11708	0.0887684	0.187188	0.811655	0.918288
temp_amplitude	411	Ischemic Heart Disease	1006	28614	0.5333	-0.0797743	0.128053	-0.286802	0.120783	0.0175716	-0.123198	0.0807583	0.12713	0.00855356	0.0584622	0.883677	-0.11911	0.057626	0.0387385	0.190956	0.665105
temp_amplitude	411.4	Coronary atherosclerosis	664	28956	0.386329	-0.132556	0.153015	-0.309787	0.138399	0.0251976	-0.203693	0.101964	0.0457508	-0.0165106	0.0712376	0.816718	-0.16805	0.0733259	0.0219157	0.271716	0.688368
temp_amplitude	418	Nonspecific chest pain	813	28776	0.309307	0.0918054	0.0902995	-0.131085	0.105371	0.213489	-0.115356	0.0840172	0.16975	-0.147207	0.0742285	0.0473499	-0.0493	0.0733567	0.501546	0.281866	0.688368
temp_amplitude	426	Cardiac conduction disorders	534	29193	0.650541	-0.115878	0.255796	-0.0866407	0.189447	0.64743	-0.0801522	0.112336	0.475535	0.00293786	0.0825189	0.971599	-0.0578962	0.0703771	0.410703	0.962075	0.9716
temp_amplitude	427	Cardiac dysrhythmias	857	28870	0.0614134	0.193345	0.103365	-0.212603	0.124981	0.0889286	0.123821	0.0908281	0.172804	0.00156606	0.0660222	0.981076	-0.147761	0.0628447	0.0187122	0.00864461	0.440875
temp_amplitude	428	Congestive heart failure; nonhypertensive	437	30899	0.410944	0.281851	0.342788	-0.703238	0.256392	0.00609138	-0.0743885	0.156839	0.635287	-0.0896282	0.0988377	0.364501	-0.160095	0.0725673	0.0273726	0.119025	0.665105
temp_amplitude	433	Cerebrovascular disease	512	30355	0.450522	-0.166136	0.220181	-0.0791084	0.206833	0.702109	-0.0656617	0.112565	0.559678	0.0410679	0.0896942	0.647049	-0.0283164	0.0685174	0.679406	0.881439	0.9716
temp_amplitude	458	Hypotension	574	29964	0.191295	0.187721	0.143654	-0.135595	0.164465	0.409677	-0.185095	0.122399	0.130476	0.0410917	0.078793	0.602008	0.0015119	0.0703018	0.982842	0.281746	0.688368
temp_amplitude	459	Other disorders of circulatory system	1164	29374	0.816883	0.0244858	0.105744	-0.140791	0.104857	0.17937	-0.185625	0.0782307	0.0176545	-0.109131	0.0602621	0.0701509	-0.00885793	0.0497705	0.858742	0.239817	0.688368
temp_amplitude	459.9	Circulatory disease NEC	1155	29383	0.956663	-0.00581161	0.106945	-0.150447	0.106134	0.156334	-0.180719	0.078564	0.0214325	-0.103787	0.0603049	0.0852456	-0.00527413	0.0499078	0.915838	0.282991	0.688368
temp_amplitude	480	Pneumonia	803	29730	0.327076	-0.123329	0.125843	-0.223192	0.136973	0.103216	-0.163363	0.100918	0.105495	-0.116161	0.0685538	0.0901806	-0.0241616	0.0615631	0.694712	0.578738	0.826849
temp_amplitude	480.1	Bacterial pneumonia	503	30030	0.449067	0.126614	0.167264	-0.215623	0.168501	0.200667	-0.0499961	0.125784	0.691016	-0.0432789	0.0854075	0.612341	0.0562326	0.0750078	0.453441	0.513461	0.820821
temp_amplitude	480.11	Pneumococcal pneumonia	441	30092	0.66434	0.0800841	0.184556	-0.27821	0.182509	0.127417	-0.0296592	0.134056	0.824902	0.0101516	0.0917265	0.911876	0.0156258	0.0793367	0.843862	0.610613	0.826849
temp_amplitude	496	Chronic airway obstruction	459	26978	0.41288	-0.201984	0.246672	-0.055403	0.195267	0.776618	-0.152033	0.127835	0.234325	0.0377541	0.0853149	0.658108	-0.117743	0.0803666	0.142902	0.604493	0.826849
temp_amplitude	507	Pleurisy; pleural effusion	489	30435	0.159311	0.22108	0.157085	-0.431645	0.19767	0.0289872	0.00444274	0.122077	0.970969	-0.0404057	0.087687	0.644946	0.0244704	0.0751914	0.744847	0.116525	0.665105
temp_amplitude	512	Other symptoms of respiratory system	541	30498	0.682698	-0.0471607	0.115368	-0.00604364	0.13771	0.964995	0.117893	0.104109	0.257466	-0.0623692	0.0911409	0.493775	-0.0714647	0.0835845	0.392551	0.655765	0.826849
temp_amplitude	519	Other diseases of respiratory system, not elsewhere classified	489	30639	0.882526	-0.0229361	0.155217	-0.479085	0.17905	0.0074573	-0.0399861	0.114353	0.726585	-0.0368909	0.0910561	0.685371	-0.294461	0.0839533	0.000452453	0.0435332	0.493376
temp_amplitude	519.8	Other diseases of respiratory system, NEC	473	30655	0.686726	-0.0646543	0.160312	-0.445785	0.180029	0.0132795	-0.0545628	0.117723	0.643017	-0.0441554	0.091625	0.629867	-0.296925	0.0859622	0.000552065	0.0883256	0.563075
temp_amplitude	530	Diseases of esophagus	1528	27030	0.0867006	-0.129957	0.0758625	-0.00991666	0.0730424	0.892006	-0.0905082	0.0602981	0.133352	-0.12194	0.051842	0.0186659	0.0641232	0.0525465	0.222346	0.0705802	0.506604
temp_amplitude	530.1	Esophagitis, GERD and related diseases	1405	27153	0.0601365	-0.148268	0.0788745	-0.021873	0.0753415	0.771573	-0.0998931	0.0628173	0.111786	-0.0968019	0.0534892	0.0703354	0.0499266	0.0558855	0.371658	0.175234	0.665105
temp_amplitude	530.11	GERD	970	27588	0.328229	-0.0930309	0.0951541	-0.0785197	0.0943668	0.40537	-0.0951239	0.0784103	0.225071	-0.0708105	0.0627357	0.259019	0.0580912	0.0659917	0.378707	0.486589	0.820821
temp_amplitude	535	Gastritis and duodenitis	1053	28459	0.00594336	-0.268136	0.0974724	-0.0326628	0.0916192	0.721461	-0.0299809	0.0765319	0.695247	-0.0386799	0.0610952	0.526663	-0.0270928	0.0600255	0.651735	0.2451	0.688368
temp_amplitude	535.8	Other specified gastritis	420	29092	0.061852	-0.268321	0.14369	-0.0605073	0.15474	0.695779	-0.0154012	0.121723	0.899315	0.0526937	0.0932654	0.572083	0.00552371	0.0963655	0.95429	0.422375	0.820821
temp_amplitude	550	Abdominal hernia	1733	26498	0.170821	-0.11403	0.0832594	-0.0366916	0.0691414	0.595644	0.000652216	0.0567106	0.990824	-0.125227	0.0469448	0.00764104	-0.0197966	0.0476324	0.677694	0.349859	0.759269
temp_amplitude	550.1	Inguinal hernia	445	27786	0.352535	0.163163	0.175503	-0.0157952	0.138415	0.909147	0.0185201	0.113067	0.869891	-0.00198711	0.0828476	0.980864	-0.143064	0.0912991	0.117118	0.539542	0.820821
temp_amplitude	550.2	Diaphragmatic hernia	1167	27064	0.0986727	-0.171956	0.104132	-0.0348123	0.0846253	0.680802	-0.0182613	0.0697258	0.793398	-0.221389	0.0591493	0.000181919	0.0017641	0.0579267	0.975705	0.0431228	0.493376
temp_amplitude	561	Symptoms involving digestive system	578	25499	0.637752	-0.0522943	0.111065	-0.22026	0.118756	0.0636345	-0.0202603	0.100118	0.839633	0.00561504	0.0854679	0.947619	-0.0388191	0.0876021	0.657672	0.613879	0.826849
temp_amplitude	562	Diverticulosis and diverticulitis	1478	24599	0.0209064	-0.169282	0.0732925	-0.0592786	0.087503	0.498122	0.0636016	0.0690295	0.356858	-0.044265	0.0513112	0.388315	-0.0923173	0.049414	0.0617285	0.195619	0.665105
temp_amplitude	562.1	Diverticulosis	1478	24599	0.0209064	-0.169282	0.0732925	-0.0592786	0.087503	0.498122	0.0636016	0.0690295	0.356858	-0.044265	0.0513112	0.388315	-0.0923173	0.049414	0.0617285	0.195619	0.665105
temp_amplitude	563	Constipation	587	25490	0.791684	0.0360134	0.13635	-0.150942	0.142094	0.288112	0.0667423	0.117082	0.568645	0.0386065	0.0831244	0.64233	-0.0528642	0.0692345	0.445134	0.679044	0.826849
temp_amplitude	564	Functional digestive disorders	1063	25014	0.142243	-0.138036	0.0940631	0.0154028	0.0931159	0.868617	0.0393948	0.0717234	0.582827	-0.065001	0.0607206	0.284397	-0.00405281	0.0607631	0.946822	0.546476	0.820821
temp_amplitude	564.9	Personal history of diseases of digestive system	809	25268	0.278996	-0.117366	0.108413	0.00882304	0.105773	0.933522	0.109381	0.0864993	0.206039	-0.0893311	0.0681273	0.189777	-0.0260397	0.0686772	0.704569	0.380649	0.80219
temp_amplitude	565	Anal and rectal conditions	577	29403	0.359967	-0.0843731	0.0921679	-0.0232241	0.129376	0.857538	-0.0766987	0.106871	0.472958	0.0148432	0.0901755	0.869256	-0.0493421	0.0858425	0.565428	0.944195	0.9716
temp_amplitude	573	Other disorders of liver	430	30611	0.183905	0.200556	0.150927	-0.0997584	0.166819	0.549837	-0.0912419	0.114104	0.423922	-0.00608145	0.0988661	0.950951	0.00763085	0.0868851	0.930014	0.595184	0.826849
temp_amplitude	574	Cholelithiasis and cholecystitis	482	29621	0.0858365	-0.246677	0.143602	-5.28524e-05	0.12972	0.999675	0.060626	0.111363	0.586167	-0.0703636	0.0905974	0.437358	-0.0638524	0.0937303	0.495723	0.52913	0.820821
temp_amplitude	574.1	Cholelithiasis	408	29695	0.0889106	-0.264296	0.155361	0.0258134	0.137984	0.851601	0.099427	0.120587	0.409642	-0.0492127	0.0978779	0.615107	0.0151421	0.101502	0.881411	0.41636	0.820821
temp_amplitude	578	Gastrointestinal hemorrhage	609	29403	0.69464	0.0402037	0.102413	-0.159782	0.131903	0.225758	-0.00268649	0.104889	0.979566	0.14636	0.0842359	0.0822989	-0.0948807	0.0773363	0.219876	0.179664	0.665105
temp_amplitude	585	Renal failure	793	30089	0.637429	-0.0833773	0.176911	-0.588673	0.172422	0.000639839	-0.11785	0.102101	0.2484	-0.103374	0.0712293	0.146698	-0.034331	0.0569064	0.546316	0.0363237	0.493376
temp_amplitude	585.1	Acute renal failure	628	30254	0.777041	0.0541506	0.191225	-0.487164	0.186393	0.00895823	-0.0984089	0.11522	0.393052	-0.117024	0.080136	0.144202	0.0408915	0.0632655	0.518055	0.053675	0.506604
temp_amplitude	591	Urinary tract infection	512	29136	0.442147	0.127643	0.166078	-0.0682221	0.168101	0.684861	0.00119418	0.11831	0.991947	-0.0317549	0.0900363	0.724321	-0.121684	0.074148	0.100776	0.672898	0.826849
temp_amplitude	599	Other symptoms/disorders or the urinary system	974	29032	0.873546	0.0200389	0.125907	0.0230421	0.112289	0.837412	0.017428	0.0809878	0.829617	-0.0331033	0.0619471	0.593079	-0.0416363	0.0551848	0.450556	0.954836	0.9716
temp_amplitude	599.2	Retention of urine	536	29470	0.88969	0.0301321	0.217252	0.0699342	0.161419	0.664837	0.0448271	0.104492	0.667923	-0.0163072	0.0859128	0.849457	-0.0613582	0.0700598	0.38114	0.892649	0.9716
temp_amplitude	600	Hyperplasia of prostate	773	29524	0.231439	-0.258616	0.216114		0.120725			0.0937076			0.063766			0.0588975		0.51479	0.820821
temp_amplitude	716	Other arthropathies	1769	27526	0.232062	-0.108576	0.0908541	-0.0449784	0.0864869	0.603021	-0.0871784	0.0602631	0.148001	-0.0430009	0.0462155	0.352141	-0.0779643	0.0425556	0.0669429	0.946936	0.9716
temp_amplitude	716.2	Unspecified monoarthritis	766	28529	0.446896	-0.0918416	0.120749	0.0970491	0.123091	0.430444	-0.230192	0.0925291	0.0128545	0.0544258	0.0687882	0.428822	0.0515439	0.0668115	0.440421	0.0631289	0.506604
temp_amplitude	716.9	Arthropathy NOS	1764	27531	0.232644	-0.108458	0.0908682	-0.0446754	0.0864881	0.60547	-0.0862841	0.0603557	0.152834	-0.0393502	0.0463002	0.395385	-0.0808557	0.0426097	0.0577501	0.930751	0.9716
temp_amplitude	740	Osteoarthrosis	975	27229	0.78085	-0.0325922	0.117149	-0.154204	0.109636	0.159571	-0.0753025	0.0805819	0.350054	-0.017738	0.0611859	0.77189	-0.0936094	0.0604143	0.121271	0.807221	0.918288
temp_amplitude	740.1	Osteoarthritis; localized	621	27583	0.734601	-0.0496557	0.146472	-0.00773547	0.135512	0.954479	-0.0245165	0.100605	0.807471	-0.0415664	0.0761434	0.585137	-0.0817069	0.0756612	0.280185	0.985939	0.985939
temp_amplitude	743	Osteoporosis, osteopenia and pathological fracture	432	30502	0.254915	-0.280126	0.24605	-0.242102	0.175949	0.168828	-0.197763	0.117778	0.0931287	0.113226	0.0950191	0.233413	-0.284203	0.0873655	0.00114178	0.0288344	0.493376
temp_amplitude	743.1	Osteoporosis	421	30513	0.1538	-0.365377	0.256182	-0.247203	0.176154	0.160518	-0.203628	0.11785	0.0840121	0.110603	0.0974471	0.256374	-0.285065	0.0884109	0.00126275	0.0292813	0.493376
temp_amplitude	743.11	Osteoporosis NOS	421	30513	0.1538	-0.365377	0.256182	-0.247203	0.176154	0.160518	-0.203628	0.11785	0.0840121	0.110603	0.0974471	0.256374	-0.285065	0.0884109	0.00126275	0.0292813	0.493376
temp_amplitude	760	Back pain	436	30639	0.553568	0.0826371	0.13949	-0.369631	0.150754	0.0142113	-0.23363	0.131794	0.0762796	-0.256323	0.100677	0.010897	-0.133935	0.0932807	0.151051	0.188217	0.665105
temp_amplitude	785	Abdominal pain	935	27775	0.310536	-0.0852583	0.084073	0.0462716	0.0911893	0.611857	0.0302217	0.0818053	0.711804	-0.0789971	0.0659407	0.230916	-0.0512715	0.0698332	0.462828	0.677109	0.826849
temp_amplitude	788	Syncope and collapse	417	30657	0.913597	0.0193326	0.178176	-0.116466	0.200185	0.560707	-0.190749	0.136102	0.161062	0.140336	0.0910014	0.123041	0.0414246	0.0822506	0.614515	0.305232	0.719688
temp_amplitude	789	Nausea and vomiting	587	30377	0.286142	-0.121823	0.114214	0.246689	0.139455	0.0769018	-0.0442334	0.110081	0.687811	-0.0276837	0.0782934	0.723647	-0.0645805	0.081441	0.427794	0.317509	0.719688
temp_amplitude	790	Nonspecific findings on examination of blood	496	30681	0.210974	0.258944	0.207008	0.157934	0.150803	0.294967	-0.189819	0.11726	0.105494	-0.0539936	0.0841271	0.520996	0.00884456	0.0771088	0.908681	0.225903	0.688368
temp_amplitude	790.6	Other abnormal blood chemistry	471	30706	0.202159	0.263909	0.206919	0.17073	0.162143	0.292359	-0.151652	0.119762	0.205413	-0.0342913	0.0845907	0.685199	0.0590914	0.0787091	0.452799	0.283446	0.688368
temp_amplitude	960	Poisoning by antibiotics	1134	28657	0.0319337	-0.18727	0.0872954	2.97598e-05	0.0882378	0.999731	-0.053628	0.0735504	0.465921	-0.0228896	0.0592044	0.699038	-0.0402571	0.0601647	0.503423	0.537332	0.820821
temp_amplitude	960.2	Allergy/adverse effect of penicillin	917	28874	0.115468	-0.155317	0.0986713	0.0242913	0.099425	0.806985	-0.114588	0.0823567	0.164117	0.00761045	0.0643392	0.905841	0.00499192	0.0665477	0.940205	0.452229	0.820821
temp_amplitude	965	Poisoning by analgesics, antipyretics, and antirheumatics	460	29331	0.218254	-0.166161	0.13496	-0.0937219	0.152158	0.537927	0.156993	0.118829	0.186444	-0.148658	0.0979639	0.129147	-0.160649	0.0891556	0.0715621	0.229507	0.688368
temp_amplitude	990	Effects radiation NOS	457	30861	0.257201	-0.179773	0.158665	0.230535	0.1684	0.171007	0.0426129	0.11155	0.702457	0.0476963	0.089211	0.592895	-0.0145503	0.0855241	0.864907	0.4778	0.820821

## Sheet: PheCODEs
PheCODE	Meaning	Category	Subphecodes	ICD10_codes	ICD9_codes	self_reported_condition_codes	controls_excluded_phecode
8	Intestinal infection	infectious diseases	8;8.5;8.51;8.52;8.6;8.7	A00 (0);A00.0 (0);A00.1 (0);A00.9 (0);A01 (0);A01.0 (0);A01.1 (0);A01.2 (0);A01.3 (0);A01.4 (0);A02 (0);A02.0 (1);A02.2 (0);A02.8 (0);A02.9 (0);A03 (0);A03.0 (0);A03.1 (0);A03.2 (0);A03.3 (0);A03.8 (0);A03.9 (0);A04.0 (0);A04.1 (0);A04.2 (0);A04.3 (0);A04.4 (3);A04.5 (8);A04.6 (0);A04.7 (26);A04.8 (20);A04.9 (0);A05.0 (0);A05.1 (0);A05.2 (0);A05.3 (0);A05.4 (0);A05.8 (1);A05.9 (0);A06 (0);A06.0 (…	001;001.0;001.1;001.9;002;002.0;002.1;002.2;002.3;002.9;003;003.0;003.2;003.20;003.29;003.8;003.9;004;004.0;004.1;004.2;004.3;004.8;004.9;005;005.0;005.1;005.2;005.3;005.4;005.8;005.81;005.89;005.9;006;006.0;006.1;006.2;006.3;006.4;006.5;006.6;006.8;006.9;007;007.0;007.1;007.2;007.3;007.4;007.5;007.8;007.9;008;008.0;008.00;008.01;008.02;008.03;008.04;008.09;008.1;008.2;008.3;008.4;008.41;008.42;0…		8;8.5;8.51;8.52;8.6;8.7
8.5	Bacterial enteritis	infectious diseases	8.5;8.51;8.52	A01.0 (0);A02 (0);A02.0 (1);A02.2 (0);A02.8 (0);A02.9 (0);A03 (0);A03.0 (0);A03.1 (0);A03.2 (0);A03.3 (0);A03.8 (0);A03.9 (0);A04.0 (0);A04.1 (0);A04.2 (0);A04.3 (0);A04.4 (3);A04.5 (8);A04.6 (0);A04.7 (26);A04.8 (20);A04.9 (0);A05.0 (0);A05.1 (0);A05.2 (0);A05.3 (0);A05.4 (0);A05.8 (1)	002.0;003;003.0;003.2;003.20;003.29;003.8;003.9;004;004.0;004.1;004.2;004.3;004.8;004.9;005;005.0;005.1;005.2;005.3;005.4;005.8;005.81;005.89;008.0;008.00;008.01;008.02;008.03;008.04;008.09;008.1;008.2;008.3;008.4;008.41;008.42;008.43;008.44;008.45;008.46;008.47;008.49;008.5		8;8.5;8.51;8.52;8.6;8.7
8.51	Intestinal e.coli	infectious diseases	8.51	A04.0 (0);A04.1 (0);A04.2 (0);A04.3 (0);A04.4 (3)	008.0;008.00;008.01;008.02;008.03;008.04;008.09		8;8.5;8.51;8.52;8.6;8.7
8.52	Intestinal infection due to C. difficile	infectious diseases	8.52	A04.7 (26)	008.45		8;8.5;8.51;8.52;8.6;8.7
8.6	Viral Enteritis	infectious diseases	8.6	A08 (0);A08.0 (0);A08.1 (8);A08.2 (0);A08.3 (2);A08.4 (26);A08.5 (0)	008.6;008.61;008.62;008.63;008.64;008.65;008.66;008.67;008.69;008.8		8;8.5;8.51;8.52;8.6;8.7
8.7	Intestinal infection due to protozoa	infectious diseases	8.7	A06.1 (0);A07.0 (0);A07.1 (0);A07.2 (0);A07.8 (0)	006.1;007.0;007.1;007.4;007.8		8;8.5;8.51;8.52;8.6;8.7
10	Tuberculosis	infectious diseases	10	A15.0 (0);A15.1 (1);A15.2 (0);A15.3 (0);A15.4 (0);A15.5 (0);A15.6 (0);A15.7 (0);A15.9 (0);A16 (0);A16.0 (0);A16.1 (1);A16.2 (0);A16.3 (0);A16.4 (0);A16.5 (0);A16.7 (0);A16.9 (0);A17 (0);A17.0 (0);A17.1 (0);A17.8 (0);A17.9 (0);A18 (0);A18.0 (0);A18.1 (0);A18.2 (0);A18.3 (0);A18.4 (0);A18.5 (0);A18.6 (0);A18.7 (0);A18.8 (0);A19 (0);A19.0 (0);A19.1 (0);A19.2 (0);A19.8 (0);A19.9 (0);B90 (0);B90.0 (0)…	010;010.0;010.00;010.01;010.02;010.03;010.04;010.05;010.06;010.1;010.10;010.11;010.12;010.13;010.14;010.15;010.16;010.8;010.80;010.81;010.82;010.83;010.84;010.85;010.86;010.9;010.90;010.91;010.92;010.93;010.94;010.95;010.96;011;011.0;011.00;011.01;011.02;011.03;011.04;011.05;011.06;011.1;011.10;011.11;011.12;011.13;011.14;011.15;011.16;011.2;011.20;011.21;011.22;011.23;011.24;011.25;011.26;011.3;…	tuberculosis (tb)	10;31;31.1;38;38.1;38.2;38.3;41;41.1;41.11;41.12;41.2;41.21;41.4;41.8;41.9
31	Diseases due to other mycobacteria	infectious diseases	31;31.1	A30 (0);A30.0 (0);A30.1 (0);A30.2 (0);A30.3 (0);A30.4 (0);A30.5 (0);A30.8 (0);A30.9 (0);A31.8 (1);A31.9 (0)	030;030.0;030.1;030.2;030.3;030.8;030.9;031;031.2;031.8;031.9		10;31;31.1;38;38.1;38.2;38.3;41;41.1;41.11;41.12;41.2;41.21;41.4;41.8;41.9
31.1	Leprosy	infectious diseases	31.1	A30 (0);A30.0 (0);A30.1 (0);A30.2 (0);A30.3 (0);A30.4 (0);A30.5 (0);A30.8 (0);A30.9 (0)	030;030.0;030.1;030.2;030.3;030.8;030.9		10;31;31.1;38;38.1;38.2;38.3;41;41.1;41.11;41.12;41.2;41.21;41.4;41.8;41.9
38	Septicemia	infectious diseases	38;38.1;38.2;38.3	A02.1 (0);A20.7 (0);A22.7 (0);A39.2 (0);A39.3 (0);A39.4 (0);A40 (0);A40.0 (4);A40.1 (0);A40.2 (4);A40.3 (6);A40.8 (3);A40.9 (1);A41.0 (12);A41.1 (8);A41.2 (2);A41.3 (1);A41.4 (0);A41.5 (63);A41.8 (16);A41.9 (336);A42.7 (0);B00.7 (0)	003.1;020.2;022.3;036.2;038;038.0;038.1;038.10;038.11;038.12;038.19;038.2;038.3;038.4;038.40;038.41;038.42;038.43;038.44;038.49;038.8;038.9;054.5;449;790.7		10;31;31.1;38;38.1;38.2;38.3;41;41.1;41.11;41.12;41.2;41.21;41.4;41.8;41.9
38.1	Gram negative septicemia	infectious diseases	38.1	A02.1 (0);A20.7 (0);A39.2 (0);A39.3 (0);A39.4 (0);A40 (0);A40.0 (4);A40.1 (0);A40.2 (4);A40.8 (3);A40.9 (1);A41.3 (1);A41.5 (63)	003.1;020.2;036.2;038.0;038.4;038.40;038.41;038.42;038.43;038.44;038.49		10;31;31.1;38;38.1;38.2;38.3;41;41.1;41.11;41.12;41.2;41.21;41.4;41.8;41.9
38.2	Gram positive septicemia	infectious diseases	38.2	A22.7 (0);A40.3 (6);A41.0 (12);A41.1 (8);A41.2 (2)	022.3;038.1;038.10;038.11;038.12;038.19;038.2		10;31;31.1;38;38.1;38.2;38.3;41;41.1;41.11;41.12;41.2;41.21;41.4;41.8;41.9
38.3	Bacteremia	infectious diseases	38.3		790.7		10;31;31.1;38;38.1;38.2;38.3;41;41.1;41.11;41.12;41.2;41.21;41.4;41.8;41.9
41	Bacterial infection NOS	infectious diseases	41;41.1;41.11;41.12;41.2;41.21;41.4;41.8;41.9	A15.9 (0);A20 (0);A20.0 (0);A20.3 (0);A20.8 (0);A20.9 (0);A21 (0);A21.7 (0);A21.8 (0);A21.9 (0);A22 (0);A22.8 (0);A22.9 (0);A23 (0);A23.0 (0);A23.1 (0);A23.2 (0);A23.3 (0);A23.8 (0);A23.9 (0);A24 (0);A24.0 (0);A24.1 (0);A24.2 (0);A24.3 (0);A24.4 (0);A25 (0);A25.0 (0);A25.9 (0);A26 (0);A26.0 (0);A26.7 (0);A26.8 (0);A26.9 (0);A28.0 (0);A28.2 (0);A28.8 (0);A28.9 (0);A32 (0);A32.0 (0);A32.1 (0);A32.7…	020;020.0;020.8;020.9;021;021.8;021.9;022;022.8;022.9;023;023.0;023.1;023.2;023.3;023.8;023.9;024;025;026;026.0;026.9;027;027.0;027.1;027.2;027.8;027.9;032;032.8;032.89;032.9;033;033.0;033.1;033.8;033.9;034;034.1;036;036.3;036.8;036.81;036.89;036.9;037;039;039.2;039.3;039.4;039.8;039.9;040;040.0;040.1;040.2;040.3;040.4;040.42;040.8;040.81;040.82;040.89;041;041.0;041.00;041.01;041.02;041.03;041.04…	helicobacter pylori;rheumatic fever	10;31;31.1;38;38.1;38.2;38.3;41;41.1;41.11;41.12;41.2;41.21;41.4;41.8;41.9
41.1	Staphylococcus infections	infectious diseases	41.1;41.11;41.12	A49.0 (16);B95.6 (53);B95.7 (19);B95.8 (4);M00.0 (0)	041.1;041.10;041.11;041.12;041.19;V12.04		10;31;31.1;38;38.1;38.2;38.3;41;41.1;41.11;41.12;41.2;41.21;41.4;41.8;41.9
41.11	Methicillin sensitive Staphylococcus aureus	infectious diseases	41.11		041.11		10;31;31.1;38;38.1;38.2;38.3;41;41.1;41.11;41.12;41.2;41.21;41.4;41.8;41.9
41.12	Methicillin resistant Staphylococcus aureus	infectious diseases	41.12		041.12;V12.04		10;31;31.1;38;38.1;38.2;38.3;41;41.1;41.11;41.12;41.2;41.21;41.4;41.8;41.9
41.2	Streptococcus infection	infectious diseases	41.2;41.21	A38 (0);A40.1 (0);A40.2 (4);A49.1 (14);B95.0 (7);B95.1 (4);B95.2 (21);B95.3 (4);B95.4 (23);B95.5 (3);I00 (1);I01 (0);I02 (0);I02.9 (0);J03.0 (0);J20.2 (0);M00.2 (0)	034;034.1;041.0;041.00;041.01;041.02;041.03;041.04;041.05;041.09;390;390.0;391;392;392.9	rheumatic fever	10;31;31.1;38;38.1;38.2;38.3;41;41.1;41.11;41.12;41.2;41.21;41.4;41.8;41.9
41.21	Rheumatic fever / chorea	infectious diseases	41.21	I00 (1);I01 (0);I02 (0);I02.9 (0)	390;390.0;391;392;392.9	rheumatic fever	10;31;31.1;38;38.1;38.2;38.3;41;41.1;41.11;41.12;41.2;41.21;41.4;41.8;41.9
41.4	E. coli	infectious diseases	41.4	B96.2 (175)	041.4;041.41;041.42;041.43;041.49		10;31;31.1;38;38.1;38.2;38.3;41;41.1;41.11;41.12;41.2;41.21;41.4;41.8;41.9
41.8	H. pylori	infectious diseases	41.8		041.86	helicobacter pylori	10;31;31.1;38;38.1;38.2;38.3;41;41.1;41.11;41.12;41.2;41.21;41.4;41.8;41.9
41.9	Infection with drug-resistant microorganisms	infectious diseases	41.9		V09;V09.0;V09.1;V09.2;V09.3;V09.4;V09.5;V09.50;V09.51;V09.6;V09.7;V09.70;V09.71;V09.8;V09.80;V09.81;V09.9;V09.90;V09.91		10;31;31.1;38;38.1;38.2;38.3;41;41.1;41.11;41.12;41.2;41.21;41.4;41.8;41.9
53	Herpes zoster	infectious diseases	53;53.1	B02 (0);B02.2 (6);B02.7 (0);B02.8 (1);B02.9 (18);G53.0 (6)	053;053.1;053.10;053.11;053.12;053.13;053.14;053.19;053.7;053.71;053.79;053.8;053.9		53;53.1;54;70;70.1;70.2;70.3;70.4;70.9;71;71.1;78;79;79.1;79.2;79.9
53.1	Herpes zoster with nervous system complications	infectious diseases	53.1	B02.2 (6);G53.0 (6)	053.1;053.10;053.11;053.12;053.13;053.14;053.19		53;53.1;54;70;70.1;70.2;70.3;70.4;70.9;71;71.1;78;79;79.1;79.2;79.9
54	Herpes simplex	infectious diseases	54	A60 (0);A60.0 (0);A60.1 (0);A60.9 (0);B00 (0);B00.0 (0);B00.1 (4);B00.2 (0);B00.8 (3);B00.9 (1);B08.2 (0)	054;054.0;054.1;054.10;054.11;054.12;054.13;054.19;054.2;054.6;054.7;054.71;054.73;054.74;054.79;054.8;054.9;058;058.1;058.10;058.11;058.12;058.8;058.81;058.82;058.89	herpes simplex	53;53.1;54;70;70.1;70.2;70.3;70.4;70.9;71;71.1;78;79;79.1;79.2;79.9
70	Viral hepatitis	infectious diseases	70;70.1;70.2;70.3;70.4;70.9	B15.0 (0);B15.9 (0);B16 (0);B16.0 (0);B16.1 (0);B16.2 (0);B16.9 (0);B17.0 (0);B17.1 (0);B17.2 (0);B17.8 (0);B18 (0);B18.0 (0);B18.1 (4);B18.2 (3);B18.8 (0);B18.9 (0);B19 (0);B19.0 (0);B19.9 (1);B25.1 (2);K71 (0);K71.0 (0);K71.2 (0);K71.3 (0);K71.4 (0);K71.5 (0);K71.6 (1);K71.7 (0);K71.8 (0);K71.9 (0);K73 (0);K73.0 (0);K73.1 (0);K73.2 (0);K73.8 (1);K73.9 (0);K75.2 (0);K75.3 (3);K75.4 (12);K75.8 (2…	070;070.0;070.1;070.2;070.20;070.21;070.22;070.23;070.3;070.30;070.31;070.32;070.33;070.4;070.41;070.42;070.43;070.44;070.49;070.5;070.51;070.52;070.53;070.54;070.59;070.6;070.7;070.70;070.71;070.9;571.4;571.40;571.41;571.42;571.49;573.1;573.2;573.3	hepatitis;hepatitis a;hepatitis b;hepatitis c;hepatitis d;hepatitis e;infective/viral hepatitis	53;53.1;54;70;70.1;70.2;70.3;70.4;70.9;71;71.1;78;79;79.1;79.2;79.9
70.1	Viral hepatitis A	infectious diseases	70.1	B15.0 (0);B15.9 (0)	070.0;070.1	hepatitis a	53;53.1;54;70;70.1;70.2;70.3;70.4;70.9;71;71.1;78;79;79.1;79.2;79.9
70.2	Viral hepatitis B	infectious diseases	70.2	B16 (0);B16.0 (0);B16.1 (0);B16.2 (0);B16.9 (0);B18.0 (0);B18.1 (4)	070.2;070.20;070.21;070.22;070.23;070.3;070.30;070.31;070.32;070.33	hepatitis b	53;53.1;54;70;70.1;70.2;70.3;70.4;70.9;71;71.1;78;79;79.1;79.2;79.9
70.3	Viral hepatitis C	infectious diseases	70.3	B17.1 (0);B18.2 (3)	070.41;070.44;070.51;070.54;070.7;070.70;070.71	hepatitis c	53;53.1;54;70;70.1;70.2;70.3;70.4;70.9;71;71.1;78;79;79.1;79.2;79.9
70.4	Chronic hepatitis	infectious diseases	70.4	K71.5 (0);K73 (0);K73.0 (0);K73.1 (0);K73.2 (0);K73.8 (1);K73.9 (0);K75.4 (12)	571.4;571.40;571.41;571.42;571.49		53;53.1;54;70;70.1;70.2;70.3;70.4;70.9;71;71.1;78;79;79.1;79.2;79.9
70.9	Hepatitis NOS	infectious diseases	70.9	K71 (0);K71.0 (0);K71.2 (0);K71.3 (0);K71.4 (0);K71.6 (1);K71.7 (0);K71.8 (0);K71.9 (0);K75.2 (0);K75.3 (3);K75.8 (20);K75.9 (9);K76.4 (0)	573.3	hepatitis	53;53.1;54;70;70.1;70.2;70.3;70.4;70.9;71;71.1;78;79;79.1;79.2;79.9
71	Human immunodeficiency virus [HIV] disease	infectious diseases	71;71.1	B20.0 (0);B20.1 (0);B20.2 (0);B20.3 (0);B20.4 (0);B20.6 (0);B20.8 (0);B21.1 (0);B21.2 (0);B21.3 (0);B21.8 (0);B22.0 (0);B22.2 (0);B22.7 (0);B23.0 (0);B23.2 (0);B23.8 (0);B24 (0);Z21 (0)	042;042.0;042.1;042.2;042.9;043;043.0;043.1;043.2;043.3;043.9;044;044.0;044.9;079.53;795.71;V08	hiv/aids	53;53.1;54;70;70.1;70.2;70.3;70.4;70.9;71;71.1;78;79;79.1;79.2;79.9
71.1	HIV infection, symptomatic	infectious diseases	71.1	B20.0 (0);B20.1 (0);B20.2 (0);B20.3 (0);B20.4 (0);B20.6 (0);B20.8 (0);B21.1 (0);B21.2 (0);B21.3 (0);B21.8 (0);B22.0 (0);B22.2 (0);B22.7 (0);B23.0 (0);B23.2 (0);B23.8 (0);B24 (0)	042;042.0;042.1;042.2;042.9		53;53.1;54;70;70.1;70.2;70.3;70.4;70.9;71;71.1;78;79;79.1;79.2;79.9
78	Viral warts & HPV	infectious diseases	78	A63.0 (0);B07 (29)	078.1;078.10;078.11;078.12;078.19;079.4		53;53.1;54;70;70.1;70.2;70.3;70.4;70.9;71;71.1;78;79;79.1;79.2;79.9
79	Viral infection	infectious diseases	79;79.1;79.2;79.9	A28.1 (0);A70 (0);A74 (0);A74.8 (0);A74.9 (0);A82 (0);A82.0 (0);A82.1 (0);A82.9 (0);A88.1 (0);A90 (1);A91 (0);A92 (0);A92.0 (0);A92.1 (0);A92.3 (0);A92.4 (0);A92.8 (0);A92.9 (0);A93 (0);A93.0 (0);A93.1 (0);A93.2 (0);A93.8 (0);A94 (0);A95 (0);A95.0 (0);A95.1 (0);A95.9 (0);A96 (0);A96.0 (0);A96.1 (0);A96.2 (0);A96.8 (0);A96.9 (0);A98 (0);A98.0 (0);A98.1 (0);A98.2 (0);A98.3 (0);A98.4 (0);A98.5 (0);A…	051;051.0;051.01;051.02;051.1;051.2;051.9;052;052.2;052.7;052.8;052.9;055;055.7;055.79;055.8;055.9;056;056.0;056.00;056.09;056.7;056.79;056.8;056.9;057;057.0;057.8;057.9;059;059.0;059.00;059.01;059.09;059.1;059.10;059.11;059.12;059.19;059.2;059.20;059.21;059.22;059.8;059.9;060;060.0;060.1;060.9;061;065;065.0;065.1;065.2;065.3;065.4;065.8;065.9;066;066.0;066.1;066.3;066.4;066.40;066.41;066.42;066.…	chickenpox;infectious mononucleosis / glandular fever / epstein barr virus (ebv);varicella zoster virus	53;53.1;54;70;70.1;70.2;70.3;70.4;70.9;71;71.1;78;79;79.1;79.2;79.9
79.1	Varicella infection	infectious diseases	79.1	B01 (0);B01.8 (0);B01.9 (1)	052;052.2;052.7;052.8;052.9	chickenpox;varicella zoster virus	53;53.1;54;70;70.1;70.2;70.3;70.4;70.9;71;71.1;78;79;79.1;79.2;79.9
79.2	Infectious mononucleosis	infectious diseases	79.2	B27 (0);B27.0 (3);B27.1 (1);B27.8 (0);B27.9 (1)	075;075.0	infectious mononucleosis / glandular fever / epstein barr virus (ebv)	53;53.1;54;70;70.1;70.2;70.3;70.4;70.9;71;71.1;78;79;79.1;79.2;79.9
79.9	Viremia, NOS	infectious diseases	79.9		790.8		53;53.1;54;70;70.1;70.2;70.3;70.4;70.9;71;71.1;78;79;79.1;79.2;79.9
80	Postoperative infection	infectious diseases	80	N98.0 (0);T81.4 (122);T88.0 (0)	519.01;530.86;536.41;998.5;998.51;998.59;999.3;999.39		80;81;81.1;81.11;81.12
81	Infection/inflammation of internal prosthetic device; implant; and graft	infectious diseases	81;81.1;81.11;81.12	T82.6 (2);T83.5 (18);T83.6 (1);T84.6 (9);T84.7 (2);T85.7 (11)	279.5;279.50;279.51;279.52;279.53;996.6;996.60;996.61;996.62;996.63;996.64;996.65;996.66;996.67;996.68;996.69;999.31		80;81;81.1;81.11;81.12
81.1	Graft-versus-host disease	infectious diseases	81.1;81.11;81.12		279.5;279.50;279.51;279.52;279.53		80;81;81.1;81.11;81.12
81.11	Acute graft-versus-host disease	infectious diseases	81.11		279.51;279.53		80;81;81.1;81.11;81.12
81.12	Chronic graft-versus-host disease	infectious diseases	81.12		279.52		80;81;81.1;81.11;81.12
90	Sexually transmitted infections (not HIV or hepatitis)	infectious diseases	90;90.2;90.3	A50 (0);A50.0 (0);A50.1 (0);A50.2 (0);A50.3 (0);A50.4 (0);A50.5 (0);A50.6 (0);A50.7 (0);A50.9 (0);A51 (0);A51.0 (0);A51.1 (0);A51.2 (0);A51.3 (0);A51.4 (0);A51.5 (0);A51.9 (0);A52 (0);A52.0 (0);A52.1 (0);A52.2 (0);A52.3 (0);A52.7 (0);A52.8 (0);A52.9 (0);A53 (0);A53.0 (0);A53.9 (0);A54 (0);A54.0 (0);A54.1 (0);A54.2 (0);A54.3 (0);A54.4 (0);A54.5 (0);A54.6 (0);A54.8 (0);A54.9 (0);A55 (0);A56.0 (0);A…	090;090.0;090.1;090.2;090.3;090.4;090.40;090.41;090.42;090.49;090.5;090.6;090.7;090.9;091;091.0;091.1;091.2;091.3;091.4;091.5;091.50;091.51;091.52;091.6;091.61;091.62;091.69;091.7;091.8;091.81;091.82;091.89;091.9;092;092.0;092.9;093;093.0;093.1;093.2;093.20;093.21;093.22;093.23;093.24;093.8;093.81;093.82;093.89;093.9;094;094.0;094.1;094.2;094.3;094.8;094.81;094.82;094.83;094.84;094.85;094.86;094.…	chlamydia	90;90.2;90.3
90.2	Gonococcal infections	infectious diseases	90.2	A54 (0);A54.0 (0);A54.1 (0);A54.2 (0);A54.3 (0);A54.4 (0);A54.5 (0);A54.6 (0);A54.8 (0);A54.9 (0);K67.1 (0);M73.0 (0);N74.3 (0)	098;098.0;098.1;098.10;098.11;098.12;098.13;098.14;098.15;098.16;098.17;098.19;098.2;098.3;098.30;098.31;098.32;098.33;098.34;098.35;098.36;098.37;098.39;098.4;098.40;098.41;098.42;098.43;098.49;098.5;098.51;098.52;098.53;098.59;098.6;098.7;098.8;098.81;098.82;098.83;098.84;098.85;098.86;098.89		90;90.2;90.3
90.3	Venereal diseases due to Chlamydia trachomatis	infectious diseases	90.3	A56.0 (0);A56.2 (0);A56.3 (0);A56.4 (0);A56.8 (0);N74.4 (0)	099.50;099.51;099.52;099.53;099.54;099.55;099.56;099.59	chlamydia	90;90.2;90.3
1000	Burns		1000	T20.0 (0);T20.1 (0);T20.2 (1);T20.3 (0);T20.4 (0);T20.5 (0);T20.7 (0);T21 (0);T21.0 (3);T21.1 (1);T21.2 (1);T21.3 (1);T21.4 (0);T21.5 (0);T21.6 (0);T21.7 (0);T22 (0);T22.0 (1);T22.1 (1);T22.2 (0);T22.3 (0);T22.4 (0);T22.5 (0);T22.6 (1);T22.7 (0);T23 (0);T23.0 (3);T23.1 (1);T23.2 (2);T23.3 (0);T23.4 (0);T23.5 (0);T23.6 (0);T23.7 (0);T24 (0);T24.0 (1);T24.1 (0);T24.2 (0);T24.3 (1);T24.4 (0);T24.5 (…		burns
1001	Foreign body injury		1001	H05.5 (0);H44.6 (0);H44.7 (2);M79.5 (1);S05.4 (0);S05.5 (0);T15 (0);T15.0 (0);T15.1 (1);T15.8 (0);T15.9 (1);T16 (1);T17 (0);T17.0 (0);T17.1 (0);T17.2 (6);T17.3 (1);T17.4 (1);T17.5 (1);T17.8 (0);T17.9 (8);T18 (0);T18.0 (0);T18.1 (12);T18.2 (0);T18.3 (1);T18.4 (1);T18.5 (2);T18.8 (0);T18.9 (1);T19 (0);T19.0 (0);T19.1 (0);T19.2 (0);T19.3 (0);T19.8 (0);T19.9 (0)
1002	Symptoms concerning nutrition, metabolism, and development		1002	E43 (0);R63.3 (4);R63.4 (404)
1003	Sudden death		1003
1004	Other signs and symptoms involving emotional state		1004	R45.0 (5);R45.3 (0);R45.4 (4);R45.8 (49)
1005	Other symptoms		1005	R52.1 (17);R52.9 (10);R68 (0);R68.8 (11)
1006	Crushing injury		1006	S07 (0);S07.0 (0);S07.1 (0);S07.8 (0);S07.9 (0);S17 (0);S17.0 (0);S17.8 (0);S17.9 (0);S28.0 (0);S38.0 (0);S47 (0);S57 (0);S57.0 (0);S57.8 (0);S57.9 (0);S67 (0);S67.0 (0);S67.8 (0);S77 (0);S77.0 (0);S77.1 (0);S77.2 (0);S87 (0);S87.0 (0);S97 (0);S97.0 (0);S97.1 (0);S97.8 (1);T04 (0);T04.2 (0);T04.3 (0);T04.7 (0);T92.6 (0)
1007	Injury to blood vessels		1007	S15 (0);S15.0 (0);S15.1 (1);S15.2 (0);S15.3 (0);S15.8 (0);S15.9 (0);S25 (0);S25.0 (0);S25.1 (0);S25.2 (0);S25.3 (0);S25.4 (0);S25.5 (0);S25.7 (0);S25.8 (0);S25.9 (0);S35 (0);S35.0 (0);S35.1 (0);S35.2 (3);S35.4 (4);S35.5 (0);S35.8 (2);S35.9 (0);S45 (0);S45.0 (0);S45.1 (0);S45.2 (0);S45.3 (0);S45.7 (0);S45.8 (0);S45.9 (0);S55 (0);S55.0 (0);S55.1 (0);S55.2 (0);S55.7 (0);S55.8 (0);S55.9 (1);S65 (0);S…
1008	Crushing or internal injury to organs		1008	S21.1 (0);S21.2 (3);S26 (0);S26.0 (0);S26.9 (0);S27 (0);S27.0 (0);S27.1 (0);S27.2 (0);S27.3 (0);S27.4 (0);S27.5 (0);S27.6 (0);S27.8 (0);S27.9 (0);S28.0 (0);S31.1 (1);S31.7 (0);S36 (0);S36.0 (1);S36.2 (0);S36.3 (0);S36.4 (0);S36.5 (0);S36.6 (0);S36.7 (0);S36.8 (1);S36.9 (0);S37 (0);S37.0 (0);S37.1 (0);S37.2 (0);S37.3 (0);S37.4 (0);S37.5 (0);S37.6 (0);S37.8 (0);S37.9 (0);S39.6 (0);T01.9 (0);T06.5 (…
1009	Injury, NOS		1009	O26.7 (0);S06.8 (0);S09.0 (0);S09.1 (0);S09.2 (0);S09.7 (0);S09.8 (4);S09.9 (64);S10.8 (1);S12.7 (1);S13.6 (3);S16 (0);S19 (0);S19.8 (1);S19.9 (0);S20.1 (1);S20.3 (1);S20.4 (1);S20.8 (4);S21.2 (3);S23.5 (0);S29.0 (1);S29.7 (0);S29.8 (0);S29.9 (3);S32.8 (0);S33.3 (1);S33.7 (0);S35.8 (2);S35.9 (0);S38.1 (0);S39.0 (0);S39.7 (0);S39.8 (0);S39.9 (5);S42.8 (0);S43.3 (0);S43.7 (0);S45.8 (0);S45.9 (0);S4…
1010	Other tests		1010	J11.8 (1);L27.0 (14);M65.3 (92);R76.2 (0);R78.5 (0);R84.0 (0);R84.1 (0);R84.4 (0);R84.5 (8);R84.6 (1);R84.7 (2);R84.8 (0);R85 (0);R85.0 (0);R85.1 (0);R85.2 (0);R85.3 (0);R85.4 (1);R85.5 (1);R85.6 (0);R85.7 (2);R85.8 (0);R85.9 (0);R87 (0);R87.0 (0);R87.1 (0);R87.2 (0);R87.3 (0);R87.4 (0);R87.5 (0);R87.7 (0);R87.8 (0);R87.9 (0);R89 (0);R89.0 (0);R89.1 (0);R89.3 (0);R89.4 (0);R89.5 (1);R89.6 (0);R89…
1011	Complications of surgical and medical procedures		1011	G03.8 (0);G97.0 (1);G97.2 (0);H59.0 (2);H59.8 (14);H59.9 (0);K23.8 (2);M02.2 (0);N98 (0);N98.1 (0);N98.2 (0);N98.3 (0);N98.8 (0);N98.9 (0);S57.8 (0);S97.8 (1);T80 (0);T80.0 (0);T80.1 (3);T80.2 (2);T80.4 (0);T80.6 (0);T80.8 (6);T80.9 (0);T81.6 (0);T81.7 (3);T81.8 (73);T81.9 (0);T88 (0);T88.0 (0);T88.1 (1);T88.4 (2);T88.5 (4);T88.6 (6);T88.7 (8);T88.8 (1);T88.9 (0);V39.5 (0);V49 (0);V49.0 (0);V49.2…
1012	Late effect		1012	T79.9 (0);T95 (0);T95.1 (0);T95.3 (0)
1013	Asphyxia and hypoxemia		1013	R09.0 (20);T71 (0)
1014	Effects of heat, cold and air pressure		1014	T33 (0);T33.0 (0);T33.1 (0);T33.2 (0);T33.3 (0);T33.4 (0);T33.6 (0);T33.7 (0);T33.8 (0);T33.9 (0);T34 (0);T34.0 (0);T34.1 (0);T34.2 (0);T34.3 (0);T34.4 (0);T34.6 (0);T34.7 (0);T34.8 (0);T34.9 (0);T35.0 (0);T35.1 (0);T35.4 (0);T35.5 (0);T35.7 (0);T67 (0);T67.0 (0);T67.1 (0);T67.2 (0);T67.3 (0);T67.4 (0);T67.5 (0);T67.6 (0);T67.7 (0);T67.8 (0);T67.9 (0);T69 (0);T69.0 (0);T69.1 (0);T69.8 (0);T69.9 (…
1015	Effects of other external causes		1015	T02.9 (0);T63.2 (0);T70.4 (0);T73 (0);T73.0 (0);T73.1 (0);T73.2 (0);T73.3 (0);T73.8 (0);T73.9 (0);T74.1 (1);T74.3 (0);T75 (0);T75.0 (0);T75.1 (0);T75.2 (0);T75.3 (0);T75.4 (1);T75.8 (0);T78 (0);T81.2 (77);T81.3 (61);T81.5 (5);X58 (0)
1019	Other ill-defined and unknown causes of morbidity and mortality		1019	O96 (0);R44 (0);R46 (0);R46.0 (1);R46.1 (0);R46.2 (3);R46.3 (0);R46.4 (3);R46.5 (0);R46.6 (0);R46.7 (0);R46.8 (9);R69 (626)
110	Dermatophytosis / Dermatomycosis	infectious diseases	110;110.1;110.11;110.12;110.13;110.2	B35 (0);B35.0 (0);B35.1 (3);B35.2 (1);B35.3 (2);B35.4 (0);B35.5 (0);B35.6 (2);B35.8 (0);B35.9 (1);B36 (0);B36.0 (0);B36.1 (0);B36.2 (0);B36.3 (0);B36.8 (0);B36.9 (2)	110;110.0;110.1;110.2;110.3;110.4;110.5;110.6;110.8;110.9;111;111.0;111.1;111.2;111.3;111.8;111.9		110;110.1;110.11;110.12;110.13;110.2;112;112.3;117;117.1;117.2;117.3;117.4
110.1	Dermatophytosis	infectious diseases	110.1;110.11;110.12;110.13	B35 (0);B35.0 (0);B35.1 (3);B35.2 (1);B35.3 (2);B35.4 (0);B35.5 (0);B35.6 (2);B35.8 (0);B35.9 (1);B36.9 (2)	110.0;110.1;110.2;110.3;110.4;110.5;110.6;110.8;110.9		110;110.1;110.11;110.12;110.13;110.2;112;112.3;117;117.1;117.2;117.3;117.4
110.11	Dermatophytosis of nail	infectious diseases	110.11	B35.1 (3)	110.1		110;110.1;110.11;110.12;110.13;110.2;112;112.3;117;117.1;117.2;117.3;117.4
110.12	Althete's foot	infectious diseases	110.12	B35.3 (2)	110.4		110;110.1;110.11;110.12;110.13;110.2;112;112.3;117;117.1;117.2;117.3;117.4
110.13	Dermatophytosis of the body	infectious diseases	110.13	B35.4 (0);B35.5 (0);B35.6 (2)	110.3;110.5		110;110.1;110.11;110.12;110.13;110.2;112;112.3;117;117.1;117.2;117.3;117.4
110.2	Dermatomycoses	infectious diseases	110.2	B36 (0);B36.0 (0);B36.1 (0);B36.2 (0);B36.3 (0);B36.8 (0)	111;111.0;111.1;111.2;111.3;111.8;111.9		110;110.1;110.11;110.12;110.13;110.2;112;112.3;117;117.1;117.2;117.3;117.4
1100	Family history		1100	Z83 (0);Z83.0 (0);Z83.1 (3);Z83.2 (9);Z83.3 (29);Z83.4 (6);Z83.5 (169);Z83.7 (38)
112	Candidiasis	infectious diseases	112;112.3	B20.4 (0);B37 (0);B37.0 (107);B37.2 (2);B37.3 (5);B37.4 (6);B37.7 (2);B37.8 (65);B37.9 (9)	112;112.0;112.1;112.2;112.3;112.5;112.8;112.82;112.84;112.85;112.89;112.9		110;110.1;110.11;110.12;110.13;110.2;112;112.3;117;117.1;117.2;117.3;117.4
112.3	Candidiasis of skin and nails	infectious diseases	112.3	B37.2 (2)	112.3		110;110.1;110.11;110.12;110.13;110.2;112;112.3;117;117.1;117.2;117.3;117.4
117	Mycoses	infectious diseases	117;117.1;117.2;117.3;117.4	B38 (0);B38.3 (0);B38.7 (0);B38.8 (0);B38.9 (0);B39 (0);B39.0 (0);B39.1 (0);B39.2 (0);B39.3 (0);B39.4 (0);B39.5 (0);B39.9 (0);B40 (0);B40.0 (0);B40.1 (0);B40.2 (0);B40.3 (0);B40.7 (0);B40.8 (0);B40.9 (0);B41 (0);B41.0 (0);B41.7 (0);B41.8 (0);B41.9 (0);B42 (0);B42.0 (0);B42.1 (0);B42.7 (0);B42.8 (0);B42.9 (0);B43.0 (0);B43.1 (0);B43.2 (0);B43.8 (0);B43.9 (0);B44 (0);B44.0 (0);B44.1 (4);B44.2 (0);B…	114;114.1;114.3;114.9;115;115.0;115.00;115.01;115.02;115.03;115.04;115.05;115.09;115.1;115.10;115.11;115.12;115.13;115.14;115.15;115.19;115.9;115.90;115.91;115.92;115.93;115.94;115.95;115.99;116;116.0;116.1;116.2;117;117.0;117.1;117.2;117.3;117.4;117.5;117.6;117.7;117.8;117.9;118;518.6		110;110.1;110.11;110.12;110.13;110.2;112;112.3;117;117.1;117.2;117.3;117.4
117.1	Histoplasmosis	infectious diseases	117.1	B39 (0);B39.0 (0);B39.1 (0);B39.2 (0);B39.3 (0);B39.4 (0);B39.5 (0);B39.9 (0)	115;115.0;115.00;115.01;115.02;115.03;115.04;115.05;115.09;115.1;115.10;115.11;115.12;115.13;115.14;115.15;115.19;115.9;115.90;115.91;115.92;115.93;115.94;115.95;115.99		110;110.1;110.11;110.12;110.13;110.2;112;112.3;117;117.1;117.2;117.3;117.4
117.2	Coccidioidomycosis	infectious diseases	117.2	B38 (0);B38.3 (0);B38.7 (0);B38.8 (0);B38.9 (0)	114;114.1;114.3;114.9		110;110.1;110.11;110.12;110.13;110.2;112;112.3;117;117.1;117.2;117.3;117.4
117.3	Blastomycotic infection	infectious diseases	117.3	B40 (0);B40.0 (0);B40.1 (0);B40.2 (0);B40.3 (0);B40.7 (0);B40.8 (0);B40.9 (0);B41 (0);B41.0 (0);B41.7 (0);B41.8 (0);B41.9 (0);B48.0 (0)	116;116.0;116.1;116.2		110;110.1;110.11;110.12;110.13;110.2;112;112.3;117;117.1;117.2;117.3;117.4
117.4	Aspergillosis	infectious diseases	117.4	B44 (0);B44.0 (0);B44.1 (4);B44.2 (0);B44.7 (0);B44.8 (1);B44.9 (8);B48.4 (0)	117.3;518.6		110;110.1;110.11;110.12;110.13;110.2;112;112.3;117;117.1;117.2;117.3;117.4
130	Spirochetal infection	infectious diseases	130;130.1	A27 (0);A27.0 (1);A27.8 (0);A27.9 (0);A65 (0);A66 (0);A66.0 (0);A66.1 (0);A66.2 (0);A66.3 (0);A66.4 (0);A66.5 (0);A66.6 (0);A66.7 (0);A66.8 (0);A66.9 (0);A67 (0);A67.0 (0);A67.1 (0);A67.2 (0);A67.3 (0);A67.9 (0);A68 (0);A68.0 (0);A68.1 (0);A68.9 (0);A69 (0);A69.1 (0);A69.2 (2);A69.8 (0);A69.9 (0)	087;087.0;087.1;087.9;088.81;100;100.0;100.8;100.89;100.9;101;102;102.0;102.1;102.2;102.3;102.4;102.5;102.6;102.7;102.8;102.9;103;103.0;103.1;103.2;103.3;103.9;104;104.0;104.8;104.9		130;130.1;131;132;132.1;133;134;134.1;136
130.1	Lyme disease	infectious diseases	130.1	A69.2 (2)	088.81		130;130.1;131;132;132.1;133;134;134.1;136
131	Protozoan infection	infectious diseases	131	A59 (0);A59.0 (0);A59.8 (0);A59.9 (0);B58 (0);B58.0 (1);B58.1 (0);B58.8 (0);B58.9 (0)	130;130.5;130.7;130.8;130.9;131;131.0;131.00;131.01;131.02;131.03;131.09;131.8;131.9		130;130.1;131;132;132.1;133;134;134.1;136
132	Infestation (lice, mites)	infectious diseases	132;132.1	B85 (0);B85.0 (1);B85.1 (0);B85.2 (0);B85.3 (0);B85.4 (0);B86 (1);B87 (0);B87.0 (0);B87.1 (0);B87.2 (0);B87.3 (0);B87.4 (0);B87.8 (0);B87.9 (0);B88 (0);B88.0 (0);B88.1 (0);B88.2 (0);B88.8 (0);B88.9 (0)	132;132.0;132.1;132.2;132.3;132.9;133;133.0;133.8;133.9;134;134.0;134.1;134.8;134.9		130;130.1;131;132;132.1;133;134;134.1;136
132.1	Pediculosis and phthirus infestation	infectious diseases	132.1	B85 (0);B85.0 (1);B85.1 (0);B85.2 (0);B85.3 (0);B85.4 (0)	132;132.0;132.1;132.2;132.3;132.9		130;130.1;131;132;132.1;133;134;134.1;136
133	Arthropod-borne diseases	infectious diseases	133	A44 (0);A44.0 (0);A44.1 (0);A44.8 (0);A44.9 (0);B50 (0);B50.0 (0);B50.8 (0);B50.9 (1);B51 (0);B51.0 (0);B51.8 (0);B51.9 (0);B52 (0);B52.0 (0);B52.8 (0);B52.9 (0);B53.0 (0);B53.1 (0);B53.8 (0);B54 (0);B55 (0);B55.0 (1);B55.1 (0);B55.2 (0);B55.9 (1);B56 (0);B56.0 (0);B56.1 (0);B56.9 (0);B57 (0);B57.0 (0);B57.1 (0);B57.2 (0);B57.3 (0);B57.4 (0);B57.5 (0);B60.0 (0);K23.1 (0);K93.1 (0)	084;084.0;084.1;084.2;084.3;084.4;084.5;084.6;084.7;084.8;084.9;085;085.0;085.1;085.2;085.3;085.4;085.5;085.9;086;086.0;086.1;086.2;086.3;086.4;086.5;086.9;088;088.0;088.8;088.82;088.89;088.9;V12.03		130;130.1;131;132;132.1;133;134;134.1;136
134	Helminthiases	infectious diseases	134;134.1	B65 (0);B65.0 (0);B65.1 (0);B65.2 (0);B65.3 (0);B65.8 (0);B65.9 (0);B66 (0);B66.0 (0);B66.1 (0);B66.2 (0);B66.3 (0);B66.4 (0);B66.5 (0);B66.8 (0);B66.9 (0);B67 (0);B67.0 (0);B67.1 (0);B67.2 (0);B67.3 (0);B67.4 (0);B67.5 (0);B67.6 (0);B67.7 (0);B67.8 (0);B67.9 (1);B68 (0);B68.0 (0);B68.1 (0);B68.9 (0);B69 (0);B69.0 (0);B69.1 (0);B69.8 (0);B69.9 (0);B70 (0);B70.0 (0);B70.1 (0);B71 (0);B71.0 (0);B71…	120;120.0;120.1;120.2;120.3;120.8;120.9;121;121.0;121.1;121.2;121.3;121.4;121.5;121.6;121.8;121.9;122;122.0;122.1;122.2;122.3;122.4;122.5;122.6;122.7;122.8;122.9;123;123.0;123.1;123.2;123.3;123.4;123.5;123.6;123.8;123.9;124;125;125.0;125.1;125.2;125.3;125.4;125.5;125.6;125.7;125.9;126;126.0;126.1;126.2;126.3;126.8;126.9;127;127.0;127.1;127.2;127.3;127.4;127.5;127.6;127.7;127.8;127.9;128;128.0;128…		130;130.1;131;132;132.1;133;134;134.1;136
134.1	Intestinal helminthiases	infectious diseases	134.1	B67 (0);B67.0 (0);B67.1 (0);B67.2 (0);B67.3 (0);B67.4 (0);B67.5 (0);B67.6 (0);B67.7 (0);B67.8 (0);B67.9 (1);B68 (0);B68.0 (0);B68.1 (0);B68.9 (0);B69 (0);B69.0 (0);B69.1 (0);B69.8 (0);B69.9 (0);B70 (0);B70.0 (0);B70.1 (0);B71 (0);B71.0 (0);B71.1 (0);B71.8 (0);B71.9 (0);B75 (0);B77 (0);B77.0 (0);B77.8 (0);B77.9 (0);B78 (0);B78.0 (0);B78.7 (0);B78.9 (0);B79 (0);B80 (5);B81 (0);B81.0 (0);B81.1 (0);B…	122;122.0;122.1;122.2;122.3;122.4;122.5;122.6;122.7;122.8;122.9;123;123.0;123.1;123.2;123.3;123.4;123.5;123.6;123.8;123.9;124;127;127.0;127.1;127.2;127.3;127.4;127.5;127.6;127.7;127.8;127.9		130;130.1;131;132;132.1;133;134;134.1;136
136	Other infectious and parasitic diseases	infectious diseases	136	A75 (0);A75.0 (0);A75.1 (0);A75.2 (0);A75.3 (0);A75.9 (0);A77 (0);A77.0 (0);A77.1 (0);A77.2 (0);A77.3 (0);A77.8 (0);A77.9 (0);A79 (0);A79.0 (0);A79.1 (0);A79.8 (0);A79.9 (0);B20.7 (0);B23.0 (0);B60.1 (1);B60.2 (0);B60.8 (0);B64 (0);B83.4 (0);B88.3 (0);B89 (0);B92 (0);B94.2 (1);B94.8 (2);B94.9 (0);B99 (18);J17.3 (10);L94.6 (0);T61.1 (0)	080;081;081.0;081.1;081.2;081.9;082;082.0;082.1;082.2;082.3;082.4;082.40;082.41;082.49;082.8;082.9;083;083.1;083.2;083.8;083.9;134.2;136;136.0;136.2;136.21;136.29;136.4;136.5;136.8;136.9;139;139.8;V12.0;V12.00;V12.09		130;130.1;131;132;132.1;133;134;134.1;136
145	Cancer of mouth	neoplasms	145;145.1;145.2;145.3;145.4;145.5	C00 (0);C00.0 (2);C00.1 (1);C00.2 (0);C00.3 (0);C00.4 (0);C00.5 (0);C00.6 (0);C00.8 (0);C00.9 (1);C01 (11);C02 (0);C02.0 (0);C02.1 (4);C02.2 (0);C02.3 (1);C02.4 (0);C02.8 (2);C02.9 (9);C03 (0);C03.0 (0);C03.1 (4);C03.9 (0);C04 (0);C04.0 (0);C04.1 (0);C04.8 (0);C04.9 (0);C05 (0);C05.0 (4);C05.1 (2);C05.2 (0);C05.8 (0);C05.9 (1);C06 (0);C06.0 (2);C06.1 (1);C06.2 (2);C06.8 (0);C06.9 (1);C07 (8);C08 …	140;140.0;140.1;140.3;140.4;140.5;140.6;140.8;140.9;141;141.0;141.1;141.2;141.3;141.4;141.5;141.6;141.8;141.9;142;142.0;142.1;142.2;142.8;142.9;143;143.0;143.1;143.8;143.9;144;144.0;144.1;144.8;144.9;145;145.0;145.1;145.2;145.3;145.4;145.5;145.6;145.8;145.9;230.0;V10.01		145;145.1;145.2;145.3;145.4;145.5;149;149.1;149.2;149.3;149.4;149.5;149.9
145.1	Cancer of lip	neoplasms	145.1	C00 (0);C00.0 (2);C00.1 (1);C00.2 (0);C00.3 (0);C00.4 (0);C00.5 (0);C00.6 (0);C00.8 (0);C00.9 (1)	140;140.0;140.1;140.3;140.4;140.5;140.6;140.8;140.9		145;145.1;145.2;145.3;145.4;145.5;149;149.1;149.2;149.3;149.4;149.5;149.9
145.2	Cancer of tongue	neoplasms	145.2	C01 (11);C02 (0);C02.0 (0);C02.1 (4);C02.2 (0);C02.3 (1);C02.4 (0);C02.8 (2);C02.9 (9)	141;141.0;141.1;141.2;141.3;141.4;141.5;141.6;141.8;141.9;V10.01		145;145.1;145.2;145.3;145.4;145.5;149;149.1;149.2;149.3;149.4;149.5;149.9
145.3	Cancer of major salivary glands	neoplasms	145.3	C07 (8);C08 (0);C08.0 (2);C08.1 (0);C08.8 (0);C08.9 (1)	142;142.0;142.1;142.2;142.8;142.9		145;145.1;145.2;145.3;145.4;145.5;149;149.1;149.2;149.3;149.4;149.5;149.9
145.4	Cancer of the gums	neoplasms	145.4	C03 (0);C03.0 (0);C03.1 (4);C03.9 (0)	143;143.0;143.1;143.8;143.9		145;145.1;145.2;145.3;145.4;145.5;149;149.1;149.2;149.3;149.4;149.5;149.9
145.5	Cancer of the mouth floor	neoplasms	145.5	C04 (0);C04.0 (0);C04.1 (0);C04.8 (0);C04.9 (0)	144;144.0;144.1;144.8;144.9		145;145.1;145.2;145.3;145.4;145.5;149;149.1;149.2;149.3;149.4;149.5;149.9
149	Cancer of larynx, pharynx, nasal cavities	neoplasms	149;149.1;149.2;149.3;149.4;149.5;149.9	C06.8 (0);C09 (0);C09.0 (0);C09.1 (0);C09.8 (0);C09.9 (7);C10 (0);C10.0 (0);C10.1 (0);C10.2 (0);C10.3 (1);C10.4 (0);C10.8 (0);C10.9 (1);C11 (0);C11.0 (0);C11.1 (0);C11.2 (0);C11.3 (0);C11.8 (0);C11.9 (0);C12 (2);C13 (0);C13.0 (0);C13.1 (0);C13.2 (0);C13.8 (0);C13.9 (0);C14 (0);C14.0 (0);C14.2 (0);C14.8 (0);C30.0 (1);C30.1 (0);C31 (0);C31.0 (0);C31.1 (0);C31.2 (0);C31.3 (0);C31.8 (1);C31.9 (1);C32…	146;146.0;146.1;146.2;146.3;146.4;146.5;146.6;146.7;146.8;146.9;147;147.0;147.1;147.2;147.3;147.8;147.9;148;148.0;148.1;148.2;148.3;148.8;148.9;149;149.0;149.1;149.8;149.9;160;160.0;160.1;160.2;160.3;160.4;160.5;160.8;160.9;161;161.0;161.1;161.2;161.3;161.8;161.9;231.0;V10.02;V10.21;V10.22		145;145.1;145.2;145.3;145.4;145.5;149;149.1;149.2;149.3;149.4;149.5;149.9
149.1	Cancer of oropharynx	neoplasms	149.1	C09 (0);C09.0 (0);C09.1 (0);C09.8 (0);C09.9 (7);C10 (0);C10.0 (0);C10.1 (0);C10.2 (0);C10.3 (1);C10.4 (0);C10.8 (0);C10.9 (1)	146;146.0;146.1;146.2;146.3;146.4;146.5;146.6;146.7;146.8;146.9		145;145.1;145.2;145.3;145.4;145.5;149;149.1;149.2;149.3;149.4;149.5;149.9
149.2	Cancer of nasopharynx	neoplasms	149.2	C11 (0);C11.0 (0);C11.1 (0);C11.2 (0);C11.3 (0);C11.8 (0);C11.9 (0)	147;147.0;147.1;147.2;147.3;147.8;147.9		145;145.1;145.2;145.3;145.4;145.5;149;149.1;149.2;149.3;149.4;149.5;149.9
149.3	Cancer of hypopharynx	neoplasms	149.3	C12 (2);C13 (0);C13.0 (0);C13.1 (0);C13.2 (0);C13.8 (0);C13.9 (0)	148;148.0;148.1;148.2;148.3;148.8;148.9		145;145.1;145.2;145.3;145.4;145.5;149;149.1;149.2;149.3;149.4;149.5;149.9
149.4	Cancer of larynx	neoplasms	149.4	C32 (0);C32.0 (3);C32.1 (1);C32.2 (0);C32.3 (1);C32.8 (0);C32.9 (2);D02.0 (0)	161;161.0;161.1;161.2;161.3;161.8;161.9;231.0;V10.21		145;145.1;145.2;145.3;145.4;145.5;149;149.1;149.2;149.3;149.4;149.5;149.9
149.5	Hx of malignant neoplasm of oral cavity and pharynx	neoplasms	149.5		V10.02		145;145.1;145.2;145.3;145.4;145.5;149;149.1;149.2;149.3;149.4;149.5;149.9
149.9	Cancer of of nasal cavities	neoplasms	149.9	C30.0 (1);C30.1 (0);C31 (0);C31.0 (0);C31.1 (0);C31.2 (0);C31.3 (0);C31.8 (1);C31.9 (1)	160;160.0;160.1;160.2;160.3;160.4;160.5;160.8;160.9;V10.22		145;145.1;145.2;145.3;145.4;145.5;149;149.1;149.2;149.3;149.4;149.5;149.9
150	Cancer of esophagus	neoplasms	150	C15 (0);C15.0 (0);C15.1 (0);C15.2 (0);C15.3 (1);C15.4 (5);C15.5 (32);C15.8 (0);C15.9 (35);D00.1 (0)	150;150.0;150.1;150.2;150.3;150.4;150.5;150.8;150.9;230.1;V10.03		145;145.1;145.2;145.3;145.4;145.5;149;149.1;149.2;149.3;149.4;149.5;149.9;150;151;153;153.2;153.3;155;155.1;157;158;159;159.2;159.3;159.4
151	Cancer of stomach	neoplasms	151	C16 (0);C16.0 (22);C16.1 (1);C16.2 (3);C16.3 (2);C16.4 (3);C16.5 (0);C16.6 (0);C16.8 (0);C16.9 (16);D00.2 (0)	151;151.0;151.1;151.2;151.3;151.4;151.5;151.6;151.8;151.9;209.23;230.2;V10.04		145;145.1;145.2;145.3;145.4;145.5;149;149.1;149.2;149.3;149.4;149.5;149.9;150;151;153;153.2;153.3;155;155.1;157;158;159;159.2;159.3;159.4
153	Colorectal cancer	neoplasms	153;153.2;153.3	C18 (0);C18.0 (33);C18.1 (4);C18.2 (30);C18.3 (9);C18.4 (14);C18.5 (7);C18.6 (12);C18.7 (54);C18.8 (1);C18.9 (27);C19 (25);C20 (73);C21.0 (12);C21.1 (7);C21.2 (0);C21.8 (1);C26.0 (3);D01.0 (3);D01.1 (0);D01.2 (3);D01.3 (3)	153;153.0;153.1;153.2;153.3;153.4;153.5;153.6;153.7;153.8;153.9;154;154.0;154.1;154.2;154.3;154.8;159.0;209.1;209.10;209.11;209.12;209.13;209.14;209.15;209.16;209.17;230.3;230.4;230.5;230.6;796.7;796.70;796.71;796.72;796.73;796.74;796.76;V10.05;V10.06		150;151;153;153.2;153.3;155;155.1;157;158;159;159.2;159.3;159.4
153.2	Colon cancer	neoplasms	153.2	C18 (0);C18.0 (33);C18.1 (4);C18.2 (30);C18.3 (9);C18.4 (14);C18.5 (7);C18.6 (12);C18.7 (54);C18.8 (1);C18.9 (27);C26.0 (3);D01.0 (3)	153;153.0;153.1;153.2;153.3;153.4;153.5;153.6;153.7;153.8;153.9;159.0;209.1;209.10;209.11;209.12;209.13;209.14;209.15;209.16;230.3;V10.05		150;151;153;153.2;153.3;155;155.1;157;158;159;159.2;159.3;159.4
153.3	Malignant neoplasm of rectum, rectosigmoid junction, and anus	neoplasms	153.3	C19 (25);C20 (73);C21.0 (12);C21.1 (7);D01.1 (0);D01.2 (3);D01.3 (3)	154;154.0;154.1;154.2;154.3;209.17;230.4;230.5;230.6;796.7;796.70;796.71;796.72;796.73;796.74;796.76;V10.06		150;151;153;153.2;153.3;155;155.1;157;158;159;159.2;159.3;159.4
155	Cancer of liver and intrahepatic bile duct	neoplasms	155;155.1	C22 (0);C22.0 (14);C22.1 (20);C22.2 (0);C22.3 (0);C22.4 (0);C22.7 (0);C22.9 (7);D01.5 (0)	155;155.0;155.1;155.2;230.8;V10.07		145;145.1;145.2;145.3;145.4;145.5;149;149.1;149.2;149.3;149.4;149.5;149.9;150;151;153;153.2;153.3;155;155.1;157;158;159;159.2;159.3;159.4
155.1	Malignant neoplasm of liver, primary	neoplasms	155.1	C22.0 (14);C22.2 (0);C22.3 (0);C22.4 (0);C22.7 (0)	155.0;V10.07		145;145.1;145.2;145.3;145.4;145.5;149;149.1;149.2;149.3;149.4;149.5;149.9;150;151;153;153.2;153.3;155;155.1;157;158;159;159.2;159.3;159.4
157	Pancreatic cancer	neoplasms	157	C25 (0);C25.0 (22);C25.1 (10);C25.2 (12);C25.3 (5);C25.4 (0);C25.7 (2);C25.8 (0);C25.9 (40)	157;157.0;157.1;157.2;157.3;157.4;157.8;157.9		145;145.1;145.2;145.3;145.4;145.5;149;149.1;149.2;149.3;149.4;149.5;149.9;150;151;153;153.2;153.3;155;155.1;157;158;159;159.2;159.3;159.4
158	Neoplasm of unspecified nature of digestive system	neoplasms	158	D37.0 (2);D37.1 (5);D37.2 (3);D37.3 (1);D37.4 (17);D37.5 (9);D37.7 (10);D37.9 (4)	235.2;235.5;239.0		145;145.1;145.2;145.3;145.4;145.5;149;149.1;149.2;149.3;149.4;149.5;149.9;150;151;153;153.2;153.3;155;155.1;157;158;159;159.2;159.3;159.4
159	Malignant neoplasm of other and ill-defined sites within the digestive organs and peritoneum	neoplasms	159;159.2;159.3;159.4	C17 (0);C17.0 (4);C17.1 (2);C17.2 (3);C17.3 (0);C17.8 (0);C17.9 (4);C23 (6);C24 (0);C24.0 (4);C24.1 (4);C24.8 (0);C24.9 (2);C26.1 (0);C26.8 (0);C26.9 (1);C45.1 (1);C48 (0);C48.0 (3);C48.1 (10);C48.2 (10);C48.8 (0);D01 (0);D01.4 (0);D01.7 (0);D01.9 (0);Z85.0 (237)	152;152.0;152.1;152.2;152.3;152.8;152.9;156;156.0;156.1;156.2;156.8;156.9;158;158.0;158.8;158.9;159;159.1;159.8;159.9;209.0;209.00;209.01;209.02;209.03;209.25;209.26;209.27;230;230.7;230.9;V10.0;V10.00;V10.09		145;145.1;145.2;145.3;145.4;145.5;149;149.1;149.2;149.3;149.4;149.5;149.9;150;151;153;153.2;153.3;155;155.1;157;158;159;159.2;159.3;159.4
159.2	Malignant neoplasm of small intestine, including duodenum	neoplasms	159.2	C17 (0);C17.0 (4);C17.1 (2);C17.2 (3);C17.3 (0);C17.8 (0);C17.9 (4);D01.4 (0)	152;152.0;152.1;152.2;152.3;152.8;152.9;209.0;209.00;209.01;209.02;209.03;230.7		145;145.1;145.2;145.3;145.4;145.5;149;149.1;149.2;149.3;149.4;149.5;149.9;150;151;153;153.2;153.3;155;155.1;157;158;159;159.2;159.3;159.4
159.3	Malignant neoplasm of gallbladder and extrahepatic bile ducts	neoplasms	159.3	C23 (6);C24 (0);C24.0 (4);C24.1 (4);C24.8 (0);C24.9 (2)	156;156.0;156.1;156.2;156.8;156.9		145;145.1;145.2;145.3;145.4;145.5;149;149.1;149.2;149.3;149.4;149.5;149.9;150;151;153;153.2;153.3;155;155.1;157;158;159;159.2;159.3;159.4
159.4	Malignant neoplasm of retroperitoneum and peritoneum	neoplasms	159.4	C45.1 (1);C48 (0);C48.0 (3);C48.1 (10);C48.2 (10);C48.8 (0)	158;158.0;158.8;158.9		145;145.1;145.2;145.3;145.4;145.5;149;149.1;149.2;149.3;149.4;149.5;149.9;150;151;153;153.2;153.3;155;155.1;157;158;159;159.2;159.3;159.4
164	Cancer of intrathoracic organs	neoplasms	164	C37 (1);C38.0 (0);C38.1 (0);C38.2 (0);C38.3 (0);C38.8 (0);C45.2 (0);C76.1 (0)	164;164.0;164.1;164.2;164.3;164.8;164.9;195.1		164;165;165.1
165	Cancer within the respiratory system	neoplasms	165;165.1	C33 (0);C34 (0);C34.0 (7);C34.1 (42);C34.2 (8);C34.3 (45);C34.8 (1);C34.9 (77);C38.4 (1);C39 (0);C39.0 (0);C39.8 (0);C39.9 (0);C45.0 (7);D02.1 (0);D02.2 (2);D02.3 (0);D02.4 (0);Z85.1 (40);Z85.2 (12)	162;162.0;162.2;162.3;162.4;162.5;162.8;162.9;163;163.0;163.1;163.8;163.9;165;165.0;165.8;165.9;209.21;231;231.1;231.2;231.8;231.9;V10.1;V10.11;V10.12;V10.2;V10.20;V10.29		164;165;165.1
165.1	Cancer of bronchus; lung	neoplasms	165.1	C33 (0);C34 (0);C34.0 (7);C34.1 (42);C34.2 (8);C34.3 (45);C34.8 (1);C34.9 (77);D02.2 (2);Z85.1 (40)	162;162.0;162.2;162.3;162.4;162.5;162.8;162.9;209.21;231.2;V10.11		164;165;165.1
170	Cancer of bone and connective tissue	neoplasms	170;170.1;170.2	C40 (0);C40.0 (0);C40.1 (0);C40.2 (1);C40.3 (0);C40.8 (0);C40.9 (0);C41 (0);C41.0 (1);C41.1 (2);C41.2 (0);C41.3 (0);C41.4 (0);C41.9 (0);C47 (0);C47.0 (0);C47.1 (0);C47.2 (0);C47.3 (0);C47.4 (0);C47.5 (0);C47.6 (0);C47.8 (0);C47.9 (0);C49 (0);C49.0 (1);C49.1 (3);C49.2 (3);C49.3 (2);C49.4 (2);C49.5 (1);C49.6 (0);C49.8 (0);C49.9 (3)	170;170.0;170.1;170.2;170.3;170.4;170.5;170.6;170.7;170.8;170.9;171;171.0;171.2;171.3;171.4;171.5;171.6;171.7;171.8;171.9;V10.81		170;170.1;170.2
170.1	Bone cancer	neoplasms	170.1	C40 (0);C40.0 (0);C40.1 (0);C40.2 (1);C40.3 (0);C40.8 (0);C40.9 (0);C41 (0);C41.0 (1);C41.1 (2);C41.2 (0);C41.3 (0);C41.4 (0);C41.9 (0)	170.0;170.1;170.2;170.3;170.4;170.5;170.6;170.7;170.8;170.9;V10.81		170;170.1;170.2
170.2	Cancer of connective tissue	neoplasms	170.2	C47 (0);C47.0 (0);C47.1 (0);C47.2 (0);C47.3 (0);C47.4 (0);C47.5 (0);C47.6 (0);C47.8 (0);C47.9 (0);C49 (0);C49.0 (1);C49.1 (3);C49.2 (3);C49.3 (2);C49.4 (2);C49.5 (1);C49.6 (0);C49.8 (0);C49.9 (3)	171;171.0;171.2;171.3;171.4;171.5;171.6;171.7;171.8;171.9		170;170.1;170.2
172	Skin cancer	neoplasms	172;172.1;172.11;172.2;172.21;172.22;172.3	C43 (0);C43.0 (0);C43.1 (2);C43.2 (4);C43.3 (17);C43.4 (7);C43.5 (33);C43.6 (33);C43.7 (31);C43.8 (0);C43.9 (16);C44.0 (12);C44.1 (46);C44.2 (61);C44.3 (341);C44.4 (100);C44.5 (97);C44.6 (89);C44.7 (64);C44.8 (0);C44.9 (4);D03 (0);D03.0 (0);D03.1 (0);D03.2 (3);D03.3 (11);D03.4 (1);D03.5 (7);D03.6 (11);D03.7 (6);D03.8 (1);D03.9 (0);D04 (0);D04.0 (0);D04.1 (3);D04.2 (2);D04.3 (12);D04.4 (4);D04.5 (…	172;172.0;172.1;172.2;172.3;172.4;172.5;172.6;172.7;172.8;172.9;173;173.0;173.00;173.01;173.02;173.09;173.1;173.10;173.11;173.12;173.19;173.2;173.20;173.21;173.22;173.29;173.3;173.30;173.31;173.32;173.39;173.4;173.40;173.41;173.42;173.49;173.5;173.50;173.51;173.52;173.59;173.6;173.60;173.61;173.62;173.69;173.7;173.70;173.71;173.72;173.79;173.8;173.80;173.81;173.82;173.89;173.9;173.90;173.91;173.9…		172;172.1;172.11;172.2;172.21;172.22;172.3;173
172.1	Melanomas of skin, dx or hx	neoplasms	172.1;172.11	C43 (0);C43.0 (0);C43.1 (2);C43.2 (4);C43.3 (17);C43.4 (7);C43.5 (33);C43.6 (33);C43.7 (31);C43.8 (0);C43.9 (16);D03 (0);D03.0 (0);D03.1 (0);D03.2 (3);D03.3 (11);D03.4 (1);D03.5 (7);D03.6 (11);D03.7 (6);D03.8 (1);D03.9 (0)	172;172.0;172.1;172.2;172.3;172.4;172.5;172.6;172.7;172.8;172.9;V10.82		172;172.1;172.11;172.2;172.21;172.22;172.3;173
172.11	Melanomas of skin	neoplasms	172.11	C43 (0);C43.0 (0);C43.1 (2);C43.2 (4);C43.3 (17);C43.4 (7);C43.5 (33);C43.6 (33);C43.7 (31);C43.8 (0);C43.9 (16);D03 (0);D03.0 (0);D03.1 (0);D03.2 (3);D03.3 (11);D03.4 (1);D03.5 (7);D03.6 (11);D03.7 (6);D03.8 (1);D03.9 (0)	172;172.0;172.1;172.2;172.3;172.4;172.5;172.6;172.7;172.8;172.9		172;172.1;172.11;172.2;172.21;172.22;172.3;173
172.2	Other non-epithelial cancer of skin	neoplasms	172.2;172.21;172.22	C44.0 (12);C44.1 (46);C44.2 (61);C44.3 (341);C44.4 (100);C44.5 (97);C44.6 (89);C44.7 (64);C44.8 (0);C44.9 (4)	173;173.0;173.00;173.01;173.02;173.09;173.1;173.10;173.11;173.12;173.19;173.2;173.20;173.21;173.22;173.29;173.3;173.30;173.31;173.32;173.39;173.4;173.40;173.41;173.42;173.49;173.5;173.50;173.51;173.52;173.59;173.6;173.60;173.61;173.62;173.69;173.7;173.70;173.71;173.72;173.79;173.8;173.80;173.81;173.82;173.89;173.9;173.90;173.91;173.92;173.99;209.31;209.32;209.33;209.34;209.35;209.36;V10.83		172;172.1;172.11;172.2;172.21;172.22;172.3;173
172.21	Basal cell carcinoma	neoplasms	172.21		173.01;173.11;173.21;173.31;173.41;173.51;173.61;173.71;173.81;173.91		172;172.1;172.11;172.2;172.21;172.22;172.3;173
172.22	Squamous cell carcinoma	neoplasms	172.22		173.02;173.12;173.22;173.32;173.42;173.52;173.62;173.72;173.82;173.92		172;172.1;172.11;172.2;172.21;172.22;172.3;173
172.3	Carcinoma in situ of skin	neoplasms	172.3	D04 (0);D04.0 (0);D04.1 (3);D04.2 (2);D04.3 (12);D04.4 (4);D04.5 (4);D04.6 (9);D04.7 (11);D04.8 (0);D04.9 (7)	232.0;232.1;232.2;232.3;232.4;232.5;232.6;232.7;232.8;232.9		172;172.1;172.11;172.2;172.21;172.22;172.3;173
173	Neoplasm of uncertain behavior of skin	neoplasms	173	D48.5 (4)	238.2		172;172.1;172.11;172.2;172.21;172.22;172.3;173
174	Breast cancer	neoplasms	174;174.1;174.11;174.2;174.3	C50 (0);C50.0 (4);C50.1 (17);C50.2 (27);C50.3 (21);C50.4 (87);C50.5 (24);C50.6 (3);C50.8 (24);C50.9 (209);D05 (0);D05.1 (51);D05.7 (0);D05.9 (12);D48.6 (2);Z85.3 (195)	174;174.0;174.1;174.2;174.3;174.4;174.5;174.6;174.8;174.9;175;175.0;175.9;233;233.0;238.3;239.3;V10.3		174;174.1;174.11;174.2;174.3;175;180;180.1;180.3;182;184;184.1;184.11;184.2
174.1	Breast cancer [female]	neoplasms	174.1;174.11	C50 (0);C50.0 (4);C50.1 (17);C50.2 (27);C50.3 (21);C50.4 (87);C50.5 (24);C50.6 (3);C50.8 (24);C50.9 (209);D05 (0);D05.1 (51);D05.7 (0);D05.9 (12);Z85.3 (195)	174;174.0;174.1;174.2;174.3;174.4;174.5;174.6;174.8;174.9;233.0;V10.3		174;174.1;174.11;174.2;174.3;175;180;180.1;180.3;182;184;184.1;184.11;184.2
174.11	Malignant neoplasm of female breast	neoplasms	174.11	C50 (0);C50.0 (4);C50.1 (17);C50.2 (27);C50.3 (21);C50.4 (87);C50.5 (24);C50.6 (3);C50.8 (24);C50.9 (209);Z85.3 (195)	174;174.0;174.1;174.2;174.3;174.4;174.5;174.6;174.8;174.9;V10.3		174;174.1;174.11;174.2;174.3;175;180;180.1;180.3;182;184;184.1;184.11;184.2
174.2	Breast cancer [male]	neoplasms	174.2		175;175.0;175.9		174;174.1;174.11;174.2;174.3;175;180;180.1;180.3;182;184;184.1;184.11;184.2
174.3	Neoplasm of uncertain behavior of breast	neoplasms	174.3	D48.6 (2)	238.3;239.3		174;174.1;174.11;174.2;174.3;175;180;180.1;180.3;182;184;184.1;184.11;184.2
175	Acquired absence of breast	neoplasms	175	Z90.1 (76)	612;612.0;612.1;V45.71;V51.0		174;174.1;174.11;174.2;174.3;175;180;180.1;180.3;182;184;184.1;184.11;184.2
180	Cervical cancer and dysplasia	neoplasms	180;180.1;180.3	C53 (0);C53.0 (0);C53.1 (0);C53.8 (0);C53.9 (4);D06 (0);D06.0 (0);D06.1 (0);D06.7 (0);D06.9 (3);N87 (0);N87.0 (2);N87.1 (2);N87.2 (0);N87.9 (2)	180;180.0;180.1;180.8;180.9;233.1;622.1;622.10;622.11;622.12;V10.41	cervical intra-epithelial neoplasia (cin) / precancerous cells cervix	174;174.1;174.11;174.2;174.3;175;180;180.1;180.3;182;184;184.1;184.11;184.2
180.1	Cervical cancer	neoplasms	180.1	C53 (0);C53.0 (0);C53.1 (0);C53.8 (0);C53.9 (4)	180.0;180.1;180.8;180.9;V10.41		174;174.1;174.11;174.2;174.3;175;180;180.1;180.3;182;184;184.1;184.11;184.2
180.3	Cervical intraepithelial neoplasia [CIN] [Cervical dysplasia]	neoplasms	180.3	D06 (0);D06.0 (0);D06.1 (0);D06.7 (0);D06.9 (3);N87 (0);N87.0 (2);N87.1 (2);N87.2 (0);N87.9 (2)	233.1;622.1;622.10;622.11;622.12	cervical intra-epithelial neoplasia (cin) / precancerous cells cervix	174;174.1;174.11;174.2;174.3;175;180;180.1;180.3;182;184;184.1;184.11;184.2
182	Malignant neoplasm of uterus	neoplasms	182	C54 (0);C54.0 (0);C54.1 (47);C54.2 (0);C54.3 (0);C54.8 (0);C54.9 (1);C55 (3);D07.0 (0)	179;182;182.0;182.1;182.8;233.2;V10.42		174;174.1;174.11;174.2;174.3;175;180;180.1;180.3;182;184;184.1;184.11;184.2
184	Cancer of other female genital organs	neoplasms	184;184.1;184.11;184.2	C51 (0);C51.0 (0);C51.1 (0);C51.2 (0);C51.8 (0);C51.9 (7);C52 (0);C56 (42);C57 (0);C57.0 (8);C57.1 (0);C57.2 (0);C57.3 (0);C57.4 (2);C57.7 (3);C57.8 (4);C57.9 (0);C58 (0);D07.1 (2);D07.2 (2);D07.3 (0);D39 (0);D39.0 (1);D39.1 (4);D39.2 (0);D39.9 (0);N90.3 (0)	181;183;183.0;183.2;183.3;183.4;183.5;183.8;183.9;184;184.0;184.1;184.2;184.3;184.4;184.8;184.9;233.3;233.30;233.31;233.32;233.39;236.0;236.1;236.2;236.3;V10.40;V10.43;V10.44		174;174.1;174.11;174.2;174.3;175;180;180.1;180.3;182;184;184.1;184.11;184.2
184.1	Malignant neoplasm of ovary and other uterine adnexa	neoplasms	184.1;184.11	C51.8 (0);C56 (42);C57 (0);C57.0 (8);C57.1 (0);C57.2 (0);C57.3 (0);C57.4 (2);C57.7 (3);C57.8 (4);C57.9 (0);C58 (0)	181;183;183.0;183.2;183.3;183.4;183.5;183.8;183.9;184;184.8;184.9;V10.40;V10.43;V10.44		174;174.1;174.11;174.2;174.3;175;180;180.1;180.3;182;184;184.1;184.11;184.2
184.11	Malignant neoplasm of ovary	neoplasms	184.11	C56 (42)	183.0;V10.43		174;174.1;174.11;174.2;174.3;175;180;180.1;180.3;182;184;184.1;184.11;184.2
184.2	Cancer of other female genital organs (excluding uterus and ovary)	neoplasms	184.2	C51 (0);C51.0 (0);C51.1 (0);C51.2 (0);C51.9 (7);C52 (0);D07.1 (2);D07.2 (2);D07.3 (0);D39 (0);D39.0 (1);D39.2 (0);D39.9 (0);N90.3 (0)	184.0;184.1;184.2;184.3;184.4;233.3;233.30;233.31;233.32;233.39;236.0;236.1;236.3		174;174.1;174.11;174.2;174.3;175;180;180.1;180.3;182;184;184.1;184.11;184.2
185	Cancer of prostate	neoplasms	185	C61 (527);D07.5 (16)	185;233.4;V10.46		185;187;187.1;187.2;187.8
187	Cancer of other male genital organs	neoplasms	187;187.1;187.2;187.8	C60 (0);C60.0 (0);C60.1 (0);C60.2 (1);C60.8 (0);C60.9 (3);C62 (0);C62.0 (0);C62.1 (1);C62.9 (4);C63 (0);C63.0 (0);C63.1 (0);C63.2 (1);C63.7 (0);C63.8 (0);C63.9 (0);D05.0 (3);D07.4 (1);D07.6 (0);D40 (0);D40.0 (1);D40.1 (1);D40.7 (0);D40.9 (0)	186;186.0;186.9;187;187.1;187.2;187.3;187.4;187.5;187.6;187.7;187.8;187.9;233.5;233.6;236.4;236.5;236.6;V10.45;V10.47;V10.48;V10.49		185;187;187.1;187.2;187.8
187.1	Malignant neoplasm of unspecified male genital organ	neoplasms	187.1	C60 (0);C60.0 (0);C60.1 (0);C60.2 (1);C60.8 (0);C60.9 (3);C63 (0);C63.0 (0);C63.1 (0);C63.2 (1);C63.7 (0);C63.8 (0);C63.9 (0)	187.1;187.2;187.3;187.4;187.5;187.6;187.7;187.8;187.9;V10.45;V10.49		185;187;187.1;187.2;187.8
187.2	Malignant neoplasm of testis	neoplasms	187.2	C62 (0);C62.0 (0);C62.1 (1);C62.9 (4)	186;186.0;186.9;V10.47		185;187;187.1;187.2;187.8
187.8	Neoplasm of uncertain behavior of male genital organs	neoplasms	187.8	D40 (0);D40.0 (1);D40.1 (1);D40.7 (0);D40.9 (0)	236.4;236.5;236.6		185;187;187.1;187.2;187.8
189	Cancer of urinary organs (incl. kidney and bladder)	neoplasms	189;189.1;189.11;189.12;189.2;189.21;189.4	C64 (41);C65 (3);C66 (2);C67 (0);C67.0 (4);C67.1 (4);C67.2 (17);C67.3 (0);C67.4 (9);C67.5 (3);C67.6 (6);C67.7 (0);C67.8 (4);C67.9 (88);C68 (0);C68.0 (3);C68.1 (0);C68.8 (0);C68.9 (1);D09.0 (14);D09.1 (0);D41.4 (20);Z85.5 (88)	188;188.0;188.1;188.2;188.3;188.4;188.5;188.6;188.7;188.8;188.9;189;189.0;189.1;189.2;189.3;189.4;189.8;189.9;209.24;233.7;233.9;236.7;239.4;V10.5;V10.50;V10.51;V10.52;V10.53;V10.59		189;189.1;189.11;189.12;189.2;189.21;189.4
189.1	Cancer of kidney and renal pelvis	neoplasms	189.1;189.11;189.12	C64 (41);C65 (3)	189.0;189.1;209.24;V10.52;V10.53		189;189.1;189.11;189.12;189.2;189.21;189.4
189.11	Malignant neoplasm of kidney, except pelvis	neoplasms	189.11	C64 (41)	189.0		189;189.1;189.11;189.12;189.2;189.21;189.4
189.12	Malignant neoplasm of renal pelvis	neoplasms	189.12	C65 (3)	189.1;V10.53		189;189.1;189.11;189.12;189.2;189.21;189.4
189.2	Cancer of bladder	neoplasms	189.2;189.21	C67 (0);C67.0 (4);C67.1 (4);C67.2 (17);C67.3 (0);C67.4 (9);C67.5 (3);C67.6 (6);C67.7 (0);C67.8 (4);C67.9 (88);D09.0 (14);D41.4 (20)	188;188.0;188.1;188.2;188.3;188.4;188.5;188.6;188.7;188.8;188.9;233.7;236.7;239.4;V10.51		189;189.1;189.11;189.12;189.2;189.21;189.4
189.21	Malignant neoplasm of bladder	neoplasms	189.21	C67 (0);C67.0 (4);C67.1 (4);C67.2 (17);C67.3 (0);C67.4 (9);C67.5 (3);C67.6 (6);C67.7 (0);C67.8 (4);C67.9 (88)	188;188.0;188.1;188.2;188.3;188.4;188.5;188.6;188.7;188.8;188.9;V10.51		189;189.1;189.11;189.12;189.2;189.21;189.4
189.4	Malignant neoplasm of other urinary organs	neoplasms	189.4	C66 (2);C68 (0);C68.0 (3);C68.1 (0);C68.8 (0);C68.9 (1)	189;189.2;189.3;189.4;189.8;189.9;V10.5;V10.50;V10.59		189;189.1;189.11;189.12;189.2;189.21;189.4
190	Cancer of eye	neoplasms	190	C69 (0);C69.0 (1);C69.1 (0);C69.2 (0);C69.3 (6);C69.4 (0);C69.5 (0);C69.6 (1);C69.8 (0);C69.9 (0);D09.2 (0)	190;190.0;190.1;190.2;190.3;190.4;190.5;190.6;190.7;190.8;190.9;234.0;V10.84		224;224.1;225;225.1;225.2
191	Manlignant and unknown neoplasms of brain and nervous system	neoplasms	191;191.1;191.11	C70 (0);C70.0 (1);C70.1 (0);C70.9 (0);C71 (0);C71.0 (3);C71.1 (10);C71.2 (4);C71.3 (4);C71.4 (1);C71.5 (0);C71.6 (1);C71.7 (0);C71.8 (1);C71.9 (7);C72 (0);C72.0 (0);C72.1 (0);C72.2 (0);C72.3 (0);C72.4 (0);C72.5 (0);C72.8 (0);C72.9 (0);D42 (0);D42.0 (1);D42.1 (0);D42.9 (1);D43.0 (3);D43.1 (1);D43.2 (5);D43.3 (1);D43.4 (0)	191;191.0;191.1;191.2;191.3;191.4;191.5;191.6;191.7;191.8;191.9;192;192.0;192.1;192.2;192.3;192.8;192.9;237.5;237.6;239.6;V10.85;V10.86		224;224.1;225;225.1;225.2
191.1	Cancer of brain and nervous system	neoplasms	191.1;191.11	C70 (0);C70.0 (1);C70.1 (0);C70.9 (0);C71 (0);C71.0 (3);C71.1 (10);C71.2 (4);C71.3 (4);C71.4 (1);C71.5 (0);C71.6 (1);C71.7 (0);C71.8 (1);C71.9 (7);C72 (0);C72.0 (0);C72.1 (0);C72.2 (0);C72.3 (0);C72.4 (0);C72.5 (0);C72.8 (0);C72.9 (0)	191;191.0;191.1;191.2;191.3;191.4;191.5;191.6;191.7;191.8;191.9;192;192.0;192.1;192.2;192.3;192.8;192.9;V10.85;V10.86		224;224.1;225;225.1;225.2
191.11	Cancer of brain	neoplasms	191.11	C71 (0);C71.0 (3);C71.1 (10);C71.2 (4);C71.3 (4);C71.4 (1);C71.5 (0);C71.6 (1);C71.7 (0);C71.8 (1);C71.9 (7)	191;191.0;191.1;191.2;191.3;191.4;191.5;191.6;191.7;191.8;191.9;V10.85		224;224.1;225;225.1;225.2
193	Thyroid cancer	neoplasms	193	C73 (17)	193;V10.87		193;194
194	Cancer of other endocrine glands	neoplasms	194	C74 (0);C74.0 (0);C74.1 (1);C74.9 (1);C75 (0);C75.0 (1);C75.1 (0);C75.2 (0);C75.3 (0);C75.4 (0);C75.5 (0);C75.8 (0);C75.9 (1)	194;194.0;194.1;194.3;194.4;194.5;194.6;194.8;194.9;V10.88		193;194
195	Cancer, suspected or other	neoplasms	195;195.1;195.3	B21.7 (0);C06.8 (0);C45 (0);C45.7 (1);C45.9 (2);C76 (0);C76.0 (2);C76.2 (1);C76.3 (1);C76.4 (0);C76.5 (0);C76.7 (0);C76.8 (0);C80 (0);C97 (65);D05.0 (3);D09 (0);D09.3 (0);D09.7 (0);D09.9 (0);M90.7 (2);Z03.1 (18);Z85 (0);Z85.4 (352);Z85.8 (522);Z85.9 (7);Z86.0 (301)	195;195.0;195.2;195.3;195.4;195.5;195.8;199;199.0;199.1;209.2;209.20;209.29;209.3;209.30;209.70;209.75;234;234.8;234.9;338.3;V10;V10.4;V10.8;V10.89;V10.9;V10.90;V10.91;V71.1		195;195.1;195.3;196;197;198;198.1;198.2;198.3;198.4;198.5;198.6;198.7;199;199.4
195.1	Malignant neoplasm, other	neoplasms	195.1	B21.7 (0);C06.8 (0);C45 (0);C45.7 (1);C45.9 (2);C76 (0);C76.2 (1);C76.3 (1);C76.4 (0);C76.5 (0);C76.7 (0);C76.8 (0);C80 (0);C97 (65);M90.7 (2);Z85 (0);Z85.4 (352);Z85.8 (522);Z85.9 (7);Z86.0 (301)	195;195.2;195.3;195.4;195.5;195.8;199;199.0;199.1;V10;V10.4;V10.8;V10.89;V10.9;V10.90;V10.91		195;195.1;195.3;196;197;198;198.1;198.2;198.3;198.4;198.5;198.6;198.7;199;199.4
195.3	Malignant neoplasm of head, face, and neck	neoplasms	195.3	C76.0 (2)	195.0		195;195.1;195.3;196;197;198;198.1;198.2;198.3;198.4;198.5;198.6;198.7;199;199.4
196	Radiotherapy	neoplasms	196	Z54.1 (0)	V58.0;V66.1;V67.1		195;195.1;195.3;196;197;198;198.1;198.2;198.3;198.4;198.5;198.6;198.7;199;199.4
197	Chemotherapy	neoplasms	197	Z51.1 (49);Z51.2 (14);Z54.2 (0)	V58.1;V58.11;V58.12;V66.2;V67.2;V87.41		195;195.1;195.3;196;197;198;198.1;198.2;198.3;198.4;198.5;198.6;198.7;199;199.4
198	Secondary malignant neoplasm	neoplasms	198;198.1;198.2;198.3;198.4;198.5;198.6;198.7	C77 (0);C77.0 (33);C77.1 (68);C77.2 (90);C77.3 (93);C77.4 (19);C77.5 (34);C77.8 (1);C77.9 (32);C78 (0);C78.0 (122);C78.1 (6);C78.2 (41);C78.3 (0);C78.4 (5);C78.5 (12);C78.6 (114);C78.7 (175);C78.8 (13);C79.0 (7);C79.1 (6);C79.2 (11);C79.3 (42);C79.4 (2);C79.5 (138);C79.6 (10);C79.7 (22);C79.8 (42)	196;196.0;196.1;196.2;196.3;196.5;196.6;196.8;196.9;197;197.0;197.1;197.2;197.3;197.4;197.5;197.6;197.7;197.8;198;198.0;198.1;198.2;198.3;198.4;198.5;198.6;198.7;198.8;198.81;198.82;198.89;209.7;209.71;209.72;209.73;209.74;209.79;511.81;789.51		195;195.1;195.3;196;197;198;198.1;198.2;198.3;198.4;198.5;198.6;198.7;199;199.4
198.1	Secondary malignancy of lymph nodes	neoplasms	198.1	C77 (0);C77.0 (33);C77.1 (68);C77.2 (90);C77.3 (93);C77.4 (19);C77.5 (34);C77.8 (1);C77.9 (32)	196;196.0;196.1;196.2;196.3;196.5;196.6;196.8;196.9;209.71		195;195.1;195.3;196;197;198;198.1;198.2;198.3;198.4;198.5;198.6;198.7;199;199.4
198.2	Secondary malignancy of respiratory organs	neoplasms	198.2	C78.0 (122);C78.1 (6);C78.2 (41);C78.3 (0)	197.0;197.1;197.2;197.3		195;195.1;195.3;196;197;198;198.1;198.2;198.3;198.4;198.5;198.6;198.7;199;199.4
198.3	Secondary malignant neoplasm of digestive systems	neoplasms	198.3	C78.4 (5);C78.5 (12);C78.6 (114);C78.8 (13)	197.4;197.5;197.6;197.8;209.74		195;195.1;195.3;196;197;198;198.1;198.2;198.3;198.4;198.5;198.6;198.7;199;199.4
198.4	Secondary malignant neoplasm of liver	neoplasms	198.4	C78.7 (175)	197.7;209.72		195;195.1;195.3;196;197;198;198.1;198.2;198.3;198.4;198.5;198.6;198.7;199;199.4
198.5	Secondary malignancy of brain/spine	neoplasms	198.5	C79.3 (42);C79.4 (2)	198.3;198.4		195;195.1;195.3;196;197;198;198.1;198.2;198.3;198.4;198.5;198.6;198.7;199;199.4
198.6	Secondary malignancy of bone	neoplasms	198.6	C79.5 (138)	198.5;209.73		195;195.1;195.3;196;197;198;198.1;198.2;198.3;198.4;198.5;198.6;198.7;199;199.4
198.7	Secondary malignant neoplasm of skin	neoplasms	198.7	C79.2 (11)	198.2		195;195.1;195.3;196;197;198;198.1;198.2;198.3;198.4;198.5;198.6;198.7;199;199.4
199	Neoplasm of uncertain behavior	neoplasms	199;199.4	D20.0 (0);D37.6 (2);D38.0 (1);D38.1 (3);D38.2 (1);D38.3 (0);D38.4 (0);D38.5 (0);D39.7 (2);D41 (0);D41.0 (1);D41.1 (0);D41.2 (1);D41.3 (1);D41.7 (0);D41.9 (0);D44 (0);D44.0 (1);D44.1 (1);D44.2 (0);D44.3 (3);D44.4 (1);D44.5 (0);D44.6 (0);D44.7 (1);D44.8 (0);D44.9 (1);D48.0 (5);D48.1 (7);D48.2 (0);D48.3 (0);D48.4 (3);D48.7 (4);D48.9 (0);M90.7 (2);Q85.0 (3)	209;235;235.0;235.1;235.3;235.4;235.6;235.7;235.8;235.9;236;236.9;236.90;236.91;236.99;237;237.0;237.1;237.2;237.3;237.4;237.7;237.70;237.71;237.72;237.73;237.79;237.9;238;238.0;238.1;238.8;238.9;239;239.1;239.2;239.5;239.7;239.8;239.81;239.89;239.9		195;195.1;195.3;196;197;198;198.1;198.2;198.3;198.4;198.5;198.6;198.7;199;199.4
199.4	Neurofibromatosis	neoplasms	199.4	Q85.0 (3)	237.7;237.70;237.71;237.72;237.73;237.79		195;195.1;195.3;196;197;198;198.1;198.2;198.3;198.4;198.5;198.6;198.7;199;199.4
200	Myeloproliferative disease	neoplasms	200;200.1	C88.7 (0);C94.4 (0);C94.5 (0);D45 (11);D46 (0);D46.0 (0);D46.1 (0);D46.2 (2);D46.4 (1);D46.7 (0);D46.9 (17);D47.0 (1);D47.1 (8);D47.3 (22);D47.7 (0);D47.9 (0);D57.8 (0);D75.2 (0)	238.4;238.5;238.6;238.7;238.71;238.72;238.73;238.74;238.75;238.76;238.79	myeloproliferative disorder;polycythaemia vera	200;200.1;201;202;202.2;202.21;202.22;202.23;202.24;204;204.1;204.11;204.12;204.2;204.21;204.22;204.3;204.4
200.1	Polycythemia vera	neoplasms	200.1	D45 (11)	238.4	polycythaemia vera	200;200.1;201;202;202.2;202.21;202.22;202.23;202.24;204;204.1;204.11;204.12;204.2;204.21;204.22;204.3;204.4
201	Hodgkin's disease	neoplasms	201	C81 (0);C81.0 (1);C81.1 (0);C81.2 (0);C81.3 (0);C81.7 (5);C81.9 (7)	201;201.0;201.00;201.01;201.02;201.03;201.04;201.05;201.06;201.07;201.08;201.1;201.10;201.11;201.12;201.13;201.14;201.15;201.16;201.17;201.18;201.2;201.20;201.21;201.22;201.23;201.24;201.25;201.26;201.27;201.28;201.4;201.40;201.41;201.42;201.43;201.44;201.45;201.46;201.47;201.48;201.5;201.50;201.51;201.52;201.53;201.54;201.55;201.56;201.57;201.58;201.6;201.60;201.61;201.62;201.63;201.64;201.65;20…		200;200.1;201;202;202.2;202.21;202.22;202.23;202.24;204;204.1;204.11;204.12;204.2;204.21;204.22;204.3;204.4
202	Cancer of other lymphoid, histiocytic tissue	neoplasms	202;202.2;202.21;202.22;202.23;202.24	B21.1 (0);C82 (0);C82.0 (2);C82.1 (11);C82.2 (1);C82.7 (1);C82.9 (15);C83 (0);C83.0 (10);C83.1 (5);C83.2 (0);C83.3 (41);C83.4 (0);C83.5 (2);C83.6 (0);C83.7 (1);C83.8 (1);C83.9 (0);C84 (0);C84.0 (0);C84.1 (0);C84.2 (0);C84.3 (0);C84.4 (1);C84.5 (0);C85 (0);C85.0 (0);C85.1 (17);C85.7 (0);C85.9 (33);C96.0 (0);C96.1 (0);C96.2 (0);C96.3 (0);C96.7 (0);C96.9 (0);L41.2 (0);Z85.7 (50)	200;200.0;200.00;200.01;200.02;200.03;200.04;200.05;200.06;200.07;200.08;200.1;200.10;200.11;200.12;200.13;200.14;200.15;200.16;200.17;200.18;200.2;200.20;200.21;200.22;200.23;200.24;200.25;200.26;200.27;200.28;200.3;200.30;200.31;200.32;200.33;200.34;200.35;200.36;200.37;200.38;200.4;200.40;200.41;200.42;200.43;200.44;200.45;200.46;200.47;200.48;200.5;200.50;200.51;200.52;200.53;200.54;200.55;20…		200;200.1;201;202;202.2;202.21;202.22;202.23;202.24;204;204.1;204.11;204.12;204.2;204.21;204.22;204.3;204.4
202.2	Non-Hodgkins lymphoma	neoplasms	202.2;202.21;202.22;202.23;202.24	B21.1 (0);C82 (0);C82.0 (2);C82.1 (11);C82.2 (1);C82.7 (1);C82.9 (15);C83 (0);C83.0 (10);C83.1 (5);C83.2 (0);C83.3 (41);C83.4 (0);C83.5 (2);C83.6 (0);C83.7 (1);C83.8 (1);C83.9 (0);C84 (0);C84.0 (0);C84.1 (0);C84.2 (0);C84.3 (0);C84.4 (1);C84.5 (0);C85 (0);C85.0 (0);C85.1 (17);C85.7 (0);C85.9 (33);C96.7 (0);C96.9 (0);L41.2 (0)	200;200.0;200.00;200.01;200.02;200.03;200.04;200.05;200.06;200.07;200.08;200.1;200.10;200.11;200.12;200.13;200.14;200.15;200.16;200.17;200.18;200.2;200.20;200.21;200.22;200.23;200.24;200.25;200.26;200.27;200.28;200.3;200.30;200.31;200.32;200.33;200.34;200.35;200.36;200.37;200.38;200.4;200.40;200.41;200.42;200.43;200.44;200.45;200.46;200.47;200.48;200.5;200.50;200.51;200.52;200.53;200.54;200.55;20…		200;200.1;201;202;202.2;202.21;202.22;202.23;202.24;204;204.1;204.11;204.12;204.2;204.21;204.22;204.3;204.4
202.21	Nodular lymphoma	neoplasms	202.21	C82 (0);C82.9 (15)	202.0;202.00;202.01;202.02;202.03;202.04;202.05;202.06;202.07;202.08		200;200.1;201;202;202.2;202.21;202.22;202.23;202.24;204;204.1;204.11;204.12;204.2;204.21;204.22;204.3;204.4
202.22	Reticulosarcoma	neoplasms	202.22		200.0;200.00;200.01;200.02;200.03;200.04;200.05;200.06;200.07;200.08;200.88		200;200.1;201;202;202.2;202.21;202.22;202.23;202.24;204;204.1;204.11;204.12;204.2;204.21;204.22;204.3;204.4
202.23	Lymphosarcoma	neoplasms	202.23	C83.2 (0);C85.0 (0)	200.1;200.10;200.11;200.12;200.13;200.14;200.15;200.16;200.17;200.18		200;200.1;201;202;202.2;202.21;202.22;202.23;202.24;204;204.1;204.11;204.12;204.2;204.21;204.22;204.3;204.4
202.24	Large cell lymphoma	neoplasms	202.24	C83.3 (41)	200.6;200.60;200.61;200.62;200.63;200.64;200.65;200.66;200.67;200.68;200.7;200.70;200.71;200.72;200.73;200.74;200.75;200.76;200.77;200.78		200;200.1;201;202;202.2;202.21;202.22;202.23;202.24;204;204.1;204.11;204.12;204.2;204.21;204.22;204.3;204.4
204	Leukemia	neoplasms	204;204.1;204.11;204.12;204.2;204.21;204.22;204.3;204.4	C88 (0);C88.1 (0);C88.2 (0);C88.3 (0);C88.9 (0);C90.0 (47);C90.1 (1);C90.2 (0);C91 (0);C91.0 (1);C91.1 (34);C91.2 (0);C91.3 (0);C91.4 (2);C91.5 (0);C91.7 (0);C91.9 (1);C92 (0);C92.0 (15);C92.1 (2);C92.2 (0);C92.3 (0);C92.4 (0);C92.5 (0);C92.7 (0);C92.9 (0);C93 (0);C93.0 (0);C93.1 (2);C93.2 (0);C93.7 (0);C93.9 (0);C94.0 (0);C94.1 (0);C94.2 (0);C94.3 (0);C94.7 (0);C95 (0);C95.0 (2);C95.1 (0);C95.2 …	202.4;202.40;202.41;202.42;202.43;202.44;202.45;202.46;202.47;202.48;203;203.0;203.00;203.01;203.02;203.1;203.10;203.11;203.12;203.8;203.80;203.81;203.82;204;204.0;204.00;204.01;204.02;204.1;204.10;204.11;204.12;204.2;204.20;204.21;204.22;204.8;204.80;204.81;204.82;204.9;204.90;204.91;204.92;205;205.0;205.00;205.01;205.02;205.1;205.10;205.11;205.12;205.2;205.20;205.21;205.22;205.3;205.30;205.31;2…		200;200.1;201;202;202.2;202.21;202.22;202.23;202.24;204;204.1;204.11;204.12;204.2;204.21;204.22;204.3;204.4
204.1	Lymphoid leukemia	neoplasms	204.1;204.11;204.12	C91 (0);C91.0 (1);C91.1 (34);C91.2 (0);C91.3 (0);C91.5 (0);C91.7 (0);C91.9 (1)	204;204.0;204.00;204.01;204.02;204.1;204.10;204.11;204.12;204.2;204.20;204.21;204.22;204.8;204.80;204.81;204.82;204.9;204.90;204.91;204.92;V10.61		200;200.1;201;202;202.2;202.21;202.22;202.23;202.24;204;204.1;204.11;204.12;204.2;204.21;204.22;204.3;204.4
204.11	Lymphoid leukemia, acute	neoplasms	204.11	C91.0 (1)	204.0;204.00;204.01;204.02		200;200.1;201;202;202.2;202.21;202.22;202.23;202.24;204;204.1;204.11;204.12;204.2;204.21;204.22;204.3;204.4
204.12	Lymphoid leukemia, chronic	neoplasms	204.12	C91.1 (34)	204.1;204.10;204.11;204.12		200;200.1;201;202;202.2;202.21;202.22;202.23;202.24;204;204.1;204.11;204.12;204.2;204.21;204.22;204.3;204.4
204.2	Myeloid leukemia	neoplasms	204.2;204.21;204.22	C92 (0);C92.0 (15);C92.1 (2);C92.2 (0);C92.3 (0);C92.4 (0);C92.5 (0);C92.7 (0);C92.9 (0);D46.3 (0)	205;205.0;205.00;205.01;205.02;205.1;205.10;205.11;205.12;205.2;205.20;205.21;205.22;205.3;205.30;205.31;205.32;205.8;205.80;205.81;205.82;205.9;205.90;205.91;205.92;V10.62		200;200.1;201;202;202.2;202.21;202.22;202.23;202.24;204;204.1;204.11;204.12;204.2;204.21;204.22;204.3;204.4
204.21	Myeloid leukemia, acute	neoplasms	204.21	C92.0 (15);C92.4 (0);C92.5 (0);D46.3 (0)	205.0;205.00;205.01;205.02		200;200.1;201;202;202.2;202.21;202.22;202.23;202.24;204;204.1;204.11;204.12;204.2;204.21;204.22;204.3;204.4
204.22	Myeloid leukemia, chronic	neoplasms	204.22	C92.1 (2)	205.1;205.10;205.11;205.12		200;200.1;201;202;202.2;202.21;202.22;202.23;202.24;204;204.1;204.11;204.12;204.2;204.21;204.22;204.3;204.4
204.3	Monocytic leukemia	neoplasms	204.3	C93 (0);C93.0 (0);C93.1 (2);C93.2 (0);C93.7 (0);C93.9 (0)	206;206.0;206.00;206.01;206.02;206.1;206.10;206.11;206.12;206.2;206.20;206.21;206.22;206.8;206.80;206.81;206.82;206.9;206.90;206.91;206.92;V10.63		200;200.1;201;202;202.2;202.21;202.22;202.23;202.24;204;204.1;204.11;204.12;204.2;204.21;204.22;204.3;204.4
204.4	Multiple myeloma	neoplasms	204.4	C88 (0);C88.1 (0);C88.2 (0);C88.3 (0);C88.9 (0);C90.0 (47);C90.2 (0)	203;203.0;203.00;203.01;203.02;203.8;203.80;203.81;203.82		200;200.1;201;202;202.2;202.21;202.22;202.23;202.24;204;204.1;204.11;204.12;204.2;204.21;204.22;204.3;204.4
208	Benign neoplasm of colon	neoplasms	208	D12 (0);D12.0 (139);D12.1 (2);D12.2 (197);D12.3 (196);D12.4 (111);D12.5 (286);D12.6 (17);D12.7 (25);D12.8 (171);D12.9 (1);K63.5 (752)	209.5;209.50;209.51;209.52;209.53;209.54;209.55;209.56;209.57;211.3;211.4;V12.72		153;153.2;153.3
209	Neuroendocrine tumors	neoplasms	209		209.4;209.40;209.41;209.42;209.43;209.6;209.60;209.61;209.62;209.63;209.64;209.65;209.66;209.67;209.69		209
210	Benign neoplasm of lip, oral cavity, and pharynx	neoplasms	210	D10 (0);D10.0 (0);D10.1 (3);D10.2 (0);D10.3 (9);D10.4 (1);D10.5 (1);D10.6 (0);D10.7 (0);D10.9 (0);D11 (0);D11.0 (10);D11.7 (1);D11.9 (0)	210;210.0;210.1;210.2;210.3;210.4;210.5;210.6;210.7;210.8;210.9		145;145.1;145.2;145.3;145.4;145.5;149;149.1;149.2;149.3;149.4;149.5;149.9
211	Benign neoplasm of other parts of digestive system	neoplasms	211	D13 (0);D13.0 (6);D13.1 (7);D13.2 (4);D13.3 (3);D13.4 (3);D13.5 (2);D13.6 (7);D13.7 (0);D13.9 (0);D19.1 (0);D20 (0);K31.7 (373)	211;211.0;211.1;211.2;211.5;211.6;211.7;211.8;211.9		211
212	Benign neoplasm of respiratory and intrathoracic organs	neoplasms	212	D14 (0);D14.0 (8);D14.1 (2);D14.2 (0);D14.3 (2);D14.4 (0);D15 (0);D15.0 (1);D15.1 (1);D15.2 (0);D15.7 (0);D15.9 (0);D19.0 (0)	212;212.0;212.1;212.2;212.3;212.4;212.5;212.6;212.7;212.8;212.9		212
213	Benign neoplasm of bone and articular cartilage	neoplasms	213	D16 (0);D16.0 (1);D16.1 (0);D16.2 (0);D16.3 (0);D16.4 (0);D16.5 (1);D16.6 (0);D16.7 (0);D16.8 (0);D16.9 (0)	213;213.0;213.1;213.2;213.3;213.4;213.5;213.6;213.7;213.8;213.9		210;211;212;213;214;214.1;215;216;216.1;217;217.1;218;218.1;218.2;220;221;222;223;224;224.1;225;225.1;225.2;226;227;227.1;227.2;227.3;228;228.1;229;229.1
214	Lipoma	neoplasms	214;214.1	D17 (0);D17.0 (16);D17.1 (24);D17.2 (22);D17.3 (4);D17.4 (1);D17.5 (21);D17.6 (39);D17.7 (15);D17.9 (5)	214;214.0;214.1;214.2;214.3;214.4;214.8;214.9		214;214.1;215
214.1	Lipoma of skin and subcutaneous tissue	neoplasms	214.1	D17.0 (16);D17.1 (24);D17.2 (22);D17.3 (4)	214.0;214.1		214;214.1;215
215	Other benign neoplasm of connective and other soft tissue	neoplasms	215	D20.0 (0);D20.1 (0);D21 (0);D21.0 (4);D21.1 (4);D21.2 (4);D21.3 (1);D21.4 (0);D21.5 (2);D21.6 (1);D21.9 (1);D36.1 (10)	215;215.0;215.2;215.3;215.4;215.5;215.6;215.7;215.8;215.9		214;214.1;215
216	Benign neoplasm of skin	neoplasms	216;216.1	D22 (0);D22.0 (1);D22.1 (7);D22.2 (4);D22.3 (20);D22.4 (9);D22.5 (28);D22.6 (12);D22.7 (18);D22.9 (4);D23 (0);D23.0 (1);D23.1 (21);D23.2 (1);D23.3 (11);D23.4 (2);D23.5 (8);D23.6 (4);D23.7 (7);D23.9 (1)	216;216.0;216.1;216.2;216.3;216.4;216.5;216.6;216.7;216.8;216.9;V76.43		216;216.1;217;217.1
216.1	Screening for malignant neoplasms of the skin	neoplasms	216.1		V76.43		216;216.1;217;217.1
217	Vascular hamartomas and non-neoplastic nevi	neoplasms	217;217.1	I78.1 (18);Q82.5 (0)	448.1;757.32		216;216.1;217;217.1
217.1	Nevus, non-neoplastic	neoplasms	217.1	I78.1 (18)	448.1		216;216.1;217;217.1
218	Benign neoplasm of uterus	neoplasms	218;218.1;218.2	D25 (0);D25.0 (9);D25.1 (19);D25.2 (13);D25.9 (78);D26 (0);D26.0 (1);D26.1 (4);D26.7 (0);D26.9 (2)	218;218.0;218.1;218.2;218.9;219;219.0;219.1;219.8;219.9	uterine fibroids	217;217.1;218;218.1;218.2;220;221;222;223
218.1	Uterine leiomyoma	neoplasms	218.1	D25 (0);D25.0 (9);D25.1 (19);D25.2 (13);D25.9 (78)	218;218.0;218.1;218.2;218.9		217;217.1;218;218.1;218.2;220;221;222;223
218.2	Other benign neoplasm of uterus	neoplasms	218.2	D26 (0);D26.0 (1);D26.1 (4);D26.7 (0);D26.9 (2)	219.0;219.1;219.8;219.9		217;217.1;218;218.1;218.2;220;221;222;223
220	Benign neoplasm of ovary	neoplasms	220	D27 (40)	220		174;174.1;174.11;174.2;174.3;175;180;180.1;180.3;182;184;184.1;184.11;184.2
221	Benign neoplasm of other female genital organs	neoplasms	221	D28 (0);D28.0 (2);D28.1 (1);D28.2 (2);D28.7 (0);D28.9 (0)	221;221.0;221.1;221.2;221.8;221.9		217;217.1;218;218.1;218.2;220;221;222;223
222	Benign neoplasm of male genital organs	neoplasms	222	D29 (0);D29.0 (1);D29.1 (3);D29.2 (0);D29.3 (0);D29.4 (0);D29.7 (0);D29.9 (0)	222;222.0;222.1;222.2;222.3;222.4;222.8;222.9		185;187;187.1;187.2;187.8
223	Benign neoplasm of kidney and other urinary organs	neoplasms	223	D30 (0);D30.0 (3);D30.1 (0);D30.2 (0);D30.3 (4);D30.4 (1);D30.9 (0)	223;223.0;223.1;223.2;223.3;223.8;223.81;223.89;223.9		210;211;212;213;214;214.1;215;216;216.1;217;217.1;218;218.1;218.2;220;221;222;223;224;224.1;225;225.1;225.2;226;227;227.1;227.2;227.3;228;228.1;229;229.1
224	Benign neoplasm of eye	neoplasms	224;224.1	D31.0 (0);D31.1 (0);D31.2 (0);D31.3 (15);D31.4 (1);D31.5 (0);D31.6 (0);D31.9 (1)	224;224.0;224.1;224.2;224.3;224.4;224.5;224.6;224.7;224.8;224.9		224;224.1;225;225.1;225.2
224.1	Benign neoplasm of eye, uveal	neoplasms	224.1	D31.1 (0);D31.3 (15);D31.4 (1)	224.0;224.4;224.6		224;224.1;225;225.1;225.2
225	Benign neoplasm of brain and other parts of nervous system	neoplasms	225;225.1;225.2	D32 (0);D32.0 (24);D32.1 (0);D32.9 (8);D33.0 (1);D33.1 (0);D33.2 (1);D33.3 (14);D33.4 (0);D33.7 (0);D33.9 (0)	225;225.0;225.1;225.2;225.3;225.4;225.8;225.9;V12.41		224;224.1;225;225.1;225.2
225.1	Benign neoplasm of brain, cranial nerves, meninges	neoplasms	225.1	D32 (0);D32.0 (24);D32.9 (8);D33.0 (1);D33.1 (0);D33.2 (1);D33.3 (14)	225.0;225.1;225.2;V12.41		224;224.1;225;225.1;225.2
225.2	Benign neoplasm of spinal cord, meninges	neoplasms	225.2	D32.1 (0);D33.4 (0)	225.3;225.4		224;224.1;225;225.1;225.2
226	Benign neoplasm of thyroid glands	neoplasms	226	D34 (18)	226		193;194
227	Benign neoplasm of other endocrine glands and related structures	neoplasms	227;227.1;227.2;227.3	D35.0 (10);D35.1 (27);D35.2 (17);D35.3 (0);D35.4 (0);D35.5 (0);D35.6 (0);D35.7 (0);D35.8 (0);D35.9 (0)	227;227.0;227.1;227.3;227.4;227.5;227.6;227.8;227.9		193;194
227.1	Benign neoplasm of adrenal gland	neoplasms	227.1	D35.0 (10)	227.0		193;194
227.2	Benign neoplasm of parathyroid gland	neoplasms	227.2	D35.1 (27)	227.1		193;194
227.3	Benign neoplasm of pituitary gland and craniopharyngeal duct (pouch)	neoplasms	227.3	D35.2 (17);D35.3 (0)	227.3		193;194
228	Hemangioma and lymphangioma, any site	neoplasms	228;228.1	D18 (0);D18.0 (69);D18.1 (4)	228;228.0;228.00;228.01;228.02;228.03;228.04;228.09;228.1		228;228.1
228.1	Hemangioma of skin and subcutaneous tissue	neoplasms	228.1		228.01		228;228.1
229	Benign neoplasm of unspecified sites	neoplasms	229;229.1	D13.3 (4);D17.3 (5);D19 (0);D19.7 (0);D19.9 (0);D20.0 (0);D22.3 (23);D36 (0);D36.0 (1);D36.7 (3);D36.9 (1)	229;229.0;229.8;229.9		229;229.1
229.1	Benign neoplasm of lymph nodes	neoplasms	229.1	D36.0 (1)	229.0		229;229.1
230	Kaposi's sarcoma	neoplasms	230	B21.0 (0);C46 (0);C46.0 (1);C46.1 (0);C46.2 (0);C46.3 (0);C46.7 (0);C46.8 (0);C46.9 (0)	176;176.0;176.1;176.2;176.3;176.4;176.5;176.8;176.9		230
240	Simple and unspecified goiter	endocrine/metabolic	240	E01.0 (0);E01.2 (0);E04.0 (1);E04.9 (12)	240;240.0;240.9		240;241;241.1;241.2;242;242.1;242.2;242.3;242.31;244;244.1;244.2;244.3;244.4;244.5;245;245.1;245.2;245.21;246;246.2;246.7
241	Nontoxic nodular goiter	endocrine/metabolic	241;241.1;241.2	E01.1 (0);E04.1 (30);E04.2 (14);E04.8 (0)	241;241.0;241.1;241.9		240;241;241.1;241.2;242;242.1;242.2;242.3;242.31;244;244.1;244.2;244.3;244.4;244.5;245;245.1;245.2;245.21;246;246.2;246.7
241.1	Nontoxic uninodular goiter	endocrine/metabolic	241.1	E04.1 (30)	241.0		240;241;241.1;241.2;242;242.1;242.2;242.3;242.31;244;244.1;244.2;244.3;244.4;244.5;245;245.1;245.2;245.21;246;246.2;246.7
241.2	Nontoxic multinodular goiter	endocrine/metabolic	241.2	E01.1 (0);E04.2 (14)	241.1		240;241;241.1;241.2;242;242.1;242.2;242.3;242.31;244;244.1;244.2;244.3;244.4;244.5;245;245.1;245.2;245.21;246;246.2;246.7
242	Thyrotoxicosis with or without goiter	endocrine/metabolic	242;242.1;242.2;242.3;242.31	E05 (0);E05.0 (17);E05.1 (0);E05.2 (2);E05.3 (0);E05.4 (0);E05.5 (0);E05.9 (43);H06.2 (3)	242;242.0;242.00;242.01;242.1;242.10;242.11;242.2;242.20;242.21;242.3;242.30;242.31;242.4;242.40;242.41;242.8;242.80;242.81;242.9;242.90;242.91;376.2;376.21;376.22;376.3;376.30;376.31;376.32;376.33;376.34;376.35	grave's disease;hyperthyroidism/thyrotoxicosis	240;241;241.1;241.2;242;242.1;242.2;242.3;242.31;244;244.1;244.2;244.3;244.4;244.5;245;245.1;245.2;245.21;246;246.2;246.7
242.1	Graves' disease	endocrine/metabolic	242.1	E05.0 (17)	242.0;242.00;242.01	grave's disease	240;241;241.1;241.2;242;242.1;242.2;242.3;242.31;244;244.1;244.2;244.3;244.4;244.5;245;245.1;245.2;245.21;246;246.2;246.7
242.2	Toxic multinodular goiter	endocrine/metabolic	242.2	E05.2 (2)	242.2;242.20;242.21		240;241;241.1;241.2;242;242.1;242.2;242.3;242.31;244;244.1;244.2;244.3;244.4;244.5;245;245.1;245.2;245.21;246;246.2;246.7
242.3	Exophthalmos	endocrine/metabolic	242.3;242.31	H06.2 (3)	376.2;376.21;376.22;376.3;376.30;376.31;376.32;376.33;376.34;376.35		240;241;241.1;241.2;242;242.1;242.2;242.3;242.31;244;244.1;244.2;244.3;244.4;244.5;245;245.1;245.2;245.21;246;246.2;246.7
242.31	Thyrotoxic exophthalmos	endocrine/metabolic	242.31		376.21		240;241;241.1;241.2;242;242.1;242.2;242.3;242.31;244;244.1;244.2;244.3;244.4;244.5;245;245.1;245.2;245.21;246;246.2;246.7
244	Hypothyroidism	endocrine/metabolic	244;244.1;244.2;244.3;244.4;244.5	E00 (0);E00.0 (0);E00.1 (0);E00.2 (0);E00.9 (0);E01.8 (1);E02 (10);E03.0 (0);E03.1 (0);E03.2 (0);E03.3 (0);E03.8 (0);E03.9 (394);E89.0 (39)	243;244;244.0;244.1;244.2;244.3;244.8;244.9	hypothyroidism/myxoedema	240;241;241.1;241.2;242;242.1;242.2;242.3;242.31;244;244.1;244.2;244.3;244.4;244.5;245;245.1;245.2;245.21;246;246.2;246.7
244.1	Secondary hypothyroidism	endocrine/metabolic	244.1	E03.2 (0);E89.0 (39)	244.0;244.1;244.3		240;241;241.1;241.2;242;242.1;242.2;242.3;242.31;244;244.1;244.2;244.3;244.4;244.5;245;245.1;245.2;245.21;246;246.2;246.7
244.2	Acquired hypothyroidism	endocrine/metabolic	244.2	E01.8 (1);E02 (10);E03.3 (0);E03.8 (0)	244.8		240;241;241.1;241.2;242;242.1;242.2;242.3;242.31;244;244.1;244.2;244.3;244.4;244.5;245;245.1;245.2;245.21;246;246.2;246.7
244.3	Iodine hypothyroidism	endocrine/metabolic	244.3		244.2		240;241;241.1;241.2;242;242.1;242.2;242.3;242.31;244;244.1;244.2;244.3;244.4;244.5;245;245.1;245.2;245.21;246;246.2;246.7
244.4	Hypothyroidism NOS	endocrine/metabolic	244.4	E03.9 (394)	244.9		240;241;241.1;241.2;242;242.1;242.2;242.3;242.31;244;244.1;244.2;244.3;244.4;244.5;245;245.1;245.2;245.21;246;246.2;246.7
244.5	Congenital hypothyroidism	endocrine/metabolic	244.5	E00 (0);E00.0 (0);E00.1 (0);E00.2 (0);E00.9 (0);E03.0 (0);E03.1 (0)	243		240;241;241.1;241.2;242;242.1;242.2;242.3;242.31;244;244.1;244.2;244.3;244.4;244.5;245;245.1;245.2;245.21;246;246.2;246.7
245	Thyroiditis	endocrine/metabolic	245;245.1;245.2;245.21	E06 (0);E06.0 (1);E06.1 (1);E06.2 (0);E06.3 (7);E06.4 (0);E06.5 (0);E06.9 (4)	245;245.0;245.1;245.2;245.3;245.4;245.8;245.9	thyroiditis	240;241;241.1;241.2;242;242.1;242.2;242.3;242.31;244;244.1;244.2;244.3;244.4;244.5;245;245.1;245.2;245.21;246;246.2;246.7
245.1	Thyroiditis, acute and subacute	endocrine/metabolic	245.1	E06.0 (1);E06.1 (1)	245.0;245.1		240;241;241.1;241.2;242;242.1;242.2;242.3;242.31;244;244.1;244.2;244.3;244.4;244.5;245;245.1;245.2;245.21;246;246.2;246.7
245.2	Chronic thyroiditis	endocrine/metabolic	245.2;245.21	E06.2 (0);E06.3 (7);E06.5 (0)	245.2;245.3;245.8		240;241;241.1;241.2;242;242.1;242.2;242.3;242.31;244;244.1;244.2;244.3;244.4;244.5;245;245.1;245.2;245.21;246;246.2;246.7
245.21	Chronic lymphocytic thyroiditis	endocrine/metabolic	245.21	E06.3 (7)	245.2		240;241;241.1;241.2;242;242.1;242.2;242.3;242.31;244;244.1;244.2;244.3;244.4;244.5;245;245.1;245.2;245.21;246;246.2;246.7
246	Other disorders of thyroid	endocrine/metabolic	246;246.2;246.7	E03.4 (0);E07 (0);E07.0 (0);E07.1 (0);E07.8 (1);E07.9 (11);E35 (0);R94.6 (4)	246;246.0;246.1;246.2;246.3;246.8;246.9;790.94;794.5		240;241;241.1;241.2;242;242.1;242.2;242.3;242.31;244;244.1;244.2;244.3;244.4;244.5;245;245.1;245.2;245.21;246;246.2;246.7
246.2	Thyroid cyst	endocrine/metabolic	246.2		246.2		240;241;241.1;241.2;242;242.1;242.2;242.3;242.31;244;244.1;244.2;244.3;244.4;244.5;245;245.1;245.2;245.21;246;246.2;246.7
246.7	Abnormal results of function study of thyroid	endocrine/metabolic	246.7	R94.6 (4)	790.94;794.5		240;241;241.1;241.2;242;242.1;242.2;242.3;242.31;244;244.1;244.2;244.3;244.4;244.5;245;245.1;245.2;245.21;246;246.2;246.7
249	Secondary diabetes mellitus	endocrine/metabolic	249	E12.1 (0);E12.2 (0);E12.5 (0);E12.7 (0);E12.8 (0);E12.9 (0)	249;249.0;249.00;249.01;249.1;249.10;249.11;249.2;249.20;249.21;249.3;249.30;249.31;249.4;249.40;249.41;249.5;249.50;249.51;249.6;249.60;249.61;249.7;249.70;249.71;249.8;249.80;249.81;249.9;249.90;249.91		249;250;250.1;250.11;250.12;250.13;250.14;250.15;250.2;250.21;250.22;250.23;250.24;250.25;250.3;250.4;250.41;250.42;250.5;250.6;250.7
250	Diabetes mellitus	endocrine/metabolic	250;250.1;250.11;250.12;250.13;250.14;250.15;250.2;250.21;250.22;250.23;250.24;250.25;250.3;250.4;250.41;250.42;250.5;250.6;250.7	E10 (0);E10.0 (0);E10.1 (0);E10.2 (0);E10.3 (0);E10.3 (0);E10.4 (0);E10.6 (0);E10.7 (0);E10.8 (0);E10.9 (12);E11 (0);E11.0 (0);E11.1 (1);E11.2 (0);E11.3 (18);E11.4 (3);E11.6 (0);E11.7 (0);E11.8 (1);E11.9 (619);E12.3 (0);E13 (0);E13.1 (0);E13.3 (0);E13.4 (0);E13.5 (0);E13.6 (0);E13.7 (0);E13.8 (0);E13.9 (15);E14.9 (60);G59.0 (0);G63.2 (2);H36.0 (10);R73.0 (103);R73.9 (20);R81 (0);R82.4 (0);Z96.4 (…	250;250.0;250.00;250.01;250.02;250.03;250.1;250.10;250.11;250.12;250.13;250.2;250.20;250.21;250.22;250.23;250.3;250.30;250.31;250.32;250.33;250.4;250.40;250.41;250.42;250.43;250.5;250.50;250.51;250.52;250.53;250.6;250.60;250.61;250.62;250.63;250.7;250.70;250.71;250.72;250.73;250.8;250.80;250.81;250.82;250.83;250.9;250.90;250.91;250.92;250.93;357.2;362.0;362.01;362.02;362.03;362.04;362.05;362.06;3…	diabetes;type 1 diabetes;type 2 diabetes	249;250;250.1;250.11;250.12;250.13;250.14;250.15;250.2;250.21;250.22;250.23;250.24;250.25;250.3;250.4;250.41;250.42;250.5;250.6;250.7
250.1	Type 1 diabetes	endocrine/metabolic	250.1;250.11;250.12;250.13;250.14;250.15	E10 (0);E10.0 (0);E10.1 (0);E10.2 (0);E10.3 (0);E10.4 (0);E10.6 (0);E10.7 (0);E10.8 (0);E10.9 (12)	250.01;250.03;250.11;250.13;250.21;250.23;250.31;250.33;250.41;250.43;250.51;250.53;250.61;250.63;250.71;250.73;250.81;250.83;250.91;250.93	type 1 diabetes	249;250;250.1;250.11;250.12;250.13;250.14;250.15;250.2;250.21;250.22;250.23;250.24;250.25;250.3;250.4;250.41;250.42;250.5;250.6;250.7
250.11	Type 1 diabetes with ketoacidosis	endocrine/metabolic	250.11	E10.1 (0)	250.11;250.13		249;250;250.1;250.11;250.12;250.13;250.14;250.15;250.2;250.21;250.22;250.23;250.24;250.25;250.3;250.4;250.41;250.42;250.5;250.6;250.7
250.12	Type 1 diabetes with renal manifestations	endocrine/metabolic	250.12	E10.2 (0)	250.41;250.43		249;250;250.1;250.11;250.12;250.13;250.14;250.15;250.2;250.21;250.22;250.23;250.24;250.25;250.3;250.4;250.41;250.42;250.5;250.6;250.7
250.13	Type 1 diabetes with ophthalmic manifestations	endocrine/metabolic	250.13	E10.3 (0)	250.51;250.53		249;250;250.1;250.11;250.12;250.13;250.14;250.15;250.2;250.21;250.22;250.23;250.24;250.25;250.3;250.4;250.41;250.42;250.5;250.6;250.7
250.14	Type 1 diabetes with neurological manifestations	endocrine/metabolic	250.14	E10.4 (0)	250.61;250.63		249;250;250.1;250.11;250.12;250.13;250.14;250.15;250.2;250.21;250.22;250.23;250.24;250.25;250.3;250.4;250.41;250.42;250.5;250.6;250.7
250.15	Diabetes type 1 with peripheral circulatory disorders	endocrine/metabolic	250.15		250.71;250.73		249;250;250.1;250.11;250.12;250.13;250.14;250.15;250.2;250.21;250.22;250.23;250.24;250.25;250.3;250.4;250.41;250.42;250.5;250.6;250.7
250.2	Type 2 diabetes	endocrine/metabolic	250.2;250.21;250.22;250.23;250.24;250.25	E10.3 (0);E10.4 (0);E11 (0);E11.0 (0);E11.1 (1);E11.2 (0);E11.3 (18);E11.4 (3);E11.6 (0);E11.7 (0);E11.8 (1);E11.9 (619);E12.3 (0);E13 (0);E13.1 (0);E13.4 (0);E13.5 (0);E13.6 (0);E13.7 (0);E13.8 (0);E13.9 (15);E14.9 (60);G59.0 (0)	250.00;250.02;250.10;250.12;250.20;250.22;250.30;250.32;250.40;250.42;250.50;250.52;250.60;250.62;250.70;250.72;250.80;250.82;250.90;250.92	type 2 diabetes	249;250;250.1;250.11;250.12;250.13;250.14;250.15;250.2;250.21;250.22;250.23;250.24;250.25;250.3;250.4;250.41;250.42;250.5;250.6;250.7
250.21	Type 2 diabetes with ketoacidosis	endocrine/metabolic	250.21	E11.1 (1);E13.1 (0)	250.10;250.12		249;250;250.1;250.11;250.12;250.13;250.14;250.15;250.2;250.21;250.22;250.23;250.24;250.25;250.3;250.4;250.41;250.42;250.5;250.6;250.7
250.22	Type 2 diabetes with renal manifestations	endocrine/metabolic	250.22	E11.2 (0)	250.40;250.42		249;250;250.1;250.11;250.12;250.13;250.14;250.15;250.2;250.21;250.22;250.23;250.24;250.25;250.3;250.4;250.41;250.42;250.5;250.6;250.7
250.23	Type 2 diabetes with ophthalmic manifestations	endocrine/metabolic	250.23	E10.3 (0);E11.3 (18);E12.3 (0)	250.50;250.52		249;250;250.1;250.11;250.12;250.13;250.14;250.15;250.2;250.21;250.22;250.23;250.24;250.25;250.3;250.4;250.41;250.42;250.5;250.6;250.7
250.24	Type 2 diabetes with neurological manifestations	endocrine/metabolic	250.24	E10.4 (0);E11.4 (3);E13.4 (0);G59.0 (0)	250.60;250.62		249;250;250.1;250.11;250.12;250.13;250.14;250.15;250.2;250.21;250.22;250.23;250.24;250.25;250.3;250.4;250.41;250.42;250.5;250.6;250.7
250.25	Diabetes type 2 with peripheral circulatory disorders	endocrine/metabolic	250.25		250.70;250.72		249;250;250.1;250.11;250.12;250.13;250.14;250.15;250.2;250.21;250.22;250.23;250.24;250.25;250.3;250.4;250.41;250.42;250.5;250.6;250.7
250.3	Insulin pump user	endocrine/metabolic	250.3	Z96.4 (2)	V45.85;V53.91;V58.67;V65.46		249;250;250.1;250.11;250.12;250.13;250.14;250.15;250.2;250.21;250.22;250.23;250.24;250.25;250.3;250.4;250.41;250.42;250.5;250.6;250.7
250.4	Abnormal glucose	endocrine/metabolic	250.4;250.41;250.42	R73.0 (103);R73.9 (20)	790.2;790.21;790.22;790.29		249;250;250.1;250.11;250.12;250.13;250.14;250.15;250.2;250.21;250.22;250.23;250.24;250.25;250.3;250.4;250.41;250.42;250.5;250.6;250.7
250.41	Impaired fasting glucose	endocrine/metabolic	250.41	R73.0 (103)	790.21;790.22		249;250;250.1;250.11;250.12;250.13;250.14;250.15;250.2;250.21;250.22;250.23;250.24;250.25;250.3;250.4;250.41;250.42;250.5;250.6;250.7
250.42	Other abnormal glucose	endocrine/metabolic	250.42	R73.9 (20)	790.29		249;250;250.1;250.11;250.12;250.13;250.14;250.15;250.2;250.21;250.22;250.23;250.24;250.25;250.3;250.4;250.41;250.42;250.5;250.6;250.7
250.5	Glycosuria or Acetonuria	endocrine/metabolic	250.5	R81 (0);R82.4 (0)	791.5;791.6		249;250;250.1;250.11;250.12;250.13;250.14;250.15;250.2;250.21;250.22;250.23;250.24;250.25;250.3;250.4;250.41;250.42;250.5;250.6;250.7
250.6	Polyneuropathy in diabetes	endocrine/metabolic	250.6	G63.2 (2)	357.2		249;250;250.1;250.11;250.12;250.13;250.14;250.15;250.2;250.21;250.22;250.23;250.24;250.25;250.3;250.4;250.41;250.42;250.5;250.6;250.7
250.7	Diabetic retinopathy	endocrine/metabolic	250.7	E10.3 (0);E13.3 (0);H36.0 (10)	362.0;362.01;362.02;362.03;362.04;362.05;362.06;362.07		250;250.1;250.11;250.12;250.13;250.14;250.15;250.2;250.21;250.22;250.23;250.24;250.25;250.3;250.4;250.41;250.42;250.5;250.6;250.7
251	Other disorders of pancreatic internal secretion	endocrine/metabolic	251;251.1;251.8	E15 (0);E16 (0);E16.0 (4);E16.1 (1);E16.2 (56);E16.3 (0);E16.4 (0);E16.8 (1);E16.9 (0)	251;251.0;251.1;251.2;251.4;251.5;251.8;251.9		251;251.1;251.8;252;252.1;252.2;253;253.1;253.11;253.2;253.3;253.4;253.5;253.7;254;255;255.1;255.11;255.12;255.13;255.2;255.21;255.22;255.3;256;256.1;256.4;257;257.1;258;258.1;259;259.1;259.2;259.3;259.4;259.8
251.1	Hypoglycemia	endocrine/metabolic	251.1	E15 (0);E16.0 (1);E16.1 (0);E16.2 (25)	251.0;251.1;251.2		249;250;250.1;250.11;250.12;250.13;250.14;250.15;250.2;250.21;250.22;250.23;250.24;250.25;250.3;250.4;250.41;250.42;250.5;250.6;250.7;251;251.1;251.8;252;252.1;252.2;253;253.1;253.11;253.2;253.3;253.4;253.5;253.7;254;255;255.1;255.11;255.12;255.13;255.2;255.21;255.22;255.3;256;256.1;256.4;257;257.1;258;258.1;259;259.1;259.2;259.3;259.4;259.8
251.8	Abnormality of secretion of glucagon or gastrin	endocrine/metabolic	251.8	E16.3 (0);E16.4 (0)	251.4;251.5		251;251.1;251.8;252;252.1;252.2;253;253.1;253.11;253.2;253.3;253.4;253.5;253.7;254;255;255.1;255.11;255.12;255.13;255.2;255.21;255.22;255.3;256;256.1;256.4;257;257.1;258;258.1;259;259.1;259.2;259.3;259.4;259.8
252	Disorders of parathyroid gland	endocrine/metabolic	252;252.1;252.2	E20 (0);E20.0 (0);E20.8 (0);E20.9 (3);E21.0 (49);E21.1 (7);E21.2 (1);E21.3 (23);E21.4 (2);E21.5 (2);E89.2 (10)	252;252.0;252.00;252.01;252.02;252.08;252.1;252.8;252.9	hyperparathyroidism	251;251.1;251.8;252;252.1;252.2;253;253.1;253.11;253.2;253.3;253.4;253.5;253.7;254;255;255.1;255.11;255.12;255.13;255.2;255.21;255.22;255.3;256;256.1;256.4;257;257.1;258;258.1;259;259.1;259.2;259.3;259.4;259.8
252.1	Hyperparathyroidism	endocrine/metabolic	252.1	E21.0 (49);E21.1 (7);E21.2 (1);E21.3 (23)	252.0;252.00;252.01;252.02;252.08	hyperparathyroidism	251;251.1;251.8;252;252.1;252.2;253;253.1;253.11;253.2;253.3;253.4;253.5;253.7;254;255;255.1;255.11;255.12;255.13;255.2;255.21;255.22;255.3;256;256.1;256.4;257;257.1;258;258.1;259;259.1;259.2;259.3;259.4;259.8
252.2	Hypoparathyroidism	endocrine/metabolic	252.2	E20 (0);E20.0 (0);E20.8 (0);E20.9 (3);E89.2 (10)	252.1		251;251.1;251.8;252;252.1;252.2;253;253.1;253.11;253.2;253.3;253.4;253.5;253.7;254;255;255.1;255.11;255.12;255.13;255.2;255.21;255.22;255.3;256;256.1;256.4;257;257.1;258;258.1;259;259.1;259.2;259.3;259.4;259.8
253	Disorders of the pituitary gland and its hypothalamic control	endocrine/metabolic	253;253.1;253.11;253.2;253.3;253.4;253.5;253.7	E05.8 (1);E22 (0);E22.0 (2);E22.1 (2);E22.2 (20);E22.8 (0);E22.9 (0);E23.0 (10);E23.2 (2);E23.3 (1);E23.6 (4);E23.7 (1);E24.1 (0);E34.4 (0)	253;253.0;253.1;253.2;253.3;253.4;253.5;253.6;253.8;253.9	acromegaly;diabetes insipidus	251;251.1;251.8;252;252.1;252.2;253;253.1;253.11;253.2;253.3;253.4;253.5;253.7;254;255;255.1;255.11;255.12;255.13;255.2;255.21;255.22;255.3;256;256.1;256.4;257;257.1;258;258.1;259;259.1;259.2;259.3;259.4;259.8
253.1	Pituitary hyperfunction	endocrine/metabolic	253.1;253.11	E05.8 (1);E22 (0);E22.0 (2);E22.1 (2);E22.8 (0);E22.9 (0);E34.4 (0)	253.0;253.1	acromegaly	251;251.1;251.8;252;252.1;252.2;253;253.1;253.11;253.2;253.3;253.4;253.5;253.7;254;255;255.1;255.11;255.12;255.13;255.2;255.21;255.22;255.3;256;256.1;256.4;257;257.1;258;258.1;259;259.1;259.2;259.3;259.4;259.8
253.11	Acromegaly and gigantism	endocrine/metabolic	253.11	E22.0 (2);E34.4 (0)	253.0	acromegaly	251;251.1;251.8;252;252.1;252.2;253;253.1;253.11;253.2;253.3;253.4;253.5;253.7;254;255;255.1;255.11;255.12;255.13;255.2;255.21;255.22;255.3;256;256.1;256.4;257;257.1;258;258.1;259;259.1;259.2;259.3;259.4;259.8
253.2	Pituitary hypofunction	endocrine/metabolic	253.2	E23.0 (10)	253.2		251;251.1;251.8;252;252.1;252.2;253;253.1;253.11;253.2;253.3;253.4;253.5;253.7;254;255;255.1;255.11;255.12;255.13;255.2;255.21;255.22;255.3;256;256.1;256.4;257;257.1;258;258.1;259;259.1;259.2;259.3;259.4;259.8
253.3	Diabetes insipidus	endocrine/metabolic	253.3	E23.2 (2)	253.5	diabetes insipidus	251;251.1;251.8;252;252.1;252.2;253;253.1;253.11;253.2;253.3;253.4;253.5;253.7;254;255;255.1;255.11;255.12;255.13;255.2;255.21;255.22;255.3;256;256.1;256.4;257;257.1;258;258.1;259;259.1;259.2;259.3;259.4;259.8
253.4	Anterior pituitary disorders	endocrine/metabolic	253.4		253.4		251;251.1;251.8;252;252.1;252.2;253;253.1;253.11;253.2;253.3;253.4;253.5;253.7;254;255;255.1;255.11;255.12;255.13;255.2;255.21;255.22;255.3;256;256.1;256.4;257;257.1;258;258.1;259;259.1;259.2;259.3;259.4;259.8
253.5	Pituitary dwarfism	endocrine/metabolic	253.5		253.3		251;251.1;251.8;252;252.1;252.2;253;253.1;253.11;253.2;253.3;253.4;253.5;253.7;254;255;255.1;255.11;255.12;255.13;255.2;255.21;255.22;255.3;256;256.1;256.4;257;257.1;258;258.1;259;259.1;259.2;259.3;259.4;259.8
253.7	Other disorders of neurohypophysis	endocrine/metabolic	253.7	E22.2 (20)	253.6		251;251.1;251.8;252;252.1;252.2;253;253.1;253.11;253.2;253.3;253.4;253.5;253.7;254;255;255.1;255.11;255.12;255.13;255.2;255.21;255.22;255.3;256;256.1;256.4;257;257.1;258;258.1;259;259.1;259.2;259.3;259.4;259.8
254	Diseases of thymus gland	endocrine/metabolic	254	E32 (0);E32.0 (0);E32.1 (0);E32.8 (1);E32.9 (0)	254;254.0;254.1;254.8;254.9		251;251.1;251.8;252;252.1;252.2;253;253.1;253.11;253.2;253.3;253.4;253.5;253.7;254;255;255.1;255.11;255.12;255.13;255.2;255.21;255.22;255.3;256;256.1;256.4;257;257.1;258;258.1;259;259.1;259.2;259.3;259.4;259.8
255	Disorders of adrenal glands	endocrine/metabolic	255;255.1;255.11;255.12;255.13;255.2;255.21;255.22;255.3	E24 (0);E24.0 (1);E24.2 (1);E24.3 (0);E24.4 (0);E24.8 (0);E24.9 (2);E25 (0);E25.0 (1);E25.8 (0);E25.9 (0);E26 (0);E26.0 (3);E26.1 (0);E26.8 (0);E26.9 (3);E27.0 (0);E27.1 (7);E27.2 (2);E27.3 (2);E27.4 (13);E27.5 (0);E27.8 (6);E27.9 (12);E35.1 (0);E89.6 (2)	255;255.0;255.1;255.10;255.11;255.12;255.13;255.14;255.2;255.3;255.4;255.41;255.42;255.5;255.6;255.8;255.9	cushings syndrome;hyperaldosteronism/conn's syndrome	251;251.1;251.8;252;252.1;252.2;253;253.1;253.11;253.2;253.3;253.4;253.5;253.7;254;255;255.1;255.11;255.12;255.13;255.2;255.21;255.22;255.3;256;256.1;256.4;257;257.1;258;258.1;259;259.1;259.2;259.3;259.4;259.8
255.1	Adrenal hyperfunction	endocrine/metabolic	255.1;255.11;255.12;255.13	E24 (0);E24.0 (1);E24.2 (1);E24.3 (0);E24.4 (0);E24.8 (0);E24.9 (2);E26 (0);E26.0 (3);E26.1 (0);E26.8 (0);E26.9 (3);E27.0 (0);E27.5 (0)	255.0;255.1;255.10;255.11;255.12;255.13;255.14;255.3;255.6	cushings syndrome;hyperaldosteronism/conn's syndrome	251;251.1;251.8;252;252.1;252.2;253;253.1;253.11;253.2;253.3;253.4;253.5;253.7;254;255;255.1;255.11;255.12;255.13;255.2;255.21;255.22;255.3;256;256.1;256.4;257;257.1;258;258.1;259;259.1;259.2;259.3;259.4;259.8
255.11	Cushing's syndrome	endocrine/metabolic	255.11	E24 (0);E24.0 (1);E24.2 (1);E24.3 (0);E24.4 (0);E24.8 (0);E24.9 (2)	255.0	cushings syndrome	251;251.1;251.8;252;252.1;252.2;253;253.1;253.11;253.2;253.3;253.4;253.5;253.7;254;255;255.1;255.11;255.12;255.13;255.2;255.21;255.22;255.3;256;256.1;256.4;257;257.1;258;258.1;259;259.1;259.2;259.3;259.4;259.8
255.12	Hyperaldosteronism	endocrine/metabolic	255.12	E26 (0);E26.0 (3);E26.1 (0);E26.8 (0);E26.9 (3)	255.1;255.10;255.11;255.12;255.13;255.14	hyperaldosteronism/conn's syndrome	251;251.1;251.8;252;252.1;252.2;253;253.1;253.11;253.2;253.3;253.4;253.5;253.7;254;255;255.1;255.11;255.12;255.13;255.2;255.21;255.22;255.3;256;256.1;256.4;257;257.1;258;258.1;259;259.1;259.2;259.3;259.4;259.8
255.13	Medulloadrenal hyperfunction	endocrine/metabolic	255.13	E27.5 (0)	255.6		251;251.1;251.8;252;252.1;252.2;253;253.1;253.11;253.2;253.3;253.4;253.5;253.7;254;255;255.1;255.11;255.12;255.13;255.2;255.21;255.22;255.3;256;256.1;256.4;257;257.1;258;258.1;259;259.1;259.2;259.3;259.4;259.8
255.2	Adrenal hypofunction	endocrine/metabolic	255.2;255.21;255.22	E27.1 (7);E27.2 (2);E27.3 (2);E27.4 (13);E89.6 (2)	255.4;255.41;255.42;255.5		251;251.1;251.8;252;252.1;252.2;253;253.1;253.11;253.2;253.3;253.4;253.5;253.7;254;255;255.1;255.11;255.12;255.13;255.2;255.21;255.22;255.3;256;256.1;256.4;257;257.1;258;258.1;259;259.1;259.2;259.3;259.4;259.8
255.21	Glucocorticoid deficiency	endocrine/metabolic	255.21	E27.1 (7);E27.2 (2);E27.3 (2);E27.4 (13);E89.6 (2)	255.41		251;251.1;251.8;252;252.1;252.2;253;253.1;253.11;253.2;253.3;253.4;253.5;253.7;254;255;255.1;255.11;255.12;255.13;255.2;255.21;255.22;255.3;256;256.1;256.4;257;257.1;258;258.1;259;259.1;259.2;259.3;259.4;259.8
255.22	Mineralocorticoid deficiency	endocrine/metabolic	255.22		255.42		251;251.1;251.8;252;252.1;252.2;253;253.1;253.11;253.2;253.3;253.4;253.5;253.7;254;255;255.1;255.11;255.12;255.13;255.2;255.21;255.22;255.3;256;256.1;256.4;257;257.1;258;258.1;259;259.1;259.2;259.3;259.4;259.8
255.3	Adrenogenital disorders	endocrine/metabolic	255.3	E25 (0);E25.0 (1);E25.8 (0);E25.9 (0)	255.2		251;251.1;251.8;252;252.1;252.2;253;253.1;253.11;253.2;253.3;253.4;253.5;253.7;254;255;255.1;255.11;255.12;255.13;255.2;255.21;255.22;255.3;256;256.1;256.4;257;257.1;258;258.1;259;259.1;259.2;259.3;259.4;259.8
256	Ovarian dysfunction	endocrine/metabolic	256;256.1;256.4	E28 (0);E28.0 (0);E28.1 (0);E28.2 (4);E28.8 (0);E28.9 (0);N98.1 (0)	256;256.0;256.1;256.4;256.8;256.9	polycystic ovaries/polycystic ovarian syndrome	251;251.1;251.8;252;252.1;252.2;253;253.1;253.11;253.2;253.3;253.4;253.5;253.7;254;255;255.1;255.11;255.12;255.13;255.2;255.21;255.22;255.3;256;256.1;256.4;257;257.1;258;258.1;259;259.1;259.2;259.3;259.4;259.8
256.1	Hyperestrogenism	endocrine/metabolic	256.1	E28.0 (0)	256.0		251;251.1;251.8;252;252.1;252.2;253;253.1;253.11;253.2;253.3;253.4;253.5;253.7;254;255;255.1;255.11;255.12;255.13;255.2;255.21;255.22;255.3;256;256.1;256.4;257;257.1;258;258.1;259;259.1;259.2;259.3;259.4;259.8
256.4	Polycystic ovaries	endocrine/metabolic	256.4	E28.2 (4)	256.4	polycystic ovaries/polycystic ovarian syndrome	251;251.1;251.8;252;252.1;252.2;253;253.1;253.11;253.2;253.3;253.4;253.5;253.7;254;255;255.1;255.11;255.12;255.13;255.2;255.21;255.22;255.3;256;256.1;256.4;257;257.1;258;258.1;259;259.1;259.2;259.3;259.4;259.8
257	Testicular dysfunction	endocrine/metabolic	257;257.1	E29 (0);E29.0 (0);E29.1 (5);E29.8 (0);E29.9 (0)	257;257.0;257.2;257.8;257.9		251;251.1;251.8;252;252.1;252.2;253;253.1;253.11;253.2;253.3;253.4;253.5;253.7;254;255;255.1;255.11;255.12;255.13;255.2;255.21;255.22;255.3;256;256.1;256.4;257;257.1;258;258.1;259;259.1;259.2;259.3;259.4;259.8
257.1	Testicular hypofunction	endocrine/metabolic	257.1	E29.1 (5)	257.2		251;251.1;251.8;252;252.1;252.2;253;253.1;253.11;253.2;253.3;253.4;253.5;253.7;254;255;255.1;255.11;255.12;255.13;255.2;255.21;255.22;255.3;256;256.1;256.4;257;257.1;258;258.1;259;259.1;259.2;259.3;259.4;259.8
258	Iatrogenic endocrine disorders	endocrine/metabolic	258;258.1	E23.1 (0);E89.1 (0);E89.3 (2);E89.4 (0);E89.5 (0)	251.3;253.7;256.2;257.1		251;251.1;251.8;252;252.1;252.2;253;253.1;253.11;253.2;253.3;253.4;253.5;253.7;254;255;255.1;255.11;255.12;255.13;255.2;255.21;255.22;255.3;256;256.1;256.4;257;257.1;258;258.1;259;259.1;259.2;259.3;259.4;259.8
258.1	Postablative ovarian failure	endocrine/metabolic	258.1	E89.4 (0)	256.2		251;251.1;251.8;252;252.1;252.2;253;253.1;253.11;253.2;253.3;253.4;253.5;253.7;254;255;255.1;255.11;255.12;255.13;255.2;255.21;255.22;255.3;256;256.1;256.4;257;257.1;258;258.1;259;259.1;259.2;259.3;259.4;259.8
259	Other endocrine disorders	endocrine/metabolic	259;259.1;259.2;259.3;259.4;259.8	E30.0 (0);E30.1 (0);E30.8 (0);E30.9 (0);E31 (0);E31.0 (1);E31.1 (0);E31.8 (0);E31.9 (0);E34 (0);E34.0 (3);E34.1 (0);E34.2 (0);E34.3 (0);E34.5 (0);E34.8 (0);E34.9 (1);R94.7 (0)	258;258.0;258.01;258.02;258.03;258.1;258.8;258.9;259;259.0;259.1;259.2;259.3;259.4;259.5;259.50;259.51;259.52;259.8;259.9;794.6	carcinoid syndrome/tumour	251;251.1;251.8;252;252.1;252.2;253;253.1;253.11;253.2;253.3;253.4;253.5;253.7;254;255;255.1;255.11;255.12;255.13;255.2;255.21;255.22;255.3;256;256.1;256.4;257;257.1;258;258.1;259;259.1;259.2;259.3;259.4;259.8
259.1	Nonspecific abnormal results of other endocrine function study	endocrine/metabolic	259.1	R94.7 (0)	794.6		251;251.1;251.8;252;252.1;252.2;253;253.1;253.11;253.2;253.3;253.4;253.5;253.7;254;255;255.1;255.11;255.12;255.13;255.2;255.21;255.22;255.3;256;256.1;256.4;257;257.1;258;258.1;259;259.1;259.2;259.3;259.4;259.8
259.2	Carcinoid syndrome	endocrine/metabolic	259.2	E34.0 (3)	259.2	carcinoid syndrome/tumour	251;251.1;251.8;252;252.1;252.2;253;253.1;253.11;253.2;253.3;253.4;253.5;253.7;254;255;255.1;255.11;255.12;255.13;255.2;255.21;255.22;255.3;256;256.1;256.4;257;257.1;258;258.1;259;259.1;259.2;259.3;259.4;259.8
259.3	Delay in sexual development and puberty NEC	endocrine/metabolic	259.3	E30.0 (0)	259.0		251;251.1;251.8;252;252.1;252.2;253;253.1;253.11;253.2;253.3;253.4;253.5;253.7;254;255;255.1;255.11;255.12;255.13;255.2;255.21;255.22;255.3;256;256.1;256.4;257;257.1;258;258.1;259;259.1;259.2;259.3;259.4;259.8
259.4	Precocious sexual development and puberty NEC	endocrine/metabolic	259.4	E30.1 (0);E30.8 (0)	259.1		251;251.1;251.8;252;252.1;252.2;253;253.1;253.11;253.2;253.3;253.4;253.5;253.7;254;255;255.1;255.11;255.12;255.13;255.2;255.21;255.22;255.3;256;256.1;256.4;257;257.1;258;258.1;259;259.1;259.2;259.3;259.4;259.8
259.8	Polyglandular activity in multiple endocrine adenomatosis	endocrine/metabolic	259.8		258.0;258.01;258.02;258.03		251;251.1;251.8;252;252.1;252.2;253;253.1;253.11;253.2;253.3;253.4;253.5;253.7;254;255;255.1;255.11;255.12;255.13;255.2;255.21;255.22;255.3;256;256.1;256.4;257;257.1;258;258.1;259;259.1;259.2;259.3;259.4;259.8
260	Protein-calorie malnutrition	endocrine/metabolic	260;260.1;260.2;260.21;260.22;260.3;260.6;260.7	B22.2 (0);E12.1 (0);E12.2 (0);E12.5 (0);E12.7 (0);E40 (0);E41 (1);E42 (0);E44.0 (0);E44.1 (0);E45 (0);E46 (10);R63.0 (66);R63.2 (0);R64 (3)	260;261;262;263;263.0;263.2;263.8;263.9;783.0;783.2;783.22;783.6;783.7;799.4;V85.0;V85.51		260;260.1;260.2;260.21;260.22;260.3;260.6;260.7;261;261.1;261.2;261.3;261.4;261.41;262;263;264;264.1;264.2;264.3;264.9
260.1	Cachexia	endocrine/metabolic	260.1	B22.2 (0);R64 (3)	799.4		260;260.1;260.2;260.21;260.22;260.3;260.6;260.7;261;261.1;261.2;261.3;261.4;261.41;262;263;264;264.1;264.2;264.3;264.9
260.2	severe protein-calorie malnutrition	endocrine/metabolic	260.2;260.21;260.22	E12.1 (0);E12.2 (0);E12.5 (0);E12.7 (0);E40 (0);E41 (1);E42 (0);E45 (0)	260;261;262;263.2		260;260.1;260.2;260.21;260.22;260.3;260.6;260.7;261;261.1;261.2;261.3;261.4;261.41;262;263;264;264.1;264.2;264.3;264.9
260.21	Kwashiorkor	endocrine/metabolic	260.21	E40 (0);E42 (0)	260		260;260.1;260.2;260.21;260.22;260.3;260.6;260.7;261;261.1;261.2;261.3;261.4;261.41;262;263;264;264.1;264.2;264.3;264.9
260.22	Nutritional marasmus	endocrine/metabolic	260.22	E41 (1)	261		260;260.1;260.2;260.21;260.22;260.3;260.6;260.7;261;261.1;261.2;261.3;261.4;261.41;262;263;264;264.1;264.2;264.3;264.9
260.3	Adult failure to thrive	endocrine/metabolic	260.3		783.7		260;260.1;260.2;260.21;260.22;260.3;260.6;260.7;261;261.1;261.2;261.3;261.4;261.41;262;263;264;264.1;264.2;264.3;264.9
260.6	Anorexia	endocrine/metabolic	260.6	R63.0 (66)	783.0		260;260.1;260.2;260.21;260.22;260.3;260.6;260.7;261;261.1;261.2;261.3;261.4;261.41;262;263;264;264.1;264.2;264.3;264.9
260.7	Polyphagia	endocrine/metabolic	260.7	R63.2 (0)	783.6		260;260.1;260.2;260.21;260.22;260.3;260.6;260.7;261;261.1;261.2;261.3;261.4;261.41;262;263;264;264.1;264.2;264.3;264.9
261	Vitamin deficiency	endocrine/metabolic	261;261.1;261.2;261.3;261.4;261.41	E50 (0);E50.0 (0);E50.1 (0);E50.2 (0);E50.3 (0);E50.4 (0);E50.5 (0);E50.6 (0);E50.7 (0);E50.8 (0);E50.9 (0);E51 (0);E51.1 (0);E51.2 (1);E51.8 (0);E51.9 (0);E52 (0);E53 (0);E53.0 (1);E53.1 (0);E53.8 (97);E53.9 (4);E54 (0);E55 (0);E55.0 (0);E55.9 (187);E56 (0);E56.0 (0);E56.1 (0);E56.8 (0);E56.9 (1);E64.1 (0);E64.2 (0);E64.3 (0);M83 (0);M83.0 (0);M83.1 (0);M83.2 (0);M83.3 (0);M83.4 (0);M83.5 (0);M8…	264;264.0;264.1;264.2;264.3;264.4;264.5;264.6;264.7;264.8;264.9;265;265.0;265.1;265.2;266;266.0;266.1;266.2;266.9;267;268;268.0;268.1;268.2;268.9;269.0;269.1;269.2		260;260.1;260.2;260.21;260.22;260.3;260.6;260.7;261;261.1;261.2;261.3;261.4;261.41;262;263;264;264.1;264.2;264.3;264.9
261.1	Vitamin A deficiency	endocrine/metabolic	261.1	E50 (0);E50.0 (0);E50.1 (0);E50.2 (0);E50.3 (0);E50.4 (0);E50.5 (0);E50.6 (0);E50.7 (0);E50.8 (0);E50.9 (0);E64.1 (0)	264.0;264.1;264.2;264.3;264.4;264.5;264.6;264.7;264.8;264.9		260;260.1;260.2;260.21;260.22;260.3;260.6;260.7;261;261.1;261.2;261.3;261.4;261.41;262;263;264;264.1;264.2;264.3;264.9
261.2	Vitamin B-complex deficiencies	endocrine/metabolic	261.2	E51 (0);E51.1 (0);E51.2 (1);E51.8 (0);E51.9 (0);E52 (0);E53 (0);E53.0 (1);E53.1 (0);E53.8 (97);E53.9 (4)	265;265.0;265.1;265.2;266;266.0;266.1;266.2;266.9		260;260.1;260.2;260.21;260.22;260.3;260.6;260.7;261;261.1;261.2;261.3;261.4;261.41;262;263;264;264.1;264.2;264.3;264.9
261.3	Vitamin C deficiencies	endocrine/metabolic	261.3	E54 (0);E64.2 (0)	267		260;260.1;260.2;260.21;260.22;260.3;260.6;260.7;261;261.1;261.2;261.3;261.4;261.41;262;263;264;264.1;264.2;264.3;264.9
261.4	Vitamin D deficiency	endocrine/metabolic	261.4;261.41	E55 (0);E55.0 (0);E55.9 (187);E64.3 (0);M83 (0);M83.0 (0);M83.1 (0);M83.2 (0);M83.3 (0);M83.4 (0);M83.5 (0);M83.8 (0);M83.9 (1)	268;268.0;268.1;268.2;268.9		260;260.1;260.2;260.21;260.22;260.3;260.6;260.7;261;261.1;261.2;261.3;261.4;261.41;262;263;264;264.1;264.2;264.3;264.9
261.41	Rickets or osteomalacia	endocrine/metabolic	261.41	E55.0 (0);E64.3 (0);M83 (0);M83.0 (0);M83.1 (0);M83.2 (0);M83.3 (0);M83.4 (0);M83.5 (0);M83.8 (0);M83.9 (1)	268.0;268.1;268.2		260;260.1;260.2;260.21;260.22;260.3;260.6;260.7;261;261.1;261.2;261.3;261.4;261.41;262;263;264;264.1;264.2;264.3;264.9
262	Mineral deficiency NEC	endocrine/metabolic	262	E58 (0);E59 (0);E60 (1);E61.0 (1);E61.1 (28);E61.2 (1);E61.3 (0);E61.4 (0);E61.5 (0);E61.6 (0)	269.3		260;260.1;260.2;260.21;260.22;260.3;260.6;260.7;261;261.1;261.2;261.3;261.4;261.41;262;263;264;264.1;264.2;264.3;264.9
263	Other nutritional deficiency	endocrine/metabolic	263	E43 (0);E61.7 (0);E61.8 (0);E61.9 (0);E63 (0);E63.0 (0);E63.1 (0);E63.8 (0);E63.9 (0);E64.8 (0);E64.9 (0)	269;269.8;269.9		260;260.1;260.2;260.21;260.22;260.3;260.6;260.7;261;261.1;261.2;261.3;261.4;261.41;262;263;264;264.1;264.2;264.3;264.9
264	Lack of normal physiological development	endocrine/metabolic	264;264.1;264.2;264.3;264.9	R62.0 (0);R62.8 (3);R62.9 (0)	783.4;783.40;783.41;783.42;783.43		260;260.1;260.2;260.21;260.22;260.3;260.6;260.7;261;261.1;261.2;261.3;261.4;261.41;262;263;264;264.1;264.2;264.3;264.9
264.1	Short stature	endocrine/metabolic	264.1		783.43		260;260.1;260.2;260.21;260.22;260.3;260.6;260.7;261;261.1;261.2;261.3;261.4;261.41;262;263;264;264.1;264.2;264.3;264.9
264.2	Failure to thrive (childhood)	endocrine/metabolic	264.2		783.41		260;260.1;260.2;260.21;260.22;260.3;260.6;260.7;261;261.1;261.2;261.3;261.4;261.41;262;263;264;264.1;264.2;264.3;264.9
264.3	Delayed milestones	endocrine/metabolic	264.3	R62.0 (0)	783.42		260;260.1;260.2;260.21;260.22;260.3;260.6;260.7;261;261.1;261.2;261.3;261.4;261.41;262;263;264;264.1;264.2;264.3;264.9
264.9	Lack of normal physiological development, unspecified	endocrine/metabolic	264.9	R62.8 (3);R62.9 (0)	783.40		260;260.1;260.2;260.21;260.22;260.3;260.6;260.7;261;261.1;261.2;261.3;261.4;261.41;262;263;264;264.1;264.2;264.3;264.9
269	Proteinuria	endocrine/metabolic	269	N06.9 (0);N39.1 (2);N39.2 (0);R80 (7)	593.6;791.0		269;270;270.1;270.11;270.12;270.2;270.21;270.3;270.31;270.32;270.33;270.34;270.35;270.38
270	Disorders of protein plasma/amino-acid transport and metabolism	endocrine/metabolic	270;270.1;270.11;270.12;270.2;270.21;270.3;270.31;270.32;270.33;270.34;270.35;270.38	C88.0 (9);D47.2 (46);D89.0 (0);D89.1 (1);E70 (0);E70.0 (0);E70.1 (0);E70.2 (0);E70.3 (2);E70.8 (0);E70.9 (0);E71.0 (0);E71.1 (0);E71.2 (0);E72.0 (0);E72.1 (0);E72.2 (0);E72.3 (0);E72.4 (0);E72.5 (0);E72.8 (0);E72.9 (0);E85 (0);E85.0 (0);E85.1 (0);E85.2 (0);E85.3 (2);E85.4 (14);E85.8 (3);E85.9 (4);L99.0 (0)	270;270.0;270.1;270.2;270.3;270.4;270.5;270.6;270.7;270.8;270.9;273;273.0;273.1;273.2;273.3;273.4;273.8;273.9;277.3;277.30;277.31;277.39	alpha-1 antitrypsin deficiency	269;270;270.1;270.11;270.12;270.2;270.21;270.3;270.31;270.32;270.33;270.34;270.35;270.38
270.1	Disturbances of amino-acid transport	endocrine/metabolic	270.1;270.11;270.12	E70 (0);E70.0 (0);E70.1 (0);E70.2 (0);E70.3 (2);E70.8 (0);E70.9 (0);E71.0 (0);E71.1 (0);E71.2 (0);E72.0 (0);E72.1 (0)	270.0;270.1;270.2;270.3;270.4		269;270;270.1;270.11;270.12;270.2;270.21;270.3;270.31;270.32;270.33;270.34;270.35;270.38
270.11	Disturbances of sulphur-bearing amino-acid metabolism	endocrine/metabolic	270.11	E72.1 (0)	270.4		269;270;270.1;270.11;270.12;270.2;270.21;270.3;270.31;270.32;270.33;270.34;270.35;270.38
270.12	Phenylketonuria [PKU]	endocrine/metabolic	270.12	E70.0 (0);E70.1 (0)	270.1		269;270;270.1;270.11;270.12;270.2;270.21;270.3;270.31;270.32;270.33;270.34;270.35;270.38
270.2	Disorders of amino-acid metabolism	endocrine/metabolic	270.2;270.21	E72.2 (0);E72.3 (0);E72.4 (0);E72.5 (0);E72.8 (0);E72.9 (0)	270.5;270.6;270.7;270.8;270.9		269;270;270.1;270.11;270.12;270.2;270.21;270.3;270.31;270.32;270.33;270.34;270.35;270.38
270.21	Disorders of urea cycle metabolism	endocrine/metabolic	270.21	E72.2 (0);E72.4 (0)	270.6		269;270;270.1;270.11;270.12;270.2;270.21;270.3;270.31;270.32;270.33;270.34;270.35;270.38
270.3	Disorders of plasma protein metabolism	endocrine/metabolic	270.3;270.31;270.32;270.33;270.34;270.35;270.38	C88.0 (9);D47.2 (46);D89.0 (0);D89.1 (1);E85 (0);E85.0 (0);E85.1 (0);E85.2 (0);E85.3 (2);E85.4 (14);E85.8 (3);E85.9 (4);L99.0 (0)	273;273.0;273.1;273.2;273.3;273.4;273.8;273.9;277.3;277.30;277.31;277.39	alpha-1 antitrypsin deficiency	269;270;270.1;270.11;270.12;270.2;270.21;270.3;270.31;270.32;270.33;270.34;270.35;270.38
270.31	Polyclonal hypergammaglobulinemia	endocrine/metabolic	270.31	D89.0 (0)	273.0		269;270;270.1;270.11;270.12;270.2;270.21;270.3;270.31;270.32;270.33;270.34;270.35;270.38
270.32	Paraproteinemia	endocrine/metabolic	270.32	D47.2 (46);D89.1 (1)	273.1;273.2		269;270;270.1;270.11;270.12;270.2;270.21;270.3;270.31;270.32;270.33;270.34;270.35;270.38
270.33	Amyloidosis	endocrine/metabolic	270.33	E85 (0);E85.0 (0);E85.1 (0);E85.2 (0);E85.3 (2);E85.4 (14);E85.8 (3);E85.9 (4);L99.0 (0)	277.3;277.30;277.31;277.39		269;270;270.1;270.11;270.12;270.2;270.21;270.3;270.31;270.32;270.33;270.34;270.35;270.38
270.34	Alpha-1-antitrypsin deficiency	endocrine/metabolic	270.34		273.4	alpha-1 antitrypsin deficiency	269;270;270.1;270.11;270.12;270.2;270.21;270.3;270.31;270.32;270.33;270.34;270.35;270.38
270.35	Macroglobulinemia	endocrine/metabolic	270.35	C88.0 (9)	273.3		269;270;270.1;270.11;270.12;270.2;270.21;270.3;270.31;270.32;270.33;270.34;270.35;270.38
270.38	Other specified disorders of plasma protein metabolism	endocrine/metabolic	270.38		273.8		269;270;270.1;270.11;270.12;270.2;270.21;270.3;270.31;270.32;270.33;270.34;270.35;270.38
271	Disorders of carbohydrate transport and metabolism	endocrine/metabolic	271;271.3;271.9	E73 (0);E73.0 (0);E73.1 (0);E73.8 (1);E73.9 (23);E74.0 (2);E74.1 (1);E74.2 (0);E74.3 (1);E74.4 (0);E74.8 (0);E74.9 (0);E76.0 (0);E76.1 (0);E76.2 (0);E76.3 (0);E76.8 (0);E76.9 (0)	271;271.0;271.1;271.2;271.3;271.4;271.8;271.9;277.5		271;271.3;271.9
271.3	Intestinal disaccharidase deficiencies and disaccharide malabsorption	endocrine/metabolic	271.3	E73 (0);E73.0 (0);E73.1 (0);E73.8 (1);E73.9 (23);E74.3 (1)	271.3		271;271.3;271.9
271.9	Other disorders of carbohydrate transport and metabolism	endocrine/metabolic	271.9	E74.0 (2);E74.1 (1);E74.2 (0);E74.4 (0);E74.8 (0);E74.9 (0);E76.0 (0);E76.1 (0);E76.2 (0);E76.3 (0);E76.8 (0);E76.9 (0)	271.0;271.1;271.2;271.4;271.8;271.9;277.5		271;271.3;271.9
272	Disorders of lipoid metabolism	endocrine/metabolic	272;272.1;272.11;272.12;272.13;272.14;272.9	E78.0 (1285);E78.1 (4);E78.2 (4);E78.3 (0);E78.4 (2);E78.5 (201);E78.9 (13)	272;272.0;272.1;272.2;272.3;272.4;272.9	high cholesterol	272;272.1;272.11;272.12;272.13;272.14;272.9
272.1	Hyperlipidemia	endocrine/metabolic	272.1;272.11;272.12;272.13;272.14	E78.0 (1285);E78.1 (4);E78.2 (4);E78.3 (0);E78.4 (2);E78.5 (201)	272.0;272.1;272.2;272.3;272.4	high cholesterol	272;272.1;272.11;272.12;272.13;272.14;272.9
272.11	Hypercholesterolemia	endocrine/metabolic	272.11	E78.0 (1285)	272.0	high cholesterol	272;272.1;272.11;272.12;272.13;272.14;272.9
272.12	Hyperglyceridemia	endocrine/metabolic	272.12	E78.1 (4)	272.1		272;272.1;272.11;272.12;272.13;272.14;272.9
272.13	Mixed hyperlipidemia	endocrine/metabolic	272.13	E78.2 (4)	272.2		272;272.1;272.11;272.12;272.13;272.14;272.9
272.14	Hyperchylomicronemia	endocrine/metabolic	272.14	E78.3 (0)	272.3		272;272.1;272.11;272.12;272.13;272.14;272.9
272.9	Unspecified disorder of lipoid metabolism	endocrine/metabolic	272.9	E78.9 (13)	272.9		272;272.1;272.11;272.12;272.13;272.14;272.9
274	Gout and other crystal arthropathies	endocrine/metabolic	274;274.1;274.11;274.2;274.21	M10 (0);M10.0 (4);M10.1 (0);M10.2 (0);M10.4 (0);M10.9 (192);M11.0 (0);M11.1 (0);M11.2 (4);M11.8 (1);M11.9 (2);M67.9 (5)	274;274.0;274.00;274.01;274.02;274.03;274.1;274.10;274.11;274.19;274.8;274.81;274.82;274.89;274.9;712;712.1;712.10;712.11;712.12;712.13;712.14;712.15;712.16;712.17;712.18;712.19;712.2;712.20;712.21;712.22;712.23;712.24;712.25;712.26;712.27;712.28;712.29;712.3;712.30;712.31;712.32;712.33;712.34;712.35;712.36;712.37;712.38;712.39;712.8;712.80;712.81;712.82;712.83;712.84;712.85;712.86;712.87;712.88;…	gout	274;274.1;274.11;274.2;274.21
274.1	Gout	endocrine/metabolic	274.1;274.11	M10 (0);M10.0 (4);M10.1 (0);M10.2 (0);M10.4 (0);M10.9 (192)	274;274.0;274.00;274.01;274.02;274.03;274.1;274.10;274.11;274.19;274.8;274.81;274.82;274.89;274.9	gout	274;274.1;274.11;274.2;274.21
274.11	Gouty arthropathy	endocrine/metabolic	274.11	M10.0 (4);M10.1 (0);M10.2 (0)	274.0;274.00;274.01;274.02;274.03;274.10;274.11;274.19		274;274.1;274.11;274.2;274.21
274.2	Crystal arthropathies	endocrine/metabolic	274.2;274.21	M11.0 (0);M11.1 (0);M11.2 (4);M11.8 (1);M11.9 (2);M67.9 (5)	712.1;712.10;712.11;712.12;712.13;712.14;712.15;712.16;712.17;712.18;712.19;712.2;712.20;712.21;712.22;712.23;712.24;712.25;712.26;712.27;712.28;712.29;712.3;712.30;712.31;712.32;712.33;712.34;712.35;712.36;712.37;712.38;712.39;712.8;712.80;712.81;712.82;712.83;712.84;712.85;712.86;712.87;712.88;712.89;712.9;712.90;712.91;712.92;712.93;712.94;712.95;712.96;712.97;712.98;712.99		274;274.1;274.11;274.2;274.21
274.21	Chondrocalcinosis	endocrine/metabolic	274.21	M11.1 (0);M11.2 (4);M67.9 (5)	712.1;712.10;712.11;712.12;712.13;712.14;712.15;712.16;712.17;712.18;712.19;712.2;712.20;712.21;712.22;712.23;712.24;712.25;712.26;712.27;712.28;712.29;712.3;712.30;712.31;712.32;712.33;712.34;712.35;712.36;712.37;712.38;712.39		274;274.1;274.11;274.2;274.21
275	Disorders of mineral metabolism	endocrine/metabolic	275;275.1;275.11;275.2;275.3;275.5;275.51;275.53;275.6	E20.1 (0);E83 (0);E83.0 (1);E83.1 (44);E83.3 (77);E83.4 (106);E83.5 (130);E83.8 (1);E83.9 (0)	275;275.0;275.01;275.02;275.03;275.09;275.1;275.2;275.3;275.4;275.40;275.41;275.42;275.49;275.5;275.8;275.9	haemochromatosis	275;275.1;275.11;275.2;275.3;275.5;275.51;275.53;275.6
275.1	Disorders of iron metabolism	hematopoietic	275.1;275.11	E83.1 (44)	275.0;275.01;275.02;275.03;275.09	haemochromatosis	275;275.1;275.11;275.2;275.3;275.5;275.51;275.53;275.6
275.11	Hereditary hemochromatosis	hematopoietic	275.11		275.01	haemochromatosis	275;275.1;275.11;275.2;275.3;275.5;275.51;275.53;275.6
275.2	Disorders of copper metabolism	endocrine/metabolic	275.2	E83.0 (1)	275.1		275;275.1;275.11;275.2;275.3;275.5;275.51;275.53;275.6
275.3	Disorders of magnesium metabolism	endocrine/metabolic	275.3	E83.4 (106)	275.2		275;275.1;275.11;275.2;275.3;275.5;275.51;275.53;275.6
275.5	Disorders of calcium/phosphorus metabolism	endocrine/metabolic	275.5;275.51;275.53	E20.1 (0);E83.3 (77);E83.5 (130)	275.3;275.4;275.40;275.41;275.49;275.5		275;275.1;275.11;275.2;275.3;275.5;275.51;275.53;275.6
275.51	Hypocalcemia	endocrine/metabolic	275.51		275.41;275.5		275;275.1;275.11;275.2;275.3;275.5;275.51;275.53;275.6
275.53	Disorders of phosphorus metabolism	endocrine/metabolic	275.53	E83.3 (77)	275.3		275;275.1;275.11;275.2;275.3;275.5;275.51;275.53;275.6
275.6	Hypercalcemia	endocrine/metabolic	275.6		275.42		275;275.1;275.11;275.2;275.3;275.5;275.51;275.53;275.6
276	Disorders of fluid, electrolyte, and acid-base balance	endocrine/metabolic	276;276.1;276.11;276.12;276.13;276.14;276.4;276.41;276.42;276.5;276.6;276.8	E86 (288);E87.0 (38);E87.1 (307);E87.2 (99);E87.3 (28);E87.4 (0);E87.5 (91);E87.6 (201);E87.7 (80);E87.8 (20);R63.1 (5)	276;276.0;276.1;276.2;276.3;276.4;276.5;276.50;276.51;276.52;276.6;276.69;276.7;276.8;276.9;783.5		276;276.1;276.11;276.12;276.13;276.14;276.4;276.41;276.42;276.5;276.6;276.8
276.1	Electrolyte imbalance	endocrine/metabolic	276.1;276.11;276.12;276.13;276.14	E87.0 (38);E87.1 (307);E87.5 (91);E87.6 (201);E87.8 (20)	276.0;276.1;276.7;276.8;276.9		276;276.1;276.11;276.12;276.13;276.14;276.4;276.41;276.42;276.5;276.6;276.8
276.11	Hyperosmolality and/or hypernatremia	endocrine/metabolic	276.11	E87.0 (38)	276.0		276;276.1;276.11;276.12;276.13;276.14;276.4;276.41;276.42;276.5;276.6;276.8
276.12	Hyposmolality and/or hyponatremia	endocrine/metabolic	276.12	E87.1 (307)	276.1		276;276.1;276.11;276.12;276.13;276.14;276.4;276.41;276.42;276.5;276.6;276.8
276.13	Hyperpotassemia	endocrine/metabolic	276.13	E87.5 (91)	276.7		276;276.1;276.11;276.12;276.13;276.14;276.4;276.41;276.42;276.5;276.6;276.8
276.14	Hypopotassemia	endocrine/metabolic	276.14	E87.6 (201)	276.8		276;276.1;276.11;276.12;276.13;276.14;276.4;276.41;276.42;276.5;276.6;276.8
276.4	Acid-base balance disorder	endocrine/metabolic	276.4;276.41;276.42	E87.2 (99);E87.3 (28);E87.4 (0)	276.2;276.3;276.4		276;276.1;276.11;276.12;276.13;276.14;276.4;276.41;276.42;276.5;276.6;276.8
276.41	Acidosis	endocrine/metabolic	276.41	E87.2 (99)	276.2		276;276.1;276.11;276.12;276.13;276.14;276.4;276.41;276.42;276.5;276.6;276.8
276.42	Alkalosis	endocrine/metabolic	276.42	E87.3 (28)	276.3		276;276.1;276.11;276.12;276.13;276.14;276.4;276.41;276.42;276.5;276.6;276.8
276.5	Hypovolemia	endocrine/metabolic	276.5	E86 (288)	276.5;276.50;276.51;276.52		276;276.1;276.11;276.12;276.13;276.14;276.4;276.41;276.42;276.5;276.6;276.8
276.6	Fluid overload	endocrine/metabolic	276.6	E87.7 (80)	276.6;276.69		276;276.1;276.11;276.12;276.13;276.14;276.4;276.41;276.42;276.5;276.6;276.8
276.8	Polydipsia	endocrine/metabolic	276.8	R63.1 (5)	783.5		276;276.1;276.11;276.12;276.13;276.14;276.4;276.41;276.42;276.5;276.6;276.8
277	Other disorders of metabolism	endocrine/metabolic	277;277.1;277.2;277.4;277.5;277.51;277.6;277.7;277.8	C96.0 (0);D76.0 (0);D81.3 (0);D81.5 (0);E43 (0);E71.3 (0);E75.3 (0);E75.5 (0);E75.6 (0);E76 (0);E77 (0);E77.0 (0);E77.1 (0);E77.8 (0);E77.9 (0);E78.6 (1);E78.8 (10);E79 (0);E79.1 (0);E79.8 (1);E79.9 (0);E80.0 (0);E80.1 (1);E80.2 (0);E80.3 (0);E80.4 (42);E80.5 (0);E80.6 (2);E80.7 (0);E88 (0);E88.0 (27);E88.1 (0);E88.2 (1);E88.8 (1);E88.9 (1);E89.8 (1);E89.9 (0);M14.3 (0);R63.8 (43);R82.2 (0);Z86.2…	272.5;272.6;272.7;272.8;277;277.1;277.2;277.4;277.6;277.7;277.8;277.81;277.82;277.83;277.84;277.85;277.86;277.87;277.88;277.89;277.9;783.9;791.4;794.7		277;277.1;277.2;277.4;277.5;277.51;277.6;277.7;277.8
277.1	Disorders of porphyrin metabolism	endocrine/metabolic	277.1	E80.0 (0);E80.1 (1);E80.2 (0)	277.1		277;277.1;277.2;277.4;277.5;277.51;277.6;277.7;277.8
277.2	Other disorders of purine and pyrimidine metabolism	endocrine/metabolic	277.2	D81.3 (0);D81.5 (0);E79 (0);E79.1 (0);E79.8 (1);E79.9 (0)	277.2		277;277.1;277.2;277.4;277.5;277.51;277.6;277.7;277.8
277.4	Disorders of bilirubin excretion	endocrine/metabolic	277.4	E80.4 (42);E80.5 (0);E80.6 (2);E80.7 (0);R82.2 (0)	277.4;791.4		277;277.1;277.2;277.4;277.5;277.51;277.6;277.7;277.8
277.5	Other disorders of lipoid metabolism	endocrine/metabolic	277.5;277.51	E71.3 (0);E75.3 (0);E75.5 (0);E75.6 (0);E77 (0);E77.0 (0);E77.1 (0);E77.8 (0);E77.9 (0);E78.6 (1);E78.8 (10);E88.1 (0);E88.2 (1);E88.8 (1);M14.3 (0)	272.5;272.6;272.7;272.8		277;277.1;277.2;277.4;277.5;277.51;277.6;277.7;277.8
277.51	Lipoprotein disorders	endocrine/metabolic	277.51	E75.3 (0);E75.6 (0);E77 (0);E77.0 (0);E77.1 (0);E77.8 (0);E77.9 (0);E78.6 (1);E88.1 (0)	272.5;272.6;272.7		277;277.1;277.2;277.4;277.5;277.51;277.6;277.7;277.8
277.6	Other deficiencies of circulating enzymes	endocrine/metabolic	277.6		277.6		277;277.1;277.2;277.4;277.5;277.51;277.6;277.7;277.8
277.7	Dysmetabolic syndrome X	endocrine/metabolic	277.7		277.7		277;277.1;277.2;277.4;277.5;277.51;277.6;277.7;277.8
277.8	Carnitine deficiencies	endocrine/metabolic	277.8		277.81;277.82;277.83;277.84		277;277.1;277.2;277.4;277.5;277.51;277.6;277.7;277.8
278	Overweight, obesity and other hyperalimentation	endocrine/metabolic	278;278.1;278.11;278.3;278.4	E65 (0);E66 (0);E66.0 (2);E66.1 (0);E66.8 (88);E66.9 (1082);E67 (0);E67.0 (0);E67.1 (0);E67.2 (0);E67.3 (0);E67.8 (0);E68 (0);R63.5 (2)	278;278.0;278.00;278.01;278.02;278.1;278.2;278.3;278.4;278.8;783.1;793.91;V85.21;V85.22;V85.23;V85.24;V85.25;V85.3;V85.30;V85.31;V85.32;V85.33;V85.34;V85.35;V85.36;V85.37;V85.38;V85.39;V85.4;V85.41;V85.42;V85.43;V85.44;V85.45;V85.53;V85.54		278;278.1;278.11;278.3;278.4
278.1	Obesity	endocrine/metabolic	278.1;278.11	E66 (0);E66.0 (2);E66.1 (0);E66.8 (88);E66.9 (1082)	278.00;278.01;793.91;V85.3;V85.30;V85.31;V85.32;V85.33;V85.34;V85.35;V85.36;V85.37;V85.38;V85.39;V85.4;V85.41;V85.42;V85.43;V85.44;V85.45;V85.54		278;278.1;278.11;278.3;278.4
278.11	Morbid obesity	endocrine/metabolic	278.11		278.01;V85.35;V85.36;V85.37;V85.38;V85.39;V85.4;V85.41;V85.42;V85.43;V85.44;V85.45		278;278.1;278.11;278.3;278.4
278.3	Localized adiposity	endocrine/metabolic	278.3	E65 (0)	278.1		278;278.1;278.11;278.3;278.4
278.4	Abnormal weight gain	endocrine/metabolic	278.4	R63.5 (2)	783.1		278;278.1;278.11;278.3;278.4
279	Disorders involving the immune mechanism	endocrine/metabolic	279;279.1;279.11;279.2;279.7;279.8	D80 (0);D80.0 (0);D80.1 (8);D80.2 (1);D80.3 (1);D80.4 (0);D80.5 (0);D80.6 (0);D80.7 (0);D80.8 (1);D80.9 (0);D81 (0);D81.0 (0);D81.1 (0);D81.2 (0);D81.4 (0);D81.6 (0);D81.7 (0);D81.8 (0);D81.9 (1);D82.0 (0);D82.1 (0);D82.2 (0);D82.3 (0);D82.4 (0);D82.8 (0);D82.9 (0);D83 (0);D83.0 (0);D83.1 (0);D83.2 (0);D83.8 (0);D83.9 (0);D84.0 (0);D84.8 (1);D84.9 (0);D89.8 (1);D89.9 (5);R76.0 (2);R76.8 (11);R76.…	279;279.0;279.00;279.01;279.02;279.03;279.04;279.05;279.06;279.09;279.1;279.10;279.11;279.12;279.13;279.19;279.2;279.3;279.4;279.41;279.49;279.8;279.9;795.7;795.79;795.8		279;279.1;279.11;279.2;279.7;279.8
279.1	Immunity deficiency	endocrine/metabolic	279.1;279.11	D80 (0);D80.0 (0);D80.1 (8);D80.2 (1);D80.3 (1);D80.4 (0);D80.5 (0);D80.6 (0);D80.7 (0);D80.8 (1);D80.9 (0);D81 (0);D81.0 (0);D81.1 (0);D81.2 (0);D81.4 (0);D81.6 (0);D81.7 (0);D81.8 (0);D81.9 (1);D82.0 (0);D82.1 (0);D83 (0);D83.0 (0);D83.1 (0);D83.2 (0);D83.8 (0);D83.9 (0);D84.8 (1);D84.9 (0)	279.0;279.00;279.01;279.02;279.03;279.04;279.05;279.06;279.09;279.1;279.10;279.11;279.12;279.13;279.19;279.2;279.3		279;279.1;279.11;279.2;279.7;279.8
279.11	Deficiency of humoral immunity	endocrine/metabolic	279.11	D80.0 (0);D80.1 (8);D80.2 (1);D80.3 (1);D80.4 (0);D80.5 (0);D80.7 (0);D83 (0);D83.0 (0);D83.2 (0);D83.8 (0);D83.9 (0)	279.0;279.00;279.01;279.02;279.03;279.04;279.05;279.06;279.09		279;279.1;279.11;279.2;279.7;279.8
279.2	Autoimmune disease NEC	endocrine/metabolic	279.2		279.4;279.41;279.49		279;279.1;279.11;279.2;279.7;279.8
279.7	Other immunological findings	endocrine/metabolic	279.7	R76.0 (2);R76.8 (11);R76.9 (0)	795.7;795.79;795.8		279;279.1;279.11;279.2;279.7;279.8
279.8	Other specified disorders involving the immune mechanism	endocrine/metabolic	279.8	D82.2 (0);D82.3 (0);D82.4 (0);D82.8 (0);D82.9 (0);D84.0 (0);D89.8 (1)	279.8		279;279.1;279.11;279.2;279.7;279.8
280	Iron deficiency anemias	hematopoietic	280;280.1;280.2	D50 (0);D50.0 (13);D50.1 (0);D50.8 (144);D50.9 (398)	280;280.0;280.1;280.8;280.9	iron deficiency anaemia	280;280.1;280.2;281;281.1;281.11;281.12;281.13;281.9;282;282.5;282.8;282.9;283;283.1;283.2;283.21;284;284.1;284.2;285;285.1;285.2;285.21;285.22;285.3;285.8
280.1	Iron deficiency anemias, unspecified or not due to blood loss	hematopoietic	280.1	D50 (0);D50.1 (0);D50.8 (144);D50.9 (398)	280.1;280.8;280.9		280;280.1;280.2;281;281.1;281.11;281.12;281.13;281.9;282;282.5;282.8;282.9;283;283.1;283.2;283.21;284;284.1;284.2;285;285.1;285.2;285.21;285.22;285.3;285.8
280.2	Iron deficiency anemia secondary to blood loss (chronic)	hematopoietic	280.2	D50.0 (13)	280.0		280;280.1;280.2;281;281.1;281.11;281.12;281.13;281.9;282;282.5;282.8;282.9;283;283.1;283.2;283.21;284;284.1;284.2;285;285.1;285.2;285.21;285.22;285.3;285.8
281	Other deficiency anemia	hematopoietic	281;281.1;281.11;281.12;281.13;281.9	D51 (0);D51.0 (14);D51.1 (0);D51.2 (0);D51.3 (0);D51.8 (0);D51.9 (7);D52 (0);D52.0 (1);D52.1 (0);D52.8 (0);D52.9 (16);D53.0 (0);D53.1 (0);D53.2 (0);D53.8 (0);D53.9 (4)	281;281.0;281.1;281.2;281.3;281.4;281.8;281.9	pernicious anaemia	280;280.1;280.2;281;281.1;281.11;281.12;281.13;281.9;282;282.5;282.8;282.9;283;283.1;283.2;283.21;284;284.1;284.2;285;285.1;285.2;285.21;285.22;285.3;285.8
281.1	Megaloblastic anemia	hematopoietic	281.1;281.11;281.12;281.13	D51 (0);D51.0 (14);D51.1 (0);D51.2 (0);D51.3 (0);D51.8 (0);D51.9 (7);D52 (0);D52.0 (1);D52.1 (0);D52.8 (0);D52.9 (16);D53.1 (0)	281.0;281.1;281.2;281.3	pernicious anaemia	280;280.1;280.2;281;281.1;281.11;281.12;281.13;281.9;282;282.5;282.8;282.9;283;283.1;283.2;283.21;284;284.1;284.2;285;285.1;285.2;285.21;285.22;285.3;285.8
281.11	Pernicious anemia	hematopoietic	281.11	D51.0 (14)	281.0	pernicious anaemia	280;280.1;280.2;281;281.1;281.11;281.12;281.13;281.9;282;282.5;282.8;282.9;283;283.1;283.2;283.21;284;284.1;284.2;285;285.1;285.2;285.21;285.22;285.3;285.8
281.12	Other vitamin B12 deficiency anemia	hematopoietic	281.12	D51 (0);D51.1 (0);D51.2 (0);D51.3 (0);D51.8 (0);D51.9 (7)	281.1		280;280.1;280.2;281;281.1;281.11;281.12;281.13;281.9;282;282.5;282.8;282.9;283;283.1;283.2;283.21;284;284.1;284.2;285;285.1;285.2;285.21;285.22;285.3;285.8
281.13	Folate-deficiency anemia	hematopoietic	281.13	D52 (0);D52.0 (1);D52.1 (0);D52.8 (0);D52.9 (16)	281.2		280;280.1;280.2;281;281.1;281.11;281.12;281.13;281.9;282;282.5;282.8;282.9;283;283.1;283.2;283.21;284;284.1;284.2;285;285.1;285.2;285.21;285.22;285.3;285.8
281.9	Deficiency anemias	hematopoietic	281.9	D53.9 (4)	281.9		280;280.1;280.2;281;281.1;281.11;281.12;281.13;281.9;282;282.5;282.8;282.9;283;283.1;283.2;283.21;284;284.1;284.2;285;285.1;285.2;285.21;285.22;285.3;285.8
282	Hereditary hemolytic anemias	hematopoietic	282;282.5;282.8;282.9	D55 (0);D55.0 (3);D55.1 (0);D55.2 (0);D55.3 (0);D55.8 (0);D55.9 (0);D56 (0);D56.0 (0);D56.1 (2);D56.2 (0);D56.3 (3);D56.4 (0);D56.8 (0);D56.9 (0);D57 (0);D57.0 (0);D57.1 (1);D57.2 (0);D57.3 (1);D57.8 (0);D58 (0);D58.0 (3);D58.1 (0);D58.2 (0);D58.8 (0);D58.9 (2);M90.4 (0)	282;282.0;282.1;282.2;282.3;282.4;282.40;282.41;282.42;282.43;282.44;282.45;282.46;282.47;282.49;282.5;282.6;282.60;282.61;282.62;282.63;282.64;282.68;282.69;282.7;282.8;282.9		280;280.1;280.2;281;281.1;281.11;281.12;281.13;281.9;282;282.5;282.8;282.9;283;283.1;283.2;283.21;284;284.1;284.2;285;285.1;285.2;285.21;285.22;285.3;285.8
282.5	Sickle cell anemia	hematopoietic	282.5	D57 (0);D57.0 (0);D57.1 (1);D57.3 (1);D57.8 (0)	282.41;282.42;282.5;282.6;282.60;282.61;282.62;282.63;282.64;282.68;282.69		280;280.1;280.2;281;281.1;281.11;281.12;281.13;281.9;282;282.5;282.8;282.9;283;283.1;283.2;283.21;284;284.1;284.2;285;285.1;285.2;285.21;285.22;285.3;285.8
282.8	Other hemoglobinopathies	hematopoietic	282.8	D56 (0);D56.0 (0);D56.1 (2);D56.2 (0);D56.3 (3);D56.4 (0);D56.8 (0);D56.9 (0);D57.2 (0);D58.2 (0);M90.4 (0)	282.4;282.40;282.43;282.44;282.45;282.46;282.47;282.49;282.7		280;280.1;280.2;281;281.1;281.11;281.12;281.13;281.9;282;282.5;282.8;282.9;283;283.1;283.2;283.21;284;284.1;284.2;285;285.1;285.2;285.21;285.22;285.3;285.8
282.9	Other hereditary hemolytic anemias	hematopoietic	282.9	D55 (0);D55.0 (3);D55.1 (0);D55.2 (0);D55.3 (0);D55.8 (0);D55.9 (0);D58 (0);D58.0 (3);D58.1 (0);D58.8 (0);D58.9 (2)	282.0;282.1;282.2;282.3;282.8;282.9		280;280.1;280.2;281;281.1;281.11;281.12;281.13;281.9;282;282.5;282.8;282.9;283;283.1;283.2;283.21;284;284.1;284.2;285;285.1;285.2;285.21;285.22;285.3;285.8
283	Acquired hemolytic anemias	hematopoietic	283;283.1;283.2;283.21	D59 (0);D59.0 (0);D59.1 (4);D59.2 (0);D59.3 (0);D59.4 (0);D59.9 (1)	283;283.0;283.1;283.10;283.11;283.19;283.9		280;280.1;280.2;281;281.1;281.11;281.12;281.13;281.9;282;282.5;282.8;282.9;283;283.1;283.2;283.21;284;284.1;284.2;285;285.1;285.2;285.21;285.22;285.3;285.8
283.1	Autoimmune hemolytic anemias	hematopoietic	283.1	D59.0 (0);D59.1 (4)	283.0		280;280.1;280.2;281;281.1;281.11;281.12;281.13;281.9;282;282.5;282.8;282.9;283;283.1;283.2;283.21;284;284.1;284.2;285;285.1;285.2;285.21;285.22;285.3;285.8
283.2	Non-autoimmune hemolytic anemias	hematopoietic	283.2;283.21	D59.2 (0);D59.3 (0);D59.4 (0)	283.1;283.10;283.11;283.19		280;280.1;280.2;281;281.1;281.11;281.12;281.13;281.9;282;282.5;282.8;282.9;283;283.1;283.2;283.21;284;284.1;284.2;285;285.1;285.2;285.21;285.22;285.3;285.8
283.21	Hemolytic-uremic syndrome	hematopoietic	283.21	D59.3 (0)	283.11		280;280.1;280.2;281;281.1;281.11;281.12;281.13;281.9;282;282.5;282.8;282.9;283;283.1;283.2;283.21;284;284.1;284.2;285;285.1;285.2;285.21;285.22;285.3;285.8
284	Aplastic anemia	hematopoietic	284;284.1;284.2	D60 (0);D60.0 (0);D60.1 (0);D60.8 (0);D60.9 (0);D61 (0);D61.0 (1);D61.1 (1);D61.2 (0);D61.3 (0);D61.8 (1);D61.9 (27)	284;284.0;284.01;284.09;284.1;284.11;284.12;284.19;284.8;284.81;284.89;284.9	aplastic anaemia;pancytopenia	280;280.1;280.2;281;281.1;281.11;281.12;281.13;281.9;282;282.5;282.8;282.9;283;283.1;283.2;283.21;284;284.1;284.2;285;285.1;285.2;285.21;285.22;285.3;285.8
284.1	Pancytopenia	hematopoietic	284.1		284.1;284.11;284.12;284.19	pancytopenia	280;280.1;280.2;281;281.1;281.11;281.12;281.13;281.9;282;282.5;282.8;282.9;283;283.1;283.2;283.21;284;284.1;284.2;285;285.1;285.2;285.21;285.22;285.3;285.8
284.2	Constitutional aplastic anemia	hematopoietic	284.2	D61.0 (1)	284.0;284.01;284.09		280;280.1;280.2;281;281.1;281.11;281.12;281.13;281.9;282;282.5;282.8;282.9;283;283.1;283.2;283.21;284;284.1;284.2;285;285.1;285.2;285.21;285.22;285.3;285.8
285	Other anemias	hematopoietic	285;285.1;285.2;285.21;285.22;285.3;285.8	D59.5 (0);D59.6 (0);D59.8 (0);D62 (5);D63.0 (15);D63.8 (17);D64 (0);D64.0 (0);D64.1 (0);D64.2 (0);D64.3 (0);D64.4 (0);D64.8 (2);D64.9 (623);R82.3 (0)	283.2;284.2;285;285.0;285.1;285.2;285.21;285.22;285.29;285.3;285.8;285.9;791.2		280;280.1;280.2;281;281.1;281.11;281.12;281.13;281.9;282;282.5;282.8;282.9;283;283.1;283.2;283.21;284;284.1;284.2;285;285.1;285.2;285.21;285.22;285.3;285.8
285.1	Acute posthemorrhagic anemia	hematopoietic	285.1	D62 (5)	285.1		280;280.1;280.2;281;281.1;281.11;281.12;281.13;281.9;282;282.5;282.8;282.9;283;283.1;283.2;283.21;284;284.1;284.2;285;285.1;285.2;285.21;285.22;285.3;285.8
285.2	Anemia of chronic disease	hematopoietic	285.2;285.21;285.22	D63.0 (15);D63.8 (17)	285.2;285.21;285.22;285.29;285.3		280;280.1;280.2;281;281.1;281.11;281.12;281.13;281.9;282;282.5;282.8;282.9;283;283.1;283.2;283.21;284;284.1;284.2;285;285.1;285.2;285.21;285.22;285.3;285.8
285.21	Anemia in chronic kidney disease	hematopoietic	285.21		285.21		280;280.1;280.2;281;281.1;281.11;281.12;281.13;281.9;282;282.5;282.8;282.9;283;283.1;283.2;283.21;284;284.1;284.2;285;285.1;285.2;285.21;285.22;285.3;285.8
285.22	Anemia in neoplastic disease	hematopoietic	285.22	D63.0 (15)	285.22;285.3		280;280.1;280.2;281;281.1;281.11;281.12;281.13;281.9;282;282.5;282.8;282.9;283;283.1;283.2;283.21;284;284.1;284.2;285;285.1;285.2;285.21;285.22;285.3;285.8
285.3	Sideroblastic anemia	hematopoietic	285.3	D64.0 (0);D64.1 (0);D64.2 (0);D64.3 (0)	285.0		280;280.1;280.2;281;281.1;281.11;281.12;281.13;281.9;282;282.5;282.8;282.9;283;283.1;283.2;283.21;284;284.1;284.2;285;285.1;285.2;285.21;285.22;285.3;285.8
285.8	Hemoglobinuria	hematopoietic	285.8	D59.5 (0);D59.6 (0);D59.8 (0);R82.3 (0)	283.2;791.2		280;280.1;280.2;281;281.1;281.11;281.12;281.13;281.9;282;282.5;282.8;282.9;283;283.1;283.2;283.21;284;284.1;284.2;285;285.1;285.2;285.21;285.22;285.3;285.8
286	Coagulation defects	hematopoietic	286;286.1;286.11;286.12;286.13;286.2;286.3;286.4;286.5;286.6;286.7;286.8;286.81;286.9	D65 (2);D66 (1);D67 (1);D68 (0);D68.0 (1);D68.1 (0);D68.2 (8);D68.3 (2);D68.4 (0);D68.8 (1);D68.9 (8);O72.3 (0);O99.1 (0)	286;286.0;286.1;286.2;286.3;286.4;286.5;286.52;286.53;286.59;286.6;286.7;286.9;289.81;289.82;649.3;649.30;649.31;649.32;649.33;649.34;666.3;666.30;666.32;666.34;790.92;V58.61		286;286.1;286.11;286.12;286.13;286.2;286.3;286.4;286.5;286.6;286.7;286.8;286.81;286.9;287;287.1;287.2;287.3;287.31;287.32;287.4
286.1	Congenital coagulation defects	hematopoietic	286.1;286.11;286.12;286.13	D66 (1);D67 (1);D68.0 (1);D68.1 (0);D68.2 (8)	286.0;286.1;286.2;286.3;286.4		286;286.1;286.11;286.12;286.13;286.2;286.3;286.4;286.5;286.6;286.7;286.8;286.81;286.9;287;287.1;287.2;287.3;287.31;287.32;287.4
286.11	Von willebrand's disease	hematopoietic	286.11	D68.0 (1)	286.4		286;286.1;286.11;286.12;286.13;286.2;286.3;286.4;286.5;286.6;286.7;286.8;286.81;286.9;287;287.1;287.2;287.3;287.31;287.32;287.4
286.12	Congenital deficiency of other clotting factors (including factor VII)	hematopoietic	286.12	D68.2 (8)	286.3		286;286.1;286.11;286.12;286.13;286.2;286.3;286.4;286.5;286.6;286.7;286.8;286.81;286.9;287;287.1;287.2;287.3;287.31;287.32;287.4
286.13	Congenital factor VIII disorder	hematopoietic	286.13	D66 (1)	286.0		286;286.1;286.11;286.12;286.13;286.2;286.3;286.4;286.5;286.6;286.7;286.8;286.81;286.9;287;287.1;287.2;287.3;287.31;287.32;287.4
286.2	Encounter for long-term (current) use of anticoagulants	hematopoietic	286.2		V58.61		286;286.1;286.11;286.12;286.13;286.2;286.3;286.4;286.5;286.6;286.7;286.8;286.81;286.9;287;287.1;287.2;287.3;287.31;287.32;287.4
286.3	Coagulation defects complicating pregnancy or postpartum	hematopoietic	286.3	O72.3 (0);O99.1 (0)	649.3;649.30;649.31;649.32;649.33;649.34;666.3;666.30;666.32;666.34		286;286.1;286.11;286.12;286.13;286.2;286.3;286.4;286.5;286.6;286.7;286.8;286.81;286.9;287;287.1;287.2;287.3;287.31;287.32;287.4
286.4	Acquired coagulation factor deficiency	hematopoietic	286.4	D68.4 (0)	286.7		286;286.1;286.11;286.12;286.13;286.2;286.3;286.4;286.5;286.6;286.7;286.8;286.81;286.9;287;287.1;287.2;287.3;287.31;287.32;287.4
286.5	Hemorrhagic disorder due to intrinsic circulating anticoagulants	hematopoietic	286.5	D68.3 (2)	286.5;286.52;286.53;286.59		286;286.1;286.11;286.12;286.13;286.2;286.3;286.4;286.5;286.6;286.7;286.8;286.81;286.9;287;287.1;287.2;287.3;287.31;287.32;287.4
286.6	Defibrination syndrome	hematopoietic	286.6	D65 (2);D68 (0)	286.6		286;286.1;286.11;286.12;286.13;286.2;286.3;286.4;286.5;286.6;286.7;286.8;286.81;286.9;287;287.1;287.2;287.3;287.31;287.32;287.4
286.7	Other and unspecified coagulation defects	hematopoietic	286.7	D68 (0);D68.8 (1);D68.9 (8)	286.9		286;286.1;286.11;286.12;286.13;286.2;286.3;286.4;286.5;286.6;286.7;286.8;286.81;286.9;287;287.1;287.2;287.3;287.31;287.32;287.4
286.8	Hypercoagulable state	hematopoietic	286.8;286.81		289.81;289.82		286;286.1;286.11;286.12;286.13;286.2;286.3;286.4;286.5;286.6;286.7;286.8;286.81;286.9;287;287.1;287.2;287.3;287.31;287.32;287.4
286.81	Primary hypercoagulable state	hematopoietic	286.81		289.81		286;286.1;286.11;286.12;286.13;286.2;286.3;286.4;286.5;286.6;286.7;286.8;286.81;286.9;287;287.1;287.2;287.3;287.31;287.32;287.4
286.9	Abnormal coagulation profile	hematopoietic	286.9		790.92		286;286.1;286.11;286.12;286.13;286.2;286.3;286.4;286.5;286.6;286.7;286.8;286.81;286.9;287;287.1;287.2;287.3;287.31;287.32;287.4
287	Purpura and other hemorrhagic conditions	hematopoietic	287;287.1;287.2;287.3;287.31;287.32;287.4	D69 (0);D69.0 (1);D69.1 (0);D69.2 (2);D69.3 (27);D69.4 (1);D69.5 (3);D69.6 (92);D69.8 (0);D69.9 (10);R23.3 (3)	287;287.0;287.1;287.2;287.3;287.30;287.31;287.32;287.33;287.39;287.4;287.41;287.49;287.5;287.8;287.9;782.7		286;286.1;286.11;286.12;286.13;286.2;286.3;286.4;286.5;286.6;286.7;286.8;286.81;286.9;287;287.1;287.2;287.3;287.31;287.32;287.4
287.1	Spontaneous ecchymoses	hematopoietic	287.1	R23.3 (3)	782.7		286;286.1;286.11;286.12;286.13;286.2;286.3;286.4;286.5;286.6;286.7;286.8;286.81;286.9;287;287.1;287.2;287.3;287.31;287.32;287.4
287.2	Allergic purpura	hematopoietic	287.2	D69.0 (1)	287.0		286;286.1;286.11;286.12;286.13;286.2;286.3;286.4;286.5;286.6;286.7;286.8;286.81;286.9;287;287.1;287.2;287.3;287.31;287.32;287.4
287.3	Thrombocytopenia	hematopoietic	287.3;287.31;287.32	D69.3 (27);D69.4 (1);D69.5 (3);D69.6 (92)	287.3;287.30;287.31;287.32;287.33;287.39;287.4;287.41;287.49;287.5		286;286.1;286.11;286.12;286.13;286.2;286.3;286.4;286.5;286.6;286.7;286.8;286.81;286.9;287;287.1;287.2;287.3;287.31;287.32;287.4
287.31	Primary thrombocytopenia	hematopoietic	287.31	D69.3 (27);D69.4 (1)	287.3;287.30;287.31;287.32;287.33;287.39		286;286.1;286.11;286.12;286.13;286.2;286.3;286.4;286.5;286.6;286.7;286.8;286.81;286.9;287;287.1;287.2;287.3;287.31;287.32;287.4
287.32	Secondary thrombocytopenia	hematopoietic	287.32	D69.5 (3)	287.4;287.41;287.49		286;286.1;286.11;286.12;286.13;286.2;286.3;286.4;286.5;286.6;286.7;286.8;286.81;286.9;287;287.1;287.2;287.3;287.31;287.32;287.4
287.4	Qualitative platelet defects	hematopoietic	287.4	D69.1 (0)	287.1		286;286.1;286.11;286.12;286.13;286.2;286.3;286.4;286.5;286.6;286.7;286.8;286.81;286.9;287;287.1;287.2;287.3;287.31;287.32;287.4
288	Diseases of white blood cells	hematopoietic	288;288.1;288.11;288.2;288.3	D70 (166);D71 (0);D72 (0);D72.0 (0);D72.1 (6);D72.8 (27);D72.9 (0);D76.1 (1);D76.2 (0);D76.3 (0);R72 (30)	288;288.0;288.00;288.01;288.02;288.03;288.04;288.09;288.1;288.2;288.3;288.4;288.5;288.50;288.51;288.59;288.6;288.60;288.61;288.62;288.63;288.64;288.65;288.66;288.69;288.8;288.9;289.53		288;288.1;288.11;288.2;288.3;289;289.1;289.3;289.4;289.5;289.8;289.9
288.1	Decreased white blood cell count	hematopoietic	288.1;288.11	D70 (166)	288.0;288.00;288.01;288.02;288.03;288.04;288.09;288.5;288.50;288.51;288.59		288;288.1;288.11;288.2;288.3;289;289.1;289.3;289.4;289.5;289.8;289.9
288.11	Neutropenia	hematopoietic	288.11	D70 (166)	288.0;288.00;288.01;288.02;288.03;288.04;288.09		288;288.1;288.11;288.2;288.3;289;289.1;289.3;289.4;289.5;289.8;289.9
288.2	Elevated white blood cell count	hematopoietic	288.2	D72 (0)	288.6;288.60;288.61;288.62;288.63;288.64;288.65;288.66;288.69		288;288.1;288.11;288.2;288.3;289;289.1;289.3;289.4;289.5;289.8;289.9
288.3	Eosinophilia	hematopoietic	288.3	D72.1 (6)	288.3		288;288.1;288.11;288.2;288.3;289;289.1;289.3;289.4;289.5;289.8;289.9
289	Other diseases of blood and blood-forming organs	hematopoietic	289;289.1;289.3;289.4;289.5;289.8;289.9	D57.8 (0);D73 (0);D73.0 (23);D73.1 (1);D73.2 (0);D73.3 (2);D73.4 (4);D73.5 (5);D73.8 (4);D73.9 (1);D74 (0);D74.0 (0);D74.8 (1);D74.9 (0);D75 (0);D75.0 (0);D75.1 (18);D75.8 (9);D75.9 (2);D77 (0);D89.2 (5);I88 (0);I88.0 (0);I88.1 (1);I88.8 (1);I88.9 (2);L04 (0);L04.0 (0);L04.1 (0);L04.2 (0);L04.3 (0);L04.8 (0);L04.9 (0);R59 (0);R59.0 (107);R59.1 (19);R59.9 (6);R71 (3);Z86.2 (33)	289;289.0;289.1;289.2;289.3;289.4;289.5;289.50;289.51;289.52;289.59;289.6;289.7;289.8;289.83;289.89;289.9;683;683.0;785.6;790.0;790.01;790.09;V12.3	myelofibrosis	288;288.1;288.11;288.2;288.3;289;289.1;289.3;289.4;289.5;289.8;289.9
289.1	Myelofibrosis	hematopoietic	289.1		289.83	myelofibrosis	288;288.1;288.11;288.2;288.3;289;289.1;289.3;289.4;289.5;289.8;289.9
289.3	Personal history of diseases of blood and blood-forming organs	hematopoietic	289.3	Z86.2 (33)	V12.3		288;288.1;288.11;288.2;288.3;289;289.1;289.3;289.4;289.5;289.8;289.9
289.4	Lymphadenitis	hematopoietic	289.4	I88 (0);I88.0 (0);I88.1 (1);I88.8 (1);I88.9 (2);L04 (0);L04.0 (0);L04.1 (0);L04.2 (0);L04.3 (0);L04.8 (0);L04.9 (0);R59 (0);R59.0 (107);R59.1 (19);R59.9 (6)	289.1;289.2;289.3;683;683.0;785.6		288;288.1;288.11;288.2;288.3;289;289.1;289.3;289.4;289.5;289.8;289.9
289.5	Diseases of spleen	hematopoietic	289.5	D73 (0);D73.0 (23);D73.1 (1);D73.2 (0);D73.3 (2);D73.4 (4);D73.5 (5);D73.8 (4);D73.9 (1)	289.4;289.5;289.50;289.51;289.52;289.59		288;288.1;288.11;288.2;288.3;289;289.1;289.3;289.4;289.5;289.8;289.9
289.8	Polycythemia, secondary	hematopoietic	289.8	D75.1 (18)	289.0		288;288.1;288.11;288.2;288.3;289;289.1;289.3;289.4;289.5;289.8;289.9
289.9	Abnormality of red blood cells	hematopoietic	289.9	D74 (0);D74.0 (0);D74.8 (1);D74.9 (0);D75.0 (0);R71 (3)	289.6;289.7;790.0;790.01;790.09		288;288.1;288.11;288.2;288.3;289;289.1;289.3;289.4;289.5;289.8;289.9
290	Delirium dementia and amnestic and other cognitive disorders	mental disorders	290;290.1;290.11;290.12;290.13;290.16;290.2;290.3	F00 (0);F00.0 (1);F00.1 (0);F00.2 (8);F00.9 (34);F01 (0);F01.0 (0);F01.1 (0);F01.2 (0);F01.3 (0);F01.9 (21);F02 (0);F02.0 (1);F02.1 (0);F02.3 (7);F02.4 (0);F02.8 (7);F03 (69);F05.1 (18);F05.8 (18);F05.9 (139);F06.5 (0);F06.6 (0);F09 (0);F10.4 (2);F18.1 (0);F18.2 (0);F18.5 (0);F18.9 (0);F19.0 (0);F19.1 (2);F19.2 (2);F19.3 (0);F19.4 (0);F19.5 (0);F19.8 (0);F19.9 (0);F62.0 (0);G30 (0);G30.0 (2);G30.…	290;290.0;290.00;290.1;290.10;290.11;290.12;290.13;290.2;290.20;290.21;290.3;290.4;290.40;290.41;290.42;290.43;290.8;290.9;293.0;293.1;294;294.0;294.1;294.10;294.11;294.2;294.20;294.21;294.8;294.9;310.1;331.0;331.00;331.1;331.11;331.19;331.2;331.82;797;797.0	dementia/alzheimers/cognitive impairment	290;290.1;290.11;290.12;290.13;290.16;290.2;290.3;291;291.1;291.4;291.8;292;292.1;292.11;292.12;292.2;292.3;292.4;292.5;292.6
290.1	Dementias	mental disorders	290.1;290.11;290.12;290.13;290.16	F00 (0);F00.0 (1);F00.1 (0);F00.2 (8);F00.9 (34);F01 (0);F01.0 (0);F01.1 (0);F01.2 (0);F01.3 (0);F01.9 (21);F02 (0);F02.0 (1);F02.1 (0);F02.3 (7);F02.8 (7);F03 (69);G30 (0);G30.0 (2);G30.1 (1);G30.8 (8);G30.9 (52);G31.1 (0)	290.0;290.00;290.1;290.10;290.11;290.12;290.13;290.2;290.20;290.21;290.3;290.4;290.40;290.41;290.42;290.43;294.1;294.10;294.11;294.2;294.20;294.21;331.0;331.00;331.1;331.11;331.19;331.2;331.82	dementia/alzheimers/cognitive impairment	290;290.1;290.11;290.12;290.13;290.16;290.2;290.3;291;291.1;291.4;291.8;292;292.1;292.11;292.12;292.2;292.3;292.4;292.5;292.6
290.11	Alzheimer's disease	mental disorders	290.11	F00.0 (1);F00.1 (0);F00.2 (8);G30 (0);G30.0 (2);G30.1 (1);G30.8 (8);G30.9 (52)	331.0;331.00		290;290.1;290.11;290.12;290.13;290.16;290.2;290.3;291;291.1;291.4;291.8;292;292.1;292.11;292.12;292.2;292.3;292.4;292.5;292.6
290.12	Dementia with cerebral degenerations	mental disorders	290.12	F02.3 (7);G31.1 (0)	331.1;331.11;331.19;331.2;331.82		290;290.1;290.11;290.12;290.13;290.16;290.2;290.3;291;291.1;291.4;291.8;292;292.1;292.11;292.12;292.2;292.3;292.4;292.5;292.6
290.13	Senile dementia	mental disorders	290.13		290.0;290.2;290.20;290.21;290.3		290;290.1;290.11;290.12;290.13;290.16;290.2;290.3;291;291.1;291.4;291.8;292;292.1;292.11;292.12;292.2;292.3;292.4;292.5;292.6
290.16	Vascular dementia	mental disorders	290.16	F01 (0);F01.0 (0);F01.1 (0);F01.2 (0);F01.3 (0);F01.9 (21)	290.4;290.40;290.41;290.42;290.43		290;290.1;290.11;290.12;290.13;290.16;290.2;290.3;291;291.1;291.4;291.8;292;292.1;292.11;292.12;292.2;292.3;292.4;292.5;292.6
290.2	Delirium due to conditions classified elsewhere	mental disorders	290.2	F05.1 (18);F05.8 (18);F05.9 (139);F10.4 (2)	293.0;293.1		290;290.1;290.11;290.12;290.13;290.16;290.2;290.3;291;291.1;291.4;291.8;292;292.1;292.11;292.12;292.2;292.3;292.4;292.5;292.6
290.3	Other persistent mental disorders due to conditions classified elsewhere	mental disorders	290.3	F02.4 (0);F06.5 (0);F06.6 (0);F18.1 (0);F18.2 (0);F18.5 (0);F18.9 (0);F19.0 (0);F19.1 (2);F19.2 (2);F19.3 (0);F19.4 (0);F19.5 (0);F19.8 (0);F19.9 (0);F62.0 (0)	294.8;294.9;310.1		290;290.1;290.11;290.12;290.13;290.16;290.2;290.3;291;291.1;291.4;291.8;292;292.1;292.11;292.12;292.2;292.3;292.4;292.5;292.6
291	Other specified nonpsychotic and/or transient mental disorders	mental disorders	291;291.1;291.4;291.8	F06 (0);F06.1 (0);F07.0 (1);F07.1 (0);F07.2 (1);F07.8 (0);F07.9 (0);F23 (0);F23.0 (0);F23.1 (0);F23.8 (0);F23.9 (2);G47.1 (4);R40.0 (21);R40.1 (4)	293;293.8;293.89;293.9;310;310.0;310.2;310.8;310.81;310.89;310.9;780.0;780.09		290;290.1;290.11;290.12;290.13;290.16;290.2;290.3;291;291.1;291.4;291.8;292;292.1;292.11;292.12;292.2;292.3;292.4;292.5;292.6
291.1	Transient mental disorders due to conditions classified elsewhere	mental disorders	291.1	F06.1 (0);F23 (0);F23.0 (0);F23.1 (0);F23.8 (0);F23.9 (2)	293.8;293.89;293.9		290;290.1;290.11;290.12;290.13;290.16;290.2;290.3;291;291.1;291.4;291.8;292;292.1;292.11;292.12;292.2;292.3;292.4;292.5;292.6
291.4	Specific nonpsychotic mental disorders due to brain damage	mental disorders	291.4	F06 (0);F07.0 (1);F07.1 (0);F07.2 (1);F07.8 (0);F07.9 (0)	310;310.0;310.2;310.8;310.81;310.89;310.9		290;290.1;290.11;290.12;290.13;290.16;290.2;290.3;291;291.1;291.4;291.8;292;292.1;292.11;292.12;292.2;292.3;292.4;292.5;292.6
291.8	Alteration of consciousness	mental disorders	291.8	G47.1 (4);R40.0 (21);R40.1 (4)	780.0;780.09		290;290.1;290.11;290.12;290.13;290.16;290.2;290.3;291;291.1;291.4;291.8;292;292.1;292.11;292.12;292.2;292.3;292.4;292.5;292.6
292	Neurological disorders	mental disorders	292;292.1;292.11;292.12;292.2;292.3;292.4;292.5;292.6	F06.7 (24);R41 (0);R41.0 (180);R41.1 (0);R41.2 (8);R41.3 (24);R41.8 (65);R44.0 (3);R44.2 (0);R44.3 (12);R47.0 (57);R47.1 (26);R47.8 (41);R48.0 (1);R48.1 (0);R48.2 (0);R48.8 (0)	331.83;780.02;780.1;780.93;780.97;781.8;784.3;784.5;784.51;784.52;784.59;784.6;784.60;784.61;784.69;799.50;799.51;799.52;799.53;799.54;799.55;799.59	neurological injury/trauma	290;290.1;290.11;290.12;290.13;290.16;290.2;290.3;291;291.1;291.4;291.8;292;292.1;292.11;292.12;292.2;292.3;292.4;292.5;292.6
292.1	Aphasia/speech disturbance	mental disorders	292.1;292.11;292.12	R47.0 (57);R47.1 (26);R47.8 (41);R48.0 (1);R48.1 (0);R48.2 (0);R48.8 (0)	784.3;784.5;784.51;784.52;784.59;784.6;784.60;784.61;784.69;799.52		290;290.1;290.11;290.12;290.13;290.16;290.2;290.3;291;291.1;291.4;291.8;292;292.1;292.11;292.12;292.2;292.3;292.4;292.5;292.6
292.11	Aphasia	mental disorders	292.11		784.3		290;290.1;290.11;290.12;290.13;290.16;290.2;290.3;291;291.1;291.4;291.8;292;292.1;292.11;292.12;292.2;292.3;292.4;292.5;292.6
292.12	Symbolic dysfunction	mental disorders	292.12	R48.0 (1);R48.1 (0);R48.2 (0);R48.8 (0)	784.6;784.60;784.61;784.69		290;290.1;290.11;290.12;290.13;290.16;290.2;290.3;291;291.1;291.4;291.8;292;292.1;292.11;292.12;292.2;292.3;292.4;292.5;292.6
292.2	Mild cognitive impairment	mental disorders	292.2	F06.7 (24)	331.83		290;290.1;290.11;290.12;290.13;290.16;290.2;290.3;291;291.1;291.4;291.8;292;292.1;292.11;292.12;292.2;292.3;292.4;292.5;292.6
292.3	Memory loss	mental disorders	292.3	R41.1 (0);R41.2 (8);R41.3 (24)	780.93		290;290.1;290.11;290.12;290.13;290.16;290.2;290.3;291;291.1;291.4;291.8;292;292.1;292.11;292.12;292.2;292.3;292.4;292.5;292.6
292.4	Altered mental status	mental disorders	292.4	R41.0 (180)	780.97		290;290.1;290.11;290.12;290.13;290.16;290.2;290.3;291;291.1;291.4;291.8;292;292.1;292.11;292.12;292.2;292.3;292.4;292.5;292.6
292.5	Transient alteration of awareness	mental disorders	292.5		780.02		290;290.1;290.11;290.12;290.13;290.16;290.2;290.3;291;291.1;291.4;291.8;292;292.1;292.11;292.12;292.2;292.3;292.4;292.5;292.6
292.6	Hallucinations	mental disorders	292.6	R44.0 (3);R44.2 (0);R44.3 (12)	780.1		290;290.1;290.11;290.12;290.13;290.16;290.2;290.3;291;291.1;291.4;291.8;292;292.1;292.11;292.12;292.2;292.3;292.4;292.5;292.6
293	Symptoms involving head and neck	mental disorders	293;293.1	R06.5 (22);R06.7 (0);R19.6 (0);R22.0 (15);R22.1 (14);R90.0 (13)	784;784.2;784.9;784.99		293;293.1
293.1	Swelling, mass, or lump in head and neck [Space-occupying lesion, intracranial NOS]	mental disorders	293.1	R22.0 (15);R22.1 (14);R90.0 (13)	784.2		293;293.1
295	Schizophrenia and other psychotic disorders	mental disorders	295;295.1;295.2;295.3	F06.0 (0);F06.2 (0);F20 (0);F20.0 (1);F20.1 (0);F20.2 (0);F20.3 (0);F20.5 (0);F20.6 (0);F20.8 (0);F20.9 (3);F22 (0);F22.0 (11);F22.8 (0);F22.9 (0);F23.2 (0);F23.3 (0);F24 (0);F25 (0);F25.0 (0);F25.1 (0);F25.2 (0);F25.8 (0);F25.9 (0);F29 (2);F44.3 (0);F44.8 (0)	293.81;293.82;295;295.0;295.00;295.01;295.02;295.03;295.04;295.05;295.1;295.10;295.11;295.12;295.13;295.14;295.15;295.2;295.20;295.21;295.22;295.23;295.24;295.25;295.3;295.30;295.31;295.32;295.33;295.34;295.35;295.4;295.40;295.41;295.42;295.43;295.44;295.45;295.5;295.50;295.51;295.52;295.53;295.54;295.55;295.6;295.60;295.61;295.62;295.63;295.64;295.65;295.7;295.70;295.71;295.72;295.73;295.74;295.…	schizophrenia	295;295.1;295.2;295.3;296;296.1;296.2;296.22;297;297.1;297.2;300;300.1;300.11;300.12;300.13;300.2;300.3;300.4;300.8;300.9;301;301.1;301.2;302;302.1;303;303.1;303.3;303.31;303.4;304;305.2;305.21;306;306.1;306.9
295.1	Schizophrenia	mental disorders	295.1	F20 (0);F20.0 (1);F20.1 (0);F20.2 (0);F20.3 (0);F20.5 (0);F20.6 (0);F20.8 (0);F20.9 (3);F25 (0);F25.0 (0);F25.1 (0);F25.2 (0);F25.8 (0);F25.9 (0)	295.0;295.00;295.01;295.02;295.03;295.04;295.05;295.1;295.10;295.11;295.12;295.13;295.14;295.15;295.2;295.20;295.21;295.22;295.23;295.24;295.25;295.3;295.30;295.31;295.32;295.33;295.34;295.35;295.40;295.41;295.42;295.43;295.44;295.45;295.5;295.50;295.51;295.52;295.53;295.54;295.55;295.6;295.60;295.61;295.62;295.63;295.64;295.65;295.7;295.70;295.71;295.72;295.73;295.74;295.75;295.8;295.80;295.81;2…		295;295.1;295.2;295.3;296;296.1;296.2;296.22;297;297.1;297.2;300;300.1;300.11;300.12;300.13;300.2;300.3;300.4;300.8;300.9;301;301.1;301.2;302;302.1;303;303.1;303.3;303.31;303.4;304;305.2;305.21;306;306.1;306.9
295.2	Paranoid disorders	mental disorders	295.2	F22 (0);F22.0 (11);F22.8 (0);F22.9 (0);F23.3 (0);F24 (0)	297;297.0;297.1;297.2;297.3;297.8;297.9;298.3;298.4		295;295.1;295.2;295.3;296;296.1;296.2;296.22;297;297.1;297.2;300;300.1;300.11;300.12;300.13;300.2;300.3;300.4;300.8;300.9;301;301.1;301.2;302;302.1;303;303.1;303.3;303.31;303.4;304;305.2;305.21;306;306.1;306.9
295.3	Psychosis	mental disorders	295.3	F06.0 (0);F06.2 (0);F23.2 (0);F29 (2)	293.81;293.82;298;298.0;298.1;298.8;298.9;298.90		295;295.1;295.2;295.3;296;296.1;296.2;296.22;297;297.1;297.2;300;300.1;300.11;300.12;300.13;300.2;300.3;300.4;300.8;300.9;301;301.1;301.2;302;302.1;303;303.1;303.3;303.31;303.4;304;305.2;305.21;306;306.1;306.9
296	Mood disorders	mental disorders	296;296.1;296.2;296.22	F06.3 (0);F20.4 (0);F30 (0);F30.0 (1);F30.1 (0);F30.2 (2);F30.8 (0);F30.9 (1);F31 (0);F31.0 (0);F31.1 (0);F31.2 (0);F31.3 (0);F31.4 (0);F31.5 (0);F31.6 (1);F31.7 (0);F31.8 (0);F31.9 (5);F32.8 (0);F33.0 (0);F33.1 (0);F33.2 (0);F33.3 (0);F33.4 (0);F33.8 (0);F34 (0);F34.8 (0);F34.9 (0);F38.0 (0);F38.1 (0);F38.8 (0);F39 (4)	293.83;296;296.0;296.00;296.01;296.02;296.03;296.04;296.05;296.06;296.1;296.10;296.11;296.12;296.13;296.14;296.15;296.16;296.2;296.20;296.21;296.22;296.23;296.24;296.25;296.26;296.3;296.30;296.31;296.32;296.33;296.34;296.35;296.36;296.4;296.40;296.41;296.42;296.43;296.44;296.45;296.46;296.5;296.50;296.51;296.52;296.53;296.54;296.55;296.56;296.6;296.60;296.61;296.62;296.63;296.64;296.65;296.66;296…	depression;mania/bipolar disorder/manic depression	295;295.1;295.2;295.3;296;296.1;296.2;296.22;297;297.1;297.2;300;300.1;300.11;300.12;300.13;300.2;300.3;300.4;300.8;300.9;301;301.1;301.2;302;302.1;303;303.1;303.3;303.31;303.4;304;305.2;305.21;306;306.1;306.9
296.1	Bipolar	mental disorders	296.1	F30 (0);F30.0 (1);F30.1 (0);F30.2 (2);F30.8 (0);F30.9 (1);F31 (0);F31.0 (0);F31.1 (0);F31.2 (0);F31.3 (0);F31.4 (0);F31.5 (0);F31.6 (1);F31.7 (0);F31.8 (0);F31.9 (5);F32.8 (0)	296.0;296.00;296.01;296.02;296.03;296.04;296.05;296.06;296.1;296.10;296.11;296.12;296.13;296.14;296.15;296.16;296.4;296.40;296.41;296.42;296.43;296.44;296.45;296.46;296.5;296.50;296.51;296.52;296.53;296.54;296.55;296.56;296.6;296.60;296.61;296.62;296.63;296.64;296.65;296.66;296.7;296.70;296.8;296.80;296.81;296.82;296.89	mania/bipolar disorder/manic depression	295;295.1;295.2;295.3;296;296.1;296.2;296.22;297;297.1;297.2;300;300.1;300.11;300.12;300.13;300.2;300.3;300.4;300.8;300.9;301;301.1;301.2;302;302.1;303;303.1;303.3;303.31;303.4;304;305.2;305.21;306;306.1;306.9
296.2	Depression	mental disorders	296.2;296.22	F20.4 (0);F32.8 (0);F33.0 (0);F33.1 (0);F33.2 (0);F33.3 (0);F33.4 (0);F33.8 (0)	296.2;296.20;296.21;296.22;296.23;296.24;296.25;296.26;296.3;296.30;296.31;296.32;296.33;296.34;296.35;296.36;311	depression	295;295.1;295.2;295.3;296;296.1;296.2;296.22;297;297.1;297.2;300;300.1;300.11;300.12;300.13;300.2;300.3;300.4;300.8;300.9;301;301.1;301.2;302;302.1;303;303.1;303.3;303.31;303.4;304;305.2;305.21;306;306.1;306.9
296.22	Major depressive disorder	mental disorders	296.22	F20.4 (0);F32.8 (0);F33.0 (0);F33.1 (0);F33.2 (0);F33.3 (0);F33.4 (0);F33.8 (0)	296.2;296.20;296.22;296.23;296.24;296.25;296.26;296.3;296.30;296.32;296.33;296.34;296.35;296.36		295;295.1;295.2;295.3;296;296.1;296.2;296.22;297;297.1;297.2;300;300.1;300.11;300.12;300.13;300.2;300.3;300.4;300.8;300.9;301;301.1;301.2;302;302.1;303;303.1;303.3;303.31;303.4;304;305.2;305.21;306;306.1;306.9
297	Suicidal ideation or attempt	mental disorders	297;297.1;297.2	X71 (0);X72 (0);X73 (0);X75 (0);X76 (0);X77 (0);X78 (0);X79 (0);X80 (0);X82 (0);X83 (0);X84 (0);Y22 (0);Y23 (0);Y24 (0);Y25 (0);Y26 (0);Y27 (0);Y28 (0);Y29 (0);Y31 (0);Y32 (0);Y33 (0);Y87.0 (0);Y87.2 (0);Z91.5 (16)	E950;E950.0;E950.1;E950.2;E950.3;E950.4;E950.5;E950.6;E950.7;E950.8;E950.9;E951;E951.0;E951.1;E951.8;E952;E952.0;E952.1;E952.8;E952.9;E953;E953.0;E953.1;E953.8;E953.9;E954;E955;E955.0;E955.1;E955.2;E955.3;E955.4;E955.5;E955.6;E955.7;E955.9;E956;E957;E957.0;E957.1;E957.2;E957.9;E958;E958.0;E958.1;E958.2;E958.3;E958.4;E958.5;E958.6;E958.7;E958.8;E958.9;E959;E985;E985.0;E985.1;E985.2;E985.3;E985.4;E…	deliberate self-harm/suicide attempt	295;295.1;295.2;295.3;296;296.1;296.2;296.22;297;297.1;297.2;300;300.1;300.11;300.12;300.13;300.2;300.3;300.4;300.8;300.9;301;301.1;301.2;302;302.1;303;303.1;303.3;303.31;303.4;304;305.2;305.21;306;306.1;306.9
297.1	Suicidal ideation	mental disorders	297.1		V62.84		295;295.1;295.2;295.3;296;296.1;296.2;296.22;297;297.1;297.2;300;300.1;300.11;300.12;300.13;300.2;300.3;300.4;300.8;300.9;301;301.1;301.2;302;302.1;303;303.1;303.3;303.31;303.4;304;305.2;305.21;306;306.1;306.9
297.2	Suicide or self-inflicted injury	mental disorders	297.2	X71 (0);X72 (0);X73 (0);X75 (0);X76 (0);X77 (0);X78 (0);X79 (0);X80 (0);X82 (0);X83 (0);X84 (0);Y87.0 (0);Z91.5 (16)	E950;E950.0;E950.1;E950.2;E950.3;E950.4;E950.5;E950.6;E950.7;E950.8;E950.9;E951;E951.0;E951.1;E951.8;E952;E952.0;E952.1;E952.8;E952.9;E953;E953.0;E953.1;E953.8;E953.9;E954;E955;E955.0;E955.1;E955.2;E955.3;E955.4;E955.5;E955.6;E955.7;E955.9;E956;E957;E957.0;E957.1;E957.2;E957.9;E958;E958.0;E958.1;E958.2;E958.3;E958.4;E958.5;E958.6;E958.7;E958.8;E958.9;E959	deliberate self-harm/suicide attempt	295;295.1;295.2;295.3;296;296.1;296.2;296.22;297;297.1;297.2;300;300.1;300.11;300.12;300.13;300.2;300.3;300.4;300.8;300.9;301;301.1;301.2;302;302.1;303;303.1;303.3;303.31;303.4;304;305.2;305.21;306;306.1;306.9
300	Anxiety disorders	mental disorders	300;300.1;300.11;300.12;300.13;300.2;300.3;300.4;300.8;300.9	F06.4 (0);F34.1 (0);F40 (0);F40.0 (3);F40.1 (0);F40.2 (65);F40.8 (5);F40.9 (0);F41.0 (38);F41.1 (4);F41.2 (60);F41.3 (0);F41.8 (3);F41.9 (388);F42 (0);F42.0 (0);F42.1 (0);F42.2 (0);F42.8 (0);F42.9 (2);F43.0 (1);F43.1 (11);F48.0 (1);F48.8 (0);F48.9 (0);F93.1 (0);F93.2 (0);F99 (1);R45.2 (4);R45.5 (1);R45.7 (1)	293.84;300;300.0;300.00;300.01;300.02;300.09;300.10;300.2;300.20;300.21;300.22;300.23;300.29;300.3;300.4;300.5;300.89;300.9;308;308.0;308.1;308.2;308.3;308.4;308.9;309.81;313.0;313.1;313.21;313.22;313.3;313.82;313.83;V11.4	anxiety/panic attacks;obsessive compulsive disorder (ocd);post-traumatic stress disorder	295;295.1;295.2;295.3;296;296.1;296.2;296.22;297;297.1;297.2;300;300.1;300.11;300.12;300.13;300.2;300.3;300.4;300.8;300.9;301;301.1;301.2;302;302.1;303;303.1;303.3;303.31;303.4;304;305.2;305.21;306;306.1;306.9
300.1	Anxiety disorder	mental disorders	300.1;300.11;300.12;300.13	F06.4 (0);F40 (0);F40.0 (3);F40.1 (0);F40.2 (65);F40.8 (5);F40.9 (0);F41.0 (38);F41.1 (4);F41.2 (60);F41.3 (0);F41.8 (3);F41.9 (388);F93.1 (0);F93.2 (0)	293.84;300.0;300.00;300.01;300.02;300.09;300.10;300.20;300.21;300.22;300.23;300.29;313.0		295;295.1;295.2;295.3;296;296.1;296.2;296.22;297;297.1;297.2;300;300.1;300.11;300.12;300.13;300.2;300.3;300.4;300.8;300.9;301;301.1;301.2;302;302.1;303;303.1;303.3;303.31;303.4;304;305.2;305.21;306;306.1;306.9
300.11	Generalized anxiety disorder	mental disorders	300.11	F41.1 (4)	300.02		295;295.1;295.2;295.3;296;296.1;296.2;296.22;297;297.1;297.2;300;300.1;300.11;300.12;300.13;300.2;300.3;300.4;300.8;300.9;301;301.1;301.2;302;302.1;303;303.1;303.3;303.31;303.4;304;305.2;305.21;306;306.1;306.9
300.12	Agorophobia, social phobia, and panic disorder	mental disorders	300.12	F40.0 (3);F40.1 (0);F41.0 (38);F93.2 (0)	300.01;300.21;300.22;300.23		295;295.1;295.2;295.3;296;296.1;296.2;296.22;297;297.1;297.2;300;300.1;300.11;300.12;300.13;300.2;300.3;300.4;300.8;300.9;301;301.1;301.2;302;302.1;303;303.1;303.3;303.31;303.4;304;305.2;305.21;306;306.1;306.9
300.13	Phobia	mental disorders	300.13	F40 (0);F40.2 (65);F40.8 (5);F40.9 (0);F93.1 (0)	300.20;300.29		295;295.1;295.2;295.3;296;296.1;296.2;296.22;297;297.1;297.2;300;300.1;300.11;300.12;300.13;300.2;300.3;300.4;300.8;300.9;301;301.1;301.2;302;302.1;303;303.1;303.3;303.31;303.4;304;305.2;305.21;306;306.1;306.9
300.2	Generalized anxiety & phobic disorders	mental disorders	300.2		300.2		295;295.1;295.2;295.3;296;296.1;296.2;296.22;297;297.1;297.2;300;300.1;300.11;300.12;300.13;300.2;300.3;300.4;300.8;300.9;301;301.1;301.2;302;302.1;303;303.1;303.3;303.31;303.4;304;305.2;305.21;306;306.1;306.9
300.3	Obsessive-compulsive disorders	mental disorders	300.3	F42 (0);F42.0 (0);F42.1 (0);F42.2 (0);F42.8 (0);F42.9 (2)	300.3	obsessive compulsive disorder (ocd)	295;295.1;295.2;295.3;296;296.1;296.2;296.22;297;297.1;297.2;300;300.1;300.11;300.12;300.13;300.2;300.3;300.4;300.8;300.9;301;301.1;301.2;302;302.1;303;303.1;303.3;303.31;303.4;304;305.2;305.21;306;306.1;306.9
300.4	Dysthymic disorder	mental disorders	300.4	F34.1 (0)	300.4		295;295.1;295.2;295.3;296;296.1;296.2;296.22;297;297.1;297.2;300;300.1;300.11;300.12;300.13;300.2;300.3;300.4;300.8;300.9;301;301.1;301.2;302;302.1;303;303.1;303.3;303.31;303.4;304;305.2;305.21;306;306.1;306.9
300.8	Acute reaction to stress	mental disorders	300.8	F43.0 (1);R45.7 (1)	308;308.0;308.1;308.2;308.3;308.4;308.9		295;295.1;295.2;295.3;296;296.1;296.2;296.22;297;297.1;297.2;300;300.1;300.11;300.12;300.13;300.2;300.3;300.4;300.8;300.9;301;301.1;301.2;302;302.1;303;303.1;303.3;303.31;303.4;304;305.2;305.21;306;306.1;306.9
300.9	Posttraumatic stress disorder	mental disorders	300.9	F43.1 (11)	309.81;V11.4	post-traumatic stress disorder	295;295.1;295.2;295.3;296;296.1;296.2;296.22;297;297.1;297.2;300;300.1;300.11;300.12;300.13;300.2;300.3;300.4;300.8;300.9;301;301.1;301.2;302;302.1;303;303.1;303.3;303.31;303.4;304;305.2;305.21;306;306.1;306.9
301	Personality disorders	mental disorders	301;301.1;301.2	F21 (0);F34.0 (0);F60.0 (0);F60.1 (0);F60.2 (0);F60.3 (0);F60.4 (0);F60.5 (0);F60.6 (0);F60.7 (0);F60.8 (1);F60.9 (1);F61 (1);F68.0 (0);F68.1 (0);F69 (0)	301;301.0;301.1;301.10;301.11;301.12;301.13;301.2;301.20;301.21;301.22;301.3;301.4;301.5;301.50;301.51;301.59;301.6;301.7;301.8;301.81;301.82;301.83;301.84;301.89;301.9		295;295.1;295.2;295.3;296;296.1;296.2;296.22;297;297.1;297.2;300;300.1;300.11;300.12;300.13;300.2;300.3;300.4;300.8;300.9;301;301.1;301.2;302;302.1;303;303.1;303.3;303.31;303.4;304;305.2;305.21;306;306.1;306.9
301.1	Schizoid personality disorder	mental disorders	301.1	F21 (0);F60.1 (0);F60.5 (0)	301.2;301.20;301.21;301.22;301.4		295;295.1;295.2;295.3;296;296.1;296.2;296.22;297;297.1;297.2;300;300.1;300.11;300.12;300.13;300.2;300.3;300.4;300.8;300.9;301;301.1;301.2;302;302.1;303;303.1;303.3;303.31;303.4;304;305.2;305.21;306;306.1;306.9
301.2	Antisocial/borderline personality disorder	mental disorders	301.2	F60.2 (0);F60.3 (0)	301.3;301.7;301.83;301.84		295;295.1;295.2;295.3;296;296.1;296.2;296.22;297;297.1;297.2;300;300.1;300.11;300.12;300.13;300.2;300.3;300.4;300.8;300.9;301;301.1;301.2;302;302.1;303;303.1;303.3;303.31;303.4;304;305.2;305.21;306;306.1;306.9
302	Sexual and gender identity disorders	mental disorders	302;302.1	F52 (0);F52.0 (0);F52.1 (0);F52.2 (16);F52.3 (0);F52.4 (0);F52.5 (0);F52.6 (0);F52.7 (0);F52.8 (0);F52.9 (0);F64 (0);F64.0 (0);F64.1 (0);F64.2 (0);F64.8 (0);F64.9 (0);F65.0 (0);F65.1 (0);F65.2 (0);F65.3 (0);F65.4 (0);F65.5 (0);F65.9 (0);F66.0 (0);F66.1 (0);F66.2 (0);F66.9 (0)	302;302.0;302.1;302.2;302.3;302.4;302.5;302.50;302.51;302.52;302.53;302.6;302.7;302.70;302.71;302.73;302.74;302.75;302.76;302.79;302.8;302.81;302.82;302.83;302.84;302.85;302.89;302.9;306.51;799.81;V41.7		295;295.1;295.2;295.3;296;296.1;296.2;296.22;297;297.1;297.2;300;300.1;300.11;300.12;300.13;300.2;300.3;300.4;300.8;300.9;301;301.1;301.2;302;302.1;303;303.1;303.3;303.31;303.4;304;305.2;305.21;306;306.1;306.9
302.1	Decreased libido	mental disorders	302.1	F52.0 (0)	302.71;302.73;302.74;799.81		295;295.1;295.2;295.3;296;296.1;296.2;296.22;297;297.1;297.2;300;300.1;300.11;300.12;300.13;300.2;300.3;300.4;300.8;300.9;301;301.1;301.2;302;302.1;303;303.1;303.3;303.31;303.4;304;305.2;305.21;306;306.1;306.9
303	Psychogenic and somatoform disorders	mental disorders	303;303.1;303.3;303.31;303.4	F44 (0);F44.0 (0);F44.1 (0);F44.2 (0);F44.4 (0);F44.5 (1);F44.6 (1);F44.7 (0);F44.9 (0);F45 (0);F45.0 (0);F45.1 (0);F45.2 (0);F45.3 (2);F45.4 (0);F45.8 (5);F45.9 (0);F48.1 (0);F48.8 (0);F59 (0);F68.0 (0);F68.8 (0)	300.1;300.11;300.12;300.13;300.14;300.15;300.16;300.19;300.6;300.7;300.8;300.81;300.82;306.0;306.1;306.2;306.3;306.4;306.5;306.50;306.52;306.53;306.59;306.6;306.7;306.8;306.9;307.8;307.80;307.89		295;295.1;295.2;295.3;296;296.1;296.2;296.22;297;297.1;297.2;300;300.1;300.11;300.12;300.13;300.2;300.3;300.4;300.8;300.9;301;301.1;301.2;302;302.1;303;303.1;303.3;303.31;303.4;304;305.2;305.21;306;306.1;306.9
303.1	Dissociative disorder	mental disorders	303.1	F44 (0);F44.0 (0);F44.1 (0);F44.7 (0);F44.9 (0);F48.1 (0)	300.12;300.13;300.14;300.15;300.6		295;295.1;295.2;295.3;296;296.1;296.2;296.22;297;297.1;297.2;300;300.1;300.11;300.12;300.13;300.2;300.3;300.4;300.8;300.9;301;301.1;301.2;302;302.1;303;303.1;303.3;303.31;303.4;304;305.2;305.21;306;306.1;306.9
303.3	Psychogenic disorder	mental disorders	303.3;303.31	F45.3 (2);F45.8 (5);F59 (0)	306.0;306.1;306.2;306.3;306.4;306.5;306.50;306.52;306.53;306.59;306.6;306.7;306.8;306.9		295;295.1;295.2;295.3;296;296.1;296.2;296.22;297;297.1;297.2;300;300.1;300.11;300.12;300.13;300.2;300.3;300.4;300.8;300.9;301;301.1;301.2;302;302.1;303;303.1;303.3;303.31;303.4;304;305.2;305.21;306;306.1;306.9
303.31	Gastrointestinal malfunction arising from mental factors	mental disorders	303.31		306.4		295;295.1;295.2;295.3;296;296.1;296.2;296.22;297;297.1;297.2;300;300.1;300.11;300.12;300.13;300.2;300.3;300.4;300.8;300.9;301;301.1;301.2;302;302.1;303;303.1;303.3;303.31;303.4;304;305.2;305.21;306;306.1;306.9
303.4	Somatoform disorder	mental disorders	303.4	F44.4 (0);F44.5 (1);F44.6 (1);F45 (0);F45.0 (0);F45.1 (0);F45.2 (0);F45.4 (0);F45.9 (0)	300.11;300.7;300.8;300.81;300.82;307.8;307.80;307.89		295;295.1;295.2;295.3;296;296.1;296.2;296.22;297;297.1;297.2;300;300.1;300.11;300.12;300.13;300.2;300.3;300.4;300.8;300.9;301;301.1;301.2;302;302.1;303;303.1;303.3;303.31;303.4;304;305.2;305.21;306;306.1;306.9
304	Adjustment reaction	mental disorders	304	F43.2 (5);F43.8 (0);F43.9 (0);F94.8 (0)	309;309.0;309.1;309.2;309.22;309.23;309.24;309.28;309.29;309.3;309.4;309.8;309.82;309.83;309.89;309.9		295;295.1;295.2;295.3;296;296.1;296.2;296.22;297;297.1;297.2;300;300.1;300.11;300.12;300.13;300.2;300.3;300.4;300.8;300.9;301;301.1;301.2;302;302.1;303;303.1;303.3;303.31;303.4;304;305.2;305.21;306;306.1;306.9
305.2	Eating disorder	mental disorders	305.2;305.21	F50 (0);F50.0 (2);F50.1 (1);F50.2 (0);F50.3 (0);F50.5 (0);F50.8 (0);F50.9 (0);F98.3 (0)	307.1;307.5;307.50;307.51;307.52;307.53;307.54;307.59	anorexia/bulimia/other eating disorder	295;295.1;295.2;295.3;296;296.1;296.2;296.22;297;297.1;297.2;300;300.1;300.11;300.12;300.13;300.2;300.3;300.4;300.8;300.9;301;301.1;301.2;302;302.1;303;303.1;303.3;303.31;303.4;304;305.2;305.21;306;306.1;306.9
305.21	Anorexia nervosa	mental disorders	305.21	F50.0 (2)	307.1		295;295.1;295.2;295.3;296;296.1;296.2;296.22;297;297.1;297.2;300;300.1;300.11;300.12;300.13;300.2;300.3;300.4;300.8;300.9;301;301.1;301.2;302;302.1;303;303.1;303.3;303.31;303.4;304;305.2;305.21;306;306.1;306.9
306	Other mental disorder	mental disorders	306;306.1;306.9	F48.8 (0);F54 (0);F62.1 (0);G21.0 (0);G44.2 (14);Z04.6 (0);Z86.4 (2264);Z86.5 (41)	307;307.81;316;333.92;648.4;648.40;648.41;648.42;648.43;648.44;V11.2;V11.8;V11.9;V15.4;V15.49;V40.2;V40.3;V40.9;V62.85;V66.3;V67.3;V70.1;V70.2;V71.0;V71.01;V71.02;V71.09		295;295.1;295.2;295.3;296;296.1;296.2;296.22;297;297.1;297.2;300;300.1;300.11;300.12;300.13;300.2;300.3;300.4;300.8;300.9;301;301.1;301.2;302;302.1;303;303.1;303.3;303.31;303.4;304;305.2;305.21;306;306.1;306.9
306.1	Mental disorders durring/after pregnancy	mental disorders	306.1		648.4;648.40;648.41;648.42;648.43;648.44		295;295.1;295.2;295.3;296;296.1;296.2;296.22;297;297.1;297.2;300;300.1;300.11;300.12;300.13;300.2;300.3;300.4;300.8;300.9;301;301.1;301.2;302;302.1;303;303.1;303.3;303.31;303.4;304;305.2;305.21;306;306.1;306.9
306.9	Tension headache	mental disorders	306.9	G44.2 (14)	307.81		295;295.1;295.2;295.3;296;296.1;296.2;296.22;297;297.1;297.2;300;300.1;300.11;300.12;300.13;300.2;300.3;300.4;300.8;300.9;301;301.1;301.2;302;302.1;303;303.1;303.3;303.31;303.4;304;305.2;305.21;306;306.1;306.9
312	Conduct disorders	mental disorders	312;312.3	F63 (0);F63.0 (0);F63.1 (0);F63.2 (0);F63.3 (0);F63.9 (1);F91 (0);F91.0 (0);F91.1 (0);F91.2 (0);F91.3 (0);F91.8 (0);F91.9 (0);F92 (0);F92.0 (0);F92.9 (0)	312;312.0;312.00;312.01;312.02;312.03;312.1;312.10;312.11;312.12;312.13;312.2;312.20;312.21;312.22;312.23;312.3;312.30;312.31;312.32;312.33;312.34;312.35;312.39;312.4;312.8;312.81;312.82;312.89;312.9;313.81		312;312.3;313;313.1;313.2;313.3;315;315.1;315.2;315.3
312.3	Impulse control disorder	mental disorders	312.3	F63 (0);F63.0 (0);F63.1 (0);F63.2 (0);F63.3 (0);F63.9 (1)	312.3;312.30;312.31;312.32;312.33;312.34;312.35;312.39		312;312.3;313;313.1;313.2;313.3;315;315.1;315.2;315.3
313	Pervasive developmental disorders	mental disorders	313;313.1;313.2;313.3	F84 (0);F84.0 (2);F84.1 (1);F84.3 (0);F84.5 (7);F84.8 (0);F84.9 (0);F90 (0);F90.1 (0);F90.9 (0);F93 (0);F93.0 (0);F93.8 (0);F93.9 (0);F94.0 (0);F94.1 (0);F94.2 (0);F94.9 (0);F95 (0);F95.0 (0);F95.1 (0);F95.2 (0);F95.8 (0);F95.9 (0);F98.0 (0);F98.1 (0);F98.4 (0);F98.5 (1);F98.8 (1);F98.9 (0)	299;299.0;299.00;299.01;299.1;299.10;299.11;299.8;299.80;299.81;299.9;299.90;299.91;307.0;307.2;307.20;307.21;307.22;307.23;307.3;307.6;307.7;309.21;313;313.2;313.23;313.8;313.89;313.9;314;314.0;314.00;314.01;314.1;314.2;314.8;314.9		312;312.3;313;313.1;313.2;313.3;315;315.1;315.2;315.3
313.1	Attention deficit hyperactivity disorder	mental disorders	313.1	F90 (0);F90.1 (0);F90.9 (0)	314;314.0;314.00;314.01;314.1;314.2;314.8;314.9		312;312.3;313;313.1;313.2;313.3;315;315.1;315.2;315.3
313.2	Tics and stuttering	mental disorders	313.2	F95 (0);F95.0 (0);F95.1 (0);F95.2 (0);F95.8 (0);F95.9 (0);F98.4 (0);F98.5 (1)	307.0;307.2;307.20;307.21;307.22;307.23;307.3		312;312.3;313;313.1;313.2;313.3;315;315.1;315.2;315.3
313.3	Autism	mental disorders	313.3	F84 (0);F84.0 (2);F84.1 (1);F84.3 (0);F84.5 (7);F84.8 (0);F84.9 (0)	299;299.0;299.00;299.01;299.1;299.10;299.11;299.8;299.80;299.81;299.9;299.90;299.91		312;312.3;313;313.1;313.2;313.3;315;315.1;315.2;315.3
315	Develomental delays and disorders	mental disorders	315;315.1;315.2;315.3	F63.3 (0);F70 (0);F70.0 (0);F70.1 (0);F70.8 (0);F70.9 (0);F71 (0);F71.1 (0);F71.9 (0);F72 (0);F72.9 (0);F73 (0);F78.9 (0);F79 (0);F79.0 (0);F79.9 (1);F80 (0);F80.0 (0);F80.1 (4);F80.2 (0);F80.3 (0);F80.8 (0);F80.9 (1);F81.0 (0);F81.1 (0);F81.2 (0);F81.8 (0);F81.9 (1);F82 (0);F88 (0);F89 (0);F98.6 (0);R45.1 (25)	307.9;315;315.0;315.00;315.01;315.02;315.09;315.1;315.2;315.3;315.31;315.32;315.34;315.35;315.39;315.4;315.5;315.8;315.9;317;318;318.0;318.1;318.2;319;V40;V40.0;V40.1		312;312.3;313;313.1;313.2;313.3;315;315.1;315.2;315.3
315.1	Learning disorder	mental disorders	315.1	F81.0 (0);F81.1 (0);F81.2 (0);F81.8 (0);F81.9 (1)	315.0;315.00;315.01;315.1;315.2;V40.0		312;312.3;313;313.1;313.2;313.3;315;315.1;315.2;315.3
315.2	Speech and language disorder	mental disorders	315.2	F80 (0);F80.0 (0);F80.1 (4);F80.2 (0);F80.3 (0);F80.8 (0);F80.9 (1);F98.6 (0)	315.02;315.09;315.3;315.31;315.32;315.34;315.35;315.39;V40.1		312;312.3;313;313.1;313.2;313.3;315;315.1;315.2;315.3
315.3	Mental retardation	mental disorders	315.3	F70 (0);F70.0 (0);F70.1 (0);F70.8 (0);F70.9 (0);F71 (0);F71.1 (0);F71.9 (0);F72 (0);F72.9 (0);F73 (0);F78.9 (0);F79 (0);F79.0 (0);F79.9 (1)	317;318;318.0;318.1;318.2;319		312;312.3;313;313.1;313.2;313.3;315;315.1;315.2;315.3
316	Substance addiction and disorders	mental disorders	316;316.1	F10 (0);F11.0 (0);F11.1 (1);F11.2 (1);F11.3 (0);F11.4 (0);F11.5 (0);F11.7 (0);F11.9 (0);F12.0 (0);F12.1 (5);F12.2 (0);F12.5 (0);F12.8 (0);F12.9 (0);F13.0 (0);F13.1 (0);F13.2 (0);F13.3 (0);F13.4 (0);F14.0 (0);F14.1 (0);F14.2 (0);F14.5 (0);F14.9 (0);F15.0 (0);F15.1 (1);F15.2 (0);F15.3 (0);F15.5 (0);F15.8 (0);F15.9 (0);F16.1 (0);F16.2 (0);F16.3 (0);F16.5 (0);F16.8 (0);F16.9 (0);F55 (0);G62.0 (12);T4…	292;292.0;292.1;292.11;292.12;292.2;292.8;292.82;292.83;292.84;292.85;292.89;292.9;304;304.0;304.00;304.01;304.02;304.03;304.1;304.10;304.11;304.12;304.13;304.2;304.20;304.21;304.22;304.23;304.3;304.30;304.31;304.32;304.33;304.4;304.40;304.41;304.42;304.43;304.5;304.50;304.51;304.52;304.53;304.6;304.60;304.61;304.62;304.63;304.7;304.70;304.71;304.72;304.73;304.8;304.80;304.81;304.82;304.83;304.9;…		316;316.1;317;317.1;317.11;318
316.1	Polyneuropathy due to drugs	mental disorders	316.1	G62.0 (12)	357.6		316;316.1;317;317.1;317.11;318
317	Alcohol-related disorders	mental disorders	317;317.1;317.11	F10.0 (18);F10.1 (109);F10.2 (33);F10.3 (13);F10.5 (0);F10.6 (1);F10.7 (0);F10.8 (0);F10.9 (0);G62.1 (0);K29.2 (2);K70 (0);K70.0 (5);K70.1 (2);K70.2 (1);K70.3 (9);K70.9 (3);R78.0 (0);T51.0 (6);Z72.1 (435)	291;291.1;291.2;291.3;291.4;291.5;291.8;291.81;291.82;291.89;291.9;303;303.0;303.00;303.01;303.02;303.03;303.9;303.90;303.91;303.92;303.93;305.0;305.00;305.01;305.02;305.03;357.5;535.3;535.30;535.31;571.0;571.1;571.2;571.3;980.0;E860.0;E860.1;V11.3	alcohol dependency	316;316.1;317;317.1;317.11;318
317.1	Alcoholism	mental disorders	317.1;317.11	F10.3 (13);F10.6 (1);F10.7 (0);G62.1 (0);K29.2 (2);K70 (0);K70.0 (5);K70.1 (2);K70.2 (1);K70.3 (9);K70.9 (3);Z72.1 (435)	291.1;291.2;291.3;291.81;305.0;305.00;305.01;305.02;305.03;357.5;535.3;535.30;535.31;571.0;571.1;571.2;571.3;V11.3		316;316.1;317;317.1;317.11;318
317.11	Alcoholic liver damage	mental disorders	317.11	K70 (0);K70.0 (5);K70.1 (2);K70.2 (1);K70.3 (9);K70.9 (3)	571.0;571.1;571.2;571.3		316;316.1;317;317.1;317.11;318
318	Tobacco use disorder	mental disorders	318	F17.0 (0);F17.1 (340);F17.2 (2);F17.3 (0);F17.4 (0);F17.9 (0);Z72.0 (2)	305.1;305.10;305.11;305.12;305.13;649.0;649.00;649.01;649.02;649.03;649.04		316;316.1;317;317.1;317.11;318
320	Meningitis	neurological	320	A39.0 (1);A87 (0);A87.0 (0);A87.1 (0);A87.2 (0);A87.8 (0);A87.9 (0);B00.3 (0);B01.0 (0);B02.1 (0);B26.1 (0);B37.5 (0);B38.4 (0);B45.1 (0);G00 (0);G00.0 (0);G00.1 (3);G00.2 (0);G00.3 (0);G00.8 (1);G00.9 (2);G01 (1);G02 (0);G02.0 (0);G02.1 (0);G03 (0);G03.0 (0);G03.1 (0);G03.2 (0);G03.9 (4);G04.2 (1)	003.21;036.0;047;047.0;047.1;047.8;047.9;049.0;049.1;053.0;054.72;072.1;100.81;112.83;114.2;320;320.0;320.1;320.2;320.3;320.7;320.8;320.81;320.82;320.89;320.9;321;321.0;321.1;321.2;321.3;321.8;322;322.0;322.1;322.2;322.9	meningitis	320;323;323.2;323.8;324;324.1;325
323	Encephalitis	neurological	323;323.2;323.8	A81.1 (0);A83 (0);A83.0 (0);A83.1 (0);A83.2 (0);A83.3 (0);A83.4 (0);A83.5 (0);A83.6 (0);A83.8 (0);A83.9 (0);A84 (0);A84.0 (0);A84.1 (0);A84.8 (0);A84.9 (0);A85 (0);A85.0 (0);A85.1 (0);A85.2 (0);A85.8 (0);A86 (0);A88.8 (0);A89 (0);A92.2 (0);B00.4 (1);B01.1 (0);B02.0 (0);B05.0 (0);B26.2 (0);B58.2 (0);B94.1 (0);G04 (0);G04.0 (0);G04.8 (2);G04.9 (7);G05 (0);G05.0 (0);G05.1 (1);G05.2 (0);G05.8 (0);G37…	036.1;046.2;049.8;049.9;052.0;054.3;055.0;056.01;058.2;058.21;058.29;062;062.0;062.1;062.2;062.3;062.4;062.5;062.8;062.9;063;063.0;063.1;063.2;063.8;063.9;064;066.2;072.2;130.0;139.0;323;323.0;323.01;323.02;323.1;323.2;323.4;323.41;323.42;323.5;323.51;323.52;323.6;323.61;323.62;323.63;323.7;323.71;323.72;323.8;323.81;323.82;323.9;341.2;341.20;341.21;341.22	encephalitis	320;323;323.2;323.8;324;324.1;325
323.2	Acute (transverse) myelitis	neurological	323.2	G37.3 (3)	341.2;341.20;341.21;341.22		320;323;323.2;323.8;324;324.1;325
323.8	Encephalitis, non-infectious	neurological	323.8	G04.8 (2);G37.4 (0)	323.8;323.81;323.82;323.9		320;323;323.2;323.8;324;324.1;325
324	Other CNS infection and poliomyelitis	neurological	324;324.1	A80 (0);A80.0 (0);A80.1 (0);A80.2 (0);A80.3 (0);A80.4 (0);A80.9 (0);A81 (0);A81.0 (1);A81.2 (0);A81.8 (0);A81.9 (1);A88.0 (0);B91 (4);F02.1 (0);G06 (0);G06.0 (2);G06.1 (1);G06.2 (1);G07 (0);G09 (0);I67.3 (0)	045;045.0;045.00;045.01;045.02;045.03;045.1;045.10;045.11;045.12;045.13;045.2;045.20;045.21;045.22;045.23;045.9;045.90;045.91;045.92;045.93;046;046.0;046.1;046.11;046.19;046.3;046.7;046.71;046.72;046.79;046.8;046.9;048;048.0;049;138;138.0;324;324.0;324.1;324.9;326;V12.02;V12.42	polio / poliomyelitis	320;323;323.2;323.8;324;324.1;325
324.1	Jakob-Creutzfeldt disease	neurological	324.1	A81.0 (1);F02.1 (0)	046.1;046.11;046.19		320;323;323.2;323.8;324;324.1;325
325	Phlebitis and thrombophlebitis of intracranial venous sinuses	neurological	325	G08 (6)	325		320;323;323.2;323.8;324;324.1;325
327	Sleep disorders	neurological	327;327.1;327.3;327.31;327.32;327.4;327.41;327.5;327.6;327.7;327.71;327.72	F51 (0);F51.0 (0);F51.1 (0);F51.2 (0);F51.3 (1);F51.4 (0);F51.5 (1);F51.9 (0);G47 (0);G47.0 (18);G47.2 (1);G47.3 (250);G47.8 (8);G47.9 (14)	307.4;307.40;307.41;307.42;307.43;307.44;307.45;307.46;307.47;307.48;307.49;327;327.0;327.00;327.01;327.02;327.09;327.1;327.10;327.11;327.12;327.13;327.14;327.15;327.19;327.2;327.20;327.21;327.22;327.23;327.24;327.25;327.26;327.27;327.29;327.3;327.30;327.31;327.32;327.33;327.34;327.35;327.36;327.37;327.39;327.4;327.40;327.41;327.42;327.43;327.44;327.49;327.5;327.51;327.52;327.53;327.59;327.8;333.…	insomnia;sleep apnoea	327;327.1;327.3;327.31;327.32;327.4;327.41;327.5;327.6;327.7;327.71;327.72
327.1	Hypersomnia	neurological	327.1	F51.1 (0)	307.43;307.44;327.1;327.10;327.11;327.12;327.13;327.14;327.15;327.19;780.54		327;327.1;327.3;327.31;327.32;327.4;327.41;327.5;327.6;327.7;327.71;327.72
327.3	Sleep apnea	neurological	327.3;327.31;327.32	G47.3 (250)	327.2;327.20;327.21;327.22;327.23;327.24;327.25;327.26;327.27;327.29;780.51;780.53;780.57	sleep apnoea	327;327.1;327.3;327.31;327.32;327.4;327.41;327.5;327.6;327.7;327.71;327.72
327.31	Central/nonobstroctive sleep apnea	neurological	327.31		327.21;327.22;327.24;327.25;327.26;327.27		327;327.1;327.3;327.31;327.32;327.4;327.41;327.5;327.6;327.7;327.71;327.72
327.32	Obstructive sleep apnea	neurological	327.32		327.23		327;327.1;327.3;327.31;327.32;327.4;327.41;327.5;327.6;327.7;327.71;327.72
327.4	Insomnia	neurological	327.4;327.41	F51.0 (0);F51.5 (1);G47.0 (18)	307.41;307.42;327.0;327.00;327.01;327.02;327.09;780.52	insomnia	327;327.1;327.3;327.31;327.32;327.4;327.41;327.5;327.6;327.7;327.71;327.72
327.41	Organic or persistent insomnia	neurological	327.41	G47.0 (18)	307.42;327.0;327.00		327;327.1;327.3;327.31;327.32;327.4;327.41;327.5;327.6;327.7;327.71;327.72
327.5	Parasomnia	neurological	327.5	F51.3 (1);F51.4 (0)	307.46;307.47;307.48;327.4;327.40;327.41;327.42;327.43;327.44;327.49;780.56		327;327.1;327.3;327.31;327.32;327.4;327.41;327.5;327.6;327.7;327.71;327.72
327.6	Circadian rhythm sleep disorder	neurological	327.6	F51.2 (0);G47.2 (1)	307.45;327.3;327.30;327.31;327.32;327.33;327.34;327.35;327.36;327.37;327.39;780.55		327;327.1;327.3;327.31;327.32;327.4;327.41;327.5;327.6;327.7;327.71;327.72
327.7	Sleep related movement disorders	neurological	327.7;327.71;327.72		327.5;327.51;327.52;327.53;327.59;333.94;780.58		327;327.1;327.3;327.31;327.32;327.4;327.41;327.5;327.6;327.7;327.71;327.72
327.71	Restless legs syndrome	neurological	327.71		333.94		327;327.1;327.3;327.31;327.32;327.4;327.41;327.5;327.6;327.7;327.71;327.72
327.72	Sleep related leg cramps	neurological	327.72		327.52		327;327.1;327.3;327.31;327.32;327.4;327.41;327.5;327.6;327.7;327.71;327.72
331	Other cerebral degenerations	neurological	331;331.1;331.9	E75.0 (0);E75.1 (0);E75.2 (0);E75.4 (0);F84.2 (0);G13.2 (0);G13.8 (0);G31.0 (3);G31.2 (1);G31.8 (12);G31.9 (27);G91 (0);G91.0 (1);G91.1 (2);G91.2 (7);G91.3 (0);G91.8 (0);G91.9 (29);G93.7 (0);G94 (0);G94.0 (0);G94.1 (3);G94.2 (1)	330;330.0;330.1;330.2;330.3;330.8;330.9;331;331.3;331.4;331.5;331.6;331.7;331.8;331.81;331.89;331.9		331;331.1;331.9;332;333;333.1;333.2;333.3;333.4;333.8;334;334.1;334.2;334.21;335;337;337.1
331.1	Hydrocephalus	neurological	331.1	G91 (0);G91.0 (1);G91.1 (2);G91.2 (7);G91.3 (0);G91.8 (0);G91.9 (29);G94.0 (0);G94.1 (3);G94.2 (1)	331.3;331.4;331.5		331;331.1;331.9;332;333;333.1;333.2;333.3;333.4;333.8;334;334.1;334.2;334.21;335;337;337.1
331.9	Cerebral degeneration, unspecified	neurological	331.9	G31.0 (3);G31.9 (27)	331.9		331;331.1;331.9;332;333;333.1;333.2;333.3;333.4;333.8;334;334.1;334.2;334.21;335;337;337.1
332	Parkinson's disease	neurological	332	G20 (91)	332;332.0;332.00	parkinsons disease	331;331.1;331.9;332;333;333.1;333.2;333.3;333.4;333.8;334;334.1;334.2;334.21;335;337;337.1
333	Extrapyramidal disease and abnormal movement disorders	neurological	333;333.1;333.2;333.3;333.4;333.8	F02.2 (0);G10 (1);G23 (0);G23.0 (0);G23.1 (4);G23.2 (3);G23.8 (2);G23.9 (1);G24 (0);G24.0 (2);G24.1 (0);G24.2 (0);G24.3 (1);G24.4 (1);G24.5 (2);G24.8 (0);G24.9 (3);G25 (0);G25.0 (33);G25.1 (0);G25.2 (2);G25.3 (4);G25.4 (0);G25.5 (1);G25.6 (0);G25.8 (30);G25.9 (1);G26 (0);G80.3 (0)	333;333.0;333.1;333.2;333.3;333.4;333.5;333.6;333.7;333.71;333.72;333.79;333.8;333.81;333.82;333.83;333.84;333.85;333.89;333.9;333.90;333.91;333.93;333.99	benign / essential tremor	331;331.1;331.9;332;333;333.1;333.2;333.3;333.4;333.8;334;334.1;334.2;334.21;335;337;337.1
333.1	Essential tremor	neurological	333.1	G25.0 (33);G25.1 (0);G25.2 (2)	333.1	benign / essential tremor	331;331.1;331.9;332;333;333.1;333.2;333.3;333.4;333.8;334;334.1;334.2;334.21;335;337;337.1
333.2	Myoclonus	neurological	333.2	G25.3 (4)	333.2		331;331.1;331.9;332;333;333.1;333.2;333.3;333.4;333.8;334;334.1;334.2;334.21;335;337;337.1
333.3	Tics and choreas	neurological	333.3	F02.2 (0);G10 (1);G25.4 (0);G25.5 (1);G25.6 (0)	333.3;333.4;333.5		331;331.1;331.9;332;333;333.1;333.2;333.3;333.4;333.8;334;334.1;334.2;334.21;335;337;337.1
333.4	Torsion dystonia	neurological	333.4	G24 (0);G24.0 (2);G24.1 (0);G24.2 (0);G24.3 (1);G24.4 (1);G24.5 (2);G24.8 (0);G24.9 (3);G80.3 (0)	333.6;333.7;333.71;333.72;333.79;333.8;333.81;333.82;333.83;333.84;333.85;333.89		331;331.1;331.9;332;333;333.1;333.2;333.3;333.4;333.8;334;334.1;334.2;334.21;335;337;337.1
333.8	Other degenerative diseases of the basal ganglia	neurological	333.8	G23 (0);G23.0 (0);G23.1 (4);G23.2 (3);G23.8 (2);G23.9 (1)	333.0		331;331.1;331.9;332;333;333.1;333.2;333.3;333.4;333.8;334;334.1;334.2;334.21;335;337;337.1
334	Degenerative disease of the spinal cord	neurological	334;334.1;334.2;334.21	G11 (0);G11.0 (0);G11.1 (2);G11.2 (0);G11.3 (0);G11.4 (0);G11.8 (0);G11.9 (7);G12.0 (0);G12.1 (0);G12.2 (23);G12.8 (0);G12.9 (0);G32.0 (0);G95 (0);G95.0 (1);G95.1 (4);G95.2 (15);G95.8 (5);G95.9 (8);G99.2 (58)	334;334.0;334.1;334.2;334.3;334.4;334.8;334.9;335;335.0;335.1;335.10;335.11;335.19;335.2;335.20;335.21;335.22;335.23;335.24;335.29;335.8;335.9;336;336.0;336.1;336.2;336.3;336.8;336.9		331;331.1;331.9;332;333;333.1;333.2;333.3;333.4;333.8;334;334.1;334.2;334.21;335;337;337.1
334.1	Spinocerebellar disease	neurological	334.1	G11 (0);G11.0 (0);G11.1 (2);G11.2 (0);G11.3 (0);G11.4 (0);G11.8 (0);G11.9 (7)	334;334.0;334.1;334.2;334.3;334.4;334.8;334.9		331;331.1;331.9;332;333;333.1;333.2;333.3;333.4;333.8;334;334.1;334.2;334.21;335;337;337.1
334.2	Anterior horn cell disease	neurological	334.2;334.21	G12.0 (0);G12.1 (0);G12.2 (23);G12.8 (0);G12.9 (0)	335;335.0;335.1;335.10;335.11;335.19;335.2;335.20;335.21;335.22;335.23;335.24;335.29;335.8;335.9		331;331.1;331.9;332;333;333.1;333.2;333.3;333.4;333.8;334;334.1;334.2;334.21;335;337;337.1
334.21	Amyotrophic Lateral Sclerosis	neurological	334.21		335.20		331;331.1;331.9;332;333;333.1;333.2;333.3;333.4;333.8;334;334.1;334.2;334.21;335;337;337.1
335	Multiple sclerosis	neurological	335	G35 (23)	340	multiple sclerosis	331;331.1;331.9;332;333;333.1;333.2;333.3;333.4;333.8;334;334.1;334.2;334.21;335;337;337.1
337	Disorders of the autonomic nervous system	neurological	337;337.1	G90 (0);G90.0 (5);G90.2 (2);G90.3 (0);G90.8 (4);G90.9 (2)	337;337.0;337.00;337.01;337.09;337.1;337.3;337.9		331;331.1;331.9;332;333;333.1;333.2;333.3;333.4;333.8;334;334.1;334.2;334.21;335;337;337.1
337.1	Peripheral autonomic neuropathy	neurological	337.1	G90.0 (5)	337.0;337.00;337.09;337.1		331;331.1;331.9;332;333;333.1;333.2;333.3;333.4;333.8;334;334.1;334.2;334.21;335;337;337.1
338	Pain	neurological	338;338.1;338.2	R52.0 (4);R52.2 (26);R52.9 (10)	338;338.1;338.11;338.12;338.18;338.19;338.2;338.21;338.22;338.28;338.29		338;338.1;338.2
338.1	Acute pain	neurological	338.1	R52.0 (4);R52.9 (10)	338.1;338.11;338.12;338.18;338.19		338;338.1;338.2
338.2	Chronic pain	neurological	338.2	R52.2 (26)	338.2;338.21;338.22;338.28;338.29		338;338.1;338.2
339	Other headache syndromes	neurological	339	G44 (0);G44.1 (0);G44.3 (1);G44.4 (0);G44.8 (3);R51 (250)	339;339.05;339.09;339.1;339.10;339.11;339.12;339.2;339.20;339.21;339.22;339.3;339.4;339.41;339.42;339.43;339.44;339.8;339.81;339.82;339.83;339.84;339.85;339.89	headaches (not migraine)	339;340;340.1
340	Migraine	neurological	340;340.1	G43 (0);G43.0 (2);G43.1 (9);G43.2 (0);G43.3 (1);G43.8 (11);G43.9 (116);G44.0 (6)	339.0;339.00;339.01;339.02;339.03;339.04;346;346.0;346.00;346.01;346.02;346.03;346.1;346.10;346.11;346.12;346.13;346.2;346.20;346.21;346.22;346.23;346.3;346.30;346.31;346.32;346.33;346.4;346.40;346.41;346.42;346.43;346.5;346.50;346.51;346.52;346.53;346.7;346.70;346.71;346.72;346.73;346.8;346.80;346.81;346.82;346.83;346.9;346.90;346.91;346.92;346.93	migraine	339;340;340.1
340.1	Migrain with aura	neurological	340.1	G43.1 (9);G43.3 (1)	346.0;346.00;346.01;346.02;346.03;346.5;346.50;346.51;346.53		339;340;340.1
341	Other demyelinating diseases of central nervous system	neurological	341	G36 (0);G36.0 (0);G36.1 (0);G36.8 (0);G36.9 (0);G37 (0);G37.0 (0);G37.1 (0);G37.2 (1);G37.5 (0);G37.8 (0);G37.9 (4)	341;341.0;341.1;341.8;341.9	other demyelinating disease (not multiple sclerosis)	331;331.1;331.9;332;333;333.1;333.2;333.3;333.4;333.8;334;334.1;334.2;334.21;335;337;337.1
342	Hemiplegia	neurological	342	G81 (0);G81.0 (0);G81.1 (1);G81.9 (117)	342;342.0;342.00;342.01;342.02;342.1;342.10;342.11;342.12;342.8;342.80;342.81;342.82;342.9;342.90;342.91;342.92		331;331.1;331.9;332;333;333.1;333.2;333.3;333.4;333.8;334;334.1;334.2;334.21;335;337;337.1
343	Infantile cerebral palsy	neurological	343	G80 (0);G80.0 (0);G80.1 (0);G80.2 (0);G80.4 (0);G80.8 (0);G80.9 (3)	343;343.0;343.1;343.2;343.3;343.4;343.8;343.9	cerebral palsy	331;331.1;331.9;332;333;333.1;333.2;333.3;333.4;333.8;334;334.1;334.2;334.21;335;337;337.1
344	Other paralytic syndromes	neurological	344	G04.1 (0);G82.0 (0);G82.1 (2);G82.2 (4);G82.3 (0);G82.4 (1);G82.5 (1);G83 (0);G83.0 (1);G83.1 (1);G83.2 (1);G83.3 (0);G83.4 (14);G83.8 (4);G83.9 (3)	344;344.0;344.00;344.01;344.02;344.03;344.04;344.09;344.1;344.2;344.3;344.30;344.31;344.32;344.4;344.40;344.41;344.42;344.5;344.6;344.60;344.8;344.81;344.89;344.9;780.72;781.4		331;331.1;331.9;332;333;333.1;333.2;333.3;333.4;333.8;334;334.1;334.2;334.21;335;337;337.1
345	Epilepsy, recurrent seizures, convulsions	neurological	345;345.1;345.11;345.12;345.3	G40 (0);G40.0 (0);G40.1 (6);G40.2 (4);G40.3 (7);G40.4 (0);G40.5 (0);G40.6 (0);G40.7 (0);G40.8 (3);G40.9 (70);G41 (0);G41.0 (0);G41.1 (0);G41.2 (1);G41.8 (0);G41.9 (5);R56 (0);R56.0 (0);R56.8 (72)	345;345.0;345.00;345.01;345.1;345.10;345.11;345.2;345.3;345.4;345.40;345.41;345.5;345.50;345.51;345.6;345.60;345.61;345.7;345.70;345.71;345.8;345.80;345.81;345.9;345.90;345.91;780.3;780.31;780.32;780.33;780.39	epilepsy	331;331.1;331.9;332;333;333.1;333.2;333.3;333.4;333.8;334;334.1;334.2;334.21;335;337;337.1
345.1	Epilepsy	neurological	345.1;345.11;345.12	G40.0 (1);G40.1 (7);G40.2 (10);G40.3 (13);G40.4 (0);G40.8 (4);G41 (0);G41.0 (0);G41.1 (0);G41.9 (5)	345.0;345.00;345.01;345.1;345.10;345.11;345.2;345.3;345.4;345.40;345.41;345.5;345.50;345.51;345.6;345.60;345.61;345.7;345.70;345.71;345.8;345.80;345.81;345.91		331;331.1;331.9;332;333;333.1;333.2;333.3;333.4;333.8;334;334.1;334.2;334.21;335;337;337.1
345.11	Generalized convulsive epilepsy	neurological	345.11	G40.3 (15);G40.4 (0)	345.1;345.10;345.11		331;331.1;331.9;332;333;333.1;333.2;333.3;333.4;333.8;334;334.1;334.2;334.21;335;337;337.1
345.12	Partial epilepsy	neurological	345.12	G40.0 (2);G40.2 (11)	345.4;345.40;345.41;345.5;345.50;345.51		331;331.1;331.9;332;333;333.1;333.2;333.3;333.4;333.8;334;334.1;334.2;334.21;335;337;337.1
345.3	Convulsions	neurological	345.3	G40.4 (0);G40.5 (0);G40.6 (1);G40.7 (1);G41.2 (1);R56 (0);R56.0 (0);R56.8 (78)	780.3;780.31;780.32;780.33;780.39		331;331.1;331.9;332;333;333.1;333.2;333.3;333.4;333.8;334;334.1;334.2;334.21;335;337;337.1
346	Abnormal findings on study of brain and/or nervous system	neurological	346;346.1;346.2;346.3	R83 (0);R83.0 (0);R83.1 (0);R83.2 (0);R83.4 (0);R83.6 (0);R83.7 (0);R83.8 (1);R83.9 (0);R93.0 (7);R94.0 (3);R94.1 (0)	792.0;793.0;794.0;794.00;794.01;794.02;794.09;794.1;794.10;794.11;794.12;794.13;794.14;794.16;794.17;794.19		331;331.1;331.9;332;333;333.1;333.2;333.3;333.4;333.8;334;334.1;334.2;334.21;335;337;337.1
346.1	Nonspecific abnormal findings on radiological and other examination of skull and head	neurological	346.1	R93.0 (7)	793.0		331;331.1;331.9;332;333;333.1;333.2;333.3;333.4;333.8;334;334.1;334.2;334.21;335;337;337.1
346.2	Nonspecific abnormal results of function study of brain and central nervous system	neurological	346.2	R94.0 (3)	794.0;794.00;794.01;794.02;794.09		331;331.1;331.9;332;333;333.1;333.2;333.3;333.4;333.8;334;334.1;334.2;334.21;335;337;337.1
346.3	Nonspecific abnormal findings in cerebrospinal fluid	neurological	346.3	R83 (0);R83.0 (0);R83.1 (0);R83.2 (0);R83.4 (0);R83.6 (0);R83.7 (0);R83.8 (1);R83.9 (0)	792.0		331;331.1;331.9;332;333;333.1;333.2;333.3;333.4;333.8;334;334.1;334.2;334.21;335;337;337.1
347	Cataplexy and narcolepsy	neurological	347	G47.4 (1)	347;347.0;347.00;347.01;347.1;347.10;347.11		331;331.1;331.9;332;333;333.1;333.2;333.3;333.4;333.8;334;334.1;334.2;334.21;335;337;337.1
348	Other conditions of brain	neurological	348;348.2;348.4;348.7;348.8;348.9	B22.0 (0);E03.5 (0);G93.0 (10);G93.1 (18);G93.2 (5);G93.4 (2);G93.5 (7);G93.6 (24);G93.8 (21);G93.9 (9);R40.2 (26)	348;348.0;348.1;348.2;348.3;348.30;348.31;348.39;348.4;348.5;348.8;348.81;348.82;348.89;348.9;780.01;780.03		331;331.1;331.9;332;333;333.1;333.2;333.3;333.4;333.8;334;334.1;334.2;334.21;335;337;337.1
348.2	Cerebral edema and compression of brain	neurological	348.2	G93.2 (5);G93.5 (7);G93.6 (24)	348.2;348.4;348.5		331;331.1;331.9;332;333;333.1;333.2;333.3;333.4;333.8;334;334.1;334.2;334.21;335;337;337.1
348.4	Cerebral cysts	neurological	348.4	G93.0 (10)	348.0		331;331.1;331.9;332;333;333.1;333.2;333.3;333.4;333.8;334;334.1;334.2;334.21;335;337;337.1
348.7	Coma	neurological	348.7	E03.5 (0);R40.2 (27)	780.01;780.03		331;331.1;331.9;332;333;333.1;333.2;333.3;333.4;333.8;334;334.1;334.2;334.21;335;337;337.1
348.8	Encephalopathy, not elsewhere classified	neurological	348.8	B22.0 (0);G93.4 (2)	348.3;348.30;348.31;348.39		331;331.1;331.9;332;333;333.1;333.2;333.3;333.4;333.8;334;334.1;334.2;334.21;335;337;337.1
348.9	Other conditions of brain, NOS	neurological	348.9	G93.8 (21);G93.9 (9)	348.8;348.89;348.9		331;331.1;331.9;332;333;333.1;333.2;333.3;333.4;333.8;334;334.1;334.2;334.21;335;337;337.1
349	Other and unspecified disorders of the nervous system	neurological	349	G21 (0);G21.1 (2);G21.2 (0);G21.3 (0);G21.8 (0);G21.9 (1);G32.8 (1);G92 (0);G96 (0);G96.0 (12);G96.1 (4);G96.8 (2);G96.9 (0);G97.8 (6);G98 (3);G99.8 (0)	332.1;344.61;349;349.1;349.2;349.3;349.39;349.8;349.81;349.82;349.89;349.9	other neurological problem	331;331.1;331.9;332;333;333.1;333.2;333.3;333.4;333.8;334;334.1;334.2;334.21;335;337;337.1
350	Abnormal movement	neurological	350;350.1;350.2;350.3;350.5;350.6	R25 (0);R25.0 (0);R25.1 (16);R25.2 (27);R25.3 (3);R25.8 (10);R26 (0);R26.0 (3);R26.1 (1);R26.8 (283);R27 (0);R27.0 (16);R27.8 (5);R29.0 (1);R29.2 (1);R43 (0);R43.0 (2);R43.1 (0);R43.2 (2)	781.0;781.1;781.2;781.20;781.3;781.7;796.1		350;350.1;350.2;350.3;350.5;350.6
350.1	Abnormal involuntary movements	neurological	350.1	R25 (0);R25.0 (0);R25.1 (16);R25.2 (27);R25.3 (3);R25.8 (10);R29.0 (1)	781.0;781.7		350;350.1;350.2;350.3;350.5;350.6
350.2	Abnormality of gait	neurological	350.2	R26 (0);R26.0 (3);R26.1 (1);R26.8 (283)	781.2		350;350.1;350.2;350.3;350.5;350.6
350.3	Lack of coordination	neurological	350.3	R27 (0);R27.0 (16);R27.8 (5)	781.3		350;350.1;350.2;350.3;350.5;350.6
350.5	Abnormal reflex	neurological	350.5	R29.2 (1)	796.1		350;350.1;350.2;350.3;350.5;350.6
350.6	Disturbances of sensation of smell and taste	neurological	350.6	R43 (0);R43.0 (2);R43.1 (0);R43.2 (2)	781.1		350;350.1;350.2;350.3;350.5;350.6
351	Other peripheral nerve disorders	neurological	351	G56 (0);G56.0 (234);G56.1 (1);G56.2 (31);G56.3 (1);G56.4 (0);G56.8 (3);G56.9 (1);G57 (0);G57.0 (1);G57.1 (0);G57.2 (0);G57.3 (0);G57.4 (0);G57.5 (1);G57.6 (30);G57.8 (6);G57.9 (0);G58.0 (0);G58.8 (5);G58.9 (7);G59 (0);S54.8 (0)	354;354.0;354.1;354.2;354.3;354.4;354.8;354.9;355;355.0;355.1;355.2;355.3;355.4;355.5;355.6;355.8;355.9		351;352;352.1;352.2;353;353.1;353.2;355;355.1
352	Disorders of other cranial nerves	neurological	352;352.1;352.2	G50 (0);G50.0 (22);G50.1 (2);G50.8 (0);G50.9 (0);G51 (0);G51.0 (31);G51.1 (0);G51.2 (0);G51.3 (1);G51.4 (0);G51.8 (2);G51.9 (1);G52 (0);G52.0 (0);G52.1 (0);G52.2 (0);G52.3 (1);G52.7 (0);G52.8 (0);G52.9 (0);G53 (0)	350;350.1;350.2;350.8;350.9;351;351.0;351.1;351.8;351.9;352;352.0;352.1;352.2;352.3;352.4;352.5;352.6;352.9	trigemminal neuralgia	351;352;352.1;352.2;353;353.1;353.2;355;355.1
352.1	Trigeminal nerve disorders [CN5]	neurological	352.1	G50 (0);G50.0 (22);G50.1 (2);G50.8 (0);G50.9 (0)	350;350.1;350.2;350.8;350.9	trigemminal neuralgia	351;352;352.1;352.2;353;353.1;353.2;355;355.1
352.2	Facial nerve disorders [CN7]	neurological	352.2	G51 (0);G51.0 (31);G51.1 (0);G51.2 (0);G51.3 (1);G51.4 (0);G51.8 (2);G51.9 (1)	351;351.0;351.1;351.8;351.9		351;352;352.1;352.2;353;353.1;353.2;355;355.1
353	Nerve root and plexus disorders	neurological	353;353.1;353.2	G54 (0);G54.0 (4);G54.1 (0);G54.2 (2);G54.3 (0);G54.4 (1);G54.5 (1);G54.6 (2);G54.7 (0);G54.8 (2);G54.9 (3);G55 (0);G55.0 (6);G55.2 (29);G55.3 (22)	353;353.0;353.1;353.2;353.3;353.4;353.5;353.6;353.8;353.9		351;352;352.1;352.2;353;353.1;353.2;355;355.1
353.1	Nerve plexus lesions	neurological	353.1	G54.0 (4);G54.1 (0);G54.5 (1)	353.0;353.1;353.5		351;352;352.1;352.2;353;353.1;353.2;355;355.1
353.2	Nerve root lesions	neurological	353.2	G54.2 (2);G54.3 (0);G54.4 (1)	353.2;353.3;353.4		351;352;352.1;352.2;353;353.1;353.2;355;355.1
355	Complex regional/central pain syndrome	neurological	355;355.1	G58.7 (2)	337.2;337.20;337.21;337.22;337.29;338.0;338.4;354.5;355.7;355.71;355.79		351;352;352.1;352.2;353;353.1;353.2;355;355.1
355.1	Chronic pain syndrome	neurological	355.1		338.4		351;352;352.1;352.2;353;353.1;353.2;355;355.1
356	Hereditary and idiopathic peripheral neuropathy	neurological	356	G60 (0);G60.0 (3);G60.1 (0);G60.2 (0);G60.3 (0);G60.8 (6);G60.9 (6)	356;356.0;356.1;356.2;356.3;356.4;356.8;356.9	peripheral neuropathy	356;357;358;358.1;359;359.1;359.2
357	Inflammatory and toxic neuropathy	neurological	357	G13.0 (2);G13.1 (1);G61 (0);G61.0 (7);G61.1 (0);G61.8 (2);G61.9 (1);G62.2 (0);G62.8 (10);G62.9 (119);G63 (0);G63.8 (0);G64 (1)	357;357.0;357.1;357.3;357.4;357.7;357.8;357.81;357.82;357.89;357.9		356;357;358;358.1;359;359.1;359.2
358	Myoneural disorders	neurological	358;358.1	G70.0 (12);G70.1 (0);G70.2 (0);G70.8 (0);G70.9 (1);G73.1 (0);G73.3 (0)	358;358.0;358.00;358.01;358.1;358.2;358.3;358.30;358.31;358.39;358.8;358.9	myasthenia gravis;myasthenia gravis	356;357;358;358.1;359;359.1;359.2
358.1	Myasthenia gravis	neurological	358.1	G70.0 (12)	358.0;358.00;358.01	myasthenia gravis;myasthenia gravis	356;357;358;358.1;359;359.1;359.2
359	Muscular dystrophies and other myopathies	neurological	359;359.1;359.2	G71 (0);G71.0 (3);G71.1 (3);G71.2 (0);G71.3 (0);G71.8 (0);G71.9 (0);G72.0 (1);G72.1 (0);G72.2 (0);G72.3 (0);G72.4 (0);G72.8 (1);G72.9 (5);G73.5 (0);G73.6 (1);G73.7 (0);M60 (0);M60.9 (1);M62.9 (1);S56.0 (0)	359;359.0;359.1;359.2;359.21;359.22;359.23;359.24;359.29;359.3;359.4;359.5;359.6;359.7;359.71;359.79;359.8;359.81;359.89;359.9	myositis/myopathy	356;357;358;358.1;359;359.1;359.2
359.1	Muscular dystrophies	neurological	359.1	G71.0 (3);G71.1 (3);G71.2 (0);G72.3 (0)	359.0;359.1;359.2;359.21;359.22;359.23;359.24;359.29;359.3		356;357;358;358.1;359;359.1;359.2
359.2	Myopathy	neurological	359.2	G71 (0);G71.3 (0);G71.8 (0);G71.9 (0);G72.0 (1);G72.1 (0);G72.2 (0);G72.4 (0);G72.8 (1);G72.9 (5);G73.5 (0);G73.6 (1);G73.7 (0);M60 (0);M60.9 (1);M62.9 (1);S56.0 (0)	359.4;359.5;359.6;359.7;359.71;359.79;359.8;359.81;359.89;359.9	myositis/myopathy	356;357;358;358.1;359;359.1;359.2
360	Disorders of the globe	sense organs	360;360.2;360.3	H19.2 (1);H44 (0);H44.2 (13);H44.3 (0);H44.4 (2);H44.5 (0);H44.8 (0);H44.9 (0)	360;360.2;360.20;360.21;360.23;360.24;360.29;360.3;360.30;360.31;360.32;360.33;360.34;360.4;360.40;360.41;360.42;360.43;360.44;360.8;360.81;360.89;360.9;374.53		360;360.2;360.3;361;361.1;361.2;362;362.1;362.2;362.21;362.22;362.23;362.26;362.27;362.29;362.3;362.31;362.4;362.5;362.6;362.7;362.8;362.9;363;363.3;363.4;364;364.1;364.2;364.4;364.41;364.5;364.51;364.9;365;365.1;365.11;365.2;365.5
360.2	Progressive myopia	sense organs	360.2	H44.2 (13)	360.21		360;360.2;360.3;361;361.1;361.2;362;362.1;362.2;362.21;362.22;362.23;362.26;362.27;362.29;362.3;362.31;362.4;362.5;362.6;362.7;362.8;362.9;363;363.3;363.4;364;364.1;364.2;364.4;364.41;364.5;364.51;364.9;365;365.1;365.11;365.2;365.5
360.3	Hypotony of eye	sense organs	360.3	H44.4 (2)	360.3;360.30;360.31;360.32;360.33;360.34;360.42		360;360.2;360.3;361;361.1;361.2;362;362.1;362.2;362.21;362.22;362.23;362.26;362.27;362.29;362.3;362.31;362.4;362.5;362.6;362.7;362.8;362.9;363;363.3;363.4;364;364.1;364.2;364.4;364.41;364.5;364.51;364.9;365;365.1;365.11;365.2;365.5
361	Retinal detachments and defects	sense organs	361;361.1;361.2	H33 (0);H33.0 (84);H33.1 (3);H33.2 (31);H33.3 (22);H33.4 (5);H33.5 (0)	361;361.0;361.00;361.01;361.02;361.03;361.04;361.05;361.06;361.07;361.1;361.10;361.11;361.12;361.13;361.14;361.19;361.2;361.3;361.30;361.31;361.32;361.33;361.8;361.81;361.89;361.9	retinal detachment	360;360.2;360.3;361;361.1;361.2;362;362.1;362.2;362.21;362.22;362.23;362.26;362.27;362.29;362.3;362.31;362.4;362.5;362.6;362.7;362.8;362.9;363;363.3;363.4;364;364.1;364.2;364.4;364.41;364.5;364.51;364.9;365;365.1;365.11;365.2;365.5
361.1	Retinal detachment with retinal defect	sense organs	361.1	H33 (0);H33.0 (84)	361.0;361.00;361.01;361.02;361.03;361.04;361.05;361.06;361.07		360;360.2;360.3;361;361.1;361.2;362;362.1;362.2;362.21;362.22;362.23;362.26;362.27;362.29;362.3;362.31;362.4;362.5;362.6;362.7;362.8;362.9;363;363.3;363.4;364;364.1;364.2;364.4;364.41;364.5;364.51;364.9;365;365.1;365.11;365.2;365.5
361.2	Retinoschisis and retinal cysts	sense organs	361.2	H33.1 (3)	361.1;361.10;361.11;361.12;361.13;361.14;361.19		360;360.2;360.3;361;361.1;361.2;362;362.1;362.2;362.21;362.22;362.23;362.26;362.27;362.29;362.3;362.31;362.4;362.5;362.6;362.7;362.8;362.9;363;363.3;363.4;364;364.1;364.2;364.4;364.41;364.5;364.51;364.9;365;365.1;365.11;365.2;365.5
362	Other retinal disorders	sense organs	362;362.1;362.2;362.21;362.22;362.23;362.26;362.27;362.29;362.3;362.31;362.4;362.5;362.6;362.7;362.8;362.9	G45.3 (9);H34 (0);H34.0 (0);H34.1 (2);H34.2 (7);H34.8 (31);H34.9 (2);H35 (0);H35.0 (18);H35.1 (0);H35.2 (3);H35.3 (334);H35.4 (11);H35.5 (13);H35.6 (4);H35.7 (10);H35.8 (56);H35.9 (6);H36 (0)	362;362.1;362.10;362.11;362.12;362.13;362.14;362.15;362.16;362.17;362.18;362.2;362.20;362.21;362.22;362.23;362.24;362.25;362.26;362.27;362.29;362.3;362.30;362.31;362.32;362.33;362.34;362.35;362.36;362.37;362.4;362.40;362.41;362.42;362.43;362.5;362.50;362.51;362.52;362.53;362.54;362.55;362.56;362.57;362.6;362.60;362.61;362.62;362.63;362.64;362.65;362.66;362.7;362.70;362.71;362.72;362.73;362.74;362…	macular degeneration	250;250.1;250.11;250.12;250.13;250.14;250.15;250.2;250.21;250.22;250.23;250.24;250.25;250.3;250.4;250.41;250.42;250.5;250.6;250.7
362.1	Retinopathy of prematurity	sense organs	362.1	H35.1 (0)	362.20;362.21;362.22;362.23;362.24;362.25;362.26;362.27		250;250.1;250.11;250.12;250.13;250.14;250.15;250.2;250.21;250.22;250.23;250.24;250.25;250.3;250.4;250.41;250.42;250.5;250.6;250.7
362.2	Degeneration of macula and posterior pole of retina	sense organs	362.2;362.21;362.22;362.23;362.26;362.27;362.29	H35.3 (343)	362.5;362.50;362.51;362.52;362.53;362.54;362.56;362.57	macular degeneration	250;250.1;250.11;250.12;250.13;250.14;250.15;250.2;250.21;250.22;250.23;250.24;250.25;250.3;250.4;250.41;250.42;250.5;250.6;250.7
362.21	Macular degeneration, dry	sense organs	362.21		362.51		250;250.1;250.11;250.12;250.13;250.14;250.15;250.2;250.21;250.22;250.23;250.24;250.25;250.3;250.4;250.41;250.42;250.5;250.6;250.7
362.22	Macular degeneration, wet	sense organs	362.22		362.52		250;250.1;250.11;250.12;250.13;250.14;250.15;250.2;250.21;250.22;250.23;250.24;250.25;250.3;250.4;250.41;250.42;250.5;250.6;250.7
362.23	Cystoid macular degeneration of retina	sense organs	362.23		362.53;362.54		250;250.1;250.11;250.12;250.13;250.14;250.15;250.2;250.21;250.22;250.23;250.24;250.25;250.3;250.4;250.41;250.42;250.5;250.6;250.7
362.26	Macular puckering of retina	sense organs	362.26		362.56		250;250.1;250.11;250.12;250.13;250.14;250.15;250.2;250.21;250.22;250.23;250.24;250.25;250.3;250.4;250.41;250.42;250.5;250.6;250.7
362.27	Drusen (degenerative) of retina	sense organs	362.27		362.57		250;250.1;250.11;250.12;250.13;250.14;250.15;250.2;250.21;250.22;250.23;250.24;250.25;250.3;250.4;250.41;250.42;250.5;250.6;250.7
362.29	Macular degeneration (senile) of retina NOS	sense organs	362.29	H35.3 (343)	362.50		250;250.1;250.11;250.12;250.13;250.14;250.15;250.2;250.21;250.22;250.23;250.24;250.25;250.3;250.4;250.41;250.42;250.5;250.6;250.7
362.3	Other nondiabetic retinopathy	sense organs	362.3;362.31	H35.2 (4);H35.7 (10)	362.10;362.11;362.12;362.2;362.29;362.4;362.40;362.41;362.42;362.43		250;250.1;250.11;250.12;250.13;250.14;250.15;250.2;250.21;250.22;250.23;250.24;250.25;250.3;250.4;250.41;250.42;250.5;250.6;250.7
362.31	Separation of retinal layers	sense organs	362.31	H35.7 (10)	362.4;362.40;362.41;362.42;362.43		250;250.1;250.11;250.12;250.13;250.14;250.15;250.2;250.21;250.22;250.23;250.24;250.25;250.3;250.4;250.41;250.42;250.5;250.6;250.7
362.4	Retinal vascular changes and abnomalities	sense organs	362.4	G45.3 (9);H34 (0);H34.0 (0);H34.1 (2);H34.2 (7);H34.8 (34);H34.9 (2);H35.0 (19)	362.1;362.13;362.14;362.15;362.16;362.17;362.18;362.3;362.30;362.31;362.32;362.33;362.34;362.35;362.36;362.37		250;250.1;250.11;250.12;250.13;250.14;250.15;250.2;250.21;250.22;250.23;250.24;250.25;250.3;250.4;250.41;250.42;250.5;250.6;250.7
362.5	Toxic maculopathy of retina	sense organs	362.5		362.55		250;250.1;250.11;250.12;250.13;250.14;250.15;250.2;250.21;250.22;250.23;250.24;250.25;250.3;250.4;250.41;250.42;250.5;250.6;250.7
362.6	Peripheral retinal degenerations	sense organs	362.6	H35.4 (11)	362.6;362.60;362.61;362.62;362.63;362.64;362.65;362.66		250;250.1;250.11;250.12;250.13;250.14;250.15;250.2;250.21;250.22;250.23;250.24;250.25;250.3;250.4;250.41;250.42;250.5;250.6;250.7
362.7	Hereditary retinal dystrophies	sense organs	362.7	H35.5 (13);H36 (0)	362.7;362.70;362.71;362.72;362.73;362.74;362.75;362.76;362.77		250;250.1;250.11;250.12;250.13;250.14;250.15;250.2;250.21;250.22;250.23;250.24;250.25;250.3;250.4;250.41;250.42;250.5;250.6;250.7
362.8	Retinal hemorrhage/ischemia	sense organs	362.8	H35.6 (4)	362.81;362.84		250;250.1;250.11;250.12;250.13;250.14;250.15;250.2;250.21;250.22;250.23;250.24;250.25;250.3;250.4;250.41;250.42;250.5;250.6;250.7
362.9	Retinal edema	sense organs	362.9		362.83		250;250.1;250.11;250.12;250.13;250.14;250.15;250.2;250.21;250.22;250.23;250.24;250.25;250.3;250.4;250.41;250.42;250.5;250.6;250.7
363	Chorioretinal inflammations, scars, and other disorders of choroid	sense organs	363;363.3;363.4	H31 (0);H31.0 (5);H31.1 (1);H31.2 (0);H31.3 (1);H31.4 (1);H31.8 (4);H31.9 (1);H32 (0);H32.0 (0);H32.8 (0)	363;363.3;363.30;363.31;363.32;363.33;363.34;363.35;363.4;363.40;363.41;363.42;363.43;363.5;363.50;363.51;363.52;363.53;363.54;363.55;363.56;363.57;363.6;363.61;363.62;363.63;363.7;363.70;363.71;363.72;363.8;363.9		360;360.2;360.3;361;361.1;361.2;362;362.1;362.2;362.21;362.22;362.23;362.26;362.27;362.29;362.3;362.31;362.4;362.5;362.6;362.7;362.8;362.9;363;363.3;363.4;364;364.1;364.2;364.4;364.41;364.5;364.51;364.9;365;365.1;365.11;365.2;365.5
363.3	Chorioretinal scars	sense organs	363.3	H31.0 (5)	363.3;363.30;363.31;363.32;363.33;363.34;363.35		360;360.2;360.3;361;361.1;361.2;362;362.1;362.2;362.21;362.22;362.23;362.26;362.27;362.29;362.3;362.31;362.4;362.5;362.6;362.7;362.8;362.9;363;363.3;363.4;364;364.1;364.2;364.4;364.41;364.5;364.51;364.9;365;365.1;365.11;365.2;365.5
363.4	Choroidal degenerations	sense organs	363.4	H31.1 (1);H31.2 (0)	363.4;363.40;363.41;363.42;363.43;363.5;363.50;363.51;363.52;363.53;363.54;363.55;363.56;363.57		360;360.2;360.3;361;361.1;361.2;362;362.1;362.2;362.21;362.22;362.23;362.26;362.27;362.29;362.3;362.31;362.4;362.5;362.6;362.7;362.8;362.9;363;363.3;363.4;364;364.1;364.2;364.4;364.41;364.5;364.51;364.9;365;365.1;365.11;365.2;365.5
364	Corneal opacity and other disorders of cornea	sense organs	364;364.1;364.2;364.4;364.41;364.5;364.51;364.9	H17 (0);H17.0 (0);H17.1 (0);H17.8 (1);H17.9 (12);H18 (0);H18.0 (2);H18.1 (1);H18.2 (1);H18.3 (1);H18.4 (119);H18.5 (25);H18.6 (4);H18.7 (0);H18.8 (16);H18.9 (9);Z94.7 (7)	371;371.0;371.00;371.01;371.02;371.03;371.04;371.05;371.1;371.10;371.11;371.12;371.13;371.14;371.15;371.16;371.2;371.20;371.21;371.22;371.23;371.3;371.30;371.31;371.32;371.33;371.4;371.40;371.41;371.42;371.43;371.44;371.45;371.46;371.48;371.49;371.5;371.50;371.51;371.52;371.53;371.54;371.55;371.56;371.57;371.58;371.6;371.60;371.61;371.62;371.7;371.70;371.71;371.72;371.73;371.8;371.81;371.82;371.8…		360;360.2;360.3;361;361.1;361.2;362;362.1;362.2;362.21;362.22;362.23;362.26;362.27;362.29;362.3;362.31;362.4;362.5;362.6;362.7;362.8;362.9;363;363.3;363.4;364;364.1;364.2;364.4;364.41;364.5;364.51;364.9;365;365.1;365.11;365.2;365.5
364.1	Corneal opacity	sense organs	364.1	H17 (0);H17.0 (0);H17.1 (0);H17.8 (1);H17.9 (12)	371.00;371.01;371.02;371.03;371.04;371.05		360;360.2;360.3;361;361.1;361.2;362;362.1;362.2;362.21;362.22;362.23;362.26;362.27;362.29;362.3;362.31;362.4;362.5;362.6;362.7;362.8;362.9;363;363.3;363.4;364;364.1;364.2;364.4;364.41;364.5;364.51;364.9;365;365.1;365.11;365.2;365.5
364.2	Corneal edema	sense organs	364.2	H18.1 (1);H18.2 (1)	371.2;371.20;371.21;371.22;371.23		360;360.2;360.3;361;361.1;361.2;362;362.1;362.2;362.21;362.22;362.23;362.26;362.27;362.29;362.3;362.31;362.4;362.5;362.6;362.7;362.8;362.9;363;363.3;363.4;364;364.1;364.2;364.4;364.41;364.5;364.51;364.9;365;365.1;365.11;365.2;365.5
364.4	Corneal degenerations	sense organs	364.4;364.41	H18.4 (119);H18.6 (4)	371.4;371.40;371.41;371.42;371.43;371.44;371.45;371.46;371.48;371.49;371.6;371.60;371.61;371.62		360;360.2;360.3;361;361.1;361.2;362;362.1;362.2;362.21;362.22;362.23;362.26;362.27;362.29;362.3;362.31;362.4;362.5;362.6;362.7;362.8;362.9;363;363.3;363.4;364;364.1;364.2;364.4;364.41;364.5;364.51;364.9;365;365.1;365.11;365.2;365.5
364.41	Keratoconus	sense organs	364.41	H18.6 (4)	371.6;371.60;371.61;371.62		360;360.2;360.3;361;361.1;361.2;362;362.1;362.2;362.21;362.22;362.23;362.26;362.27;362.29;362.3;362.31;362.4;362.5;362.6;362.7;362.8;362.9;363;363.3;363.4;364;364.1;364.2;364.4;364.41;364.5;364.51;364.9;365;365.1;365.11;365.2;365.5
364.5	Corneal dystrophy	sense organs	364.5;364.51	H18.5 (25)	371.5;371.50;371.51;371.52;371.53;371.54;371.55;371.56;371.57;371.58		360;360.2;360.3;361;361.1;361.2;362;362.1;362.2;362.21;362.22;362.23;362.26;362.27;362.29;362.3;362.31;362.4;362.5;362.6;362.7;362.8;362.9;363;363.3;363.4;364;364.1;364.2;364.4;364.41;364.5;364.51;364.9;365;365.1;365.11;365.2;365.5
364.51	Fuchs' dystrophy	sense organs	364.51		371.57		360;360.2;360.3;361;361.1;361.2;362;362.1;362.2;362.21;362.22;362.23;362.26;362.27;362.29;362.3;362.31;362.4;362.5;362.6;362.7;362.8;362.9;363;363.3;363.4;364;364.1;364.2;364.4;364.41;364.5;364.51;364.9;365;365.1;365.11;365.2;365.5
364.9	Cornea replaced by transplant	sense organs	364.9	Z94.7 (7)	V42.5		360;360.2;360.3;361;361.1;361.2;362;362.1;362.2;362.21;362.22;362.23;362.26;362.27;362.29;362.3;362.31;362.4;362.5;362.6;362.7;362.8;362.9;363;363.3;363.4;364;364.1;364.2;364.4;364.41;364.5;364.51;364.9;365;365.1;365.11;365.2;365.5
365	Glaucoma	sense organs	365;365.1;365.11;365.2;365.5	H40 (0);H40.0 (111);H40.1 (84);H40.2 (38);H40.3 (0);H40.4 (2);H40.5 (5);H40.6 (1);H40.8 (4);H40.9 (214);H42 (0);H42.0 (0);H42.8 (0)	365;365.0;365.00;365.01;365.02;365.03;365.04;365.05;365.06;365.1;365.10;365.11;365.12;365.13;365.14;365.15;365.2;365.20;365.21;365.22;365.23;365.24;365.3;365.31;365.32;365.4;365.41;365.42;365.43;365.44;365.5;365.51;365.52;365.59;365.6;365.60;365.61;365.62;365.63;365.64;365.65;365.7;365.70;365.71;365.72;365.73;365.74;365.8;365.81;365.82;365.83;365.89;365.9	glaucoma	360;360.2;360.3;361;361.1;361.2;362;362.1;362.2;362.21;362.22;362.23;362.26;362.27;362.29;362.3;362.31;362.4;362.5;362.6;362.7;362.8;362.9;363;363.3;363.4;364;364.1;364.2;364.4;364.41;364.5;364.51;364.9;365;365.1;365.11;365.2;365.5
365.1	Open-angle glaucoma	sense organs	365.1;365.11	H40.1 (84)	365.01;365.1;365.10;365.11;365.12;365.13;365.14;365.15		360;360.2;360.3;361;361.1;361.2;362;362.1;362.2;362.21;362.22;362.23;362.26;362.27;362.29;362.3;362.31;362.4;362.5;362.6;362.7;362.8;362.9;363;363.3;363.4;364;364.1;364.2;364.4;364.41;364.5;364.51;364.9;365;365.1;365.11;365.2;365.5
365.11	Primary open angle glaucoma	sense organs	365.11	H40.1 (84)	365.11		360;360.2;360.3;361;361.1;361.2;362;362.1;362.2;362.21;362.22;362.23;362.26;362.27;362.29;362.3;362.31;362.4;362.5;362.6;362.7;362.8;362.9;363;363.3;363.4;364;364.1;364.2;364.4;364.41;364.5;364.51;364.9;365;365.1;365.11;365.2;365.5
365.2	Primary angle-closure glaucoma	sense organs	365.2	H40.2 (38)	365.02;365.2;365.20;365.21;365.22;365.23;365.24		360;360.2;360.3;361;361.1;361.2;362;362.1;362.2;362.21;362.22;362.23;362.26;362.27;362.29;362.3;362.31;362.4;362.5;362.6;362.7;362.8;362.9;363;363.3;363.4;364;364.1;364.2;364.4;364.41;364.5;364.51;364.9;365;365.1;365.11;365.2;365.5
365.5	Pseudoexfoliation glaucoma	sense organs	365.5		365.52		360;360.2;360.3;361;361.1;361.2;362;362.1;362.2;362.21;362.22;362.23;362.26;362.27;362.29;362.3;362.31;362.4;362.5;362.6;362.7;362.8;362.9;363;363.3;363.4;364;364.1;364.2;364.4;364.41;364.5;364.51;364.9;365;365.1;365.11;365.2;365.5
366	Cataract	sense organs	366;366.1;366.2;366.3	H25 (0);H25.0 (156);H25.1 (672);H25.2 (1);H25.8 (257);H25.9 (106);H26 (0);H26.0 (0);H26.1 (1);H26.2 (2);H26.3 (0);H26.4 (118);H26.8 (218);H26.9 (844);H28.0 (1);H28.1 (0);H28.2 (0);Z96.1 (552)	366;366.0;366.00;366.01;366.02;366.03;366.04;366.09;366.1;366.10;366.11;366.12;366.13;366.14;366.15;366.16;366.17;366.18;366.19;366.2;366.20;366.21;366.22;366.23;366.3;366.30;366.31;366.32;366.33;366.34;366.4;366.41;366.42;366.43;366.44;366.45;366.46;366.5;366.50;366.51;366.52;366.53;366.8;366.9;998.82;V43.1;V45.61	cataract	366;366.1;366.2;366.3
366.1	Nonsenile Cataract	sense organs	366.1	H26.0 (0)	366.0;366.00;366.01;366.02;366.03;366.04;366.09		366;366.1;366.2;366.3
366.2	Senile cataract	sense organs	366.2	H25 (0);H25.0 (156);H25.1 (672);H25.2 (1);H25.8 (257);H25.9 (106)	366.1;366.10;366.11;366.12;366.13;366.14;366.15;366.16;366.17;366.18;366.19		366;366.1;366.2;366.3
366.3	Traumatic cataract	sense organs	366.3	H26.1 (1)	366.2;366.20;366.21;366.22;366.23		366;366.1;366.2;366.3
367	Disorders of refraction and accommodation; blindness and low vision	sense organs	367;367.1;367.2;367.4;367.8;367.9	H52 (0);H52.0 (34);H52.1 (142);H52.2 (303);H52.4 (6);H52.6 (0);H52.7 (2);H54 (0);H54.0 (9);H54.1 (3);H54.2 (1);H54.3 (0);H54.4 (20);H54.5 (1);H54.6 (1);H54.7 (0);Z97.3 (10)	367;367.0;367.1;367.2;367.20;367.21;367.22;367.8;367.89;369;369.0;369.00;369.01;369.02;369.03;369.04;369.05;369.06;369.07;369.08;369.1;369.10;369.11;369.12;369.13;369.14;369.15;369.16;369.17;369.18;369.2;369.20;369.21;369.22;369.23;369.24;369.25;369.3;369.4;369.6;369.60;369.61;369.62;369.63;369.64;369.65;369.66;369.67;369.68;369.69;369.7;369.70;369.71;369.72;369.73;369.74;369.75;369.76;369.8;369.…		367;367.1;367.2;367.4;367.8;367.9
367.1	Myopia	sense organs	367.1	H52.1 (142)	367.1		367;367.1;367.2;367.4;367.8;367.9
367.2	Astigmatism	sense organs	367.2	H52.2 (303)	367.2;367.20;367.21;367.22		367;367.1;367.2;367.4;367.8;367.9
367.4	Presbyopia	sense organs	367.4	H52.4 (6)			367;367.1;367.2;367.4;367.8;367.9
367.8	Hypermetropia	sense organs	367.8	H52.0 (34)	367.0		367;367.1;367.2;367.4;367.8;367.9
367.9	Blindness and low vision	sense organs	367.9	H54 (0);H54.0 (9);H54.1 (3);H54.2 (1);H54.3 (0);H54.4 (20);H54.5 (1);H54.6 (1);H54.7 (0)	369;369.0;369.00;369.01;369.02;369.03;369.04;369.05;369.06;369.07;369.08;369.1;369.10;369.11;369.12;369.13;369.14;369.15;369.16;369.17;369.18;369.2;369.20;369.21;369.22;369.23;369.24;369.25;369.3;369.4;369.6;369.60;369.61;369.62;369.63;369.64;369.65;369.66;369.67;369.68;369.69;369.7;369.70;369.71;369.72;369.73;369.74;369.75;369.76;369.8;369.9		367;367.1;367.2;367.4;367.8;367.9
368	Visual disturbances	sense organs	368;368.1;368.2;368.3;368.4;368.5;368.7;368.9;368.91	H52.3 (25);H52.5 (0);H53 (0);H53.0 (65);H53.1 (14);H53.2 (47);H53.3 (2);H53.4 (28);H53.5 (5);H53.6 (0);H53.8 (40);H53.9 (20);R44.1 (8)	367.3;367.31;367.32;367.5;367.51;367.52;367.53;367.81;368;368.0;368.00;368.01;368.02;368.03;368.1;368.10;368.11;368.12;368.13;368.14;368.15;368.16;368.2;368.3;368.30;368.31;368.32;368.33;368.34;368.4;368.40;368.41;368.42;368.43;368.44;368.45;368.46;368.47;368.5;368.51;368.52;368.53;368.54;368.55;368.59;368.6;368.60;368.61;368.62;368.63;368.69;368.8;368.9		368;368.1;368.2;368.3;368.4;368.5;368.7;368.9;368.91
368.1	Amblyopia	sense organs	368.1	H53.0 (65)	368.0;368.00;368.01;368.02;368.03		368;368.1;368.2;368.3;368.4;368.5;368.7;368.9;368.91
368.2	Diplopia and disorders of binocular vision	sense organs	368.2	H53.2 (47);H53.3 (2)	368.2;368.3;368.30;368.31;368.32;368.33;368.34		368;368.1;368.2;368.3;368.4;368.5;368.7;368.9;368.91
368.3	Anisometropia	sense organs	368.3	H52.3 (25)	367.3;367.31;367.32		368;368.1;368.2;368.3;368.4;368.5;368.7;368.9;368.91
368.4	Visual field defects	sense organs	368.4	H53.4 (28)	368.4;368.40;368.41;368.42;368.43;368.44;368.45;368.46;368.47		368;368.1;368.2;368.3;368.4;368.5;368.7;368.9;368.91
368.5	Color vision deficiencies	sense organs	368.5	H53.5 (5)	368.5;368.51;368.52;368.53;368.54;368.55;368.59		368;368.1;368.2;368.3;368.4;368.5;368.7;368.9;368.91
368.7	Disorders of accommodation	sense organs	368.7	H52.5 (0)	367.5;367.51;367.52;367.53		368;368.1;368.2;368.3;368.4;368.5;368.7;368.9;368.91
368.9	Subjective visual disturbances	sense organs	368.9;368.91	H53.1 (14);R44.1 (8)	368.1;368.10;368.11;368.12;368.13;368.14;368.15;368.16		368;368.1;368.2;368.3;368.4;368.5;368.7;368.9;368.91
368.91	Psychophysical visual disturbances	sense organs	368.91		368.16		368;368.1;368.2;368.3;368.4;368.5;368.7;368.9;368.91
369	Infection of the eye	sense organs	369;369.2;369.5	A21.1 (0);A71 (0);A71.0 (0);A71.1 (0);A71.9 (0);A74.0 (0);B00.5 (1);B02.3 (5);B30 (0);B30.0 (0);B30.1 (0);B30.2 (0);B30.3 (0);B30.8 (0);B30.9 (1);B94.0 (0);H03.0 (0);H03.1 (1);H04.3 (3);H05.0 (4);H10 (0);H10.0 (0);H10.1 (1);H10.2 (0);H10.3 (0);H10.5 (0);H10.8 (2);H10.9 (5);H44.1 (0)	021.3;032.81;053.2;053.20;053.21;053.22;053.29;054.4;054.40;054.41;054.42;054.43;054.44;054.49;055.71;076;076.0;076.1;076.9;077;077.0;077.1;077.2;077.3;077.4;077.8;077.9;077.98;077.99;130.1;130.2;139.1;360.13;360.19;364.03;372.0;372.00;372.01;372.02;372.03;372.04;372.05;372.06;372.15;372.2;372.20;372.21;372.22;372.3;372.30;372.39;373.4;373.5;373.6;375.30;375.31;375.32;375.33;375.41;375.42;376.0;3…		369;369.2;369.5;370;370.1;370.2;370.3;370.31;371;371.1;371.2;371.21;371.3;371.33;371.9;372;374;374.1;374.2;374.3;374.6
369.2	Eye infection, viral	sense organs	369.2	B00.5 (1);B02.3 (5);B30 (0);B30.0 (0);B30.1 (0);B30.2 (0);B30.3 (0);B30.8 (0);B30.9 (1)	053.2;053.20;053.21;053.22;053.29;054.4;054.40;054.41;054.42;054.43;054.44;054.49;055.71;077;077.1;077.2;077.3;077.4;077.8;077.9;077.98;077.99		369;369.2;369.5;370;370.1;370.2;370.3;370.31;371;371.1;371.2;371.21;371.3;371.33;371.9;372;374;374.1;374.2;374.3;374.6
369.5	Conjunctivitis, infectious	sense organs	369.5	H10 (0);H10.0 (0);H10.1 (1);H10.2 (0);H10.3 (0);H10.5 (0);H10.8 (2);H10.9 (5)	372.0;372.00;372.01;372.02;372.03;372.04;372.05;372.06;372.15;372.2;372.20;372.21;372.22;372.3;372.30;372.39		369;369.2;369.5;370;370.1;370.2;370.3;370.31;371;371.1;371.2;371.21;371.3;371.33;371.9;372;374;374.1;374.2;374.3;374.6
370	Keratitis	sense organs	370;370.1;370.2;370.3;370.31	H16 (0);H16.0 (1);H16.1 (5);H16.2 (2);H16.3 (0);H16.4 (2);H16.8 (0);H16.9 (0);H19.3 (0)	370;370.0;370.00;370.01;370.02;370.03;370.04;370.05;370.06;370.07;370.2;370.20;370.21;370.22;370.23;370.24;370.3;370.31;370.33;370.34;370.35;370.4;370.40;370.44;370.49;370.5;370.50;370.52;370.54;370.55;370.59;370.6;370.60;370.61;370.62;370.63;370.64;370.8;370.9		369;369.2;369.5;370;370.1;370.2;370.3;370.31;371;371.1;371.2;371.21;371.3;371.33;371.9;372;374;374.1;374.2;374.3;374.6
370.1	Corneal ulcer	sense organs	370.1	H16.0 (1)	370.0;370.00;370.01;370.02;370.03;370.04;370.05;370.06;370.07		369;369.2;369.5;370;370.1;370.2;370.3;370.31;371;371.1;371.2;371.21;371.3;371.33;371.9;372;374;374.1;374.2;374.3;374.6
370.2	Superficial keratitis	sense organs	370.2		370.2;370.20;370.21;370.22;370.23;370.24		369;369.2;369.5;370;370.1;370.2;370.3;370.31;371;371.1;371.2;371.21;371.3;371.33;371.9;372;374;374.1;374.2;374.3;374.6
370.3	Keratoconjunctivitis	sense organs	370.3;370.31	H16.2 (2)	370.3;370.31;370.33;370.34;370.35;370.4;370.40;370.44;370.49		369;369.2;369.5;370;370.1;370.2;370.3;370.31;371;371.1;371.2;371.21;371.3;371.33;371.9;372;374;374.1;374.2;374.3;374.6
370.31	Keratoconjunctivitis sicca	sense organs	370.31		370.33		369;369.2;369.5;370;370.1;370.2;370.3;370.31;371;371.1;371.2;371.21;371.3;371.33;371.9;372;374;374.1;374.2;374.3;374.6
371	Inflammation of the eye	sense organs	371;371.1;371.2;371.21;371.3;371.33;371.9	H00.0 (6);H00.1 (24);H01 (0);H01.0 (46);H01.1 (1);H01.8 (3);H01.9 (1);H05.1 (0);H10.4 (1);H13.8 (0);H20 (0);H20.0 (1);H20.1 (0);H20.2 (0);H20.8 (3);H20.9 (21);H21.5 (5);H22.1 (1);H22.8 (0);H30 (0);H30.0 (0);H30.1 (0);H30.2 (0);H30.8 (0);H30.9 (0);H44.0 (4)	360.0;360.00;360.01;360.02;360.03;360.04;360.1;360.11;360.12;360.14;363.0;363.00;363.01;363.03;363.04;363.05;363.06;363.07;363.08;363.1;363.10;363.11;363.12;363.13;363.14;363.15;363.2;363.20;363.21;363.22;364.0;364.00;364.01;364.02;364.04;364.05;364.1;364.10;364.11;364.2;364.21;364.22;364.23;364.24;364.3;370.32;372;372.1;372.10;372.11;372.12;372.13;372.14;372.31;372.33;373;373.0;373.00;373.01;373…		369;369.2;369.5;370;370.1;370.2;370.3;370.31;371;371.1;371.2;371.21;371.3;371.33;371.9;372;374;374.1;374.2;374.3;374.6
371.1	Uveitis, noninfectious or NOS	sense organs	371.1	H20 (0);H20.0 (1);H20.1 (0);H20.2 (0);H20.8 (3);H20.9 (21);H21.5 (5);H22.1 (1);H22.8 (0);H30 (0);H30.1 (0);H30.2 (0);H30.8 (0);H30.9 (0)	360.11;360.12;363.01;363.03;363.04;363.05;363.06;363.07;363.08;363.1;363.10;363.11;363.12;363.13;363.14;363.15;363.2;363.20;363.21;363.22;364.0;364.00;364.01;364.02;364.04;364.05;364.1;364.10;364.11;364.2;364.21;364.22;364.23;364.24;364.3		369;369.2;369.5;370;370.1;370.2;370.3;370.31;371;371.1;371.2;371.21;371.3;371.33;371.9;372;374;374.1;374.2;374.3;374.6
371.2	Conjunctivitis, noninfectious	sense organs	371.2;371.21	H10.4 (1)	370.32;372.1;372.10;372.11;372.12;372.13;372.14;372.31;372.33		369;369.2;369.5;370;370.1;370.2;370.3;370.31;371;371.1;371.2;371.21;371.3;371.33;371.9;372;374;374.1;374.2;374.3;374.6
371.21	Allergic conjunctivitis	sense organs	371.21		370.32;372.13;372.14		369;369.2;369.5;370;370.1;370.2;370.3;370.31;371;371.1;371.2;371.21;371.3;371.33;371.9;372;374;374.1;374.2;374.3;374.6
371.3	Inflammation of eyelids	sense organs	371.3;371.33	H00.0 (6);H00.1 (24);H01 (0);H01.0 (46);H01.1 (1);H01.8 (3);H01.9 (1)	373;373.0;373.00;373.01;373.02;373.1;373.11;373.12;373.13;373.2;373.3;373.31;373.33;373.8;373.9		369;369.2;369.5;370;370.1;370.2;370.3;370.31;371;371.1;371.2;371.21;371.3;371.33;371.9;372;374;374.1;374.2;374.3;374.6
371.33	Noninfectious dermatoses of eyelid	sense organs	371.33	H01.1 (1)	373.3;373.31;373.33		369;369.2;369.5;370;370.1;370.2;370.3;370.31;371;371.1;371.2;371.21;371.3;371.33;371.9;372;374;374.1;374.2;374.3;374.6
371.9	Chronic inflammatory disorders of orbit	sense organs	371.9	H05.1 (0)	376.1;376.10;376.11;376.12		369;369.2;369.5;370;370.1;370.2;370.3;370.31;371;371.1;371.2;371.21;371.3;371.33;371.9;372;374;374.1;374.2;374.3;374.6
372	Disorders of conjunctiva	sense organs	372	H11 (0);H11.0 (9);H11.1 (2);H11.2 (0);H11.3 (18);H11.4 (13);H11.8 (3);H11.9 (6);H13.8 (0)	372.34;372.4;372.40;372.41;372.42;372.43;372.44;372.45;372.5;372.50;372.51;372.52;372.53;372.54;372.55;372.56;372.6;372.61;372.62;372.63;372.64;372.7;372.71;372.72;372.73;372.74;372.75;372.8;372.81;372.89;372.9		369;369.2;369.5;370;370.1;370.2;370.3;370.31;371;371.1;371.2;371.21;371.3;371.33;371.9;372;374;374.1;374.2;374.3;374.6
374	Other disorders of eyelids	sense organs	374;374.1;374.2;374.3;374.6	H02 (0);H02.0 (43);H02.1 (29);H02.2 (1);H02.3 (18);H02.4 (49);H02.5 (4);H02.6 (1);H02.7 (0);H02.8 (43);H02.9 (30);H03.8 (0)	374;374.0;374.00;374.01;374.02;374.03;374.04;374.05;374.1;374.10;374.11;374.12;374.13;374.14;374.2;374.20;374.21;374.22;374.23;374.3;374.30;374.31;374.32;374.33;374.34;374.4;374.41;374.43;374.44;374.45;374.46;374.5;374.50;374.51;374.52;374.54;374.55;374.56;374.8;374.81;374.82;374.83;374.84;374.85;374.87;374.89;374.9	eye/eyelid problem	369;369.2;369.5;370;370.1;370.2;370.3;370.31;371;371.1;371.2;371.21;371.3;371.33;371.9;372;374;374.1;374.2;374.3;374.6
374.1	Ectropion or entropion	sense organs	374.1	H02.0 (43);H02.1 (29)	374.0;374.00;374.01;374.02;374.03;374.04;374.05;374.1;374.10;374.11;374.12;374.13;374.14		369;369.2;369.5;370;370.1;370.2;370.3;370.31;371;371.1;371.2;371.21;371.3;371.33;371.9;372;374;374.1;374.2;374.3;374.6
374.2	Lagophthalmos	sense organs	374.2	H02.2 (1)	374.2;374.20;374.21;374.22;374.23		369;369.2;369.5;370;370.1;370.2;370.3;370.31;371;371.1;371.2;371.21;371.3;371.33;371.9;372;374;374.1;374.2;374.3;374.6
374.3	Ptosis of eyelid	sense organs	374.3	H02.3 (18);H02.4 (49)	374.3;374.30;374.31;374.32;374.33;374.34		369;369.2;369.5;370;370.1;370.2;370.3;370.31;371;371.1;371.2;371.21;371.3;371.33;371.9;372;374;374.1;374.2;374.3;374.6
374.6	Dermatochalasis	sense organs	374.6		374.87		369;369.2;369.5;370;370.1;370.2;370.3;370.31;371;371.1;371.2;371.21;371.3;371.33;371.9;372;374;374.1;374.2;374.3;374.6
375	Disorders of lacrimal system	sense organs	375;375.1;375.2	H04 (0);H04.0 (3);H04.1 (63);H04.2 (47);H04.3 (3);H04.4 (3);H04.5 (25);H04.6 (0);H04.8 (3);H04.9 (1)	375;375.0;375.00;375.02;375.03;375.1;375.11;375.12;375.13;375.14;375.15;375.16;375.2;375.20;375.21;375.22;375.3;375.4;375.43;375.5;375.51;375.52;375.53;375.54;375.55;375.56;375.57;375.6;375.61;375.69;375.8;375.81;375.89;375.9	dry eyes	375;375.1;375.2;376;377;377.1;377.3;378;378.1;378.2;378.5;379;379.1;379.2;379.3;379.4;379.5;379.51;379.9
375.1	Dry eyes	sense organs	375.1		375.15	dry eyes	375;375.1;375.2;376;377;377.1;377.3;378;378.1;378.2;378.5;379;379.1;379.2;379.3;379.4;379.5;379.51;379.9
375.2	Epiphora	sense organs	375.2	H04.2 (47)	375.2;375.20;375.21;375.22		375;375.1;375.2;376;377;377.1;377.3;378;378.1;378.2;378.5;379;379.1;379.2;379.3;379.4;379.5;379.51;379.9
376	Disorders of the orbit	sense organs	376	H05 (0);H05.3 (0);H05.4 (0);H05.8 (0);H05.9 (1);Q75.2 (0)	376;376.36;376.4;376.40;376.41;376.42;376.43;376.44;376.45;376.46;376.47;376.5;376.50;376.51;376.52;376.8;376.81;376.82;376.89;376.9		375;375.1;375.2;376;377;377.1;377.3;378;378.1;378.2;378.5;379;379.1;379.2;379.3;379.4;379.5;379.51;379.9
377	Disorders of optic nerve and visual pathways	sense organs	377;377.1;377.3	H46 (5);H47.0 (8);H47.1 (3);H47.2 (1);H47.3 (12);H47.4 (2);H47.5 (0);H47.6 (0);H47.7 (0)	377;377.0;377.00;377.01;377.02;377.03;377.04;377.1;377.10;377.11;377.12;377.13;377.14;377.15;377.16;377.2;377.21;377.22;377.23;377.24;377.3;377.30;377.31;377.32;377.33;377.34;377.39;377.4;377.41;377.42;377.43;377.49;377.5;377.51;377.52;377.53;377.54;377.6;377.61;377.62;377.63;377.7;377.71;377.72;377.73;377.75;377.9	optic neuritis	375;375.1;375.2;376;377;377.1;377.3;378;378.1;378.2;378.5;379;379.1;379.2;379.3;379.4;379.5;379.51;379.9
377.1	Optic atrophy	sense organs	377.1	H47.2 (1)	377.1;377.10;377.11;377.12;377.13;377.14;377.15;377.16		375;375.1;375.2;376;377;377.1;377.3;378;378.1;378.2;378.5;379;379.1;379.2;379.3;379.4;379.5;379.51;379.9
377.3	Optic neuritis/neuropathy	sense organs	377.3	H46 (5);H47.0 (8)	377.3;377.30;377.31;377.32;377.33;377.34;377.39;377.4;377.41;377.42;377.43;377.49	optic neuritis	375;375.1;375.2;376;377;377.1;377.3;378;378.1;378.2;378.5;379;379.1;379.2;379.3;379.4;379.5;379.51;379.9
378	Strabismus and other disorders of binocular eye movements	sense organs	378;378.1;378.2;378.5	H49 (0);H49.0 (6);H49.1 (3);H49.2 (8);H49.3 (0);H49.4 (0);H49.8 (0);H49.9 (1);H50.0 (6);H50.1 (4);H50.2 (5);H50.3 (1);H50.4 (0);H50.5 (7);H50.6 (0);H50.8 (1);H50.9 (12);H51 (0);H51.0 (0);H51.1 (0);H51.2 (0);H51.8 (1);H51.9 (0);H55 (14)	378;378.0;378.00;378.01;378.02;378.03;378.04;378.05;378.06;378.07;378.08;378.1;378.10;378.11;378.12;378.13;378.14;378.15;378.16;378.17;378.18;378.2;378.20;378.21;378.22;378.23;378.24;378.3;378.30;378.31;378.32;378.33;378.34;378.35;378.4;378.40;378.41;378.42;378.43;378.44;378.45;378.5;378.50;378.51;378.52;378.53;378.54;378.55;378.56;378.6;378.60;378.61;378.62;378.63;378.7;378.71;378.72;378.73;378.…		375;375.1;375.2;376;377;377.1;377.3;378;378.1;378.2;378.5;379;379.1;379.2;379.3;379.4;379.5;379.51;379.9
378.1	Strabismus (not specified as paralytic)	sense organs	378.1	H50.0 (6);H50.1 (4);H50.2 (5);H50.3 (1);H50.4 (0);H50.5 (7);H50.6 (0);H50.9 (12)	378.0;378.00;378.01;378.02;378.03;378.04;378.05;378.06;378.07;378.08;378.1;378.10;378.11;378.12;378.13;378.14;378.15;378.16;378.17;378.18;378.2;378.20;378.21;378.22;378.23;378.24;378.3;378.30;378.31;378.32;378.33;378.34;378.35;378.4;378.40;378.41;378.42;378.43;378.44;378.45;378.6;378.60;378.61;378.62;378.63;378.7		375;375.1;375.2;376;377;377.1;377.3;378;378.1;378.2;378.5;379;379.1;379.2;379.3;379.4;379.5;379.51;379.9
378.2	Nystagmus and other irregular eye movements	sense organs	378.2	H55 (14)	379.5;379.50;379.51;379.52;379.53;379.54;379.55;379.56;379.57;379.58;379.59		375;375.1;375.2;376;377;377.1;377.3;378;378.1;378.2;378.5;379;379.1;379.2;379.3;379.4;379.5;379.51;379.9
378.5	Paralytic strabismus	sense organs	378.5	H49 (0);H49.0 (6);H49.1 (3);H49.2 (8);H49.3 (0);H49.8 (0);H49.9 (1)	378.5;378.50;378.51;378.52;378.53;378.54;378.55;378.56		375;375.1;375.2;376;377;377.1;377.3;378;378.1;378.2;378.5;379;379.1;379.2;379.3;379.4;379.5;379.51;379.9
379	Other disorders of eye	sense organs	379;379.1;379.2;379.3;379.4;379.5;379.51;379.9	H15 (0);H15.0 (1);H15.1 (0);H15.8 (4);H15.9 (0);H19.2 (2);H21 (0);H21.0 (2);H21.1 (2);H21.2 (4);H21.3 (2);H21.4 (2);H21.5 (7);H21.8 (23);H21.9 (1);H22 (0);H22.1 (2);H22.8 (0);H25.8 (272);H27 (0);H27.0 (8);H27.1 (4);H27.8 (16);H27.9 (1);H28.8 (0);H43 (0);H43.0 (1);H43.1 (24);H43.2 (9);H43.3 (31);H43.8 (79);H43.9 (1);H45.0 (0);H57.0 (14);H57.1 (12);H57.8 (9);H57.9 (3)	364;364.4;364.41;364.42;364.5;364.51;364.52;364.53;364.54;364.55;364.56;364.57;364.59;364.6;364.60;364.61;364.62;364.63;364.64;364.7;364.70;364.71;364.72;364.73;364.74;364.75;364.76;364.77;364.8;364.81;364.82;364.89;364.9;375.01;379;379.0;379.00;379.01;379.02;379.03;379.04;379.05;379.06;379.07;379.09;379.1;379.11;379.12;379.13;379.14;379.15;379.16;379.19;379.2;379.21;379.22;379.23;379.24;379.25;3…		375;375.1;375.2;376;377;377.1;377.3;378;378.1;378.2;378.5;379;379.1;379.2;379.3;379.4;379.5;379.51;379.9
379.1	Scleritis and episcleritis	sense organs	379.1	H15.0 (1);H15.1 (0)	379.0;379.00;379.01;379.02;379.03;379.04;379.05;379.06;379.07;379.09		375;375.1;375.2;376;377;377.1;377.3;378;378.1;378.2;378.5;379;379.1;379.2;379.3;379.4;379.5;379.51;379.9
379.2	Disorders of vitreous body	sense organs	379.2	H43 (0);H43.0 (1);H43.1 (24);H43.2 (9);H43.3 (31);H43.8 (79);H43.9 (1);H45.0 (0)	379.2;379.21;379.22;379.23;379.24;379.25;379.26;379.27;379.29		375;375.1;375.2;376;377;377.1;377.3;378;378.1;378.2;378.5;379;379.1;379.2;379.3;379.4;379.5;379.51;379.9
379.3	Aphakia and other disorders of lens	sense organs	379.3	H25.8 (272);H27 (0);H27.0 (8);H27.1 (4);H27.8 (16);H27.9 (1);H28.8 (0)	379.3;379.31;379.32;379.33;379.34;379.39		375;375.1;375.2;376;377;377.1;377.3;378;378.1;378.2;378.5;379;379.1;379.2;379.3;379.4;379.5;379.51;379.9
379.4	Anomalies of pupillary function	sense organs	379.4	H57.0 (14)	379.4;379.40;379.41;379.42;379.43;379.45;379.46;379.49		375;375.1;375.2;376;377;377.1;377.3;378;378.1;378.2;378.5;379;379.1;379.2;379.3;379.4;379.5;379.51;379.9
379.5	Disorders of iris and ciliary body	sense organs	379.5;379.51	H21 (0);H21.0 (2);H21.1 (2);H21.2 (4);H21.3 (2);H21.4 (2);H21.5 (7);H21.8 (23);H21.9 (1);H22 (0);H22.1 (2);H22.8 (0)	364;364.4;364.41;364.42;364.5;364.51;364.52;364.53;364.54;364.55;364.56;364.57;364.59;364.6;364.60;364.61;364.62;364.63;364.64;364.7;364.70;364.71;364.72;364.73;364.74;364.75;364.76;364.77;364.8;364.81;364.82;364.89;364.9		375;375.1;375.2;376;377;377.1;377.3;378;378.1;378.2;378.5;379;379.1;379.2;379.3;379.4;379.5;379.51;379.9
379.51	Pigmentary iris degeneration	sense organs	379.51		364.53		375;375.1;375.2;376;377;377.1;377.3;378;378.1;378.2;378.5;379;379.1;379.2;379.3;379.4;379.5;379.51;379.9
379.9	Pain, swelling or discharge of eye	sense organs	379.9	H57.1 (12)	379.91;379.92;379.93		375;375.1;375.2;376;377;377.1;377.3;378;378.1;378.2;378.5;379;379.1;379.2;379.3;379.4;379.5;379.51;379.9
380	Disorders of external ear	sense organs	380;380.1;380.4	H60 (0);H60.0 (0);H60.1 (2);H60.2 (0);H60.3 (1);H60.5 (1);H60.8 (1);H60.9 (9);H61 (0);H61.0 (5);H61.1 (0);H61.2 (14);H61.3 (1);H61.8 (2);H61.9 (2);H62 (0);H62.0 (0);H62.1 (0);H62.4 (0);H62.8 (0)	380;380.0;380.00;380.01;380.02;380.03;380.1;380.10;380.11;380.12;380.13;380.14;380.15;380.16;380.2;380.22;380.23;380.3;380.30;380.31;380.32;380.39;380.4;380.5;380.50;380.51;380.52;380.53;380.8;380.81;380.89;380.9		380;380.1;380.4
380.1	Otitis externa	sense organs	380.1	H60 (0);H60.0 (0);H60.1 (2);H60.2 (0);H60.3 (1);H60.5 (1);H60.8 (1);H60.9 (9);H62 (0);H62.0 (0);H62.1 (0);H62.4 (0);H62.8 (0)	380.1;380.10;380.11;380.12;380.13;380.14;380.15;380.16;380.2;380.22;380.23		380;380.1;380.4
380.4	Impacted cerumen	sense organs	380.4	H61.2 (14)	380.4		380;380.1;380.4
381	Otitis media and Eustachian tube disorders	sense organs	381;381.1;381.11;381.2;381.3;381.9	B05.3 (0);H65 (0);H65.0 (0);H65.1 (0);H65.2 (2);H65.3 (10);H65.4 (3);H65.9 (5);H66 (0);H66.0 (0);H66.1 (0);H66.2 (0);H66.3 (0);H66.4 (1);H66.9 (17);H67 (0);H67.1 (0);H67.8 (0);H68 (0);H68.0 (0);H68.1 (0);H69 (0);H69.0 (0);H69.8 (4);H69.9 (4);H70 (0);H70.0 (2);H70.1 (1);H70.2 (1);H70.8 (0);H70.9 (5);H75 (0);H75.0 (0);H75.8 (0);H92.1 (2);H92.2 (1);H95.1 (1)	055.2;381;381.0;381.00;381.01;381.02;381.03;381.04;381.05;381.06;381.1;381.10;381.19;381.2;381.20;381.29;381.3;381.4;381.5;381.50;381.51;381.52;381.6;381.60;381.61;381.62;381.63;381.7;381.8;381.81;381.89;381.9;382;382.0;382.00;382.01;382.02;382.1;382.2;382.3;382.4;382.9;383;383.0;383.00;383.01;383.02;383.1;383.2;383.20;383.21;383.22;383.3;383.30;383.31;383.33;383.8;383.81;383.89;383.9;388.6;388.6…		381;381.1;381.11;381.2;381.3;381.9;382;383;384;384.1;384.4;385;385.3;385.5
381.1	Otitis media	sense organs	381.1;381.11	B05.3 (0);H65 (0);H65.0 (0);H65.1 (0);H65.2 (2);H65.3 (10);H65.4 (3);H65.9 (5);H66 (0);H66.0 (0);H66.1 (0);H66.2 (0);H66.3 (0);H66.4 (1);H66.9 (17);H67 (0);H67.1 (0);H67.8 (0)	055.2;381.0;381.00;381.01;381.02;381.03;381.04;381.05;381.06;381.1;381.10;381.19;381.2;381.20;381.29;381.3;381.4;382;382.0;382.00;382.01;382.02;382.1;382.2;382.3;382.4;382.9		381;381.1;381.11;381.2;381.3;381.9;382;383;384;384.1;384.4;385;385.3;385.5
381.11	Suppurative and unspecified otitis media	sense organs	381.11	H66 (0);H66.0 (0);H66.1 (0);H66.2 (0);H66.3 (0);H66.4 (1);H66.9 (17);H67 (0)	382;382.0;382.00;382.01;382.02;382.1;382.2;382.3;382.4;382.9		381;381.1;381.11;381.2;381.3;381.9;382;383;384;384.1;384.4;385;385.3;385.5
381.2	Eustachian tube disorders	sense organs	381.2	H68 (0);H68.0 (0);H68.1 (0);H69 (0);H69.0 (0);H69.8 (4);H69.9 (4)	381.5;381.50;381.51;381.52;381.6;381.60;381.61;381.62;381.63;381.7;381.8;381.81;381.89;381.9		381;381.1;381.11;381.2;381.3;381.9;382;383;384;384.1;384.4;385;385.3;385.5
381.3	Mastoiditis & related conditions	sense organs	381.3	H70 (0);H70.0 (2);H70.1 (1);H70.2 (1);H70.8 (0);H70.9 (5);H75 (0);H75.0 (0);H75.8 (0);H95.1 (1)	383;383.0;383.00;383.01;383.02;383.1;383.2;383.20;383.21;383.22;383.3;383.30;383.31;383.33;383.8;383.81;383.89;383.9		381;381.1;381.11;381.2;381.3;381.9;382;383;384;384.1;384.4;385;385.3;385.5
381.9	Otorrhea	sense organs	381.9	H92.1 (2);H92.2 (1)	388.6;388.60;388.61;388.69		381;381.1;381.11;381.2;381.3;381.9;382;383;384;384.1;384.4;385;385.3;385.5
382	Otalgia	sense organs	382	H92.0 (9)	388.7;388.70;388.71;388.72		381;381.1;381.11;381.2;381.3;381.9;382;383;384;384.1;384.4;385;385.3;385.5
383	Otosclerosis	sense organs	383	H80 (0);H80.0 (0);H80.1 (0);H80.2 (1);H80.8 (0);H80.9 (8)	387;387.0;387.1;387.2;387.8;387.9		381;381.1;381.11;381.2;381.3;381.9;382;383;384;384.1;384.4;385;385.3;385.5
384	Other disorders of tympanic membrane	sense organs	384;384.1;384.4	H72 (0);H72.0 (1);H72.1 (1);H72.2 (0);H72.8 (2);H72.9 (7);H73 (0);H73.0 (0);H73.1 (0);H73.8 (6);H73.9 (0)	384;384.0;384.00;384.01;384.09;384.1;384.2;384.20;384.21;384.22;384.23;384.24;384.25;384.8;384.81;384.82;384.9		381;381.1;381.11;381.2;381.3;381.9;382;383;384;384.1;384.4;385;385.3;385.5
384.1	Myringitis	sense organs	384.1	H73.0 (0);H73.1 (0)	384.0;384.00;384.01;384.09;384.1		381;381.1;381.11;381.2;381.3;381.9;382;383;384;384.1;384.4;385;385.3;385.5
384.4	Perforation of tympanic membrane	sense organs	384.4	H72 (0);H72.0 (1);H72.1 (1);H72.2 (0);H72.8 (2);H72.9 (7)	384.2;384.20;384.21;384.22;384.23;384.24;384.25		381;381.1;381.11;381.2;381.3;381.9;382;383;384;384.1;384.4;385;385.3;385.5
385	Other disorders of middle ear and mastoid	sense organs	385;385.3;385.5	H60.4 (0);H71 (9);H74 (0);H74.0 (1);H74.1 (0);H74.2 (0);H74.3 (2);H74.4 (1);H74.8 (2);H74.9 (0);H95.0 (1);H95.8 (0)	380.21;383.32;385;385.0;385.00;385.01;385.02;385.03;385.09;385.1;385.10;385.11;385.12;385.13;385.19;385.2;385.21;385.22;385.23;385.24;385.3;385.30;385.31;385.32;385.33;385.35;385.8;385.82;385.89;385.9		381;381.1;381.11;381.2;381.3;381.9;382;383;384;384.1;384.4;385;385.3;385.5
385.3	Cholesteatoma	sense organs	385.3	H60.4 (0);H71 (9);H74.4 (1);H95.0 (1)	380.21;383.32;385.3;385.30;385.31;385.32;385.33;385.35;385.82		381;381.1;381.11;381.2;381.3;381.9;382;383;384;384.1;384.4;385;385.3;385.5
385.5	Tympanosclerosis and middle ear disease related to otitis media	sense organs	385.5	H74.0 (1);H74.1 (0);H74.2 (0);H74.3 (2);H95.8 (0)	385.0;385.00;385.01;385.02;385.03;385.09;385.1;385.10;385.11;385.12;385.13;385.19;385.2;385.21;385.22;385.23;385.24		381;381.1;381.11;381.2;381.3;381.9;382;383;384;384.1;384.4;385;385.3;385.5
386	Vertiginous syndromes and other disorders of vestibular system	sense organs	386;386.1;386.2;386.21;386.3;386.9	A88.1 (0);H81 (0);H81.0 (14);H81.1 (45);H81.2 (1);H81.3 (2);H81.4 (0);H81.9 (1);H82 (0);H83.0 (30);H83.1 (1);H83.2 (0);H83.9 (1);R42 (272)	386;386.0;386.00;386.01;386.02;386.03;386.04;386.1;386.10;386.11;386.12;386.19;386.2;386.3;386.30;386.31;386.32;386.33;386.34;386.35;386.4;386.40;386.41;386.42;386.43;386.48;386.5;386.50;386.51;386.52;386.53;386.54;386.55;386.56;386.58;386.8;386.9;780.4	ear/vestibular disorder;labyrinthitis;meniere's disease;vertigo	386;386.1;386.2;386.21;386.3;386.9
386.1	Meniere's disease	sense organs	386.1	H81.0 (14)	386.0;386.00;386.01;386.02;386.03;386.04	meniere's disease	386;386.1;386.2;386.21;386.3;386.9
386.2	Peripheral or central vertigo	sense organs	386.2;386.21	A88.1 (0);H81.1 (45);H81.2 (1);H81.3 (2);H81.4 (0)	386.1;386.10;386.11;386.12;386.19;386.2		386;386.1;386.2;386.21;386.3;386.9
386.21	Central origin vertigo	sense organs	386.21	H81.4 (0)	386.2		386;386.1;386.2;386.21;386.3;386.9
386.3	Labyrinthitis	sense organs	386.3	H82 (0);H83.0 (30);H83.1 (1);H83.2 (0)	386.3;386.30;386.31;386.32;386.33;386.34;386.35;386.4;386.40;386.41;386.42;386.43;386.48;386.5;386.50;386.51;386.52;386.53;386.54;386.55;386.56;386.58;386.8	labyrinthitis	386;386.1;386.2;386.21;386.3;386.9
386.9	Dizziness and giddiness (Light-headedness and vertigo)	sense organs	386.9	R42 (272)	780.4	vertigo	386;386.1;386.2;386.21;386.3;386.9
388	Other disorders of ear	sense organs	388	H93.8 (1);H93.9 (0);H94.8 (0);H95.8 (0);H95.9 (0)	388;388.8;388.9;V41.3		388;389;389.1;389.2;389.3;389.4;389.5
389	Hearing loss	sense organs	389;389.1;389.2;389.3;389.4;389.5	H83.3 (2);H90 (0);H90.0 (4);H90.1 (4);H90.2 (16);H90.3 (36);H90.4 (9);H90.5 (38);H90.6 (6);H90.7 (1);H90.8 (1);H91.0 (0);H91.1 (23);H91.2 (0);H91.3 (0);H91.8 (1);H91.9 (402);H93.0 (0);H93.1 (47);H93.2 (2);H93.3 (0);H94.0 (0);Z46.1 (0);Z97.4 (86)	388.0;388.00;388.01;388.02;388.1;388.10;388.12;388.2;388.3;388.30;388.31;388.32;388.4;388.40;388.41;388.42;388.43;388.44;388.45;388.5;389;389.0;389.00;389.01;389.02;389.03;389.04;389.05;389.06;389.08;389.1;389.10;389.11;389.12;389.13;389.14;389.15;389.16;389.17;389.18;389.2;389.20;389.21;389.22;389.7;389.8;389.9;794.15;V41.2;V49.85;V53.2	tinnitus / tiniitis	388;389;389.1;389.2;389.3;389.4;389.5
389.1	Sensorineural hearing loss	sense organs	389.1	H90.3 (36);H90.4 (9);H90.5 (38)	389.1;389.10;389.11;389.12;389.13;389.14;389.15;389.16;389.17;389.18		388;389;389.1;389.2;389.3;389.4;389.5
389.2	Conductive hearing loss	sense organs	389.2	H90.0 (4);H90.1 (4);H90.2 (16)	389.0;389.00;389.01;389.02;389.03;389.04;389.05;389.06;389.08		388;389;389.1;389.2;389.3;389.4;389.5
389.3	Degenerative and vascular disorders of ear	sense organs	389.3	H83.3 (2);H91.1 (23);H93.0 (0)	388.0;388.00;388.01;388.02;388.1;388.10;388.12		388;389;389.1;389.2;389.3;389.4;389.5
389.4	Tinnitus	sense organs	389.4	H93.1 (47)	388.3;388.30;388.31;388.32	tinnitus / tiniitis	388;389;389.1;389.2;389.3;389.4;389.5
389.5	Disorders of acoustic nerve	sense organs	389.5	H93.2 (2);H93.3 (0);H94.0 (0)	388.4;388.40;388.41;388.42;388.43;388.44;388.45;388.5;794.15		388;389;389.1;389.2;389.3;389.4;389.5
394	Rheumatic disease of the heart valves	circulatory system	394;394.1;394.2;394.3;394.4;394.7	I01 (0);I01.8 (0);I01.9 (0);I02.0 (0);I05 (0);I05.0 (0);I05.1 (1);I05.2 (1);I05.8 (2);I05.9 (6);I06 (0);I06.0 (0);I06.1 (0);I06.2 (0);I06.8 (0);I06.9 (0);I07 (0);I07.0 (0);I07.1 (51);I07.2 (0);I07.8 (0);I07.9 (0);I08.0 (48);I08.1 (100);I08.2 (21);I08.3 (59);I08.8 (18);I08.9 (1);I09 (0);I09.1 (0);I09.8 (0);I09.9 (1);I34.0 (170);I34.1 (31);I35.1 (59);I35.2 (19);I35.8 (10);I35.9 (5)	391.8;391.9;392.0;394;394.0;394.1;394.2;394.9;395;395.0;395.1;395.2;395.9;396;396.0;396.1;396.2;396.3;396.8;396.9;397;397.0;397.1;397.9;398;398.9;398.90;398.99	aortic valve disease;mitral valve disease	394;394.1;394.2;394.3;394.4;394.7;395;395.1;395.2;395.3;395.4;395.6;396
394.1	Mitral valve stenosis and aortic valve stenosis	circulatory system	394.1		396;396.0;396.1;396.2;396.3;396.8		394;394.1;394.2;394.3;394.4;394.7;395;395.1;395.2;395.3;395.4;395.6;396
394.2	Mitral valve disease	circulatory system	394.2	I05 (0);I05.0 (0);I05.1 (1);I05.2 (1);I05.8 (2);I05.9 (6);I08.1 (100);I34.0 (170);I34.1 (31)	394;394.0;394.1;394.2;394.9	mitral valve disease	394;394.1;394.2;394.3;394.4;394.7;395;395.1;395.2;395.3;395.4;395.6;396
394.3	Aortic valve disease	circulatory system	394.3	I06.0 (0);I06.1 (0);I06.2 (0);I08.2 (21);I35.1 (59);I35.2 (19);I35.8 (10);I35.9 (5)	395;395.0;395.1;395.2	aortic valve disease	394;394.1;394.2;394.3;394.4;394.7;395;395.1;395.2;395.3;395.4;395.6;396
394.4	Acute rheumatic heart disease	circulatory system	394.4	I01 (0);I01.8 (0);I01.9 (0);I02.0 (0);I09 (0);I09.9 (1)	391.8;391.9;392.0;398;398.9;398.90;398.99		394;394.1;394.2;394.3;394.4;394.7;395;395.1;395.2;395.3;395.4;395.6;396
394.7	Disease of tricuspid valve	circulatory system	394.7	I07 (0);I07.0 (0);I07.1 (51);I07.2 (0);I07.8 (0);I07.9 (0);I08.1 (100);I08.2 (21)	397.0		394;394.1;394.2;394.3;394.4;394.7;395;395.1;395.2;395.3;395.4;395.6;396
395	Heart valve disorders	circulatory system	395;395.1;395.2;395.3;395.4;395.6	I08.1 (100);I08.2 (21);I34 (0);I34.0 (170);I34.1 (31);I34.2 (1);I34.8 (1);I34.9 (0);I35 (0);I35.9 (5);I36 (0);I36.0 (0);I36.1 (14);I36.2 (0);I36.8 (0);I36.9 (0);I37 (0);I37.0 (0);I37.1 (29);I37.2 (0);I37.9 (0);I39 (0);Z95.2 (19);Z95.3 (14);Z95.4 (30)	424;424.0;424.1;424.2;424.3;424.91;V42.2;V43.3	heart valve problem/heart murmur	394;394.1;394.2;394.3;394.4;394.7;395;395.1;395.2;395.3;395.4;395.6;396
395.1	Nonrheumatic mitral valve disorders	circulatory system	395.1	I08.1 (100);I34 (0);I34.0 (170);I34.1 (31);I34.2 (1);I34.8 (1);I34.9 (0)	424.0		394;394.1;394.2;394.3;394.4;394.7;395;395.1;395.2;395.3;395.4;395.6;396
395.2	Nonrheumatic aortic valve disorders	circulatory system	395.2	I08.2 (21);I35 (0);I35.9 (5)	424.1		394;394.1;394.2;394.3;394.4;394.7;395;395.1;395.2;395.3;395.4;395.6;396
395.3	Nonrheumatic tricuspid valve disorders	circulatory system	395.3	I36 (0);I36.0 (0);I36.1 (14);I36.2 (0);I36.8 (0);I36.9 (0)	424.2		394;394.1;394.2;394.3;394.4;394.7;395;395.1;395.2;395.3;395.4;395.6;396
395.4	Nonrheumatic pulmonary valve disorders	circulatory system	395.4	I37 (0);I37.0 (0);I37.1 (29);I37.2 (0);I37.9 (0)	424.3		394;394.1;394.2;394.3;394.4;394.7;395;395.1;395.2;395.3;395.4;395.6;396
395.6	Heart valve replaced	circulatory system	395.6	Z95.2 (19);Z95.3 (14);Z95.4 (30)	V42.2;V43.3		394;394.1;394.2;394.3;394.4;394.7;395;395.1;395.2;395.3;395.4;395.6;396
396	Abnormal heart sounds	circulatory system	396	R00 (0);R01 (0);R01.0 (2);R01.1 (71);R01.2 (0)	785.2;785.3		394;394.1;394.2;394.3;394.4;394.7;395;395.1;395.2;395.3;395.4;395.6;396
401	Hypertension	circulatory system	401;401.1;401.2;401.21;401.22;401.3	I10 (2103);I11 (0);I11.0 (1);I11.9 (2);I12 (0);I12.0 (3);I12.9 (5);I13 (0);I13.0 (0);I13.1 (0);I13.2 (0);I13.9 (0);I15 (0);I15.0 (0);I15.1 (0);I15.2 (0);I15.8 (1);I15.9 (1);I67.4 (3)	401;401.0;401.1;401.9;402;402.0;402.00;402.01;402.1;402.10;402.11;402.9;402.90;402.91;403;403.0;403.00;403.01;403.1;403.10;403.11;403.9;403.90;403.91;404;404.0;404.00;404.01;404.02;404.03;404.1;404.10;404.11;404.12;404.13;404.9;404.90;404.91;404.92;404.93;405;405.0;405.01;405.09;405.1;405.11;405.19;405.9;405.91;405.99;437.2;997.91	essential hypertension;hypertension	401;401.1;401.2;401.21;401.22;401.3;402
401.1	Essential hypertension	circulatory system	401.1	I10 (2103)	401;401.1;401.9	essential hypertension	401;401.1;401.2;401.21;401.22;401.3;402
401.2	Hypertensive heart and/or renal disease	circulatory system	401.2;401.21;401.22	I11 (0);I11.0 (1);I11.9 (2);I12 (0);I12.0 (3);I12.9 (5);I13 (0);I13.0 (0);I13.1 (0);I13.2 (0);I13.9 (0)	402;402.0;402.00;402.01;402.1;402.10;402.11;402.9;402.90;402.91;403;403.0;403.00;403.01;403.1;403.10;403.11;403.9;403.90;403.91;404;404.0;404.00;404.01;404.02;404.03;404.1;404.10;404.11;404.12;404.13;404.9;404.90;404.91;404.92;404.93		401;401.1;401.2;401.21;401.22;401.3;402
401.21	Hypertensive heart disease	circulatory system	401.21	I11 (0);I11.0 (1);I11.9 (2)	402;402.0;402.00;402.01;402.1;402.10;402.11;402.9;402.90;402.91		401;401.1;401.2;401.21;401.22;401.3;402
401.22	Hypertensive chronic kidney disease	circulatory system	401.22	I12 (0);I12.0 (3);I12.9 (5)	403;403.0;403.00;403.01;403.1;403.10;403.11;403.9;403.90;403.91		401;401.1;401.2;401.21;401.22;401.3;402
401.3	Other hypertensive complications	circulatory system	401.3	I15 (0);I15.0 (0);I15.1 (0);I15.2 (0);I15.8 (1);I15.9 (1);I67.4 (3)	401.0;405;405.0;405.01;405.09;405.1;405.11;405.19;405.9;405.91;405.99;437.2		401;401.1;401.2;401.21;401.22;401.3;402
402	Elevated blood pressure reading without diagnosis of hypertension	circulatory system	402	R03.0 (57)			401;401.1;401.2;401.21;401.22;401.3;402
411	Ischemic Heart Disease	circulatory system	411;411.1;411.2;411.3;411.4;411.41;411.8;411.9	I20 (0);I20.0 (62);I20.1 (3);I20.8 (64);I20.9 (291);I21 (0);I21.0 (34);I21.1 (44);I21.2 (8);I21.3 (10);I21.4 (137);I21.9 (28);I22 (0);I22.0 (0);I22.1 (0);I22.8 (0);I22.9 (2);I23 (0);I23.0 (0);I23.1 (0);I23.2 (0);I23.3 (0);I23.6 (0);I23.8 (0);I24 (0);I24.0 (5);I24.1 (0);I24.8 (2);I24.9 (72);I25 (0);I25.1 (596);I25.2 (197);I25.3 (3);I25.4 (9);I25.5 (4);I25.6 (0);I25.8 (5);I25.9 (353);I34.1 (35);I51…	410;410.0;410.00;410.01;410.02;410.1;410.10;410.11;410.12;410.2;410.20;410.21;410.22;410.3;410.30;410.31;410.32;410.4;410.40;410.41;410.42;410.5;410.50;410.51;410.52;410.6;410.60;410.61;410.62;410.7;410.70;410.71;410.72;410.8;410.80;410.81;410.82;410.9;410.90;410.91;410.92;411;411.0;411.1;411.8;411.81;411.89;412;413;413.0;413.1;413.9;414;414.0;414.00;414.01;414.02;414.03;414.04;414.05;414.1;414.1…	angina;heart attack/myocardial infarction	411;411.1;411.2;411.3;411.4;411.41;411.8;411.9;414;414.2
411.1	Unstable angina (intermediate coronary syndrome)	circulatory system	411.1	I20.0 (62)	411.1		411;411.1;411.2;411.3;411.4;411.41;411.8;411.9;414;414.2
411.2	Myocardial infarction	circulatory system	411.2	I21 (0);I21.0 (34);I21.1 (44);I21.2 (8);I21.3 (10);I21.4 (137);I21.9 (28);I22 (0);I22.0 (0);I22.1 (0);I22.8 (0);I22.9 (2);I23 (0);I23.0 (0);I23.1 (0);I23.2 (0);I23.3 (0);I23.6 (0);I23.8 (0);I24.1 (0);I25.2 (197);I51.0 (3);I51.3 (2)	410;410.0;410.00;410.01;410.02;410.1;410.10;410.11;410.12;410.2;410.20;410.21;410.22;410.3;410.30;410.31;410.32;410.4;410.40;410.41;410.42;410.5;410.50;410.51;410.52;410.6;410.60;410.61;410.62;410.7;410.70;410.71;410.72;410.8;410.80;410.81;410.82;410.9;410.90;410.91;410.92;411.0;412;429.7;429.71;429.79	heart attack/myocardial infarction	411;411.1;411.2;411.3;411.4;411.41;411.8;411.9;414;414.2
411.3	Angina pectoris	circulatory system	411.3	I20 (0);I20.1 (3);I20.8 (64);I20.9 (291)	413;413.0;413.1;413.9		411;411.1;411.2;411.3;411.4;411.41;411.8;411.9;414;414.2
411.4	Coronary atherosclerosis	circulatory system	411.4;411.41	I24.0 (5);I25.1 (596);I25.3 (3);I25.4 (9);I34.1 (35);Z95.1 (56);Z95.5 (153)	411.81;414.0;414.00;414.01;414.02;414.03;414.04;414.05;414.1;414.10;414.11;414.12;414.19;414.2;414.3;414.4;996.03;V45.81;V45.82		411;411.1;411.2;411.3;411.4;411.41;411.8;411.9;414;414.2
411.41	Aneurysm and dissection of heart	circulatory system	411.41	I25.3 (3);I25.4 (9);I34.1 (35)	414.1;414.10;414.11;414.12;414.19		411;411.1;411.2;411.3;411.4;411.41;411.8;411.9;414;414.2
411.8	Other chronic ischemic heart disease, unspecified	circulatory system	411.8	I25 (0);I25.5 (4);I25.6 (0);I25.8 (5);I25.9 (353)	414;414.8;414.9		411;411.1;411.2;411.3;411.4;411.41;411.8;411.9;414;414.2
411.9	Other acute and subacute forms of ischemic heart disease	circulatory system	411.9	I24 (0);I24.8 (2);I24.9 (72)	411.8;411.89		411;411.1;411.2;411.3;411.4;411.41;411.8;411.9;414;414.2
414	Other forms of chronic heart disease	circulatory system	414;414.2	I23.4 (0);I23.5 (0);I46.1 (0);I51.1 (6);I51.2 (0);I51.5 (0);I51.8 (164);I51.9 (60);I52 (0)	429;429.1;429.2;429.5;429.6;429.8;429.89;429.9		411;411.1;411.2;411.3;411.4;411.41;411.8;411.9;414;414.2
414.2	ASCVD	circulatory system	414.2		429.2		411;411.1;411.2;411.3;411.4;411.41;411.8;411.9;414;414.2
415	Pulmonary heart disease	circulatory system	415;415.1;415.11;415.2;415.21	I26 (0);I26.0 (14);I26.9 (212);I27.0 (9);I27.1 (0);I27.8 (3);I27.9 (6);I28 (0);I28.0 (0);I28.1 (2);I28.8 (0);I28.9 (1)	415;415.0;415.1;415.12;415.13;415.19;416;416.0;416.1;416.2;416.8;416.9;417;417.0;417.1;417.8;417.9;V12.55	pulmonary embolism dvt	415;415.1;415.11;415.2;415.21;416
415.1	Acute pulmonary heart disease	circulatory system	415.1;415.11	I26 (0);I26.0 (14)	415;415.0;415.1;415.12;415.13;415.19	pulmonary embolism dvt	415;415.1;415.11;415.2;415.21;416
415.11	Pulmonary embolism and infarction, acute	circulatory system	415.11	I26 (0);I26.0 (14)	415.1;415.12;415.13;415.19	pulmonary embolism dvt	415;415.1;415.11;415.2;415.21;416
415.2	Chronic pulmonary heart disease	circulatory system	415.2;415.21	I27.0 (9);I27.1 (0);I27.8 (3);I27.9 (6)	416;416.0;416.1;416.2;416.8;416.9		415;415.1;415.11;415.2;415.21;416
415.21	Primary pulmonary hypertension	circulatory system	415.21	I27.0 (9)	416.0		415;415.1;415.11;415.2;415.21;416
416	Cardiomegaly	circulatory system	416	I51.7 (296)	429.3		415;415.1;415.11;415.2;415.21;416
418	Nonspecific chest pain	circulatory system	418;418.1	R07.2 (163);R07.3 (220);R07.4 (482)	786.5;786.50;786.51;786.59		418;418.1
418.1	Precordial pain	circulatory system	418.1	R07.2 (163)	786.51		418;418.1
420	Carditis	circulatory system	420;420.1;420.2;420.21;420.22;420.3	A39.5 (0);B33.2 (0);B37.6 (0);I01.0 (0);I01.1 (0);I01.2 (0);I08.8 (17);I08.9 (2);I09.0 (0);I09.2 (0);I30 (0);I30.0 (0);I30.1 (1);I30.8 (0);I30.9 (2);I31 (0);I31.0 (3);I31.1 (5);I31.2 (1);I31.3 (61);I31.8 (0);I31.9 (21);I32 (0);I32.0 (0);I32.1 (0);I32.8 (0);I33 (0);I33.0 (16);I33.9 (1);I38 (15);I40 (0);I40.0 (1);I40.1 (0);I40.8 (0);I40.9 (1);I41 (0);I41.2 (0);I41.8 (0);I51.4 (5)	032.82;036.4;036.40;036.41;036.42;036.43;074.2;074.20;074.21;074.22;074.23;112.81;130.3;391.0;391.1;391.2;393;398.0;420;420.0;420.9;420.90;420.91;420.99;421;421.0;421.1;421.9;422;422.0;422.9;422.90;422.91;422.92;422.93;422.99;423;423.0;423.1;423.2;423.3;423.8;423.9;424.9;424.90;424.99;429.0	myocarditis;pericarditis	420;420.1;420.2;420.21;420.22;420.3;425;425.1;425.11;425.12;425.2;425.8
420.1	Myocarditis	circulatory system	420.1	I01.2 (0);I09.0 (0);I40 (0);I40.0 (1);I40.1 (0);I40.8 (0);I40.9 (1);I41 (0);I41.2 (0);I41.8 (0);I51.4 (5)	032.82;036.43;074.23;130.3;391.2;398.0;422;422.0;422.9;422.90;422.91;422.92;422.93;422.99;429.0	myocarditis	420;420.1;420.2;420.21;420.22;420.3;425;425.1;425.11;425.12;425.2;425.8
420.2	Pericarditis	circulatory system	420.2;420.21;420.22	I01.0 (0);I09.2 (0);I30 (0);I30.0 (0);I30.1 (1);I30.8 (0);I30.9 (2);I31 (0);I31.0 (3);I31.1 (5);I31.2 (1);I31.3 (61);I31.8 (0);I31.9 (21);I32 (0);I32.0 (0);I32.1 (0);I32.8 (0)	036.41;074.21;391.0;393;420;420.0;420.9;420.90;420.91;420.99;423;423.0;423.1;423.2;423.3;423.8;423.9	pericarditis	420;420.1;420.2;420.21;420.22;420.3;425;425.1;425.11;425.12;425.2;425.8
420.21	Acute pericarditis	circulatory system	420.21	I01.0 (0);I30 (0);I30.0 (0);I30.1 (1);I30.8 (0);I30.9 (2);I32 (0)	391.0;420;420.0;420.9;420.90;420.91;420.99		420;420.1;420.2;420.21;420.22;420.3;425;425.1;425.11;425.12;425.2;425.8
420.22	Chronic pericarditis	circulatory system	420.22	I09.2 (0);I31.0 (3);I31.1 (5);I31.2 (1);I31.8 (0)	393;423.0;423.1;423.2;423.8		420;420.1;420.2;420.21;420.22;420.3;425;425.1;425.11;425.12;425.2;425.8
420.3	Endocarditis	circulatory system	420.3	B37.6 (0);I01.1 (0);I08.8 (17);I08.9 (2);I33 (0);I33.0 (16);I33.9 (1);I38 (15)	036.42;074.22;112.81;391.1;421;421.0;421.1;421.9;424.9;424.90;424.99		420;420.1;420.2;420.21;420.22;420.3;425;425.1;425.11;425.12;425.2;425.8
425	Cardiomyopathy	circulatory system	425;425.1;425.11;425.12;425.2;425.8	I42 (0);I42.0 (20);I42.1 (7);I42.2 (14);I42.3 (1);I42.4 (0);I42.5 (0);I42.6 (1);I42.7 (0);I42.8 (15);I42.9 (26);I43 (0);I43.8 (0)	425;425.0;425.1;425.11;425.18;425.2;425.3;425.4;425.5;425.7;425.8;425.9;429.83	cardiomyopathy;hypertrophic cardiomyopathy (hcm / hocm)	420;420.1;420.2;420.21;420.22;420.3;425;425.1;425.11;425.12;425.2;425.8
425.1	Primary/intrinsic cardiomyopathies	circulatory system	425.1;425.11;425.12	I42 (0);I42.0 (20);I42.1 (7);I42.2 (14);I42.3 (1);I42.4 (0);I42.5 (0);I42.8 (15);I42.9 (26)	425.0;425.1;425.11;425.18;425.2;425.3;425.4		420;420.1;420.2;420.21;420.22;420.3;425;425.1;425.11;425.12;425.2;425.8
425.11	Hypertrophic obstructive cardiomyopathy	circulatory system	425.11	I42.1 (7)	425.1;425.11		420;420.1;420.2;420.21;420.22;420.3;425;425.1;425.11;425.12;425.2;425.8
425.12	Other hypertrophic cardiomyopathy	circulatory system	425.12	I42.2 (14)	425.18		420;420.1;420.2;420.21;420.22;420.3;425;425.1;425.11;425.12;425.2;425.8
425.2	Secondary/extrinsic cardiomyopathies	circulatory system	425.2	I43 (0);I43.8 (0)	425.7;425.8;425.9		420;420.1;420.2;420.21;420.22;420.3;425;425.1;425.11;425.12;425.2;425.8
425.8	Other cardiomyopathy	circulatory system	425.8	I42.6 (1)	425.5;429.83		420;420.1;420.2;420.21;420.22;420.3;425;425.1;425.11;425.12;425.2;425.8
426	Cardiac conduction disorders	circulatory system	426;426.2;426.21;426.22;426.23;426.24;426.25;426.3;426.31;426.32;426.4;426.7;426.8;426.9;426.91;426.92	I44.0 (132);I44.1 (35);I44.2 (42);I44.3 (11);I44.4 (5);I44.5 (0);I44.6 (4);I44.7 (128);I45.0 (0);I45.1 (143);I45.2 (12);I45.3 (7);I45.4 (5);I45.5 (8);I45.6 (4);I45.8 (1);I45.9 (4);Z95.0 (122);Z95.9 (7)	426;426.0;426.1;426.10;426.11;426.12;426.13;426.2;426.3;426.4;426.5;426.50;426.51;426.52;426.53;426.54;426.6;426.7;426.8;426.81;426.82;426.89;426.9;794.31;996.01;996.04;V45.0;V45.00;V45.01;V45.02;V45.09;V53.3;V53.31;V53.32;V53.39		426;426.2;426.21;426.22;426.23;426.24;426.25;426.3;426.31;426.32;426.4;426.7;426.8;426.9;426.91;426.92;427;427.1;427.11;427.12;427.2;427.21;427.22;427.3;427.4;427.41;427.42;427.5;427.6;427.61;427.7;427.8;427.9
426.2	Atrioventricular [AV] block	circulatory system	426.2;426.21;426.22;426.23;426.24;426.25	I44.0 (132);I44.1 (35);I44.2 (42);I44.3 (11);I45.5 (8)	426.0;426.1;426.10;426.11;426.12;426.13;426.6		426;426.2;426.21;426.22;426.23;426.24;426.25;426.3;426.31;426.32;426.4;426.7;426.8;426.9;426.91;426.92;427;427.1;427.11;427.12;427.2;427.21;427.22;427.3;427.4;427.41;427.42;427.5;427.6;427.61;427.7;427.8;427.9
426.21	First degree AV block	circulatory system	426.21	I44.0 (132)	426.11		426;426.2;426.21;426.22;426.23;426.24;426.25;426.3;426.31;426.32;426.4;426.7;426.8;426.9;426.91;426.92;427;427.1;427.11;427.12;427.2;427.21;427.22;427.3;427.4;427.41;427.42;427.5;427.6;427.61;427.7;427.8;427.9
426.22	Mobitz II AV block	circulatory system	426.22		426.12		426;426.2;426.21;426.22;426.23;426.24;426.25;426.3;426.31;426.32;426.4;426.7;426.8;426.9;426.91;426.92;427;427.1;427.11;427.12;427.2;427.21;427.22;427.3;427.4;427.41;427.42;427.5;427.6;427.61;427.7;427.8;427.9
426.23	Second degree AV block	circulatory system	426.23	I44.1 (35)	426.13		426;426.2;426.21;426.22;426.23;426.24;426.25;426.3;426.31;426.32;426.4;426.7;426.8;426.9;426.91;426.92;427;427.1;427.11;427.12;427.2;427.21;427.22;427.3;427.4;427.41;427.42;427.5;427.6;427.61;427.7;427.8;427.9
426.24	Atrioventricular block, complete	circulatory system	426.24	I44.2 (42)	426.0		426;426.2;426.21;426.22;426.23;426.24;426.25;426.3;426.31;426.32;426.4;426.7;426.8;426.9;426.91;426.92;427;427.1;427.11;427.12;427.2;427.21;427.22;427.3;427.4;427.41;427.42;427.5;427.6;427.61;427.7;427.8;427.9
426.25	Other heart block	circulatory system	426.25	I45.5 (8)	426.6		426;426.2;426.21;426.22;426.23;426.24;426.25;426.3;426.31;426.32;426.4;426.7;426.8;426.9;426.91;426.92;427;427.1;427.11;427.12;427.2;427.21;427.22;427.3;427.4;427.41;427.42;427.5;427.6;427.61;427.7;427.8;427.9
426.3	Bundle branch block	circulatory system	426.3;426.31;426.32	I44.4 (5);I44.5 (0);I44.6 (4);I44.7 (128);I45.0 (0);I45.1 (143);I45.2 (12);I45.3 (7);I45.4 (5)	426.2;426.3;426.4;426.5;426.50;426.51;426.52;426.53;426.54		426;426.2;426.21;426.22;426.23;426.24;426.25;426.3;426.31;426.32;426.4;426.7;426.8;426.9;426.91;426.92;427;427.1;427.11;427.12;427.2;427.21;427.22;427.3;427.4;427.41;427.42;427.5;427.6;427.61;427.7;427.8;427.9
426.31	Right bundle branch block	circulatory system	426.31	I45.0 (0);I45.1 (143)	426.4;426.51;426.52		426;426.2;426.21;426.22;426.23;426.24;426.25;426.3;426.31;426.32;426.4;426.7;426.8;426.9;426.91;426.92;427;427.1;427.11;427.12;427.2;427.21;427.22;427.3;427.4;427.41;427.42;427.5;427.6;427.61;427.7;427.8;427.9
426.32	Left bundle branch block	circulatory system	426.32	I44.4 (5);I44.5 (0);I44.6 (4);I44.7 (128)	426.2;426.3		426;426.2;426.21;426.22;426.23;426.24;426.25;426.3;426.31;426.32;426.4;426.7;426.8;426.9;426.91;426.92;427;427.1;427.11;427.12;427.2;427.21;427.22;427.3;427.4;427.41;427.42;427.5;427.6;427.61;427.7;427.8;427.9
426.4	Anomalous atrioventricular excitation	circulatory system	426.4	I45.6 (4)	426.7		426;426.2;426.21;426.22;426.23;426.24;426.25;426.3;426.31;426.32;426.4;426.7;426.8;426.9;426.91;426.92;427;427.1;427.11;427.12;427.2;427.21;427.22;427.3;427.4;427.41;427.42;427.5;427.6;427.61;427.7;427.8;427.9
426.7	Abnormal electrocardiogram [ECG] [EKG]	circulatory system	426.7		794.31		426;426.2;426.21;426.22;426.23;426.24;426.25;426.3;426.31;426.32;426.4;426.7;426.8;426.9;426.91;426.92;427;427.1;427.11;427.12;427.2;427.21;427.22;427.3;427.4;427.41;427.42;427.5;427.6;427.61;427.7;427.8;427.9
426.8	Other cardiac conduction disorders	circulatory system	426.8	I45.8 (1)	426;426.8;426.81;426.82;426.89		426;426.2;426.21;426.22;426.23;426.24;426.25;426.3;426.31;426.32;426.4;426.7;426.8;426.9;426.91;426.92;427;427.1;427.11;427.12;427.2;427.21;427.22;427.3;427.4;427.41;427.42;427.5;427.6;427.61;427.7;427.8;427.9
426.9	Cardiac pacemaker/device in situ	circulatory system	426.9;426.91;426.92	Z95.0 (122);Z95.9 (7)	996.01;996.04;V45.0;V45.00;V45.01;V45.02;V45.09;V53.3;V53.31;V53.32;V53.39		426;426.2;426.21;426.22;426.23;426.24;426.25;426.3;426.31;426.32;426.4;426.7;426.8;426.9;426.91;426.92;427;427.1;427.11;427.12;427.2;427.21;427.22;427.3;427.4;427.41;427.42;427.5;427.6;427.61;427.7;427.8;427.9
426.91	Cardiac pacemaker in situ	circulatory system	426.91	Z95.0 (122)	996.01;V45.0;V45.01;V53.3;V53.31		426;426.2;426.21;426.22;426.23;426.24;426.25;426.3;426.31;426.32;426.4;426.7;426.8;426.9;426.91;426.92;427;427.1;427.11;427.12;427.2;427.21;427.22;427.3;427.4;427.41;427.42;427.5;427.6;427.61;427.7;427.8;427.9
426.92	Cardiac defibrillator in situ	circulatory system	426.92		996.04;V45.02;V53.32		426;426.2;426.21;426.22;426.23;426.24;426.25;426.3;426.31;426.32;426.4;426.7;426.8;426.9;426.91;426.92;427;427.1;427.11;427.12;427.2;427.21;427.22;427.3;427.4;427.41;427.42;427.5;427.6;427.61;427.7;427.8;427.9
427	Cardiac dysrhythmias	circulatory system	427;427.1;427.11;427.12;427.2;427.21;427.22;427.3;427.4;427.41;427.42;427.5;427.6;427.61;427.7;427.8;427.9	I46 (0);I46.0 (36);I46.9 (21);I47 (0);I47.0 (1);I47.1 (94);I47.2 (32);I47.9 (2);I48 (151);I49.0 (17);I49.1 (11);I49.2 (0);I49.3 (33);I49.4 (29);I49.5 (29);I49.8 (27);I49.9 (52);R00.0 (136);R00.1 (210);R00.2 (149)	427;427.0;427.1;427.2;427.3;427.31;427.32;427.4;427.41;427.42;427.5;427.6;427.60;427.61;427.69;427.8;427.81;427.89;427.9;785.0;785.1;V12.53	atrial fibrillation;atrial flutter;heart arrhythmia;svt / supraventricular tachycardia	426;426.2;426.21;426.22;426.23;426.24;426.25;426.3;426.31;426.32;426.4;426.7;426.8;426.9;426.91;426.92;427;427.1;427.11;427.12;427.2;427.21;427.22;427.3;427.4;427.41;427.42;427.5;427.6;427.61;427.7;427.8;427.9
427.1	Paroxysmal tachycardia, unspecified	circulatory system	427.1;427.11;427.12	I47 (0);I47.0 (1);I47.1 (94);I47.2 (32);I47.9 (2);I49.2 (0)	427.0;427.1;427.2	svt / supraventricular tachycardia	426;426.2;426.21;426.22;426.23;426.24;426.25;426.3;426.31;426.32;426.4;426.7;426.8;426.9;426.91;426.92;427;427.1;427.11;427.12;427.2;427.21;427.22;427.3;427.4;427.41;427.42;427.5;427.6;427.61;427.7;427.8;427.9
427.11	Paroxysmal supraventricular tachycardia	circulatory system	427.11	I47.1 (94);I49.2 (0)	427.0	svt / supraventricular tachycardia	426;426.2;426.21;426.22;426.23;426.24;426.25;426.3;426.31;426.32;426.4;426.7;426.8;426.9;426.91;426.92;427;427.1;427.11;427.12;427.2;427.21;427.22;427.3;427.4;427.41;427.42;427.5;427.6;427.61;427.7;427.8;427.9
427.12	Paroxysmal ventricular tachycardia	circulatory system	427.12	I47.0 (1);I47.2 (32)	427.1		426;426.2;426.21;426.22;426.23;426.24;426.25;426.3;426.31;426.32;426.4;426.7;426.8;426.9;426.91;426.92;427;427.1;427.11;427.12;427.2;427.21;427.22;427.3;427.4;427.41;427.42;427.5;427.6;427.61;427.7;427.8;427.9
427.2	Atrial fibrillation and flutter	circulatory system	427.2;427.21;427.22	I48 (151)	427.3;427.31;427.32	atrial fibrillation;atrial flutter	426;426.2;426.21;426.22;426.23;426.24;426.25;426.3;426.31;426.32;426.4;426.7;426.8;426.9;426.91;426.92;427;427.1;427.11;427.12;427.2;427.21;427.22;427.3;427.4;427.41;427.42;427.5;427.6;427.61;427.7;427.8;427.9
427.21	Atrial fibrillation	circulatory system	427.21		427.31		426;426.2;426.21;426.22;426.23;426.24;426.25;426.3;426.31;426.32;426.4;426.7;426.8;426.9;426.91;426.92;427;427.1;427.11;427.12;427.2;427.21;427.22;427.3;427.4;427.41;427.42;427.5;427.6;427.61;427.7;427.8;427.9
427.22	Atrial flutter	circulatory system	427.22		427.32	atrial flutter	426;426.2;426.21;426.22;426.23;426.24;426.25;426.3;426.31;426.32;426.4;426.7;426.8;426.9;426.91;426.92;427;427.1;427.11;427.12;427.2;427.21;427.22;427.3;427.4;427.41;427.42;427.5;427.6;427.61;427.7;427.8;427.9
427.3	Other specified cardiac dysrhythmias	circulatory system	427.3	I49.4 (29);I49.8 (27);R00.1 (210)	427.8;427.89		426;426.2;426.21;426.22;426.23;426.24;426.25;426.3;426.31;426.32;426.4;426.7;426.8;426.9;426.91;426.92;427;427.1;427.11;427.12;427.2;427.21;427.22;427.3;427.4;427.41;427.42;427.5;427.6;427.61;427.7;427.8;427.9
427.4	Cardiac arrest and ventricular fibrillation	circulatory system	427.4;427.41;427.42	I46 (0);I46.0 (36);I46.9 (21);I49.0 (17)	427.4;427.41;427.42;427.5;V12.53		426;426.2;426.21;426.22;426.23;426.24;426.25;426.3;426.31;426.32;426.4;426.7;426.8;426.9;426.91;426.92;427;427.1;427.11;427.12;427.2;427.21;427.22;427.3;427.4;427.41;427.42;427.5;427.6;427.61;427.7;427.8;427.9
427.41	Ventricular fibrillation and flutter	circulatory system	427.41	I49.0 (17)	427.41;427.42		426;426.2;426.21;426.22;426.23;426.24;426.25;426.3;426.31;426.32;426.4;426.7;426.8;426.9;426.91;426.92;427;427.1;427.11;427.12;427.2;427.21;427.22;427.3;427.4;427.41;427.42;427.5;427.6;427.61;427.7;427.8;427.9
427.42	Cardiac arrest	circulatory system	427.42	I46 (0);I46.0 (36);I46.9 (21)	427.5;V12.53		426;426.2;426.21;426.22;426.23;426.24;426.25;426.3;426.31;426.32;426.4;426.7;426.8;426.9;426.91;426.92;427;427.1;427.11;427.12;427.2;427.21;427.22;427.3;427.4;427.41;427.42;427.5;427.6;427.61;427.7;427.8;427.9
427.5	Arrhythmia (cardiac) NOS	circulatory system	427.5	I49.9 (52)	427.9	heart arrhythmia	426;426.2;426.21;426.22;426.23;426.24;426.25;426.3;426.31;426.32;426.4;426.7;426.8;426.9;426.91;426.92;427;427.1;427.11;427.12;427.2;427.21;427.22;427.3;427.4;427.41;427.42;427.5;427.6;427.61;427.7;427.8;427.9
427.6	Premature beats	circulatory system	427.6;427.61	I49.1 (11);I49.3 (33);I49.4 (29)	427.6;427.60;427.61;427.69		426;426.2;426.21;426.22;426.23;426.24;426.25;426.3;426.31;426.32;426.4;426.7;426.8;426.9;426.91;426.92;427;427.1;427.11;427.12;427.2;427.21;427.22;427.3;427.4;427.41;427.42;427.5;427.6;427.61;427.7;427.8;427.9
427.61	Supraventricular premature beats	circulatory system	427.61	I49.1 (11)	427.61		426;426.2;426.21;426.22;426.23;426.24;426.25;426.3;426.31;426.32;426.4;426.7;426.8;426.9;426.91;426.92;427;427.1;427.11;427.12;427.2;427.21;427.22;427.3;427.4;427.41;427.42;427.5;427.6;427.61;427.7;427.8;427.9
427.7	Tachycardia NOS	circulatory system	427.7	R00.0 (136)	785.0		426;426.2;426.21;426.22;426.23;426.24;426.25;426.3;426.31;426.32;426.4;426.7;426.8;426.9;426.91;426.92;427;427.1;427.11;427.12;427.2;427.21;427.22;427.3;427.4;427.41;427.42;427.5;427.6;427.61;427.7;427.8;427.9
427.8	Sinoatrial node dysfunction (Bradycardia)	circulatory system	427.8	I49.5 (29)	427.81		426;426.2;426.21;426.22;426.23;426.24;426.25;426.3;426.31;426.32;426.4;426.7;426.8;426.9;426.91;426.92;427;427.1;427.11;427.12;427.2;427.21;427.22;427.3;427.4;427.41;427.42;427.5;427.6;427.61;427.7;427.8;427.9
427.9	Palpitations	circulatory system	427.9	R00.2 (149)	785.1		426;426.2;426.21;426.22;426.23;426.24;426.25;426.3;426.31;426.32;426.4;426.7;426.8;426.9;426.91;426.92;427;427.1;427.11;427.12;427.2;427.21;427.22;427.3;427.4;427.41;427.42;427.5;427.6;427.61;427.7;427.8;427.9
428	Congestive heart failure; nonhypertensive	circulatory system	428;428.1;428.2;428.3;428.4	I50 (0);I50.0 (160);I50.1 (207);I50.9 (167)	398.91;428;428.0;428.00;428.1;428.2;428.20;428.21;428.22;428.23;428.3;428.30;428.31;428.32;428.33;428.4;428.40;428.41;428.42;428.43;428.9		428;428.1;428.2;428.3;428.4;429;429.1;429.2;429.3;429.9
428.1	Congestive heart failure (CHF) NOS	circulatory system	428.1	I50.0 (160)	398.91;428.0;428.00		428;428.1;428.2;428.3;428.4;429;429.1;429.2;429.3;429.9
428.2	Heart failure NOS	circulatory system	428.2	I50 (0);I50.1 (207);I50.9 (167)	428.1;428.9		428;428.1;428.2;428.3;428.4;429;429.1;429.2;429.3;429.9
428.3	Heart failure with reduced EF [Systolic or combined heart failure]	circulatory system	428.3		428.2;428.20;428.21;428.22;428.23;428.4;428.40;428.41;428.42;428.43		428;428.1;428.2;428.3;428.4;429;429.1;429.2;429.3;429.9
428.4	Heart failure with preserved EF [Diastolic heart failure]	circulatory system	428.4		428.3;428.30;428.31;428.32;428.33		428;428.1;428.2;428.3;428.4;429;429.1;429.2;429.3;429.9
429	Ill-defined descriptions and complications of heart disease	circulatory system	429;429.1;429.2;429.3;429.9	I97.0 (0);R09.8 (12);R94.3 (47);T86.3 (0);Z94.1 (0);Z94.3 (0)	414.06;414.07;429.4;429.81;429.82;785;785.9;794.3;794.30;794.39;996.83;997.1;V15.1;V42.1;V43.2;V43.21;V43.22		428;428.1;428.2;428.3;428.4;429;429.1;429.2;429.3;429.9
429.1	Heart transplant/surgery	circulatory system	429.1	I97.0 (0);T86.3 (0);Z94.1 (0);Z94.3 (0)	414.06;414.07;429.4;996.83;V15.1;V42.1;V43.2;V43.21;V43.22		428;428.1;428.2;428.3;428.4;429;429.1;429.2;429.3;429.9
429.2	Abnormal function study of cardiovascular system	circulatory system	429.2	R94.3 (47)	794.3;794.30;794.39		428;428.1;428.2;428.3;428.4;429;429.1;429.2;429.3;429.9
429.3	Symptoms involving cardiovascular system	circulatory system	429.3	R09.8 (12)	785;785.9		428;428.1;428.2;428.3;428.4;429;429.1;429.2;429.3;429.9
429.9	Cardiac complications, not elsewhere classified	circulatory system	429.9		997.1		428;428.1;428.2;428.3;428.4;429;429.1;429.2;429.3;429.9
430	Intracranial hemorrhage	circulatory system	430;430.1;430.2;430.3	I60 (0);I60.1 (2);I60.2 (5);I60.3 (2);I60.4 (0);I60.5 (0);I60.6 (2);I60.7 (2);I60.8 (4);I60.9 (16);I61 (0);I61.0 (7);I61.1 (10);I61.2 (4);I61.3 (1);I61.4 (3);I61.5 (5);I61.6 (2);I61.8 (5);I61.9 (14);I62.0 (16);I62.1 (2);I62.9 (3);S06.4 (0)	430;430.0;431;431.0;432;432.0;432.1;432.9	brain haemorrhage;subdural haemorrhage/haematoma	430;430.1;430.2;430.3;433;433.1;433.11;433.12;433.2;433.21;433.3;433.31;433.32;433.5;433.6;433.8
430.1	Subarachnoid hemorrhage	circulatory system	430.1	I60 (0);I60.1 (2);I60.2 (5);I60.3 (2);I60.4 (0);I60.5 (0);I60.6 (2);I60.7 (2);I60.8 (4);I60.9 (16)	430;430.0		430;430.1;430.2;430.3;433;433.1;433.11;433.12;433.2;433.21;433.3;433.31;433.32;433.5;433.6;433.8
430.2	Intracerebral hemorrhage	circulatory system	430.2	I61 (0);I61.0 (7);I61.1 (10);I61.2 (4);I61.3 (1);I61.4 (3);I61.5 (5);I61.6 (2);I61.8 (5);I61.9 (14)	431;431.0		430;430.1;430.2;430.3;433;433.1;433.11;433.12;433.2;433.21;433.3;433.31;433.32;433.5;433.6;433.8
430.3	Subdural hemorrhage	circulatory system	430.3	I62.0 (16)	432.1	subdural haemorrhage/haematoma	430;430.1;430.2;430.3;433;433.1;433.11;433.12;433.2;433.21;433.3;433.31;433.32;433.5;433.6;433.8
433	Cerebrovascular disease	circulatory system	433;433.1;433.11;433.12;433.2;433.21;433.3;433.31;433.32;433.5;433.6;433.8	G45.0 (2);G45.1 (0);G45.2 (0);G45.4 (28);G45.8 (6);G45.9 (82);G46.0 (1);G46.1 (0);G46.2 (1);G46.3 (1);G46.4 (0);G46.5 (0);G46.6 (0);G46.7 (2);G46.8 (1);I60.0 (1);I63 (0);I63.0 (3);I63.1 (1);I63.2 (5);I63.3 (22);I63.4 (21);I63.5 (68);I63.6 (1);I63.8 (16);I63.9 (100);I64 (14);I65 (0);I65.0 (2);I65.1 (1);I65.2 (61);I65.3 (2);I65.8 (0);I65.9 (0);I66 (0);I66.0 (1);I66.1 (0);I66.2 (1);I66.3 (1);I66.4 (…	346.6;346.60;346.61;346.62;346.63;433;433.0;433.00;433.01;433.1;433.10;433.11;433.2;433.20;433.21;433.3;433.30;433.31;433.8;433.80;433.81;433.9;433.90;433.91;434;434.0;434.00;434.01;434.1;434.10;434.11;434.9;434.90;434.91;435;435.0;435.1;435.2;435.3;435.8;435.9;436;437;437.0;437.1;437.3;437.4;437.5;437.6;437.7;437.8;437.9;438;438.0;438.1;438.10;438.11;438.12;438.13;438.14;438.19;438.2;438.20;438.…	cerebral aneurysm;stroke;transient ischaemic attack (tia)	430;430.1;430.2;430.3;433;433.1;433.11;433.12;433.2;433.21;433.3;433.31;433.32;433.5;433.6;433.8
433.1	Occlusion and stenosis of precerebral arteries	circulatory system	433.1;433.11;433.12	I63.1 (1);I63.2 (5);I65 (0);I65.0 (2);I65.1 (1);I65.2 (61);I65.3 (2);I65.8 (0);I65.9 (0);I67.2 (22)	433;433.0;433.00;433.01;433.1;433.10;433.11;433.2;433.20;433.21;433.3;433.30;433.31;433.8;433.80;433.81;433.9;433.90;433.91;437.0		430;430.1;430.2;430.3;433;433.1;433.11;433.12;433.2;433.21;433.3;433.31;433.32;433.5;433.6;433.8
433.11	Occlusion of cerebral arteries, with cerebral infarction	circulatory system	433.11	I63.1 (1);I63.2 (5)	433.01;433.11;433.21;433.31;433.81;433.91		430;430.1;430.2;430.3;433;433.1;433.11;433.12;433.2;433.21;433.3;433.31;433.32;433.5;433.6;433.8
433.12	Cerebral atherosclerosis	circulatory system	433.12	I67.2 (22)	437.0		430;430.1;430.2;430.3;433;433.1;433.11;433.12;433.2;433.21;433.3;433.31;433.32;433.5;433.6;433.8
433.2	Occlusion of cerebral arteries	circulatory system	433.2;433.21	I63 (0);I63.0 (3);I63.2 (5);I63.3 (22);I63.4 (21);I63.5 (68);I63.6 (1);I63.8 (16);I63.9 (100);I64 (14);I66 (0);I66.0 (1);I66.1 (0);I66.2 (1);I66.3 (1);I66.4 (0);I66.8 (0);I66.9 (0);I67.6 (2)	434;434.0;434.00;434.01;434.1;434.10;434.11;434.9;434.90;434.91;437.6	stroke	430;430.1;430.2;430.3;433;433.1;433.11;433.12;433.2;433.21;433.3;433.31;433.32;433.5;433.6;433.8
433.21	Cerebral artery occlusion, with cerebral infarction	circulatory system	433.21	I63.0 (3);I63.3 (22);I63.4 (21);I63.5 (68);I63.6 (1);I63.8 (16);I64 (14)	434.01;434.11;434.91	stroke	430;430.1;430.2;430.3;433;433.1;433.11;433.12;433.2;433.21;433.3;433.31;433.32;433.5;433.6;433.8
433.3	Cerebral ischemia	circulatory system	433.3;433.31;433.32	G45.0 (2);G45.1 (0);G45.2 (0);G45.8 (6);G45.9 (82);G46.0 (1);G46.1 (0);G46.2 (1);I67 (0);I67.5 (0);I67.8 (129)	435;435.0;435.1;435.2;435.3;435.8;435.9;437.1;437.5;V12.54	transient ischaemic attack (tia)	430;430.1;430.2;430.3;433;433.1;433.11;433.12;433.2;433.21;433.3;433.31;433.32;433.5;433.6;433.8
433.31	Transient cerebral ischemia	circulatory system	433.31	G45.0 (2);G45.1 (0);G45.2 (0);G45.8 (6);G45.9 (82);G46.0 (1);G46.1 (0);G46.2 (1)	435;435.0;435.1;435.2;435.3;435.8;435.9;V12.54	transient ischaemic attack (tia)	430;430.1;430.2;430.3;433;433.1;433.11;433.12;433.2;433.21;433.3;433.31;433.32;433.5;433.6;433.8
433.32	Moyamoya disease	circulatory system	433.32	I67.5 (0)	437.5		430;430.1;430.2;430.3;433;433.1;433.11;433.12;433.2;433.21;433.3;433.31;433.32;433.5;433.6;433.8
433.5	Cerebral aneurysm	circulatory system	433.5	I67.1 (16)	437.3	cerebral aneurysm	430;430.1;430.2;430.3;433;433.1;433.11;433.12;433.2;433.21;433.3;433.31;433.32;433.5;433.6;433.8
433.6	Acute, but ill-defined cerebrovascular disease	circulatory system	433.6		346.6;346.60;346.61;346.62;346.63;436		430;430.1;430.2;430.3;433;433.1;433.11;433.12;433.2;433.21;433.3;433.31;433.32;433.5;433.6;433.8
433.8	Late effects of cerebrovascular disease	circulatory system	433.8	I69 (0);I69.0 (0);I69.1 (2);I69.2 (0);I69.3 (13);I69.4 (30);I69.8 (2)	438;438.0;438.1;438.10;438.11;438.12;438.13;438.14;438.19;438.2;438.20;438.21;438.22;438.3;438.30;438.31;438.32;438.4;438.40;438.41;438.42;438.5;438.50;438.51;438.52;438.53;438.6;438.7;438.8;438.81;438.82;438.83;438.84;438.85;438.89;438.9		430;430.1;430.2;430.3;433;433.1;433.11;433.12;433.2;433.21;433.3;433.31;433.32;433.5;433.6;433.8
440	Atherosclerosis	circulatory system	440;440.1;440.2;440.21;440.22;440.9	I25.0 (2);I70 (0);I70.0 (1);I70.1 (0);I70.2 (0);I70.8 (0);I70.9 (0)	440;440.0;440.1;440.2;440.20;440.21;440.22;440.23;440.24;440.29;440.3;440.30;440.31;440.32;440.4;440.8;440.9		440;440.1;440.2;440.21;440.22;440.9;441;441.1;441.2;442;442.1;442.11;442.2;442.3;442.4;442.8;443;443.1;443.7;443.8;443.9;444;444.1;444.2;444.5;446;446.1;446.2;446.3;446.4;446.5;446.6;446.7;446.8;446.9;447;447.1;447.7;448
440.1	Atherosclerosis of renal artery	circulatory system	440.1	I70.1 (0)	440.1		440;440.1;440.2;440.21;440.22;440.9;441;441.1;441.2;442;442.1;442.11;442.2;442.3;442.4;442.8;443;443.1;443.7;443.8;443.9;444;444.1;444.2;444.5;446;446.1;446.2;446.3;446.4;446.5;446.6;446.7;446.8;446.9;447;447.1;447.7;448
440.2	Atherosclerosis of the extremities	circulatory system	440.2;440.21;440.22	I70.2 (0)	440.2;440.20;440.21;440.22;440.23;440.24;440.29;440.3;440.30;440.31;440.32;440.4		440;440.1;440.2;440.21;440.22;440.9;441;441.1;441.2;442;442.1;442.11;442.2;442.3;442.4;442.8;443;443.1;443.7;443.8;443.9;444;444.1;444.2;444.5;446;446.1;446.2;446.3;446.4;446.5;446.6;446.7;446.8;446.9;447;447.1;447.7;448
440.21	Atherosclerosis of native arteries of the extremities with ulceration or gangrene	circulatory system	440.21		440.23;440.24		440;440.1;440.2;440.21;440.22;440.9;441;441.1;441.2;442;442.1;442.11;442.2;442.3;442.4;442.8;443;443.1;443.7;443.8;443.9;444;444.1;444.2;444.5;446;446.1;446.2;446.3;446.4;446.5;446.6;446.7;446.8;446.9;447;447.1;447.7;448
440.22	Atherosclerosis of native arteries of the extremities with intermittent claudication	circulatory system	440.22		440.21		440;440.1;440.2;440.21;440.22;440.9;441;441.1;441.2;442;442.1;442.11;442.2;442.3;442.4;442.8;443;443.1;443.7;443.8;443.9;444;444.1;444.2;444.5;446;446.1;446.2;446.3;446.4;446.5;446.6;446.7;446.8;446.9;447;447.1;447.7;448
440.9	Atherosclerosis of aorta	circulatory system	440.9	I70.0 (1)	440.0		440;440.1;440.2;440.21;440.22;440.9;441;441.1;441.2;442;442.1;442.11;442.2;442.3;442.4;442.8;443;443.1;443.7;443.8;443.9;444;444.1;444.2;444.5;446;446.1;446.2;446.3;446.4;446.5;446.6;446.7;446.8;446.9;447;447.1;447.7;448
441	Vascular insufficiency of intestine	circulatory system	441;441.1;441.2	K55 (0);K55.0 (20);K55.1 (2);K55.8 (4);K55.9 (23)	557;557.0;557.1;557.9		440;440.1;440.2;440.21;440.22;440.9;441;441.1;441.2;442;442.1;442.11;442.2;442.3;442.4;442.8;443;443.1;443.7;443.8;443.9;444;444.1;444.2;444.5;446;446.1;446.2;446.3;446.4;446.5;446.6;446.7;446.8;446.9;447;447.1;447.7;448
441.1	Acute vascular insufficiency of intestine	circulatory system	441.1	K55.0 (20)	557.0		440;440.1;440.2;440.21;440.22;440.9;441;441.1;441.2;442;442.1;442.11;442.2;442.3;442.4;442.8;443;443.1;443.7;443.8;443.9;444;444.1;444.2;444.5;446;446.1;446.2;446.3;446.4;446.5;446.6;446.7;446.8;446.9;447;447.1;447.7;448
441.2	Chronic vascular insufficiency of intestine	circulatory system	441.2	K55.1 (2)	557.1		440;440.1;440.2;440.21;440.22;440.9;441;441.1;441.2;442;442.1;442.11;442.2;442.3;442.4;442.8;443;443.1;443.7;443.8;443.9;444;444.1;444.2;444.5;446;446.1;446.2;446.3;446.4;446.5;446.6;446.7;446.8;446.9;447;447.1;447.7;448
442	Other aneurysm	circulatory system	442;442.1;442.11;442.2;442.3;442.4;442.8	I67.0 (0);I71.0 (13);I71.1 (2);I71.2 (38);I71.3 (1);I71.4 (64);I71.5 (0);I71.6 (3);I71.8 (0);I71.9 (24);I72 (0);I72.0 (6);I72.1 (0);I72.2 (1);I72.3 (10);I72.4 (13);I72.8 (9);I72.9 (2);I79.0 (0)	441;441.0;441.00;441.01;441.02;441.03;441.1;441.2;441.3;441.4;441.5;441.6;441.7;441.9;442;442.0;442.1;442.2;442.3;442.8;442.81;442.82;442.83;442.84;442.89;442.9;443.2;443.21;443.22;443.23;443.24;443.29	aortic aneurysm;aortic aneurysm rupture	440;440.1;440.2;440.21;440.22;440.9;441;441.1;441.2;442;442.1;442.11;442.2;442.3;442.4;442.8;443;443.1;443.7;443.8;443.9;444;444.1;444.2;444.5;446;446.1;446.2;446.3;446.4;446.5;446.6;446.7;446.8;446.9;447;447.1;447.7;448
442.1	Aortic aneurysm	circulatory system	442.1;442.11	I71.0 (13);I71.1 (2);I71.2 (38);I71.3 (1);I71.4 (64);I71.5 (0);I71.6 (3);I71.8 (0);I71.9 (24);I79.0 (0)	441;441.0;441.00;441.01;441.02;441.03;441.1;441.2;441.3;441.4;441.5;441.6;441.7;441.9	aortic aneurysm;aortic aneurysm rupture	440;440.1;440.2;440.21;440.22;440.9;441;441.1;441.2;442;442.1;442.11;442.2;442.3;442.4;442.8;443;443.1;443.7;443.8;443.9;444;444.1;444.2;444.5;446;446.1;446.2;446.3;446.4;446.5;446.6;446.7;446.8;446.9;447;447.1;447.7;448
442.11	Abdominal aortic aneurysm	circulatory system	442.11	I71.3 (1);I71.4 (64)	441.3;441.4		440;440.1;440.2;440.21;440.22;440.9;441;441.1;441.2;442;442.1;442.11;442.2;442.3;442.4;442.8;443;443.1;443.7;443.8;443.9;444;444.1;444.2;444.5;446;446.1;446.2;446.3;446.4;446.5;446.6;446.7;446.8;446.9;447;447.1;447.7;448
442.2	Aneurysm of iliac artery	circulatory system	442.2	I72.3 (10)	442.2		440;440.1;440.2;440.21;440.22;440.9;441;441.1;441.2;442;442.1;442.11;442.2;442.3;442.4;442.8;443;443.1;443.7;443.8;443.9;444;444.1;444.2;444.5;446;446.1;446.2;446.3;446.4;446.5;446.6;446.7;446.8;446.9;447;447.1;447.7;448
442.3	Aneurysm of artery of lower extremity	circulatory system	442.3	I72.4 (13)	442.3		440;440.1;440.2;440.21;440.22;440.9;441;441.1;441.2;442;442.1;442.11;442.2;442.3;442.4;442.8;443;443.1;443.7;443.8;443.9;444;444.1;444.2;444.5;446;446.1;446.2;446.3;446.4;446.5;446.6;446.7;446.8;446.9;447;447.1;447.7;448
442.4	Arterial dissection	circulatory system	442.4	I67.0 (0)	443.2;443.21;443.22;443.23;443.24;443.29		440;440.1;440.2;440.21;440.22;440.9;441;441.1;441.2;442;442.1;442.11;442.2;442.3;442.4;442.8;443;443.1;443.7;443.8;443.9;444;444.1;444.2;444.5;446;446.1;446.2;446.3;446.4;446.5;446.6;446.7;446.8;446.9;447;447.1;447.7;448
442.8	Aneurysm of other specified artery	circulatory system	442.8	I72.0 (6);I72.1 (0);I72.2 (1);I72.8 (9)	442.0;442.1;442.8;442.81;442.82;442.83;442.84;442.89		440;440.1;440.2;440.21;440.22;440.9;441;441.1;441.2;442;442.1;442.11;442.2;442.3;442.4;442.8;443;443.1;443.7;443.8;443.9;444;444.1;444.2;444.5;446;446.1;446.2;446.3;446.4;446.5;446.6;446.7;446.8;446.9;447;447.1;447.7;448
443	Peripheral vascular disease	circulatory system	443;443.1;443.7;443.8;443.9	E10.5 (1);E11.5 (17);E14.5 (1);I73 (0);I73.0 (91);I73.8 (1);I73.9 (126);I79.1 (0);I79.2 (3);I79.8 (0)	443;443.0;443.8;443.81;443.82;443.89;443.9	peripheral vascular disease;raynaud's phenomenon/disease	440;440.1;440.2;440.21;440.22;440.9;441;441.1;441.2;442;442.1;442.11;442.2;442.3;442.4;442.8;443;443.1;443.7;443.8;443.9;444;444.1;444.2;444.5;446;446.1;446.2;446.3;446.4;446.5;446.6;446.7;446.8;446.9;447;447.1;447.7;448
443.1	Raynaud's syndrome	circulatory system	443.1	I73.0 (91)	443.0	raynaud's phenomenon/disease	440;440.1;440.2;440.21;440.22;440.9;441;441.1;441.2;442;442.1;442.11;442.2;442.3;442.4;442.8;443;443.1;443.7;443.8;443.9;444;444.1;444.2;444.5;446;446.1;446.2;446.3;446.4;446.5;446.6;446.7;446.8;446.9;447;447.1;447.7;448
443.7	Peripheral angiopathy in diseases classified elsewhere	circulatory system	443.7	E10.5 (1);E11.5 (17);E14.5 (1);I79.1 (0);I79.2 (3);I79.8 (0)	443.81		440;440.1;440.2;440.21;440.22;440.9;441;441.1;441.2;442;442.1;442.11;442.2;442.3;442.4;442.8;443;443.1;443.7;443.8;443.9;444;444.1;444.2;444.5;446;446.1;446.2;446.3;446.4;446.5;446.6;446.7;446.8;446.9;447;447.1;447.7;448
443.8	Other specified peripheral vascular diseases	circulatory system	443.8	I73 (0);I73.8 (1)	443.8;443.82;443.89		440;440.1;440.2;440.21;440.22;440.9;441;441.1;441.2;442;442.1;442.11;442.2;442.3;442.4;442.8;443;443.1;443.7;443.8;443.9;444;444.1;444.2;444.5;446;446.1;446.2;446.3;446.4;446.5;446.6;446.7;446.8;446.9;447;447.1;447.7;448
443.9	Peripheral vascular disease, unspecified	circulatory system	443.9	I73.9 (126)	443.9		440;440.1;440.2;440.21;440.22;440.9;441;441.1;441.2;442;442.1;442.11;442.2;442.3;442.4;442.8;443;443.1;443.7;443.8;443.9;444;444.1;444.2;444.5;446;446.1;446.2;446.3;446.4;446.5;446.6;446.7;446.8;446.9;447;447.1;447.7;448
444	Arterial embolism and thrombosis	circulatory system	444;444.1;444.2;444.5	I74 (0);I74.0 (1);I74.1 (2);I74.2 (8);I74.3 (14);I74.4 (1);I74.5 (3);I74.8 (2);I74.9 (2)	444;444.0;444.01;444.09;444.1;444.2;444.21;444.22;444.8;444.81;444.89;444.9;445;445.0;445.01;445.02;445.8;445.81;445.89	arterial embolism	440;440.1;440.2;440.21;440.22;440.9;441;441.1;441.2;442;442.1;442.11;442.2;442.3;442.4;442.8;443;443.1;443.7;443.8;443.9;444;444.1;444.2;444.5;446;446.1;446.2;446.3;446.4;446.5;446.6;446.7;446.8;446.9;447;447.1;447.7;448
444.1	Arterial embolism and thrombosis of lower extremity artery	circulatory system	444.1	I74.3 (14)	444.22		440;440.1;440.2;440.21;440.22;440.9;441;441.1;441.2;442;442.1;442.11;442.2;442.3;442.4;442.8;443;443.1;443.7;443.8;443.9;444;444.1;444.2;444.5;446;446.1;446.2;446.3;446.4;446.5;446.6;446.7;446.8;446.9;447;447.1;447.7;448
444.2	Embolism and thrombosis of abdominal aorta	circulatory system	444.2	I74.0 (1)	444.0;444.01;444.09		440;440.1;440.2;440.21;440.22;440.9;441;441.1;441.2;442;442.1;442.11;442.2;442.3;442.4;442.8;443;443.1;443.7;443.8;443.9;444;444.1;444.2;444.5;446;446.1;446.2;446.3;446.4;446.5;446.6;446.7;446.8;446.9;447;447.1;447.7;448
444.5	Atheroembolism	circulatory system	444.5		445;445.0;445.01;445.02;445.8;445.81;445.89		440;440.1;440.2;440.21;440.22;440.9;441;441.1;441.2;442;442.1;442.11;442.2;442.3;442.4;442.8;443;443.1;443.7;443.8;443.9;444;444.1;444.2;444.5;446;446.1;446.2;446.3;446.4;446.5;446.6;446.7;446.8;446.9;447;447.1;447.7;448
446	Polyarteritis nodosa and allied conditions	circulatory system	446;446.1;446.2;446.3;446.4;446.5;446.6;446.7;446.8;446.9	I73.1 (0);I77.6 (23);M05.2 (0);M30 (0);M30.0 (0);M30.1 (1);M30.2 (0);M30.3 (0);M30.8 (0);M31.0 (1);M31.1 (1);M31.2 (0);M31.3 (3);M31.4 (0);M31.5 (7);M31.6 (38)	443.1;443.10;446;446.0;446.1;446.2;446.20;446.21;446.29;446.3;446.4;446.5;446.6;446.7;447.6	giant cell/temporal arteritis	440;440.1;440.2;440.21;440.22;440.9;441;441.1;441.2;442;442.1;442.11;442.2;442.3;442.4;442.8;443;443.1;443.7;443.8;443.9;444;444.1;444.2;444.5;446;446.1;446.2;446.3;446.4;446.5;446.6;446.7;446.8;446.9;447;447.1;447.7;448
446.1	Thromboangiitis obliterans	circulatory system	446.1	I73.1 (0)	443.1;443.10		440;440.1;440.2;440.21;440.22;440.9;441;441.1;441.2;442;442.1;442.11;442.2;442.3;442.4;442.8;443;443.1;443.7;443.8;443.9;444;444.1;444.2;444.5;446;446.1;446.2;446.3;446.4;446.5;446.6;446.7;446.8;446.9;447;447.1;447.7;448
446.2	Acute febrile mucocutaneous lymph node syndrome (Kawasaki disease)	circulatory system	446.2	M30.3 (0)	446.1		440;440.1;440.2;440.21;440.22;440.9;441;441.1;441.2;442;442.1;442.11;442.2;442.3;442.4;442.8;443;443.1;443.7;443.8;443.9;444;444.1;444.2;444.5;446;446.1;446.2;446.3;446.4;446.5;446.6;446.7;446.8;446.9;447;447.1;447.7;448
446.3	Hypersensitivity angiitis	circulatory system	446.3	M05.2 (0);M31.0 (1)	446.2;446.20;446.21;446.29		440;440.1;440.2;440.21;440.22;440.9;441;441.1;441.2;442;442.1;442.11;442.2;442.3;442.4;442.8;443;443.1;443.7;443.8;443.9;444;444.1;444.2;444.5;446;446.1;446.2;446.3;446.4;446.5;446.6;446.7;446.8;446.9;447;447.1;447.7;448
446.4	Wegener's granulomatosis	circulatory system	446.4	M30.1 (1);M31.3 (3)	446.4		440;440.1;440.2;440.21;440.22;440.9;441;441.1;441.2;442;442.1;442.11;442.2;442.3;442.4;442.8;443;443.1;443.7;443.8;443.9;444;444.1;444.2;444.5;446;446.1;446.2;446.3;446.4;446.5;446.6;446.7;446.8;446.9;447;447.1;447.7;448
446.5	Giant cell arteritis	circulatory system	446.5	M31.5 (7);M31.6 (38)	446.5	giant cell/temporal arteritis	440;440.1;440.2;440.21;440.22;440.9;441;441.1;441.2;442;442.1;442.11;442.2;442.3;442.4;442.8;443;443.1;443.7;443.8;443.9;444;444.1;444.2;444.5;446;446.1;446.2;446.3;446.4;446.5;446.6;446.7;446.8;446.9;447;447.1;447.7;448
446.6	Polyarteritis nodosa	circulatory system	446.6	M30.0 (0);M30.2 (0);M30.8 (0)	446.0		440;440.1;440.2;440.21;440.22;440.9;441;441.1;441.2;442;442.1;442.11;442.2;442.3;442.4;442.8;443;443.1;443.7;443.8;443.9;444;444.1;444.2;444.5;446;446.1;446.2;446.3;446.4;446.5;446.6;446.7;446.8;446.9;447;447.1;447.7;448
446.7	Takayasu's disease	circulatory system	446.7	M31.4 (0)	446.7		440;440.1;440.2;440.21;440.22;440.9;441;441.1;441.2;442;442.1;442.11;442.2;442.3;442.4;442.8;443;443.1;443.7;443.8;443.9;444;444.1;444.2;444.5;446;446.1;446.2;446.3;446.4;446.5;446.6;446.7;446.8;446.9;447;447.1;447.7;448
446.8	Thrombotic microangiopathy	circulatory system	446.8	M31.1 (1)	446.6		440;440.1;440.2;440.21;440.22;440.9;441;441.1;441.2;442;442.1;442.11;442.2;442.3;442.4;442.8;443;443.1;443.7;443.8;443.9;444;444.1;444.2;444.5;446;446.1;446.2;446.3;446.4;446.5;446.6;446.7;446.8;446.9;447;447.1;447.7;448
446.9	Arteritis NOS	circulatory system	446.9	I77.6 (23)	447.6		440;440.1;440.2;440.21;440.22;440.9;441;441.1;441.2;442;442.1;442.11;442.2;442.3;442.4;442.8;443;443.1;443.7;443.8;443.9;444;444.1;444.2;444.5;446;446.1;446.2;446.3;446.4;446.5;446.6;446.7;446.8;446.9;447;447.1;447.7;448
447	Other disorders of arteries and arterioles	circulatory system	447;447.1;447.7	I77 (0);I77.0 (2);I77.1 (27);I77.2 (1);I77.3 (1);I77.4 (0);I77.5 (0);I77.8 (8);I77.9 (9);M31.8 (2);M31.9 (0);Q27.3 (4)	447;447.0;447.1;447.2;447.3;447.4;447.5;447.7;447.70;447.71;447.72;447.73;447.8;447.9		440;440.1;440.2;440.21;440.22;440.9;441;441.1;441.2;442;442.1;442.11;442.2;442.3;442.4;442.8;443;443.1;443.7;443.8;443.9;444;444.1;444.2;444.5;446;446.1;446.2;446.3;446.4;446.5;446.6;446.7;446.8;446.9;447;447.1;447.7;448
447.1	Stricture of artery	circulatory system	447.1	I77.1 (27)	447.1		440;440.1;440.2;440.21;440.22;440.9;441;441.1;441.2;442;442.1;442.11;442.2;442.3;442.4;442.8;443;443.1;443.7;443.8;443.9;444;444.1;444.2;444.5;446;446.1;446.2;446.3;446.4;446.5;446.6;446.7;446.8;446.9;447;447.1;447.7;448
447.7	Aortic ectasia	circulatory system	447.7		447.7;447.70;447.71;447.72;447.73		440;440.1;440.2;440.21;440.22;440.9;441;441.1;441.2;442;442.1;442.11;442.2;442.3;442.4;442.8;443;443.1;443.7;443.8;443.9;444;444.1;444.2;444.5;446;446.1;446.2;446.3;446.4;446.5;446.6;446.7;446.8;446.9;447;447.1;447.7;448
448	Disease of capillaries	circulatory system	448	I78 (0);I78.0 (3);I78.8 (1);I78.9 (0)	448;448.0;448.9		440;440.1;440.2;440.21;440.22;440.9;441;441.1;441.2;442;442.1;442.11;442.2;442.3;442.4;442.8;443;443.1;443.7;443.8;443.9;444;444.1;444.2;444.5;446;446.1;446.2;446.3;446.4;446.5;446.6;446.7;446.8;446.9;447;447.1;447.7;448
450	Noninfectious disorders of lymphatic channels	circulatory system	450	I89 (0);I89.0 (54);I89.1 (5);I89.8 (12);I89.9 (2);I97.2 (5)	457;457.0;457.1;457.2;457.8;457.9		450
451	Phlebitis and thrombophlebitis	circulatory system	451;451.2	I80 (0);I80.0 (15);I80.1 (14);I80.2 (94);I80.3 (8);I80.8 (19);I80.9 (8)	451;451.0;451.1;451.11;451.19;451.2;451.8;451.81;451.82;451.83;451.84;451.89;451.9;V12.52		450;451;451.2;452;452.1;452.2;452.8;453;454;454.1;454.11;455;456;457;457.2;457.3
451.2	Phlebitis and thrombophlebitis of lower extremities	circulatory system	451.2	I80.0 (15);I80.1 (14);I80.2 (94);I80.3 (8)	451.0;451.1;451.11;451.19;451.2		450;451;451.2;452;452.1;452.2;452.8;453;454;454.1;454.11;455;456;457;457.2;457.3
452	Other venous embolism and thrombosis	circulatory system	452;452.1;452.2;452.8	I81 (14);I82 (0);I82.0 (2);I82.1 (0);I82.2 (3);I82.3 (3);I82.8 (14);I82.9 (0);I87.0 (0)	415.11;452;453;453.0;453.1;453.2;453.3;453.4;453.40;453.41;453.42;453.5;453.50;453.51;453.52;453.6;453.7;453.71;453.72;453.73;453.74;453.75;453.76;453.77;453.79;453.8;453.81;453.82;453.83;453.84;453.85;453.86;453.87;453.89;453.9;459.1;459.10;459.11;459.12;459.13;459.19;V12.51	deep venous thrombosis (dvt)	450;451;451.2;452;452.1;452.2;452.8;453;454;454.1;454.11;455;456;457;457.2;457.3
452.1	Iatrogenic pulmonary embolism and infarction	circulatory system	452.1		415.11		450;451;451.2;452;452.1;452.2;452.8;453;454;454.1;454.11;455;456;457;457.2;457.3
452.2	Deep vein thrombosis [DVT]	circulatory system	452.2		453.4;453.40;453.41;453.42;453.5;453.50;453.51;453.52;453.72;453.74;453.75;453.76;453.77;453.82;453.84;453.85;453.86;453.87	deep venous thrombosis (dvt)	450;451;451.2;452;452.1;452.2;452.8;453;454;454.1;454.11;455;456;457;457.2;457.3
452.8	Postphlebitic syndrome	circulatory system	452.8	I87.0 (0)	459.1;459.10;459.11;459.12;459.13;459.19		450;451;451.2;452;452.1;452.2;452.8;453;454;454.1;454.11;455;456;457;457.2;457.3
453	Chronic venous hypertension	circulatory system	453		459.3;459.30;459.31;459.32;459.33;459.39		450;451;451.2;452;452.1;452.2;452.8;453;454;454.1;454.11;455;456;457;457.2;457.3
454	Varicose veins	circulatory system	454;454.1;454.11	I83 (0);I83.0 (3);I83.1 (14);I83.2 (1);I83.9 (128);I86 (0);I86.0 (0);I86.1 (6);I86.2 (1);I86.3 (0);I86.4 (2);I86.8 (3)	454;454.0;454.1;454.2;454.8;454.9;456;456.3;456.4;456.5;456.6;456.8	varicose veins	450;451;451.2;452;452.1;452.2;452.8;453;454;454.1;454.11;455;456;457;457.2;457.3
454.1	Varicose veins of lower extremity	circulatory system	454.1;454.11	I83 (0);I83.0 (3);I83.1 (14);I83.2 (1);I83.9 (128)	454;454.0;454.1;454.2;454.8;454.9		450;451;451.2;452;452.1;452.2;452.8;453;454;454.1;454.11;455;456;457;457.2;457.3
454.11	Varicose veins of lower extremity, symptomtic	circulatory system	454.11	I83.0 (3);I83.1 (14);I83.2 (1)	454.0;454.1;454.2;454.8		450;451;451.2;452;452.1;452.2;452.8;453;454;454.1;454.11;455;456;457;457.2;457.3
455	Hemorrhoids	circulatory system	455	I84 (0);I84.0 (0);I84.1 (3);I84.2 (13);I84.3 (1);I84.4 (1);I84.5 (0);I84.6 (7);I84.7 (1);I84.8 (13);I84.9 (18)	455;455.0;455.1;455.2;455.3;455.4;455.5;455.6;455.7;455.8;455.9		450;451;451.2;452;452.1;452.2;452.8;453;454;454.1;454.11;455;456;457;457.2;457.3
456	Chronic venous insufficiency [CVI]	circulatory system	456	I87.2 (14)	459.81		450;451;451.2;452;452.1;452.2;452.8;453;454;454.1;454.11;455;456;457;457.2;457.3
457	Encounter for long-term (current) use of anticoagulants, antithrombotics, aspirin	circulatory system	457;457.2;457.3		V58.6;V58.63;V58.66		450;451;451.2;452;452.1;452.2;452.8;453;454;454.1;454.11;455;456;457;457.2;457.3
457.2	Encounter for long-term (current) use of antiplatelets/antithrombotics	circulatory system	457.2		V58.63		450;451;451.2;452;452.1;452.2;452.8;453;454;454.1;454.11;455;456;457;457.2;457.3
457.3	Encounter for long-term (current) use of aspirin	circulatory system	457.3		V58.66		450;451;451.2;452;452.1;452.2;452.8;453;454;454.1;454.11;455;456;457;457.2;457.3
458	Hypotension	circulatory system	458;458.1;458.2;458.9	I95 (0);I95.0 (0);I95.1 (164);I95.2 (17);I95.8 (2);I95.9 (342);R03.1 (81)	458;458.0;458.1;458.2;458.21;458.29;458.8;458.9;796.3		458;458.1;458.2;458.9;459;459.1;459.7;459.9
458.1	Orthostatic hypotension	circulatory system	458.1	I95.1 (164)	458.0		458;458.1;458.2;458.9;459;459.1;459.7;459.9
458.2	Iatrogenic hypotension	circulatory system	458.2	I95.2 (17)	458.2;458.21;458.29		458;458.1;458.2;458.9;459;459.1;459.7;459.9
458.9	Hypotension NOS	circulatory system	458.9	I95 (0);I95.0 (0);I95.8 (2);I95.9 (342)	458.1;458.9		458;458.1;458.2;458.9;459;459.1;459.7;459.9
459	Other disorders of circulatory system	circulatory system	459;459.1;459.7;459.9	I60.0 (1);I87.1 (11);I87.8 (18);I87.9 (2);I97.1 (0);I99 (6);R58 (3);Z86.7 (1137)	459;459.0;459.2;459.8;459.89;459.9;V12.5;V12.50;V12.59;V43.4		458;458.1;458.2;458.9;459;459.1;459.7;459.9
459.1	Hemorrhage NOS	circulatory system	459.1	R58 (3)	459.0		458;458.1;458.2;458.9;459;459.1;459.7;459.9
459.7	Blood vessel replaced	circulatory system	459.7		V43.4		458;458.1;458.2;458.9;459;459.1;459.7;459.9
459.9	Circulatory disease NEC	circulatory system	459.9	I60.0 (1);I87.8 (18);I87.9 (2);I97.1 (0);I99 (6);Z86.7 (1137)	459;459.8;459.89;459.9;V12.5;V12.50;V12.59		458;458.1;458.2;458.9;459;459.1;459.7;459.9
464	Acute sinusitis	respiratory	464	J01 (0);J01.0 (0);J01.1 (1);J01.2 (0);J01.3 (0);J01.4 (0);J01.8 (0);J01.9 (2)	461;461.0;461.1;461.2;461.3;461.8;461.9		464;465;465.2;465.4
465	Acute upper respiratory infections of multiple or unspecified sites	respiratory	465;465.2;465.4	A36.0 (0);A36.1 (0);A36.2 (0);J00 (19);J02 (0);J02.0 (0);J02.8 (0);J02.9 (37);J03.0 (0);J04 (0);J04.0 (3);J04.1 (1);J04.2 (0);J05.1 (2);J06 (0);J06.0 (0);J06.8 (0);J06.9 (30)	032.0;032.1;032.2;032.3;034.0;460;462;464;464.0;464.00;464.01;464.1;464.10;464.11;464.2;464.20;464.21;464.3;464.30;464.31;464.5;464.50;464.51;465;465.0;465.8;465.9		464;465;465.2;465.4
465.2	Acute pharyngitis	respiratory	465.2	J02 (0);J02.8 (0);J02.9 (37)	462		464;465;465.2;465.4
465.4	Acute laryngitis and tracheitis	respiratory	465.4	J04 (0);J04.0 (3);J04.1 (1);J04.2 (0)	464;464.0;464.00;464.01;464.1;464.10;464.11;464.2;464.20;464.21		464;465;465.2;465.4
470	Septal Deviations/Turbinate Hypertrophy	respiratory	470	J34.2 (37);J34.3 (18)	470;478.0		470;471;472;473;473.1;473.3;473.4;474;474.1;474.2;475;475.9;476;477;478;479
471	Nasal polyps	respiratory	471	J33 (0);J33.0 (13);J33.1 (0);J33.8 (12);J33.9 (22)	471;471.0;471.1;471.8;471.9	nasal polyps	470;471;472;473;473.1;473.3;473.4;474;474.1;474.2;475;475.9;476;477;478;479
472	Chronic pharyngitis and nasopharyngitis	respiratory	472	J31 (0);J31.0 (34);J31.1 (0);J31.2 (0)	472;472.0;472.1;472.2		470;471;472;473;473.1;473.3;473.4;474;474.1;474.2;475;475.9;476;477;478;479
473	Diseases of the larynx and vocal cords	respiratory	473;473.1;473.3;473.4	J37 (0);J37.0 (0);J37.1 (0);J38.0 (12);J38.1 (2);J38.2 (1);J38.3 (19);J38.4 (1);J38.5 (1);J38.6 (1);J38.7 (9);R49 (0);R49.0 (26);R49.1 (0);R49.2 (0);R49.8 (1)	476;476.0;476.1;478.3;478.30;478.31;478.32;478.33;478.34;478.4;478.5;478.6;478.7;478.70;478.71;478.74;478.75;478.79;784.4;784.40;784.41;784.42;784.43;784.44;784.49;V41.4	chronic laryngitis	470;471;472;473;473.1;473.3;473.4;474;474.1;474.2;475;475.9;476;477;478;479
473.1	Chronic laryngitis	respiratory	473.1	J37 (0);J37.0 (0);J37.1 (0)	476;476.0;476.1	chronic laryngitis	470;471;472;473;473.1;473.3;473.4;474;474.1;474.2;475;475.9;476;477;478;479
473.3	Paralysis/spasm of vocal cords or larynx	respiratory	473.3	J38.0 (12);J38.5 (1)	478.3;478.30;478.31;478.32;478.33;478.34;478.75		470;471;472;473;473.1;473.3;473.4;474;474.1;474.2;475;475.9;476;477;478;479
473.4	Voice disturbance	respiratory	473.4	R49 (0);R49.0 (26);R49.1 (0);R49.2 (0);R49.8 (1)	784.4;784.40;784.41;784.42;784.43;784.44;784.49;V41.4		470;471;472;473;473.1;473.3;473.4;474;474.1;474.2;475;475.9;476;477;478;479
474	Acute and chronic tonsillitis	respiratory	474;474.1;474.2	J03 (0);J03.8 (0);J03.9 (11);J35 (0);J35.0 (3);J35.1 (5);J35.2 (1);J35.3 (0);J35.8 (3);J35.9 (5);J36 (6)	463;474;474.0;474.00;474.01;474.02;474.1;474.10;474.11;474.12;474.2;474.8;474.9;475;475.0	tonsiltis	470;471;472;473;473.1;473.3;473.4;474;474.1;474.2;475;475.9;476;477;478;479
474.1	Acute tonsillitis	respiratory	474.1	J03 (0);J03.8 (0);J03.9 (11)	463		470;471;472;473;473.1;473.3;473.4;474;474.1;474.2;475;475.9;476;477;478;479
474.2	Chronic tonsillitis and adenoiditis	respiratory	474.2	J35 (0);J35.0 (3);J35.1 (5);J35.2 (1);J35.3 (0);J35.8 (3);J35.9 (5)	474;474.0;474.00;474.01;474.02;474.1;474.10;474.11;474.12;474.2;474.8;474.9		470;471;472;473;473.1;473.3;473.4;474;474.1;474.2;475;475.9;476;477;478;479
475	Chronic sinusitis	respiratory	475;475.9	J32 (0);J32.0 (18);J32.1 (0);J32.2 (2);J32.3 (1);J32.4 (4);J32.8 (3);J32.9 (46)	473;473.0;473.1;473.2;473.3;473.8;473.9;784.91	chronic sinusitis	470;471;472;473;473.1;473.3;473.4;474;474.1;474.2;475;475.9;476;477;478;479
475.9	Postnasal drip	respiratory	475.9		784.91		470;471;472;473;473.1;473.3;473.4;474;474.1;474.2;475;475.9;476;477;478;479
476	Allergic rhinitis	respiratory	476	J30 (0);J30.0 (0);J30.1 (119);J30.2 (2);J30.3 (14);J30.4 (11)	477;477.0;477.2;477.8;477.9	hayfever/allergic rhinitis	470;471;472;473;473.1;473.3;473.4;474;474.1;474.2;475;475.9;476;477;478;479
477	Epistaxis or throat hemorrhage	respiratory	477	R04.0 (88);R04.1 (0)	784.7;784.8		470;471;472;473;473.1;473.3;473.4;474;474.1;474.2;475;475.9;476;477;478;479
478	Throat pain	respiratory	478	R07.0 (10)	784.1		470;471;472;473;473.1;473.3;473.4;474;474.1;474.2;475;475.9;476;477;478;479
479	Other upper respiratory disease	respiratory	479	J34.0 (4);J34.1 (9);J34.8 (38);J39 (0);J39.0 (1);J39.1 (0);J39.2 (8);J39.3 (0);J39.8 (6);J39.9 (0);J98.0 (21);J98.5 (8);R06.1 (3)	478;478.1;478.11;478.19;478.2;478.20;478.21;478.22;478.24;478.25;478.26;478.29;478.8;478.9;519.1;519.19;519.2;519.3;786.1		470;471;472;473;473.1;473.3;473.4;474;474.1;474.2;475;475.9;476;477;478;479
480	Pneumonia	respiratory	480;480.1;480.11;480.12;480.13;480.2;480.3;480.5	A20.2 (0);A21.2 (0);A22.1 (0);A31.0 (2);A42.0 (0);A43.0 (0);A48.1 (4);A78 (0);B01.2 (0);B05.2 (0);B20.6 (0);B25.0 (0);B37.1 (0);B38.0 (0);B38.1 (0);B38.2 (0);B44.0 (0);B58.3 (0);B59 (10);B96.0 (1);B96.1 (35);J10.0 (19);J11.0 (4);J12 (0);J12.0 (0);J12.1 (2);J12.2 (0);J12.8 (90);J12.9 (3);J13 (8);J14 (7);J15.0 (4);J15.1 (4);J15.2 (4);J15.3 (0);J15.4 (3);J15.5 (2);J15.6 (3);J15.7 (1);J15.8 (2);J15.9…	003.22;020.3;020.4;020.5;021.2;022.1;031.0;039.1;052.1;055.1;073.0;083.0;112.4;114.0;114.4;114.5;130.4;136.3;480;480.0;480.1;480.2;480.3;480.8;480.9;481;481.0;482;482.0;482.1;482.2;482.3;482.30;482.31;482.32;482.39;482.4;482.40;482.41;482.42;482.49;482.8;482.81;482.82;482.83;482.84;482.89;482.9;483;483.0;483.1;483.8;484;484.1;484.3;484.5;484.6;484.7;484.8;485;485.0;486;513;513.0;513.1;517.1;V12.61	lung abscess;mrsa / methicillin resistant staphylococcus aureus;pneumonia	480;480.1;480.11;480.12;480.13;480.2;480.3;480.5;481;483
480.1	Bacterial pneumonia	respiratory	480.1;480.11;480.12;480.13	A20.2 (0);A21.2 (0);A22.1 (0);A31.0 (2);A42.0 (0);A43.0 (0);A48.1 (4);A78 (0);B96.0 (1);B96.1 (35);J13 (8);J14 (7);J15.0 (4);J15.1 (4);J15.2 (4);J15.3 (0);J15.4 (3);J15.5 (2);J15.6 (3);J15.7 (1);J15.8 (2);J15.9 (6);J16.0 (0);J18.1 (434)	003.22;020.3;020.4;020.5;021.2;022.1;031.0;039.1;073.0;083.0;481;481.0;482;482.0;482.1;482.2;482.3;482.30;482.31;482.32;482.39;482.4;482.40;482.41;482.42;482.49;482.8;482.81;482.82;482.83;482.84;482.89;482.9;483.0;483.1;484.3;484.5	mrsa / methicillin resistant staphylococcus aureus	480;480.1;480.11;480.12;480.13;480.2;480.3;480.5;481;483
480.11	Pneumococcal pneumonia	respiratory	480.11	J13 (8);J18.1 (434)	481;481.0		480;480.1;480.11;480.12;480.13;480.2;480.3;480.5;481;483
480.12	Pseudomonal pneumonia	respiratory	480.12	J15.1 (4)	482.1		480;480.1;480.11;480.12;480.13;480.2;480.3;480.5;481;483
480.13	MRSA pneumonia	respiratory	480.13		482.41	mrsa / methicillin resistant staphylococcus aureus	480;480.1;480.11;480.12;480.13;480.2;480.3;480.5;481;483
480.2	Viral pneumonia	respiratory	480.2	B01.2 (0);B05.2 (0);B25.0 (0);J12 (0);J12.0 (0);J12.1 (2);J12.2 (0);J12.8 (90);J12.9 (3)	052.1;055.1;480;480.0;480.1;480.2;480.3;480.8;480.9;484.1		480;480.1;480.11;480.12;480.13;480.2;480.3;480.5;481;483
480.3	Pneumonia due to fungus (mycoses)	respiratory	480.3	B20.6 (0);B37.1 (0);B38.0 (0);B38.1 (0);B38.2 (0);B44.0 (0);B59 (10);J17 (0)	112.4;114.0;114.4;114.5;136.3;484.6;484.7		480;480.1;480.11;480.12;480.13;480.2;480.3;480.5;481;483
480.5	Bronchopneumonia and lung abscess	respiratory	480.5	J18.0 (10);J85 (0);J85.0 (0);J85.1 (1);J85.2 (1);J85.3 (0)	485;485.0;513;513.0;513.1;517.1	lung abscess	480;480.1;480.11;480.12;480.13;480.2;480.3;480.5;481;483
481	Influenza	respiratory	481	J10.0 (19);J10.1 (23);J10.8 (2);J11.0 (4);J11.1 (7);J11.8 (1)	487;487.0;487.1;487.8;488;488.0;488.01;488.02;488.09;488.1;488.11;488.12;488.19;488.81;488.82;488.89		480;480.1;480.11;480.12;480.13;480.2;480.3;480.5;481;483
483	Acute bronchitis and bronchiolitis	respiratory	483	J05.0 (0);J20 (0);J20.1 (0);J20.3 (0);J20.4 (1);J20.5 (0);J20.6 (0);J20.8 (1);J20.9 (9);J21 (0);J21.0 (0);J21.8 (0);J21.9 (2)	464.4;466;466.0;466.1;466.11;466.19	bronchitis	480;480.1;480.11;480.12;480.13;480.2;480.3;480.5;481;483
495	Asthma	respiratory	495;495.1;495.11;495.2	J45 (0);J45.0 (15);J45.1 (0);J45.8 (1);J45.9 (369);J46 (1)	493;493.0;493.00;493.01;493.02;493.1;493.10;493.11;493.12;493.2;493.20;493.21;493.22;493.8;493.81;493.82;493.9;493.90;493.91;493.92	asthma	495;495.1;495.11;495.2;496;496.1;496.2;496.21;496.3;497;498
495.1	Chronic obstructive asthma	respiratory	495.1;495.11		493.2;493.20;493.21;493.22		495;495.1;495.11;495.2;496;496.1;496.2;496.21;496.3;497;498
495.11	Chronic obstructive asthma with exacerbation	respiratory	495.11		493.21;493.22		495;495.1;495.11;495.2;496;496.1;496.2;496.21;496.3;497;498
495.2	Asthma with exacerbation	respiratory	495.2	J46 (1)	493.01;493.02;493.11;493.12;493.81;493.91;493.92		495;495.1;495.11;495.2;496;496.1;496.2;496.21;496.3;497;498
496	Chronic airway obstruction	respiratory	496;496.1;496.2;496.21;496.3	J41 (0);J41.0 (1);J41.1 (0);J41.8 (0);J42 (12);J43 (0);J43.0 (0);J43.1 (0);J43.2 (5);J43.8 (1);J43.9 (71);J44 (0);J44.0 (61);J44.1 (13);J44.8 (5);J44.9 (280);J47 (129)	491;491.0;491.1;491.2;491.20;491.21;491.22;491.8;491.9;492;492.0;492.8;494;494.0;494.1;496	bronchiectasis;emphysema;emphysema/chronic bronchitis	495;495.1;495.11;495.2;496;496.1;496.2;496.21;496.3;497;498
496.1	Emphysema	respiratory	496.1	J43 (0);J43.0 (0);J43.1 (0);J43.2 (5);J43.8 (1);J43.9 (71)	492;492.0;492.8	emphysema;emphysema/chronic bronchitis	495;495.1;495.11;495.2;496;496.1;496.2;496.21;496.3;497;498
496.2	Chronic bronchitis	respiratory	496.2;496.21	J41 (0);J41.0 (1);J41.1 (0);J41.8 (0);J42 (12);J44 (0);J44.0 (61);J44.1 (13)	491;491.0;491.1;491.2;491.20;491.21;491.22;491.8;491.9		495;495.1;495.11;495.2;496;496.1;496.2;496.21;496.3;497;498
496.21	Obstructive chronic bronchitis	respiratory	496.21	J44 (0);J44.0 (61);J44.1 (13)	491.2;491.20;491.21;491.22		495;495.1;495.11;495.2;496;496.1;496.2;496.21;496.3;497;498
496.3	Bronchiectasis	respiratory	496.3	J47 (129)	494;494.0;494.1	bronchiectasis	495;495.1;495.11;495.2;496;496.1;496.2;496.21;496.3;497;498
497	Bronchitis	respiratory	497	J40 (11)	490		495;495.1;495.11;495.2;496;496.1;496.2;496.21;496.3;497;498
498	Acute bronchospasm	respiratory	498		519.11		495;495.1;495.11;495.2;496;496.1;496.2;496.21;496.3;497;498
499	Cystic fibrosis	respiratory	499	E84 (0);E84.0 (0);E84.1 (0);E84.8 (0);E84.9 (0)	277.0;277.00;277.01;277.02;277.03;277.09		499
500	Lung disease due to external agents	respiratory	500;500.1;500.2	J60 (1);J61 (14);J62 (0);J62.0 (0);J62.8 (0);J63 (0);J63.0 (0);J63.1 (0);J63.2 (0);J63.3 (0);J63.4 (0);J63.5 (0);J63.8 (0);J64 (1);J65 (0);J66 (0);J66.0 (0);J66.1 (0);J66.2 (0);J66.8 (0);J67 (0);J67.0 (0);J67.1 (0);J67.2 (0);J67.3 (0);J67.4 (0);J67.5 (0);J67.6 (0);J67.7 (0);J67.8 (0);J67.9 (2);J68 (0);J68.0 (0);J68.1 (0);J68.2 (0);J68.3 (0);J68.4 (0);J68.8 (0);J68.9 (0);J69.1 (0);J69.8 (2);J70 (0…	495;495.0;495.1;495.2;495.3;495.4;495.5;495.6;495.7;495.8;495.9;500;500.0;501;501.0;502;503;504;505;506;506.0;506.1;506.2;506.3;506.4;506.9;507;507.1;507.8;508;508.0;508.1;508.2;508.8;508.9		500;500.1;500.2;501;502;503;504;504.1;505;506;507;508;509;509.1;509.2;509.3;509.5;509.8
500.1	Extrinsic allergic alveolitis	respiratory	500.1	J66 (0);J66.0 (0);J66.1 (0);J66.2 (0);J66.8 (0);J67 (0);J67.0 (0);J67.1 (0);J67.2 (0);J67.3 (0);J67.4 (0);J67.5 (0);J67.6 (0);J67.7 (0);J67.8 (0);J67.9 (2)	495;495.0;495.1;495.2;495.3;495.4;495.5;495.6;495.7;495.8;495.9;504		500;500.1;500.2;501;502;503;504;504.1;505;506;507;508;509;509.1;509.2;509.3;509.5;509.8
500.2	Pneumoconiosis	respiratory	500.2	J60 (1);J61 (14);J62 (0);J62.0 (0);J62.8 (0);J63 (0);J63.0 (0);J63.1 (0);J63.2 (0);J63.3 (0);J63.4 (0);J63.5 (0);J63.8 (0);J64 (1);J65 (0)	500;500.0;501;501.0;502;503;505		500;500.1;500.2;501;502;503;504;504.1;505;506;507;508;509;509.1;509.2;509.3;509.5;509.8
501	Pneumonitis due to inhalation of food or vomitus	respiratory	501	J69.0 (63)	507.0		500;500.1;500.2;501;502;503;504;504.1;505;506;507;508;509;509.1;509.2;509.3;509.5;509.8
502	Postinflammatory pulmonary fibrosis	respiratory	502	J84.1 (82);J84.8 (4)	515;515.0	pulmonary fibrosis	500;500.1;500.2;501;502;503;504;504.1;505;506;507;508;509;509.1;509.2;509.3;509.5;509.8
503	Pulmonary congestion and hypostasis	respiratory	503	J18.2 (0);J81 (13)	514;514.0		500;500.1;500.2;501;502;503;504;504.1;505;506;507;508;509;509.1;509.2;509.3;509.5;509.8
504	Other alveolar and parietoalveolar pneumonopathy	respiratory	504;504.1	B22.1 (0);J84.0 (2);J84.8 (4);J84.9 (28)	516;516.0;516.1;516.2;516.3;516.30;516.31;516.32;516.33;516.34;516.35;516.36;516.37;516.4;516.5;516.61;516.62;516.63;516.64;516.69;516.8;516.9	fibrosing alveolitis/unspecified alveolitis	500;500.1;500.2;501;502;503;504;504.1;505;506;507;508;509;509.1;509.2;509.3;509.5;509.8
504.1	Idiopathic fibrosing alveolitis	respiratory	504.1		516.3;516.30;516.31;516.32;516.33;516.34;516.35;516.36;516.37	fibrosing alveolitis/unspecified alveolitis	500;500.1;500.2;501;502;503;504;504.1;505;506;507;508;509;509.1;509.2;509.3;509.5;509.8
505	Other pulmonary inflamation or edema	respiratory	505	J82 (7)	518.3;518.4		500;500.1;500.2;501;502;503;504;504.1;505;506;507;508;509;509.1;509.2;509.3;509.5;509.8
506	Empyema and pneumothorax	respiratory	506	J86 (0);J86.0 (1);J86.9 (13);J93 (0);J93.0 (0);J93.1 (2);J93.8 (2);J93.9 (45)	510;510.0;510.9;512;512.0;512.1;512.2;512.8;512.81;512.82;512.83;512.84;512.89	empyema;pneumothorax;spontaneous pneumothorax/recurrent pneumothorax	500;500.1;500.2;501;502;503;504;504.1;505;506;507;508;509;509.1;509.2;509.3;509.5;509.8
507	Pleurisy; pleural effusion	respiratory	507	J90 (444);J91 (10);J92 (0);J92.0 (29);J92.9 (24);J94 (0);J94.0 (1);J94.1 (2);J94.2 (5);J94.8 (10);J94.9 (1);R09.1 (7)	511;511.0;511.1;511.8;511.89;511.9	pleural effusion;pleurisy	500;500.1;500.2;501;502;503;504;504.1;505;506;507;508;509;509.1;509.2;509.3;509.5;509.8
508	Pulmonary collapse; interstitial and compensatory emphysema	respiratory	508	J98.1 (275);J98.2 (3);J98.3 (0)	518.0;518.1;518.2		500;500.1;500.2;501;502;503;504;504.1;505;506;507;508;509;509.1;509.2;509.3;509.5;509.8
509	Respiratory failure, insufficiency, arrest	respiratory	509;509.1;509.2;509.3;509.5;509.8	J80 (11);J95.1 (0);J95.2 (0);J95.3 (0);J96.0 (1);J96.1 (0);J96.9 (13);R09.2 (2);Z99.1 (48)	517.3;518.5;518.51;518.52;518.53;518.81;518.82;518.83;518.84;799.1;V46.1;V46.11;V46.12;V46.13;V46.14;V46.2	respiratory failure	500;500.1;500.2;501;502;503;504;504.1;505;506;507;508;509;509.1;509.2;509.3;509.5;509.8
509.1	Respiratory failure	respiratory	509.1	J96.0 (1);J96.1 (0);J96.9 (13)	518.81;518.83;518.84		500;500.1;500.2;501;502;503;504;504.1;505;506;507;508;509;509.1;509.2;509.3;509.5;509.8
509.2	Respiratory insufficiency	respiratory	509.2	J80 (11);J96.9 (13)	518.82		500;500.1;500.2;501;502;503;504;504.1;505;506;507;508;509;509.1;509.2;509.3;509.5;509.8
509.3	Pulmonary insufficiency or respiratory failure following trauma and surgery	respiratory	509.3	J95.1 (0);J95.2 (0);J95.3 (0)	518.5;518.51;518.52;518.53		500;500.1;500.2;501;502;503;504;504.1;505;506;507;508;509;509.1;509.2;509.3;509.5;509.8
509.5	Respiratory arrest	respiratory	509.5	R09.2 (2)	799.1		500;500.1;500.2;501;502;503;504;504.1;505;506;507;508;509;509.1;509.2;509.3;509.5;509.8
509.8	Dependence on respirator [Ventilator] or supplemental oxygen	respiratory	509.8	Z99.1 (48)	V46.1;V46.11;V46.12;V46.13;V46.14;V46.2		500;500.1;500.2;501;502;503;504;504.1;505;506;507;508;509;509.1;509.2;509.3;509.5;509.8
510	Other diseases of lung	respiratory	510;510.2	J98.4 (132);J99 (0);T86.3 (0);Z94.2 (2);Z94.3 (0)	517;517.8;518;518.8;518.89;996.84;V42.6		510;510.2
510.2	Lung transplant	respiratory	510.2	T86.3 (0);Z94.2 (2);Z94.3 (0)	996.84;V42.6		510;510.2
512	Other symptoms of respiratory system	respiratory	512;512.1;512.2;512.3;512.7;512.8;512.9	J98 (0);R05 (172);R06.0 (374);R06.2 (10);R06.8 (25);R07.1 (14)	519;786.05;786.07;786.09;786.2;786.52;786.7;786.70		512;512.1;512.2;512.3;512.7;512.8;512.9
512.1	Wheezing	respiratory	512.1	R06.2 (10)	786.07		512;512.1;512.2;512.3;512.7;512.8;512.9
512.2	Painful respiration	respiratory	512.2	R07.1 (14)	786.52		512;512.1;512.2;512.3;512.7;512.8;512.9
512.3	Abnormal chest sounds	respiratory	512.3		786.7;786.70		512;512.1;512.2;512.3;512.7;512.8;512.9
512.7	Shortness of breath	respiratory	512.7	R06.0 (374)	786.05		512;512.1;512.2;512.3;512.7;512.8;512.9
512.8	Cough	respiratory	512.8	R05 (172)	786.2		512;512.1;512.2;512.3;512.7;512.8;512.9
512.9	Other dyspnea	respiratory	512.9	R06.8 (25)	786.09		512;512.1;512.2;512.3;512.7;512.8;512.9
513	Respiratory abnormalities	respiratory	513;513.3;513.31;513.32;513.4;513.8	E66.2 (6);E67 (0);J98.6 (5);R06 (0);R06.3 (0);R06.4 (2);R06.6 (10);R23.0 (1)	278.03;519.4;782.5;786.0;786.00;786.01;786.02;786.03;786.04;786.06;786.8		513;513.3;513.31;513.32;513.4;513.8
513.3	Hypoventilation	respiratory	513.3;513.31;513.32	E66.2 (6);E67 (0);R06.3 (0);R23.0 (1)	278.03;782.5;786.02;786.03;786.04		513;513.3;513.31;513.32;513.4;513.8
513.31	Apnea	respiratory	513.31	R06.3 (0)	786.03;786.04		513;513.3;513.31;513.32;513.4;513.8
513.32	Orthopnea	respiratory	513.32		786.02		513;513.3;513.31;513.32;513.4;513.8
513.4	Hyperventilation	respiratory	513.4	R06.4 (2)	786.01;786.06		513;513.3;513.31;513.32;513.4;513.8
513.8	Disorders of diaphragm	respiratory	513.8	J98.6 (5);R06.6 (10)	519.4;786.8		513;513.3;513.31;513.32;513.4;513.8
514	Abnormal findings examination of lungs	respiratory	514;514.1;514.2	R91 (150);R94.2 (3)	793.1;793.11;793.19;794.2		514;514.1;514.2
514.1	Abnormal results of function study of pulmonary system	respiratory	514.1	R94.2 (3)	794.2		514;514.1;514.2
514.2	Solitary pulmonary nodule	respiratory	514.2		793.11		514;514.1;514.2
516	Abnormal sputum	respiratory	516;516.1	R04 (0);R04.2 (54);R04.8 (3);R04.9 (0);R09.3 (3);R84 (0);R84.9 (0)	786.3;786.30;786.31;786.39;786.4		516;516.1
516.1	Hemoptysis	respiratory	516.1	R04 (0);R04.2 (54);R04.8 (3);R04.9 (0)	786.3;786.30;786.31;786.39		516;516.1
519	Other diseases of respiratory system, not elsewhere classified	respiratory	519;519.1;519.2;519.8;519.9	J22 (311);J95.4 (0);J95.5 (0);J95.8 (11);J95.9 (0);J98.8 (8);J98.9 (2);R22.2 (6);Z87.0 (171)	519.0;519.00;519.02;519.09;519.8;519.9;786;786.6;786.9;997.3;997.31;997.39;V12.6;V12.60;V12.69		519;519.1;519.2;519.8;519.9
519.1	Tracheostomy complications	respiratory	519.1		519.0;519.00;519.02;519.09		519;519.1;519.2;519.8;519.9
519.2	Respiratory complications	respiratory	519.2	J95.4 (0);J95.5 (0);J95.8 (11);J95.9 (0)	997.3;997.31;997.39		519;519.1;519.2;519.8;519.9
519.8	Other diseases of respiratory system, NEC	respiratory	519.8	J22 (311);J98.8 (8);Z87.0 (171)	519.8;V12.6;V12.60;V12.69		519;519.1;519.2;519.8;519.9
519.9	Symptoms involving respiratory system and other chest symptoms	respiratory	519.9	R22.2 (6)	786;786.6;786.9		519;519.1;519.2;519.8;519.9
520	Disorders of tooth development	digestive	520;520.1;520.2	K00 (0);K00.0 (0);K00.1 (0);K00.2 (0);K00.3 (0);K00.4 (0);K00.5 (0);K00.6 (3);K00.7 (0);K00.8 (0);K00.9 (0);K01 (0);K01.0 (1);K01.1 (23)	520;520.0;520.1;520.2;520.3;520.4;520.5;520.6;520.8;520.9		520;520.1;520.2;521;521.1;521.2;521.4;522;522.1;522.5;523;523.1;523.3;523.31;523.32;524;524.3;525;525.1;525.2;526;526.1;526.3;526.4;526.41;526.42;526.5;526.8;526.9
520.1	Hereditary disturbances in tooth structure	digestive	520.1	K00.0 (0);K00.1 (0);K00.2 (0);K00.4 (0);K00.5 (0)	520.0;520.1;520.2;520.4;520.5		520;520.1;520.2;521;521.1;521.2;521.4;522;522.1;522.5;523;523.1;523.3;523.31;523.32;524;524.3;525;525.1;525.2;526;526.1;526.3;526.4;526.41;526.42;526.5;526.8;526.9
520.2	Disturbances in tooth eruption	digestive	520.2	K00.6 (3);K01 (0);K01.0 (1);K01.1 (23)	520.6		520;520.1;520.2;521;521.1;521.2;521.4;522;522.1;522.5;523;523.1;523.3;523.31;523.32;524;524.3;525;525.1;525.2;526;526.1;526.3;526.4;526.41;526.42;526.5;526.8;526.9
521	Diseases of hard tissues of teeth	digestive	521;521.1;521.2;521.4	K02 (0);K02.0 (0);K02.1 (0);K02.2 (0);K02.3 (0);K02.4 (0);K02.8 (13);K02.9 (84);K03.0 (1);K03.1 (0);K03.2 (2);K03.3 (4);K03.4 (0);K03.5 (0);K03.7 (0);K03.8 (0);K03.9 (0)	521;521.0;521.00;521.01;521.02;521.03;521.04;521.05;521.06;521.07;521.08;521.09;521.1;521.10;521.11;521.12;521.13;521.14;521.15;521.2;521.20;521.21;521.22;521.23;521.24;521.25;521.3;521.30;521.31;521.32;521.33;521.34;521.35;521.4;521.40;521.41;521.42;521.49;521.5;521.6;521.7;521.8;521.81;521.89;521.9		520;520.1;520.2;521;521.1;521.2;521.4;522;522.1;522.5;523;523.1;523.3;523.31;523.32;524;524.3;525;525.1;525.2;526;526.1;526.3;526.4;526.41;526.42;526.5;526.8;526.9
521.1	Dental caries	digestive	521.1	K02 (0);K02.0 (0);K02.1 (0);K02.2 (0);K02.3 (0);K02.4 (0);K02.8 (13);K02.9 (84)	521.0;521.00;521.01;521.02;521.03;521.04;521.05;521.06;521.07;521.08;521.09		520;520.1;520.2;521;521.1;521.2;521.4;522;522.1;522.5;523;523.1;523.3;523.31;523.32;524;524.3;525;525.1;525.2;526;526.1;526.3;526.4;526.41;526.42;526.5;526.8;526.9
521.2	Dental abrasion, erosion and attrition	digestive	521.2	K03.0 (1);K03.1 (0);K03.2 (2)	521.1;521.10;521.11;521.12;521.13;521.14;521.15;521.2;521.20;521.21;521.22;521.23;521.24;521.25;521.3;521.30;521.31;521.32;521.33;521.34;521.35		520;520.1;520.2;521;521.1;521.2;521.4;522;522.1;522.5;523;523.1;523.3;523.31;523.32;524;524.3;525;525.1;525.2;526;526.1;526.3;526.4;526.41;526.42;526.5;526.8;526.9
521.4	Tooth complications likely association with other diseases	digestive	521.4	K03.3 (4);K03.4 (0);K03.5 (0)	521.4;521.40;521.41;521.42;521.49;521.5;521.6		520;520.1;520.2;521;521.1;521.2;521.4;522;522.1;522.5;523;523.1;523.3;523.31;523.32;524;524.3;525;525.1;525.2;526;526.1;526.3;526.4;526.41;526.42;526.5;526.8;526.9
522	Diseases of pulp and periapical tissues	digestive	522;522.1;522.5	K04 (0);K04.0 (2);K04.1 (0);K04.2 (0);K04.3 (0);K04.6 (0);K04.7 (32);K04.8 (10);K04.9 (1)	522;522.0;522.1;522.2;522.3;522.5;522.7;522.8;522.9		520;520.1;520.2;521;521.1;521.2;521.4;522;522.1;522.5;523;523.1;523.3;523.31;523.32;524;524.3;525;525.1;525.2;526;526.1;526.3;526.4;526.41;526.42;526.5;526.8;526.9
522.1	Pulpitis and necrosis of tooth pulp	digestive	522.1	K04.0 (2);K04.1 (0);K04.2 (0)	522.0;522.1;522.2		520;520.1;520.2;521;521.1;521.2;521.4;522;522.1;522.5;523;523.1;523.3;523.31;523.32;524;524.3;525;525.1;525.2;526;526.1;526.3;526.4;526.41;526.42;526.5;526.8;526.9
522.5	Periapical abscess	digestive	522.5	K04.6 (0);K04.7 (32)	522.5;522.7		520;520.1;520.2;521;521.1;521.2;521.4;522;522.1;522.5;523;523.1;523.3;523.31;523.32;524;524.3;525;525.1;525.2;526;526.1;526.3;526.4;526.41;526.42;526.5;526.8;526.9
523	Gingival and periodontal diseases	digestive	523;523.1;523.3;523.31;523.32	K03.6 (0);K04.4 (3);K04.5 (3);K05.0 (0);K05.1 (4);K05.2 (2);K05.3 (11);K05.4 (0);K05.5 (0);K05.6 (1);K06.0 (0);K06.1 (0);K06.2 (1);K06.8 (12);K06.9 (4)	522.4;522.6;523;523.0;523.00;523.01;523.1;523.10;523.11;523.2;523.20;523.21;523.22;523.23;523.24;523.25;523.3;523.30;523.31;523.32;523.33;523.4;523.40;523.41;523.42;523.5;523.6;523.8;523.9		520;520.1;520.2;521;521.1;521.2;521.4;522;522.1;522.5;523;523.1;523.3;523.31;523.32;524;524.3;525;525.1;525.2;526;526.1;526.3;526.4;526.41;526.42;526.5;526.8;526.9
523.1	Gingivitis	digestive	523.1	K05.0 (0);K05.1 (4);K06.0 (0)	523.0;523.00;523.01;523.1;523.10;523.11;523.2;523.20;523.21;523.22;523.23;523.24;523.25		520;520.1;520.2;521;521.1;521.2;521.4;522;522.1;522.5;523;523.1;523.3;523.31;523.32;524;524.3;525;525.1;525.2;526;526.1;526.3;526.4;526.41;526.42;526.5;526.8;526.9
523.3	Periodontitis (acute or chronic)	digestive	523.3;523.31;523.32	K04.4 (3);K04.5 (3);K05.2 (2);K05.3 (11);K05.4 (0)	522.4;522.6;523.3;523.30;523.31;523.32;523.33;523.4;523.40;523.41;523.42;523.5		520;520.1;520.2;521;521.1;521.2;521.4;522;522.1;522.5;523;523.1;523.3;523.31;523.32;524;524.3;525;525.1;525.2;526;526.1;526.3;526.4;526.41;526.42;526.5;526.8;526.9
523.31	Acute periodontitis	digestive	523.31	K04.4 (3);K05.2 (2)	522.4;523.3;523.30;523.31;523.32;523.33;523.40;523.41;523.42		520;520.1;520.2;521;521.1;521.2;521.4;522;522.1;522.5;523;523.1;523.3;523.31;523.32;524;524.3;525;525.1;525.2;526;526.1;526.3;526.4;526.41;526.42;526.5;526.8;526.9
523.32	Chronic periodontitis	digestive	523.32	K04.5 (3);K05.3 (11)	522.6;523.4		520;520.1;520.2;521;521.1;521.2;521.4;522;522.1;522.5;523;523.1;523.3;523.31;523.32;524;524.3;525;525.1;525.2;526;526.1;526.3;526.4;526.41;526.42;526.5;526.8;526.9
524	Dentofacial anomalies, including malocclusion	digestive	524;524.3	K07.2 (0);K07.3 (2);K07.4 (1);K07.5 (0);K07.8 (0);K07.9 (0)	524;524.2;524.20;524.21;524.22;524.23;524.24;524.25;524.26;524.27;524.28;524.29;524.3;524.30;524.31;524.32;524.33;524.34;524.35;524.36;524.37;524.39;524.4;524.5;524.50;524.52;524.53;524.54;524.55;524.56;524.57;524.59;524.7;524.70;524.71;524.72;524.73;524.74;524.75;524.76;524.79;524.8;524.81;524.82;524.89;524.9		520;520.1;520.2;521;521.1;521.2;521.4;522;522.1;522.5;523;523.1;523.3;523.31;523.32;524;524.3;525;525.1;525.2;526;526.1;526.3;526.4;526.41;526.42;526.5;526.8;526.9
524.3	Anomalies of tooth position/malocclusion	digestive	524.3	K07.2 (0);K07.3 (2);K07.4 (1)	524.2;524.20;524.21;524.22;524.23;524.24;524.25;524.26;524.27;524.28;524.29;524.3;524.30;524.31;524.32;524.33;524.34;524.35;524.36;524.37;524.39;524.4		520;520.1;520.2;521;521.1;521.2;521.4;522;522.1;522.5;523;523.1;523.3;523.31;523.32;524;524.3;525;525.1;525.2;526;526.1;526.3;526.4;526.41;526.42;526.5;526.8;526.9
525	Other diseases of the teeth and supporting structures	digestive	525;525.1;525.2	K08.0 (0);K08.1 (1);K08.2 (0);K08.3 (51);K08.8 (22);K08.9 (2);S03.2 (1)	525;525.0;525.1;525.10;525.12;525.13;525.19;525.2;525.20;525.21;525.22;525.23;525.24;525.25;525.26;525.4;525.40;525.41;525.42;525.43;525.44;525.5;525.50;525.51;525.52;525.53;525.54;525.8;525.9		520;520.1;520.2;521;521.1;521.2;521.4;522;522.1;522.5;523;523.1;523.3;523.31;523.32;524;524.3;525;525.1;525.2;526;526.1;526.3;526.4;526.41;526.42;526.5;526.8;526.9
525.1	Loss of teeth or edentulism	digestive	525.1		525.1;525.10;525.12;525.13;525.19;525.4;525.40;525.41;525.42;525.43;525.44;525.5;525.50;525.51;525.52;525.53;525.54		520;520.1;520.2;521;521.1;521.2;521.4;522;522.1;522.5;523;523.1;523.3;523.31;523.32;524;524.3;525;525.1;525.2;526;526.1;526.3;526.4;526.41;526.42;526.5;526.8;526.9
525.2	Atrophy of edentulous alveolar ridge	digestive	525.2	K08.2 (0)	525.2;525.20;525.21;525.22;525.23;525.24;525.25;525.26		520;520.1;520.2;521;521.1;521.2;521.4;522;522.1;522.5;523;523.1;523.3;523.31;523.32;524;524.3;525;525.1;525.2;526;526.1;526.3;526.4;526.41;526.42;526.5;526.8;526.9
526	Diseases of the jaws	digestive	526;526.1;526.3;526.4;526.41;526.42;526.5;526.8;526.9	K07.0 (0);K07.1 (1);K07.6 (5);K09.0 (5);K09.1 (0);K09.2 (10);K10.0 (3);K10.1 (0);K10.2 (4);K10.3 (2);K10.8 (9);K10.9 (0)	524.0;524.00;524.01;524.02;524.03;524.04;524.05;524.06;524.07;524.09;524.1;524.10;524.11;524.12;524.19;524.51;524.6;524.60;524.61;524.62;524.63;524.64;524.69;526;526.0;526.1;526.2;526.3;526.4;526.5;526.6;526.61;526.62;526.63;526.69;526.8;526.81;526.89;526.9;784.92		520;520.1;520.2;521;521.1;521.2;521.4;522;522.1;522.5;523;523.1;523.3;523.31;523.32;524;524.3;525;525.1;525.2;526;526.1;526.3;526.4;526.41;526.42;526.5;526.8;526.9
526.1	Cysts of the jaws	digestive	526.1	K09.0 (5);K09.1 (0);K09.2 (10)	526.0;526.1;526.2		520;520.1;520.2;521;521.1;521.2;521.4;522;522.1;522.5;523;523.1;523.3;523.31;523.32;524;524.3;525;525.1;525.2;526;526.1;526.3;526.4;526.41;526.42;526.5;526.8;526.9
526.3	Anomalies of jaw size/symmetry	digestive	526.3	K07.0 (0);K07.1 (1)	524.0;524.00;524.01;524.02;524.03;524.04;524.05;524.06;524.07;524.09;524.1;524.10;524.11;524.12;524.19;524.51		520;520.1;520.2;521;521.1;521.2;521.4;522;522.1;522.5;523;523.1;523.3;523.31;523.32;524;524.3;525;525.1;525.2;526;526.1;526.3;526.4;526.41;526.42;526.5;526.8;526.9
526.4	Temporomandibular joint disorders	digestive	526.4;526.41;526.42	K07.6 (5)	524.6;524.60;524.61;524.62;524.63;524.64;524.69		520;520.1;520.2;521;521.1;521.2;521.4;522;522.1;522.5;523;523.1;523.3;523.31;523.32;524;524.3;525;525.1;525.2;526;526.1;526.3;526.4;526.41;526.42;526.5;526.8;526.9
526.41	Temporomandibular joint disorder, unspecified	digestive	526.41	K07.6 (5)	524.60		520;520.1;520.2;521;521.1;521.2;521.4;522;522.1;522.5;523;523.1;523.3;523.31;523.32;524;524.3;525;525.1;525.2;526;526.1;526.3;526.4;526.41;526.42;526.5;526.8;526.9
526.42	Arthralgia/ankylosis of temporomandibular joint	digestive	526.42		524.61;524.62		520;520.1;520.2;521;521.1;521.2;521.4;522;522.1;522.5;523;523.1;523.3;523.31;523.32;524;524.3;525;525.1;525.2;526;526.1;526.3;526.4;526.41;526.42;526.5;526.8;526.9
526.5	Inflammatory conditions of jaw	digestive	526.5	K10.2 (4);K10.3 (2)	526.4;526.5		520;520.1;520.2;521;521.1;521.2;521.4;522;522.1;522.5;523;523.1;523.3;523.31;523.32;524;524.3;525;525.1;525.2;526;526.1;526.3;526.4;526.41;526.42;526.5;526.8;526.9
526.8	Exostosis of jaw	digestive	526.8		526.81		520;520.1;520.2;521;521.1;521.2;521.4;522;522.1;522.5;523;523.1;523.3;523.31;523.32;524;524.3;525;525.1;525.2;526;526.1;526.3;526.4;526.41;526.42;526.5;526.8;526.9
526.9	Jaw disease NOS	digestive	526.9	K10.0 (3);K10.8 (9);K10.9 (0)	526.8;526.89;526.9		520;520.1;520.2;521;521.1;521.2;521.4;522;522.1;522.5;523;523.1;523.3;523.31;523.32;524;524.3;525;525.1;525.2;526;526.1;526.3;526.4;526.41;526.42;526.5;526.8;526.9
527	Diseases of the salivary glands	digestive	527;527.1;527.2;527.7;527.8	K11 (0);K11.0 (0);K11.1 (0);K11.2 (16);K11.4 (0);K11.7 (2);K11.8 (3);K11.9 (2);R68.2 (1)	527;527.0;527.1;527.2;527.4;527.7;527.8;527.9;792.4		527;527.1;527.2;527.7;527.8;528;528.1;528.11;528.12;528.3;528.4;528.41;528.5;528.6;528.7;529;529.1;529.6
527.1	Hypertrophy of salivary gland	digestive	527.1	K11.1 (0)	527.1		527;527.1;527.2;527.7;527.8;528;528.1;528.11;528.12;528.3;528.4;528.41;528.5;528.6;528.7;529;529.1;529.6
527.2	Sialoadenitis	digestive	527.2	K11.2 (16)	527.2		527;527.1;527.2;527.7;527.8;528;528.1;528.11;528.12;528.3;528.4;528.41;528.5;528.6;528.7;529;529.1;529.6
527.7	Disturbance of salivary secretion	digestive	527.7	K11.7 (2);R68.2 (1)	527.7		527;527.1;527.2;527.7;527.8;528;528.1;528.11;528.12;528.3;528.4;528.41;528.5;528.6;528.7;529;529.1;529.6
527.8	Other specified diseases of the salivary glands	digestive	527.8	K11.8 (3)	527.8		527;527.1;527.2;527.7;527.8;528;528.1;528.11;528.12;528.3;528.4;528.41;528.5;528.6;528.7;529;529.1;529.6
528	Diseases of the oral soft tissues, excluding lesions specific for gingiva and tongue	digestive	528;528.1;528.11;528.12;528.3;528.4;528.41;528.5;528.6;528.7	A69.0 (0);K09.9 (2);K11.3 (0);K11.5 (3);K11.6 (1);K12.0 (1);K12.1 (18);K12.2 (6);K13.0 (21);K13.1 (0);K13.2 (11);K13.3 (1);K13.4 (1);K13.5 (0);K13.6 (5);K13.7 (67)	527.3;527.5;527.6;528;528.0;528.00;528.09;528.1;528.2;528.3;528.4;528.5;528.6;528.7;528.71;528.72;528.79;528.8;528.9		527;527.1;527.2;527.7;527.8;528;528.1;528.11;528.12;528.3;528.4;528.41;528.5;528.6;528.7;529;529.1;529.6
528.1	Stomatitis and mucositis	digestive	528.1;528.11;528.12	K12.0 (1);K12.1 (18)	528.0;528.00;528.09;528.2		527;527.1;527.2;527.7;527.8;528;528.1;528.11;528.12;528.3;528.4;528.41;528.5;528.6;528.7;529;529.1;529.6
528.11	Stomatitis and mucositis (ulcerative)	digestive	528.11	K12.1 (18)	528.0;528.09		527;527.1;527.2;527.7;527.8;528;528.1;528.11;528.12;528.3;528.4;528.41;528.5;528.6;528.7;529;529.1;529.6
528.12	Oral aphthae	digestive	528.12	K12.0 (1)	528.2		527;527.1;527.2;527.7;527.8;528;528.1;528.11;528.12;528.3;528.4;528.41;528.5;528.6;528.7;529;529.1;529.6
528.3	Cellulitis and abscess of oral soft tissues	digestive	528.3	K11.3 (0);K12.2 (6)	527.3;528.3		527;527.1;527.2;527.7;527.8;528;528.1;528.11;528.12;528.3;528.4;528.41;528.5;528.6;528.7;529;529.1;529.6
528.4	Cysts of oral soft tissues	digestive	528.4;528.41	K09.9 (2);K11.6 (1)	527.6;528.4		527;527.1;527.2;527.7;527.8;528;528.1;528.11;528.12;528.3;528.4;528.41;528.5;528.6;528.7;529;529.1;529.6
528.41	Cyst of the salivary gland	digestive	528.41	K11.6 (1)	527.6		527;527.1;527.2;527.7;527.8;528;528.1;528.11;528.12;528.3;528.4;528.41;528.5;528.6;528.7;529;529.1;529.6
528.5	Diseases of lips	digestive	528.5	K13.0 (21)	528.5		527;527.1;527.2;527.7;527.8;528;528.1;528.11;528.12;528.3;528.4;528.41;528.5;528.6;528.7;529;529.1;529.6
528.6	Leukoplakia of oral mucosa	digestive	528.6	K13.2 (11);K13.3 (1)	528.6;528.71;528.72		527;527.1;527.2;527.7;527.8;528;528.1;528.11;528.12;528.3;528.4;528.41;528.5;528.6;528.7;529;529.1;529.6
528.7	Sialolithiasis	digestive	528.7	K11.5 (3)	527.5		527;527.1;527.2;527.7;527.8;528;528.1;528.11;528.12;528.3;528.4;528.41;528.5;528.6;528.7;529;529.1;529.6
529	Diseases and other conditions of the tongue	digestive	529;529.1;529.6	A26.0 (0);K14 (0);K14.0 (9);K14.1 (2);K14.2 (0);K14.3 (1);K14.4 (0);K14.5 (0);K14.6 (1);K14.8 (32);K14.9 (10)	529;529.0;529.1;529.2;529.3;529.4;529.5;529.6;529.8;529.9		527;527.1;527.2;527.7;527.8;528;528.1;528.11;528.12;528.3;528.4;528.41;528.5;528.6;528.7;529;529.1;529.6
529.1	Glossitis	digestive	529.1	A26.0 (0);K14.0 (9);K14.1 (2);K14.2 (0)	529.0;529.1;529.2		527;527.1;527.2;527.7;527.8;528;528.1;528.11;528.12;528.3;528.4;528.41;528.5;528.6;528.7;529;529.1;529.6
529.6	Glossodynia	digestive	529.6	K14.6 (1)	529.6		527;527.1;527.2;527.7;527.8;528;528.1;528.11;528.12;528.3;528.4;528.41;528.5;528.6;528.7;529;529.1;529.6
530	Diseases of esophagus	digestive	530;530.1;530.11;530.12;530.13;530.14;530.15;530.2;530.3;530.5;530.6;530.7;530.9	I85 (0);I85.0 (0);I85.9 (24);I98.2 (3);K20 (199);K21 (0);K21.0 (298);K21.9 (970);K22.0 (3);K22.1 (68);K22.2 (74);K22.3 (2);K22.4 (17);K22.5 (5);K22.6 (4);K22.8 (51);K22.9 (12);K23 (0);K23.0 (0);K23.8 (1);R12 (55)	456.0;456.1;456.2;456.20;456.21;530;530.0;530.1;530.10;530.11;530.12;530.13;530.19;530.2;530.20;530.21;530.3;530.4;530.5;530.6;530.7;530.8;530.81;530.82;530.83;530.84;530.85;530.89;530.9;787.1	gastro-oesophageal reflux (gord) / gastric reflux;oesophageal stricture;oesophagitis/barretts oesophagus	530;530.1;530.11;530.12;530.13;530.14;530.15;530.2;530.3;530.5;530.6;530.7;530.9
530.1	Esophagitis, GERD and related diseases	digestive	530.1;530.11;530.12;530.13;530.14;530.15	K20 (199);K21 (0);K21.0 (298);K21.9 (970);K22.1 (68)	530.1;530.10;530.11;530.12;530.13;530.19;530.2;530.20;530.21;530.81;530.85	gastro-oesophageal reflux (gord) / gastric reflux;oesophagitis/barretts oesophagus	530;530.1;530.11;530.12;530.13;530.14;530.15;530.2;530.3;530.5;530.6;530.7;530.9
530.11	GERD	digestive	530.11	K21 (0);K21.9 (970)	530.81	gastro-oesophageal reflux (gord) / gastric reflux	530;530.1;530.11;530.12;530.13;530.14;530.15;530.2;530.3;530.5;530.6;530.7;530.9
530.12	Ulcer of esophagus	digestive	530.12	K22.1 (68)	530.2;530.20;530.21		530;530.1;530.11;530.12;530.13;530.14;530.15;530.2;530.3;530.5;530.6;530.7;530.9
530.13	Barrett's esophagus	digestive	530.13		530.85	oesophagitis/barretts oesophagus	530;530.1;530.11;530.12;530.13;530.14;530.15;530.2;530.3;530.5;530.6;530.7;530.9
530.14	Reflux esophagitis	digestive	530.14	K21.0 (298)	530.11		530;530.1;530.11;530.12;530.13;530.14;530.15;530.2;530.3;530.5;530.6;530.7;530.9
530.15	Eosinophilic esophagitis	digestive	530.15		530.13		530;530.1;530.11;530.12;530.13;530.14;530.15;530.2;530.3;530.5;530.6;530.7;530.9
530.2	Esophageal bleeding (varices/hemorrhage)	digestive	530.2	I85 (0);I85.0 (0);I85.9 (24);I98.2 (3);K22.8 (51)	456.0;456.1;456.2;456.20;456.21;530.82		530;530.1;530.11;530.12;530.13;530.14;530.15;530.2;530.3;530.5;530.6;530.7;530.9
530.3	Stricture and stenosis of esophagus	digestive	530.3	K22.2 (74)	530.3	oesophageal stricture	530;530.1;530.11;530.12;530.13;530.14;530.15;530.2;530.3;530.5;530.6;530.7;530.9
530.5	Disorders of esophageal motility	digestive	530.5	K22.0 (3);K22.4 (17)	530.0;530.5		530;530.1;530.11;530.12;530.13;530.14;530.15;530.2;530.3;530.5;530.6;530.7;530.9
530.6	Diverticulum of esophagus, acquired	digestive	530.6	K22.5 (5)	530.6		530;530.1;530.11;530.12;530.13;530.14;530.15;530.2;530.3;530.5;530.6;530.7;530.9
530.7	Gastroesophageal laceration-hemorrhage syndrome	digestive	530.7	K22.6 (4)	530.7		530;530.1;530.11;530.12;530.13;530.14;530.15;530.2;530.3;530.5;530.6;530.7;530.9
530.9	Heartburn	digestive	530.9	R12 (55)	787.1		530;530.1;530.11;530.12;530.13;530.14;530.15;530.2;530.3;530.5;530.6;530.7;530.9
531	Peptic ulcer (excl. esophageal)	digestive	531;531.1;531.2;531.3;531.4;531.5	K25 (0);K25.0 (3);K25.1 (0);K25.2 (0);K25.3 (10);K25.4 (6);K25.5 (1);K25.6 (1);K25.7 (5);K25.9 (135);K26 (0);K26.0 (3);K26.1 (0);K26.2 (0);K26.3 (7);K26.4 (5);K26.5 (1);K26.6 (1);K26.7 (3);K26.9 (57);K27 (0);K27.0 (0);K27.1 (0);K27.2 (0);K27.3 (0);K27.4 (0);K27.5 (0);K27.6 (0);K27.7 (0);K27.9 (8);K28 (0);K28.0 (0);K28.1 (0);K28.2 (0);K28.3 (0);K28.4 (1);K28.5 (0);K28.6 (0);K28.7 (0);K28.9 (2)	531;531.0;531.00;531.01;531.1;531.10;531.11;531.2;531.20;531.21;531.3;531.30;531.31;531.4;531.40;531.41;531.5;531.50;531.51;531.6;531.60;531.61;531.7;531.70;531.71;531.9;531.90;531.91;532;532.0;532.00;532.01;532.1;532.10;532.11;532.2;532.20;532.21;532.3;532.30;532.31;532.4;532.40;532.41;532.5;532.50;532.51;532.6;532.60;532.61;532.7;532.70;532.71;532.9;532.90;532.91;533;533.0;533.00;533.01;533.1;5…	duodenal ulcer;gastric/stomach ulcers;peptic ulcer	531;531.1;531.2;531.3;531.4;531.5
531.1	Hemorrhage from gastrointestinal ulcer	digestive	531.1	K25.0 (3);K25.2 (0);K25.4 (6);K25.6 (1);K26.0 (3);K26.2 (0);K26.4 (5);K26.6 (1);K27.0 (0);K27.2 (0);K27.4 (0);K28.0 (0);K28.2 (0);K28.4 (1);K28.6 (0)	531.0;531.00;531.01;531.2;531.20;531.21;531.4;531.40;531.41;531.6;531.60;531.61;532.0;532.00;532.01;532.2;532.20;532.21;532.4;532.40;532.41;532.6;532.60;532.61;533.0;533.00;533.01;533.2;533.20;533.21;533.4;533.40;533.41;533.6;533.60;533.61;534.0;534.00;534.01;534.2;534.20;534.21;534.4;534.40;534.41;534.6;534.60;534.61		531;531.1;531.2;531.3;531.4;531.5
531.2	Gastric ulcer	digestive	531.2	K25 (0);K25.1 (0);K25.3 (10);K25.5 (1);K25.7 (5);K25.9 (135)	531.1;531.10;531.11;531.3;531.30;531.31;531.5;531.50;531.51;531.7;531.70;531.71;531.9;531.90;531.91		531;531.1;531.2;531.3;531.4;531.5
531.3	Duodenal ulcer	digestive	531.3	K26 (0);K26.1 (0);K26.3 (7);K26.5 (1);K26.7 (3);K26.9 (57)	532.1;532.10;532.11;532.3;532.30;532.31;532.5;532.50;532.51;532.7;532.70;532.71;532.9;532.90;532.91	duodenal ulcer	531;531.1;531.2;531.3;531.4;531.5
531.4	Peptic ulcer, site unspecified	digestive	531.4	K27.1 (0);K27.3 (0);K27.5 (0);K27.6 (0);K27.7 (0);K27.9 (8)	533.1;533.10;533.11;533.3;533.30;533.31;533.5;533.50;533.51;533.7;533.70;533.71;533.9;533.90;533.91;V12.71		531;531.1;531.2;531.3;531.4;531.5
531.5	Gastrojejunal ulcer	digestive	531.5	K28.1 (0);K28.3 (0);K28.5 (0);K28.7 (0);K28.9 (2)	534.1;534.10;534.11;534.3;534.30;534.31;534.5;534.50;534.51;534.7;534.70;534.71;534.9;534.90;534.91		531;531.1;531.2;531.3;531.4;531.5
532	Dysphagia	digestive	532	R13 (315)	787.2;787.20;787.21;787.22;787.23;787.24;787.29		530;530.1;530.11;530.12;530.13;530.14;530.15;530.2;530.3;530.5;530.6;530.7;530.9
535	Gastritis and duodenitis	digestive	535;535.1;535.2;535.6;535.8;535.9	K29 (19);K29.0 (11);K29.1 (29);K29.3 (5);K29.4 (18);K29.5 (107);K29.6 (330);K29.7 (454);K29.8 (212);K29.9 (63)	535;535.0;535.00;535.01;535.1;535.10;535.11;535.2;535.20;535.21;535.4;535.40;535.41;535.5;535.50;535.51;535.6;535.60;535.61;535.7;535.70;535.71		535;535.1;535.2;535.6;535.8;535.9;536;536.3;536.7;536.8;537;537.1
535.1	Acute gastritis	digestive	535.1	K29.0 (11);K29.1 (29)	535.0;535.00;535.01		535;535.1;535.2;535.6;535.8;535.9;536;536.3;536.7;536.8;537;537.1
535.2	Atrophic gastritis	digestive	535.2	K29.4 (18)	535.1;535.10;535.11		535;535.1;535.2;535.6;535.8;535.9;536;536.3;536.7;536.8;537;537.1
535.6	Duodenitis	digestive	535.6	K29.8 (212)	535.6;535.60;535.61		535;535.1;535.2;535.6;535.8;535.9;536;536.3;536.7;536.8;537;537.1
535.8	Other specified gastritis	digestive	535.8	K29.3 (5);K29.5 (107);K29.6 (330)	535.2;535.20;535.21;535.4;535.40;535.41;535.7;535.70;535.71		535;535.1;535.2;535.6;535.8;535.9;536;536.3;536.7;536.8;537;537.1
535.9	Gastritis and duodenitis, NOS	digestive	535.9		535.5;535.50;535.51		535;535.1;535.2;535.6;535.8;535.9;536;536.3;536.7;536.8;537;537.1
536	Disorders of function of stomach	digestive	536;536.3;536.7;536.8	K31.0 (0)	536;536.0;536.1;536.3;536.4;536.40;536.42;536.49;536.8;569.62	dyspepsia / indigestion	535;535.1;535.2;535.6;535.8;535.9;536;536.3;536.7;536.8;537;537.1
536.3	Gastroparesis	digestive	536.3		536.3		535;535.1;535.2;535.6;535.8;535.9;536;536.3;536.7;536.8;537;537.1
536.7	Complications of gastrostomy, colostomy and enterostomy	digestive	536.7		536.4;536.40;536.42;536.49;569.62		535;535.1;535.2;535.6;535.8;535.9;536;536.3;536.7;536.8;537;537.1
536.8	Dyspepsia and other specified disorders of function of stomach	digestive	536.8		536.8	dyspepsia / indigestion	535;535.1;535.2;535.6;535.8;535.9;536;536.3;536.7;536.8;537;537.1
537	Other disorders of stomach and duodenum	digestive	537;537.1	K31 (0);K31.1 (12);K31.2 (3);K31.3 (0);K31.4 (5);K31.5 (8);K31.6 (2);K31.8 (104);K31.9 (16)	537;537.0;537.1;537.2;537.3;537.4;537.5;537.6;537.8;537.81;537.82;537.83;537.84;537.89;537.9;538		535;535.1;535.2;535.6;535.8;535.9;536;536.3;536.7;536.8;537;537.1
537.1	Lesions of stomach and duodenum	digestive	537.1		537.82;537.83;537.84		535;535.1;535.2;535.6;535.8;535.9;536;536.3;536.7;536.8;537;537.1
539	Bariatric surgery	digestive	539	K91.1 (4)	539.01;539.09;539.81;539.89;564.2;649.2;649.20;649.21;649.22;649.23;649.24;V45.86;V53.51		539
540	Appendiceal conditions	digestive	540;540.1;540.11	K35 (0);K35.0 (0);K35.1 (0);K35.9 (0);K36 (4);K37 (9);K38 (0);K38.0 (1);K38.1 (3);K38.2 (1);K38.3 (0);K38.8 (10);K38.9 (1)	540;540.0;540.1;540.9;541;541.0;542;543;543.0;543.9	appendicitis	540;540.1;540.11
540.1	Appendicitis	digestive	540.1;540.11	K35 (0);K35.0 (0);K35.1 (0);K35.9 (0);K36 (4);K37 (9)	540.0;540.1;540.9;541;541.0;542	appendicitis	540;540.1;540.11
540.11	Acute appendicitis	digestive	540.11	K35 (0);K35.0 (0);K35.1 (0);K35.9 (0)	540.0;540.1;540.9		540;540.1;540.11
550	Abdominal hernia	digestive	550;550.1;550.2;550.3;550.4;550.5;550.6	K40 (0);K40.0 (2);K40.1 (0);K40.2 (48);K40.3 (10);K40.4 (1);K40.9 (393);K41 (0);K41.0 (0);K41.1 (0);K41.2 (0);K41.3 (9);K41.4 (2);K41.9 (12);K42 (0);K42.0 (8);K42.1 (0);K42.9 (117);K43 (2);K43.0 (2);K43.1 (0);K43.9 (38);K44 (0);K44.0 (7);K44.1 (0);K44.9 (1164);K45 (0);K45.0 (2);K45.1 (0);K45.8 (4);K46 (0);K46.0 (5);K46.1 (1);K46.9 (20)	550;550.0;550.00;550.01;550.02;550.03;550.1;550.10;550.11;550.12;550.13;550.9;550.90;550.91;550.92;550.93;551;551.0;551.00;551.01;551.02;551.03;551.1;551.2;551.20;551.21;551.29;551.3;551.8;551.9;552;552.0;552.00;552.01;552.02;552.03;552.1;552.2;552.20;552.21;552.29;552.3;552.8;552.9;553;553.0;553.00;553.01;553.02;553.03;553.1;553.2;553.20;553.21;553.29;553.3;553.8;553.9	abdominal hernia;femoral hernia;hiatus hernia;incisional hernia;inguinal hernia;umbilical hernia	550;550.1;550.2;550.3;550.4;550.5;550.6
550.1	Inguinal hernia	digestive	550.1	K40 (0);K40.0 (2);K40.1 (0);K40.2 (48);K40.3 (10);K40.4 (1);K40.9 (393)	550;550.0;550.00;550.01;550.02;550.03;550.1;550.10;550.11;550.12;550.13;550.9;550.90;550.91;550.92;550.93	inguinal hernia	550;550.1;550.2;550.3;550.4;550.5;550.6
550.2	Diaphragmatic hernia	digestive	550.2	K44 (0);K44.0 (7);K44.1 (0);K44.9 (1164)	551.3;552.3;553.3	hiatus hernia	550;550.1;550.2;550.3;550.4;550.5;550.6
550.3	Femoral hernia	digestive	550.3	K41 (0);K41.0 (0);K41.1 (0);K41.2 (0);K41.3 (9);K41.4 (2);K41.9 (12)	551.0;551.00;551.01;551.02;551.03;552.0;552.00;552.01;552.02;552.03;553.0;553.00;553.01;553.02;553.03	femoral hernia	550;550.1;550.2;550.3;550.4;550.5;550.6
550.4	Umbilical hernia	digestive	550.4	K42 (0);K42.0 (8);K42.1 (0);K42.9 (117)	551.1;552.1;553.1	umbilical hernia	550;550.1;550.2;550.3;550.4;550.5;550.6
550.5	Ventral hernia	digestive	550.5	K43 (2);K43.1 (0);K43.9 (38);K46.9 (20)	551.2;551.20;551.29;552.2;552.20;552.29;553.2;553.20;553.29		550;550.1;550.2;550.3;550.4;550.5;550.6
550.6	Incisional hernia	digestive	550.6		551.21;552.21;553.21	incisional hernia	550;550.1;550.2;550.3;550.4;550.5;550.6
555	Inflammatory bowel disease and other gastroenteritis and colitis	digestive	555;555.1;555.2;555.21	K50 (0);K50.0 (2);K50.1 (3);K50.8 (1);K50.9 (18);K51 (0);K51.0 (2);K51.1 (0);K51.2 (2);K51.3 (6);K51.4 (7);K51.5 (4);K51.8 (0);K51.9 (30)	555;555.0;555.1;555.2;555.9;556;556.0;556.1;556.2;556.3;556.4;556.5;556.6;556.8;556.9	colitis/not crohns or ulcerative colitis;gastroenteritis/dysentry;inflammatory bowel disease;ulcerative colitis	555;555.1;555.2;555.21;556;556.1;556.11;557;557.1;558;559;560;560.1;560.2;560.3;560.4;561;561.1;561.2;562;562.1;562.2;563;564;564.1;564.8;564.9
555.1	Regional enteritis	digestive	555.1	K50 (0);K50.0 (2);K50.1 (3);K50.8 (1);K50.9 (18)	555.0;555.1;555.2;555.9		555;555.1;555.2;555.21;556;556.1;556.11;557;557.1;558;559;560;560.1;560.2;560.3;560.4;561;561.1;561.2;562;562.1;562.2;563;564;564.1;564.8;564.9
555.2	Ulcerative colitis	digestive	555.2;555.21	K51 (0);K51.0 (2);K51.1 (0);K51.2 (2);K51.3 (6);K51.4 (7);K51.5 (4);K51.8 (0);K51.9 (30)	556;556.0;556.1;556.2;556.3;556.4;556.5;556.6;556.8;556.9	ulcerative colitis	555;555.1;555.2;555.21;556;556.1;556.11;557;557.1;558;559;560;560.1;560.2;560.3;560.4;561;561.1;561.2;562;562.1;562.2;563;564;564.1;564.8;564.9
555.21	Ulcerative colitis (chronic)	digestive	555.21	K51.0 (2);K51.1 (0);K51.2 (2)	556.0;556.1;556.2;556.5;556.6		555;555.1;555.2;555.21;556;556.1;556.11;557;557.1;558;559;560;560.1;560.2;560.3;560.4;561;561.1;561.2;562;562.1;562.2;563;564;564.1;564.8;564.9
556	Ulceration of the lower GI tract	digestive	556;556.1;556.11	K62.6 (8);K63.3 (29)	569.41;569.82;569.84;569.85;569.86		555;555.1;555.2;555.21;556;556.1;556.11;557;557.1;558;559;560;560.1;560.2;560.3;560.4;561;561.1;561.2;562;562.1;562.2;563;564;564.1;564.8;564.9
556.1	Ulceration of intestine	digestive	556.1;556.11	K63.3 (29)	569.82;569.84;569.85;569.86		555;555.1;555.2;555.21;556;556.1;556.11;557;557.1;558;559;560;560.1;560.2;560.3;560.4;561;561.1;561.2;562;562.1;562.2;563;564;564.1;564.8;564.9
[truncated: 767 more rows]
