# Supplementary material for: Diurnal rhythms of wrist temperature are associated with future disease risk in the UK Biobank
Source: Nat Commun. 2023 Aug 24;14:5172. doi: 10.1038/s41467-023-40977-5 (PMC10449859; doi:10.1038/s41467-023-40977-5)
Supplement: Supplementary file 7 — Source Data [file 41467_2023_40977_MOESM7_ESM.xlsx]

## Sheet: Cover Page
Source Data Diurnal rhythms of wrist temperature are associated with future disease risk in the UK Biobank Thomas G. Brooks PhD1*, Nicholas F. Lahens PhD1, Gregory R. Grant PhD1,2, Yvette I. Sheline MD3,4,5, Garret A. FitzGerald MD1,6, & Carsten Skarke MD1,6* 1 Institute for Translational Medicine and Therapeutics (ITMAT), 2 Department of Genetics, 3Department of Radiology, 4Department of Psychia…

## Sheet: Fig1A
bin_start	bin_end	assessment	actigraphy	repeat_actiraphy	diagnosis	death
2007-01-31	2007-02-28	0	0	0	0	0
2007-02-28	2007-03-31	0	0	0	0	0
2007-03-31	2007-04-30	69	0	0	0	0
2007-04-30	2007-05-31	631	0	0	0	0
2007-05-31	2007-06-30	676	0	0	0	0
2007-06-30	2007-07-31	773	0	0	0	0
2007-07-31	2007-08-31	1127	0	0	0	0
2007-08-31	2007-09-30	1009	0	0	0	0
2007-09-30	2007-10-31	1339	0	0	0	0
2007-10-31	2007-11-30	1428	0	0	0	0
2007-11-30	2007-12-31	1584	0	0	0	0
2007-12-31	2008-01-31	1596	0	0	0	0
2008-01-31	2008-02-29	2204	0	0	0	0
2008-02-29	2008-03-31	2233	0	0	0	0
2008-03-31	2008-04-30	2769	0	0	0	0
2008-04-30	2008-05-31	2613	0	0	0	0
2008-05-31	2008-06-30	2226	0	0	0	0
2008-06-30	2008-07-31	2825	0	0	0	0
2008-07-31	2008-08-31	2821	0	0	0	0
2008-08-31	2008-09-30	2866	0	0	0	0
2008-09-30	2008-10-31	3209	0	0	0	0
2008-10-31	2008-11-30	3252	0	0	0	0
2008-11-30	2008-12-31	2105	0	0	0	0
2008-12-31	2009-01-31	2519	0	0	0	0
2009-01-31	2009-02-28	2894	0	0	0	0
2009-02-28	2009-03-31	3403	0	0	0	0
2009-03-31	2009-04-30	2544	0	0	0	0
2009-04-30	2009-05-31	2606	0	0	0	0
2009-05-31	2009-06-30	2906	0	0	0	0
2009-06-30	2009-07-31	3006	0	0	0	0
2009-07-31	2009-08-31	3081	0	0	0	0
2009-08-31	2009-09-30	2442	0	0	0	0
2009-09-30	2009-10-31	3159	0	0	0	0
2009-10-31	2009-11-30	3176	0	0	0	0
2009-11-30	2009-12-31	1627	0	0	0	0
2009-12-31	2010-01-31	2033	0	0	0	0
2010-01-31	2010-02-28	2295	0	0	0	0
2010-02-28	2010-03-31	3101	0	0	0	0
2010-03-31	2010-04-30	2134	0	0	0	0
2010-04-30	2010-05-31	3868	0	0	0	0
2010-05-31	2010-06-30	3643	0	0	0	0
2010-06-30	2010-07-31	1336	0	0	0	0
2010-07-31	2010-08-31	39	0	0	0	0
2010-08-31	2010-09-30	79	0	0	0	0
2010-09-30	2010-10-31	7	0	0	0	0
2010-10-31	2010-11-30	0	0	0	0	0
2010-11-30	2010-12-31	0	0	0	0	0
2010-12-31	2011-01-31	0	0	0	0	0
2011-01-31	2011-02-28	0	0	0	0	0
2011-02-28	2011-03-31	0	0	0	0	0
2011-03-31	2011-04-30	0	0	0	0	0
2011-04-30	2011-05-31	0	0	0	0	0
2011-05-31	2011-06-30	0	0	0	0	0
2011-06-30	2011-07-31	0	0	0	0	0
2011-07-31	2011-08-31	0	0	0	0	0
2011-08-31	2011-09-30	0	0	0	0	0
2011-09-30	2011-10-31	0	0	0	0	0
2011-10-31	2011-11-30	0	0	0	0	0
2011-11-30	2011-12-31	0	0	0	0	0
2011-12-31	2012-01-31	0	0	0	0	0
2012-01-31	2012-02-29	0	0	0	0	0
2012-02-29	2012-03-31	0	0	0	0	0
2012-03-31	2012-04-30	0	0	0	0	0
2012-04-30	2012-05-31	0	0	0	0	0
2012-05-31	2012-06-30	0	0	0	0	0
2012-06-30	2012-07-31	0	0	0	0	0
2012-07-31	2012-08-31	0	0	0	0	0
2012-08-31	2012-09-30	0	0	0	0	0
2012-09-30	2012-10-31	0	0	0	0	0
2012-10-31	2012-11-30	0	0	0	0	0
2012-11-30	2012-12-31	0	0	0	0	0
2012-12-31	2013-01-31	0	0	0	0	0
2013-01-31	2013-02-28	0	0	0	0	0
2013-02-28	2013-03-31	0	0	0	0	0
2013-03-31	2013-04-30	0	0	0	0	0
2013-04-30	2013-05-31	0	0	0	0	0
2013-05-31	2013-06-30	0	685	0	0	0
2013-06-30	2013-07-31	0	1630	0	0	0
2013-07-31	2013-08-31	0	1384	0	0	0
2013-08-31	2013-09-30	0	145	0	0	0
2013-09-30	2013-10-31	0	1758	0	0	1
2013-10-31	2013-11-30	0	2601	0	0	0
2013-11-30	2013-12-31	0	2209	0	0	0
2013-12-31	2014-01-31	0	2494	0	0	2
2014-01-31	2014-02-28	0	2767	0	0	1
2014-02-28	2014-03-31	0	2520	0	0	1
2014-03-31	2014-04-30	0	3803	0	0	3
2014-04-30	2014-05-31	0	3288	0	0	1
2014-05-31	2014-06-30	0	3529	0	7	3
2014-06-30	2014-07-31	0	3571	0	57	6
2014-07-31	2014-08-31	0	3747	0	159	6
2014-08-31	2014-09-30	0	5147	0	123	9
2014-09-30	2014-10-31	0	3569	0	209	7
2014-10-31	2014-11-30	0	4134	0	372	10
2014-11-30	2014-12-31	0	2882	0	488	15
2014-12-31	2015-01-31	0	3550	0	624	10
2015-01-31	2015-02-28	0	4111	0	759	12
2015-02-28	2015-03-31	0	3338	0	1019	17
2015-03-31	2015-04-30	0	3820	0	945	9
2015-04-30	2015-05-31	0	3930	0	1278	28
2015-05-31	2015-06-30	0	3703	0	1477	12
2015-06-30	2015-07-31	0	3860	0	1633	15
2015-07-31	2015-08-31	0	3515	0	1885	16
2015-08-31	2015-09-30	0	2938	0	2097	19
2015-09-30	2015-10-31	0	2729	0	2259	19
2015-10-31	2015-11-30	0	2911	0	2604	16
2015-11-30	2015-12-31	0	2054	0	2665	27
2015-12-31	2016-01-31	0	0	0	2980	30
2016-01-31	2016-02-29	0	0	0	3174	27
2016-02-29	2016-03-31	0	0	0	3442	29
2016-03-31	2016-04-30	0	0	0	3751	29
2016-04-30	2016-05-31	0	0	0	3568	23
2016-05-31	2016-06-30	0	0	0	3569	23
2016-06-30	2016-07-31	0	0	0	4232	26
2016-07-31	2016-08-31	0	0	0	4227	25
2016-08-31	2016-09-30	0	0	0	4466	25
2016-09-30	2016-10-31	0	0	0	4856	33
2016-10-31	2016-11-30	0	0	0	4997	21
2016-11-30	2016-12-31	0	0	0	5159	27
2016-12-31	2017-01-31	0	0	0	4927	29
2017-01-31	2017-02-28	0	0	0	4936	31
2017-02-28	2017-03-31	0	0	0	6214	39
2017-03-31	2017-04-30	0	0	0	5216	33
2017-04-30	2017-05-31	0	0	0	5635	30
2017-05-31	2017-06-30	0	0	0	5449	29
2017-06-30	2017-07-31	0	0	0	5378	41
2017-07-31	2017-08-31	0	0	0	5342	26
2017-08-31	2017-09-30	0	0	0	5670	26
2017-09-30	2017-10-31	0	0	0	5937	25
2017-10-31	2017-11-30	0	0	11	6535	39
2017-11-30	2017-12-31	0	0	563	6083	35
2017-12-31	2018-01-31	0	0	284	6647	34
2018-01-31	2018-02-28	0	0	1001	5668	37
2018-02-28	2018-03-31	0	0	844	6590	35
2018-03-31	2018-04-30	0	0	1028	6434	31
2018-04-30	2018-05-31	0	0	1103	6759	42
2018-05-31	2018-06-30	0	0	982	6339	40
2018-06-30	2018-07-31	0	0	1036	6448	36
2018-07-31	2018-08-31	0	0	897	6714	33
2018-08-31	2018-09-30	0	0	994	6093	38
2018-09-30	2018-10-31	0	0	1008	7455	34
2018-10-31	2018-11-30	0	0	903	6928	37
2018-11-30	2018-12-31	0	0	248	6819	40
2018-12-31	2019-01-31	0	0	310	7657	49
2019-01-31	2019-02-28	0	0	7	6779	39
2019-02-28	2019-03-31	0	0	0	7687	44
2019-03-31	2019-04-30	0	0	0	7235	42
2019-04-30	2019-05-31	0	0	0	7706	40
2019-05-31	2019-06-30	0	0	0	7789	37
2019-06-30	2019-07-31	0	0	0	7861	41
2019-07-31	2019-08-31	0	0	0	7309	40
2019-08-31	2019-09-30	0	0	0	7656	59
2019-09-30	2019-10-31	0	0	0	8282	44
2019-10-31	2019-11-30	0	0	0	8999	47
2019-11-30	2019-12-31	0	0	0	7608	50
2019-12-31	2020-01-31	0	0	0	8919	43
2020-01-31	2020-02-29	0	0	0	8506	45
2020-02-29	2020-03-31	0	0	0	6618	67
2020-03-31	2020-04-30	0	0	0	3016	66
2020-04-30	2020-05-31	0	0	0	3727	51
2020-05-31	2020-06-30	0	0	0	4844	43
2020-06-30	2020-07-31	0	0	0	6055	43
2020-07-31	2020-08-31	0	0	0	6536	40
2020-08-31	2020-09-30	0	0	0	7061	53
2020-09-30	2020-10-31	0	0	0	8308	56
2020-10-31	2020-11-30	0	0	0	7073	67
2020-11-30	2020-12-31	0	0	0	7274	44
2020-12-31	2021-01-31	0	0	0	6814	72
2021-01-31	2021-02-28	0	0	0	6616	68
2021-02-28	2021-03-31	0	0	0	7631	75
2021-03-31	2021-04-30	0	0	0	8704	48
2021-04-30	2021-05-31	0	0	0	8976	50
2021-05-31	2021-06-30	0	0	0	9222	52
2021-06-30	2021-07-31	0	0	0	9215	54
2021-07-31	2021-08-31	0	0	0	8547	42
2021-08-31	2021-09-30	0	0	0	7686	54
2021-09-30	2021-10-31	0	0	0	217	26
2021-10-31	2021-11-30	0	0	0	0	2
2021-11-30	2021-12-31	0	0	0	0	0

## Sheet: Fig2
time	normalized_average	IQR_low_end	IQR_high_end	n	var	group	fig
0	2.12552			5000	temperature	Definitely a 'morning' person	chronotype
0.0833333	2.18863			5000	temperature	Definitely a 'morning' person	chronotype
0.166667	2.25674			5000	temperature	Definitely a 'morning' person	chronotype
0.25	2.30879			5000	temperature	Definitely a 'morning' person	chronotype
0.333333	2.35716			5000	temperature	Definitely a 'morning' person	chronotype
0.416667	2.38397			5000	temperature	Definitely a 'morning' person	chronotype
0.5	2.41564			5000	temperature	Definitely a 'morning' person	chronotype
0.583333	2.43807			5000	temperature	Definitely a 'morning' person	chronotype
0.666667	2.45481			5000	temperature	Definitely a 'morning' person	chronotype
0.75	2.48243			5000	temperature	Definitely a 'morning' person	chronotype
0.833333	2.49845			5000	temperature	Definitely a 'morning' person	chronotype
0.916667	2.51659			5000	temperature	Definitely a 'morning' person	chronotype
1	2.51629			5000	temperature	Definitely a 'morning' person	chronotype
1.08333	2.52456			5000	temperature	Definitely a 'morning' person	chronotype
1.16667	2.51689			5000	temperature	Definitely a 'morning' person	chronotype
1.25	2.52677			5000	temperature	Definitely a 'morning' person	chronotype
1.33333	2.51921			5000	temperature	Definitely a 'morning' person	chronotype
1.41667	2.51961			5000	temperature	Definitely a 'morning' person	chronotype
1.5	2.50262			5000	temperature	Definitely a 'morning' person	chronotype
1.58333	2.4941			5000	temperature	Definitely a 'morning' person	chronotype
1.66667	2.5016			5000	temperature	Definitely a 'morning' person	chronotype
1.75	2.48082			5000	temperature	Definitely a 'morning' person	chronotype
1.83333	2.46647			5000	temperature	Definitely a 'morning' person	chronotype
1.91667	2.46329			5000	temperature	Definitely a 'morning' person	chronotype
2	2.4535			5000	temperature	Definitely a 'morning' person	chronotype
2.08333	2.43686			5000	temperature	Definitely a 'morning' person	chronotype
2.16667	2.44344			5000	temperature	Definitely a 'morning' person	chronotype
2.25	2.42533			5000	temperature	Definitely a 'morning' person	chronotype
2.33333	2.42668			5000	temperature	Definitely a 'morning' person	chronotype
2.41667	2.41115			5000	temperature	Definitely a 'morning' person	chronotype
2.5	2.41568			5000	temperature	Definitely a 'morning' person	chronotype
2.58333	2.42098			5000	temperature	Definitely a 'morning' person	chronotype
2.66667	2.4174			5000	temperature	Definitely a 'morning' person	chronotype
2.75	2.40676			5000	temperature	Definitely a 'morning' person	chronotype
2.83333	2.40398			5000	temperature	Definitely a 'morning' person	chronotype
2.91667	2.40869			5000	temperature	Definitely a 'morning' person	chronotype
3	2.4159			5000	temperature	Definitely a 'morning' person	chronotype
3.08333	2.42204			5000	temperature	Definitely a 'morning' person	chronotype
3.16667	2.41248			5000	temperature	Definitely a 'morning' person	chronotype
3.25	2.41702			5000	temperature	Definitely a 'morning' person	chronotype
3.33333	2.43126			5000	temperature	Definitely a 'morning' person	chronotype
3.41667	2.41497			5000	temperature	Definitely a 'morning' person	chronotype
3.5	2.4338			5000	temperature	Definitely a 'morning' person	chronotype
3.58333	2.43631			5000	temperature	Definitely a 'morning' person	chronotype
3.66667	2.42142			5000	temperature	Definitely a 'morning' person	chronotype
3.75	2.42301			5000	temperature	Definitely a 'morning' person	chronotype
3.83333	2.4188			5000	temperature	Definitely a 'morning' person	chronotype
3.91667	2.42107			5000	temperature	Definitely a 'morning' person	chronotype
4	2.45664			5000	temperature	Definitely a 'morning' person	chronotype
4.08333	2.48636			5000	temperature	Definitely a 'morning' person	chronotype
4.16667	2.49098			5000	temperature	Definitely a 'morning' person	chronotype
4.25	2.50851			5000	temperature	Definitely a 'morning' person	chronotype
4.33333	2.51579			5000	temperature	Definitely a 'morning' person	chronotype
4.41667	2.50106			5000	temperature	Definitely a 'morning' person	chronotype
4.5	2.51936			5000	temperature	Definitely a 'morning' person	chronotype
4.58333	2.53311			5000	temperature	Definitely a 'morning' person	chronotype
4.66667	2.52652			5000	temperature	Definitely a 'morning' person	chronotype
4.75	2.53171			5000	temperature	Definitely a 'morning' person	chronotype
4.83333	2.52508			5000	temperature	Definitely a 'morning' person	chronotype
4.91667	2.51128			5000	temperature	Definitely a 'morning' person	chronotype
5	2.52279			5000	temperature	Definitely a 'morning' person	chronotype
5.08333	2.55174			5000	temperature	Definitely a 'morning' person	chronotype
5.16667	2.52333			5000	temperature	Definitely a 'morning' person	chronotype
5.25	2.52528			5000	temperature	Definitely a 'morning' person	chronotype
5.33333	2.5077			5000	temperature	Definitely a 'morning' person	chronotype
5.41667	2.49169			5000	temperature	Definitely a 'morning' person	chronotype
5.5	2.46935			5000	temperature	Definitely a 'morning' person	chronotype
5.58333	2.47064			5000	temperature	Definitely a 'morning' person	chronotype
5.66667	2.45443			5000	temperature	Definitely a 'morning' person	chronotype
5.75	2.43681			5000	temperature	Definitely a 'morning' person	chronotype
5.83333	2.37486			5000	temperature	Definitely a 'morning' person	chronotype
5.91667	2.34302			5000	temperature	Definitely a 'morning' person	chronotype
6	2.27001			5000	temperature	Definitely a 'morning' person	chronotype
6.08333	2.20621			5000	temperature	Definitely a 'morning' person	chronotype
6.16667	2.12372			5000	temperature	Definitely a 'morning' person	chronotype
6.25	2.02745			5000	temperature	Definitely a 'morning' person	chronotype
6.33333	1.93863			5000	temperature	Definitely a 'morning' person	chronotype
6.41667	1.84281			5000	temperature	Definitely a 'morning' person	chronotype
6.5	1.73227			5000	temperature	Definitely a 'morning' person	chronotype
6.58333	1.60416			5000	temperature	Definitely a 'morning' person	chronotype
6.66667	1.47243			5000	temperature	Definitely a 'morning' person	chronotype
6.75	1.3127			5000	temperature	Definitely a 'morning' person	chronotype
6.83333	1.15864			5000	temperature	Definitely a 'morning' person	chronotype
6.91667	0.960894			5000	temperature	Definitely a 'morning' person	chronotype
7	0.778466			5000	temperature	Definitely a 'morning' person	chronotype
7.08333	0.539675			5000	temperature	Definitely a 'morning' person	chronotype
7.16667	0.324633			5000	temperature	Definitely a 'morning' person	chronotype
7.25	0.152151			5000	temperature	Definitely a 'morning' person	chronotype
7.33333	0.000712894			5000	temperature	Definitely a 'morning' person	chronotype
7.41667	-0.187478			5000	temperature	Definitely a 'morning' person	chronotype
7.5	-0.349398			5000	temperature	Definitely a 'morning' person	chronotype
7.58333	-0.484676			5000	temperature	Definitely a 'morning' person	chronotype
7.66667	-0.643809			5000	temperature	Definitely a 'morning' person	chronotype
7.75	-0.790952			5000	temperature	Definitely a 'morning' person	chronotype
7.83333	-0.942762			5000	temperature	Definitely a 'morning' person	chronotype
7.91667	-1.07994			5000	temperature	Definitely a 'morning' person	chronotype
8	-1.2088			5000	temperature	Definitely a 'morning' person	chronotype
8.08333	-1.35458			5000	temperature	Definitely a 'morning' person	chronotype
8.16667	-1.4694			5000	temperature	Definitely a 'morning' person	chronotype
8.25	-1.5747			5000	temperature	Definitely a 'morning' person	chronotype
8.33333	-1.66828			5000	temperature	Definitely a 'morning' person	chronotype
8.41667	-1.76242			5000	temperature	Definitely a 'morning' person	chronotype
8.5	-1.8404			5000	temperature	Definitely a 'morning' person	chronotype
8.58333	-1.89521			5000	temperature	Definitely a 'morning' person	chronotype
8.66667	-1.97804			5000	temperature	Definitely a 'morning' person	chronotype
8.75	-2.05299			5000	temperature	Definitely a 'morning' person	chronotype
8.83333	-2.13025			5000	temperature	Definitely a 'morning' person	chronotype
8.91667	-2.21491			5000	temperature	Definitely a 'morning' person	chronotype
9	-2.26207			5000	temperature	Definitely a 'morning' person	chronotype
9.08333	-2.29908			5000	temperature	Definitely a 'morning' person	chronotype
9.16667	-2.33067			5000	temperature	Definitely a 'morning' person	chronotype
9.25	-2.33436			5000	temperature	Definitely a 'morning' person	chronotype
9.33333	-2.3353			5000	temperature	Definitely a 'morning' person	chronotype
9.41667	-2.35532			5000	temperature	Definitely a 'morning' person	chronotype
9.5	-2.3791			5000	temperature	Definitely a 'morning' person	chronotype
9.58333	-2.37827			5000	temperature	Definitely a 'morning' person	chronotype
9.66667	-2.40166			5000	temperature	Definitely a 'morning' person	chronotype
9.75	-2.36821			5000	temperature	Definitely a 'morning' person	chronotype
9.83333	-2.36307			5000	temperature	Definitely a 'morning' person	chronotype
9.91667	-2.36956			5000	temperature	Definitely a 'morning' person	chronotype
10	-2.36429			5000	temperature	Definitely a 'morning' person	chronotype
10.0833	-2.36234			5000	temperature	Definitely a 'morning' person	chronotype
10.1667	-2.3455			5000	temperature	Definitely a 'morning' person	chronotype
10.25	-2.34306			5000	temperature	Definitely a 'morning' person	chronotype
10.3333	-2.3399			5000	temperature	Definitely a 'morning' person	chronotype
10.4167	-2.31546			5000	temperature	Definitely a 'morning' person	chronotype
10.5	-2.28784			5000	temperature	Definitely a 'morning' person	chronotype
10.5833	-2.27424			5000	temperature	Definitely a 'morning' person	chronotype
10.6667	-2.23803			5000	temperature	Definitely a 'morning' person	chronotype
10.75	-2.18864			5000	temperature	Definitely a 'morning' person	chronotype
10.8333	-2.17289			5000	temperature	Definitely a 'morning' person	chronotype
10.9167	-2.15551			5000	temperature	Definitely a 'morning' person	chronotype
11	-2.12042			5000	temperature	Definitely a 'morning' person	chronotype
11.0833	-2.10736			5000	temperature	Definitely a 'morning' person	chronotype
11.1667	-2.06515			5000	temperature	Definitely a 'morning' person	chronotype
11.25	-2.01922			5000	temperature	Definitely a 'morning' person	chronotype
11.3333	-1.99889			5000	temperature	Definitely a 'morning' person	chronotype
11.4167	-1.98321			5000	temperature	Definitely a 'morning' person	chronotype
11.5	-1.96593			5000	temperature	Definitely a 'morning' person	chronotype
11.5833	-1.93865			5000	temperature	Definitely a 'morning' person	chronotype
11.6667	-1.92876			5000	temperature	Definitely a 'morning' person	chronotype
11.75	-1.90247			5000	temperature	Definitely a 'morning' person	chronotype
11.8333	-1.86914			5000	temperature	Definitely a 'morning' person	chronotype
11.9167	-1.85175			5000	temperature	Definitely a 'morning' person	chronotype
12	-1.84128			5000	temperature	Definitely a 'morning' person	chronotype
12.0833	-1.83917			5000	temperature	Definitely a 'morning' person	chronotype
12.1667	-1.81776			5000	temperature	Definitely a 'morning' person	chronotype
12.25	-1.78908			5000	temperature	Definitely a 'morning' person	chronotype
12.3333	-1.76315			5000	temperature	Definitely a 'morning' person	chronotype
12.4167	-1.71996			5000	temperature	Definitely a 'morning' person	chronotype
12.5	-1.68398			5000	temperature	Definitely a 'morning' person	chronotype
12.5833	-1.66962			5000	temperature	Definitely a 'morning' person	chronotype
12.6667	-1.63863			5000	temperature	Definitely a 'morning' person	chronotype
12.75	-1.59954			5000	temperature	Definitely a 'morning' person	chronotype
12.8333	-1.55424			5000	temperature	Definitely a 'morning' person	chronotype
12.9167	-1.52563			5000	temperature	Definitely a 'morning' person	chronotype
13	-1.50872			5000	temperature	Definitely a 'morning' person	chronotype
13.0833	-1.48263			5000	temperature	Definitely a 'morning' person	chronotype
13.1667	-1.46132			5000	temperature	Definitely a 'morning' person	chronotype
13.25	-1.41829			5000	temperature	Definitely a 'morning' person	chronotype
13.3333	-1.39088			5000	temperature	Definitely a 'morning' person	chronotype
13.4167	-1.36587			5000	temperature	Definitely a 'morning' person	chronotype
13.5	-1.33409			5000	temperature	Definitely a 'morning' person	chronotype
13.5833	-1.313			5000	temperature	Definitely a 'morning' person	chronotype
13.6667	-1.28895			5000	temperature	Definitely a 'morning' person	chronotype
13.75	-1.26338			5000	temperature	Definitely a 'morning' person	chronotype
13.8333	-1.25212			5000	temperature	Definitely a 'morning' person	chronotype
13.9167	-1.2252			5000	temperature	Definitely a 'morning' person	chronotype
14	-1.19548			5000	temperature	Definitely a 'morning' person	chronotype
14.0833	-1.18353			5000	temperature	Definitely a 'morning' person	chronotype
14.1667	-1.15812			5000	temperature	Definitely a 'morning' person	chronotype
14.25	-1.14833			5000	temperature	Definitely a 'morning' person	chronotype
14.3333	-1.12686			5000	temperature	Definitely a 'morning' person	chronotype
14.4167	-1.12751			5000	temperature	Definitely a 'morning' person	chronotype
14.5	-1.12416			5000	temperature	Definitely a 'morning' person	chronotype
14.5833	-1.10215			5000	temperature	Definitely a 'morning' person	chronotype
14.6667	-1.08947			5000	temperature	Definitely a 'morning' person	chronotype
14.75	-1.08068			5000	temperature	Definitely a 'morning' person	chronotype
14.8333	-1.08345			5000	temperature	Definitely a 'morning' person	chronotype
14.9167	-1.06529			5000	temperature	Definitely a 'morning' person	chronotype
15	-1.0533			5000	temperature	Definitely a 'morning' person	chronotype
15.0833	-1.03867			5000	temperature	Definitely a 'morning' person	chronotype
15.1667	-1.05203			5000	temperature	Definitely a 'morning' person	chronotype
15.25	-1.04377			5000	temperature	Definitely a 'morning' person	chronotype
15.3333	-1.03346			5000	temperature	Definitely a 'morning' person	chronotype
15.4167	-1.03992			5000	temperature	Definitely a 'morning' person	chronotype
15.5	-1.04766			5000	temperature	Definitely a 'morning' person	chronotype
15.5833	-1.04907			5000	temperature	Definitely a 'morning' person	chronotype
15.6667	-1.02662			5000	temperature	Definitely a 'morning' person	chronotype
15.75	-1.03812			5000	temperature	Definitely a 'morning' person	chronotype
15.8333	-1.02224			5000	temperature	Definitely a 'morning' person	chronotype
15.9167	-0.996444			5000	temperature	Definitely a 'morning' person	chronotype
16	-1.02923			5000	temperature	Definitely a 'morning' person	chronotype
16.0833	-1.02779			5000	temperature	Definitely a 'morning' person	chronotype
16.1667	-1.04383			5000	temperature	Definitely a 'morning' person	chronotype
16.25	-1.02714			5000	temperature	Definitely a 'morning' person	chronotype
16.3333	-1.00602			5000	temperature	Definitely a 'morning' person	chronotype
16.4167	-1.01833			5000	temperature	Definitely a 'morning' person	chronotype
16.5	-1.02059			5000	temperature	Definitely a 'morning' person	chronotype
16.5833	-1.02809			5000	temperature	Definitely a 'morning' person	chronotype
16.6667	-1.01665			5000	temperature	Definitely a 'morning' person	chronotype
16.75	-1.03065			5000	temperature	Definitely a 'morning' person	chronotype
16.8333	-1.03817			5000	temperature	Definitely a 'morning' person	chronotype
16.9167	-1.04199			5000	temperature	Definitely a 'morning' person	chronotype
17	-1.07562			5000	temperature	Definitely a 'morning' person	chronotype
17.0833	-1.0711			5000	temperature	Definitely a 'morning' person	chronotype
17.1667	-1.06959			5000	temperature	Definitely a 'morning' person	chronotype
17.25	-1.07338			5000	temperature	Definitely a 'morning' person	chronotype
17.3333	-1.06832			5000	temperature	Definitely a 'morning' person	chronotype
17.4167	-1.04677			5000	temperature	Definitely a 'morning' person	chronotype
17.5	-1.04793			5000	temperature	Definitely a 'morning' person	chronotype
17.5833	-1.03897			5000	temperature	Definitely a 'morning' person	chronotype
17.6667	-1.0288			5000	temperature	Definitely a 'morning' person	chronotype
17.75	-1.01961			5000	temperature	Definitely a 'morning' person	chronotype
17.8333	-1.00154			5000	temperature	Definitely a 'morning' person	chronotype
17.9167	-0.993079			5000	temperature	Definitely a 'morning' person	chronotype
18	-1.00629			5000	temperature	Definitely a 'morning' person	chronotype
18.0833	-1.0126			5000	temperature	Definitely a 'morning' person	chronotype
18.1667	-0.984943			5000	temperature	Definitely a 'morning' person	chronotype
18.25	-0.987871			5000	temperature	Definitely a 'morning' person	chronotype
18.3333	-0.98169			5000	temperature	Definitely a 'morning' person	chronotype
18.4167	-0.962934			5000	temperature	Definitely a 'morning' person	chronotype
18.5	-0.961969			5000	temperature	Definitely a 'morning' person	chronotype
18.5833	-0.947699			5000	temperature	Definitely a 'morning' person	chronotype
18.6667	-0.921555			5000	temperature	Definitely a 'morning' person	chronotype
18.75	-0.894597			5000	temperature	Definitely a 'morning' person	chronotype
18.8333	-0.86124			5000	temperature	Definitely a 'morning' person	chronotype
18.9167	-0.831118			5000	temperature	Definitely a 'morning' person	chronotype
19	-0.853396			5000	temperature	Definitely a 'morning' person	chronotype
19.0833	-0.844523			5000	temperature	Definitely a 'morning' person	chronotype
19.1667	-0.823664			5000	temperature	Definitely a 'morning' person	chronotype
19.25	-0.800411			5000	temperature	Definitely a 'morning' person	chronotype
19.3333	-0.760102			5000	temperature	Definitely a 'morning' person	chronotype
19.4167	-0.702168			5000	temperature	Definitely a 'morning' person	chronotype
19.5	-0.682676			5000	temperature	Definitely a 'morning' person	chronotype
19.5833	-0.653852			5000	temperature	Definitely a 'morning' person	chronotype
19.6667	-0.597816			5000	temperature	Definitely a 'morning' person	chronotype
19.75	-0.533475			5000	temperature	Definitely a 'morning' person	chronotype
19.8333	-0.481834			5000	temperature	Definitely a 'morning' person	chronotype
19.9167	-0.432154			5000	temperature	Definitely a 'morning' person	chronotype
20	-0.415415			5000	temperature	Definitely a 'morning' person	chronotype
20.0833	-0.378257			5000	temperature	Definitely a 'morning' person	chronotype
20.1667	-0.334842			5000	temperature	Definitely a 'morning' person	chronotype
20.25	-0.279451			5000	temperature	Definitely a 'morning' person	chronotype
20.3333	-0.214309			5000	temperature	Definitely a 'morning' person	chronotype
20.4167	-0.173275			5000	temperature	Definitely a 'morning' person	chronotype
20.5	-0.143592			5000	temperature	Definitely a 'morning' person	chronotype
20.5833	-0.106159			5000	temperature	Definitely a 'morning' person	chronotype
20.6667	-0.0783454			5000	temperature	Definitely a 'morning' person	chronotype
20.75	-0.0296029			5000	temperature	Definitely a 'morning' person	chronotype
20.8333	0.00870288			5000	temperature	Definitely a 'morning' person	chronotype
20.9167	0.0370718			5000	temperature	Definitely a 'morning' person	chronotype
21	0.0211245			5000	temperature	Definitely a 'morning' person	chronotype
21.0833	0.0363179			5000	temperature	Definitely a 'morning' person	chronotype
21.1667	0.0812711			5000	temperature	Definitely a 'morning' person	chronotype
21.25	0.130177			5000	temperature	Definitely a 'morning' person	chronotype
21.3333	0.174415			5000	temperature	Definitely a 'morning' person	chronotype
21.4167	0.227445			5000	temperature	Definitely a 'morning' person	chronotype
21.5	0.256272			5000	temperature	Definitely a 'morning' person	chronotype
21.5833	0.274312			5000	temperature	Definitely a 'morning' person	chronotype
21.6667	0.325418			5000	temperature	Definitely a 'morning' person	chronotype
21.75	0.361797			5000	temperature	Definitely a 'morning' person	chronotype
21.8333	0.381389			5000	temperature	Definitely a 'morning' person	chronotype
21.9167	0.408086			5000	temperature	Definitely a 'morning' person	chronotype
22	0.367514			5000	temperature	Definitely a 'morning' person	chronotype
22.0833	0.319426			5000	temperature	Definitely a 'morning' person	chronotype
22.1667	0.322322			5000	temperature	Definitely a 'morning' person	chronotype
22.25	0.343103			5000	temperature	Definitely a 'morning' person	chronotype
22.3333	0.390984			5000	temperature	Definitely a 'morning' person	chronotype
22.4167	0.450647			5000	temperature	Definitely a 'morning' person	chronotype
22.5	0.493598			5000	temperature	Definitely a 'morning' person	chronotype
22.5833	0.52409			5000	temperature	Definitely a 'morning' person	chronotype
22.6667	0.567322			5000	temperature	Definitely a 'morning' person	chronotype
22.75	0.626166			5000	temperature	Definitely a 'morning' person	chronotype
22.8333	0.709921			5000	temperature	Definitely a 'morning' person	chronotype
22.9167	0.808094			5000	temperature	Definitely a 'morning' person	chronotype
23	0.915387			5000	temperature	Definitely a 'morning' person	chronotype
23.0833	1.01617			5000	temperature	Definitely a 'morning' person	chronotype
23.1667	1.12393			5000	temperature	Definitely a 'morning' person	chronotype
23.25	1.21839			5000	temperature	Definitely a 'morning' person	chronotype
23.3333	1.34803			5000	temperature	Definitely a 'morning' person	chronotype
23.4167	1.46165			5000	temperature	Definitely a 'morning' person	chronotype
23.5	1.58449			5000	temperature	Definitely a 'morning' person	chronotype
23.5833	1.69835			5000	temperature	Definitely a 'morning' person	chronotype
23.6667	1.80041			5000	temperature	Definitely a 'morning' person	chronotype
23.75	1.87803			5000	temperature	Definitely a 'morning' person	chronotype
23.8333	1.97829			5000	temperature	Definitely a 'morning' person	chronotype
23.9167	2.05078			5000	temperature	Definitely a 'morning' person	chronotype
0	1.95026			5000	temperature	More a 'morning' than 'evening' person	chronotype
0.0833333	2.05038			5000	temperature	More a 'morning' than 'evening' person	chronotype
0.166667	2.11786			5000	temperature	More a 'morning' than 'evening' person	chronotype
0.25	2.19358			5000	temperature	More a 'morning' than 'evening' person	chronotype
0.333333	2.25725			5000	temperature	More a 'morning' than 'evening' person	chronotype
0.416667	2.33853			5000	temperature	More a 'morning' than 'evening' person	chronotype
0.5	2.38694			5000	temperature	More a 'morning' than 'evening' person	chronotype
0.583333	2.43455			5000	temperature	More a 'morning' than 'evening' person	chronotype
0.666667	2.46398			5000	temperature	More a 'morning' than 'evening' person	chronotype
0.75	2.47301			5000	temperature	More a 'morning' than 'evening' person	chronotype
0.833333	2.49237			5000	temperature	More a 'morning' than 'evening' person	chronotype
0.916667	2.4995			5000	temperature	More a 'morning' than 'evening' person	chronotype
1	2.52662			5000	temperature	More a 'morning' than 'evening' person	chronotype
1.08333	2.53641			5000	temperature	More a 'morning' than 'evening' person	chronotype
1.16667	2.53601			5000	temperature	More a 'morning' than 'evening' person	chronotype
1.25	2.51982			5000	temperature	More a 'morning' than 'evening' person	chronotype
1.33333	2.53369			5000	temperature	More a 'morning' than 'evening' person	chronotype
1.41667	2.54031			5000	temperature	More a 'morning' than 'evening' person	chronotype
1.5	2.53748			5000	temperature	More a 'morning' than 'evening' person	chronotype
1.58333	2.52321			5000	temperature	More a 'morning' than 'evening' person	chronotype
1.66667	2.50091			5000	temperature	More a 'morning' than 'evening' person	chronotype
1.75	2.50015			5000	temperature	More a 'morning' than 'evening' person	chronotype
1.83333	2.49375			5000	temperature	More a 'morning' than 'evening' person	chronotype
1.91667	2.4675			5000	temperature	More a 'morning' than 'evening' person	chronotype
2	2.47205			5000	temperature	More a 'morning' than 'evening' person	chronotype
2.08333	2.46588			5000	temperature	More a 'morning' than 'evening' person	chronotype
2.16667	2.45445			5000	temperature	More a 'morning' than 'evening' person	chronotype
2.25	2.45575			5000	temperature	More a 'morning' than 'evening' person	chronotype
2.33333	2.4527			5000	temperature	More a 'morning' than 'evening' person	chronotype
2.41667	2.44658			5000	temperature	More a 'morning' than 'evening' person	chronotype
2.5	2.44685			5000	temperature	More a 'morning' than 'evening' person	chronotype
2.58333	2.43545			5000	temperature	More a 'morning' than 'evening' person	chronotype
2.66667	2.41851			5000	temperature	More a 'morning' than 'evening' person	chronotype
2.75	2.41447			5000	temperature	More a 'morning' than 'evening' person	chronotype
2.83333	2.40282			5000	temperature	More a 'morning' than 'evening' person	chronotype
2.91667	2.39326			5000	temperature	More a 'morning' than 'evening' person	chronotype
3	2.38593			5000	temperature	More a 'morning' than 'evening' person	chronotype
3.08333	2.39693			5000	temperature	More a 'morning' than 'evening' person	chronotype
3.16667	2.37968			5000	temperature	More a 'morning' than 'evening' person	chronotype
3.25	2.37213			5000	temperature	More a 'morning' than 'evening' person	chronotype
3.33333	2.36914			5000	temperature	More a 'morning' than 'evening' person	chronotype
3.41667	2.3795			5000	temperature	More a 'morning' than 'evening' person	chronotype
3.5	2.36622			5000	temperature	More a 'morning' than 'evening' person	chronotype
3.58333	2.37867			5000	temperature	More a 'morning' than 'evening' person	chronotype
3.66667	2.38698			5000	temperature	More a 'morning' than 'evening' person	chronotype
3.75	2.38693			5000	temperature	More a 'morning' than 'evening' person	chronotype
3.83333	2.38541			5000	temperature	More a 'morning' than 'evening' person	chronotype
3.91667	2.38178			5000	temperature	More a 'morning' than 'evening' person	chronotype
4	2.41487			5000	temperature	More a 'morning' than 'evening' person	chronotype
4.08333	2.42077			5000	temperature	More a 'morning' than 'evening' person	chronotype
4.16667	2.42706			5000	temperature	More a 'morning' than 'evening' person	chronotype
4.25	2.4293			5000	temperature	More a 'morning' than 'evening' person	chronotype
4.33333	2.43619			5000	temperature	More a 'morning' than 'evening' person	chronotype
4.41667	2.45156			5000	temperature	More a 'morning' than 'evening' person	chronotype
4.5	2.46761			5000	temperature	More a 'morning' than 'evening' person	chronotype
4.58333	2.47479			5000	temperature	More a 'morning' than 'evening' person	chronotype
4.66667	2.48979			5000	temperature	More a 'morning' than 'evening' person	chronotype
4.75	2.50103			5000	temperature	More a 'morning' than 'evening' person	chronotype
4.83333	2.49501			5000	temperature	More a 'morning' than 'evening' person	chronotype
4.91667	2.51502			5000	temperature	More a 'morning' than 'evening' person	chronotype
5	2.51237			5000	temperature	More a 'morning' than 'evening' person	chronotype
5.08333	2.51477			5000	temperature	More a 'morning' than 'evening' person	chronotype
5.16667	2.54164			5000	temperature	More a 'morning' than 'evening' person	chronotype
5.25	2.51659			5000	temperature	More a 'morning' than 'evening' person	chronotype
5.33333	2.50814			5000	temperature	More a 'morning' than 'evening' person	chronotype
5.41667	2.50682			5000	temperature	More a 'morning' than 'evening' person	chronotype
5.5	2.51634			5000	temperature	More a 'morning' than 'evening' person	chronotype
5.58333	2.50279			5000	temperature	More a 'morning' than 'evening' person	chronotype
5.66667	2.48572			5000	temperature	More a 'morning' than 'evening' person	chronotype
5.75	2.47249			5000	temperature	More a 'morning' than 'evening' person	chronotype
5.83333	2.48616			5000	temperature	More a 'morning' than 'evening' person	chronotype
5.91667	2.43211			5000	temperature	More a 'morning' than 'evening' person	chronotype
6	2.4044			5000	temperature	More a 'morning' than 'evening' person	chronotype
6.08333	2.37779			5000	temperature	More a 'morning' than 'evening' person	chronotype
6.16667	2.32277			5000	temperature	More a 'morning' than 'evening' person	chronotype
6.25	2.27978			5000	temperature	More a 'morning' than 'evening' person	chronotype
6.33333	2.23409			5000	temperature	More a 'morning' than 'evening' person	chronotype
6.41667	2.17978			5000	temperature	More a 'morning' than 'evening' person	chronotype
6.5	2.09048			5000	temperature	More a 'morning' than 'evening' person	chronotype
6.58333	2.00673			5000	temperature	More a 'morning' than 'evening' person	chronotype
6.66667	1.92727			5000	temperature	More a 'morning' than 'evening' person	chronotype
6.75	1.83611			5000	temperature	More a 'morning' than 'evening' person	chronotype
6.83333	1.70382			5000	temperature	More a 'morning' than 'evening' person	chronotype
6.91667	1.59577			5000	temperature	More a 'morning' than 'evening' person	chronotype
7	1.46193			5000	temperature	More a 'morning' than 'evening' person	chronotype
7.08333	1.27868			5000	temperature	More a 'morning' than 'evening' person	chronotype
7.16667	1.1242			5000	temperature	More a 'morning' than 'evening' person	chronotype
7.25	0.92789			5000	temperature	More a 'morning' than 'evening' person	chronotype
7.33333	0.713115			5000	temperature	More a 'morning' than 'evening' person	chronotype
7.41667	0.541499			5000	temperature	More a 'morning' than 'evening' person	chronotype
7.5	0.419287			5000	temperature	More a 'morning' than 'evening' person	chronotype
7.58333	0.240939			5000	temperature	More a 'morning' than 'evening' person	chronotype
7.66667	0.0675497			5000	temperature	More a 'morning' than 'evening' person	chronotype
7.75	-0.158291			5000	temperature	More a 'morning' than 'evening' person	chronotype
7.83333	-0.369652			5000	temperature	More a 'morning' than 'evening' person	chronotype
7.91667	-0.515394			5000	temperature	More a 'morning' than 'evening' person	chronotype
8	-0.652764			5000	temperature	More a 'morning' than 'evening' person	chronotype
8.08333	-0.805012			5000	temperature	More a 'morning' than 'evening' person	chronotype
8.16667	-0.95681			5000	temperature	More a 'morning' than 'evening' person	chronotype
8.25	-1.11024			5000	temperature	More a 'morning' than 'evening' person	chronotype
8.33333	-1.23852			5000	temperature	More a 'morning' than 'evening' person	chronotype
8.41667	-1.36843			5000	temperature	More a 'morning' than 'evening' person	chronotype
8.5	-1.4663			5000	temperature	More a 'morning' than 'evening' person	chronotype
8.58333	-1.59043			5000	temperature	More a 'morning' than 'evening' person	chronotype
8.66667	-1.69257			5000	temperature	More a 'morning' than 'evening' person	chronotype
8.75	-1.79936			5000	temperature	More a 'morning' than 'evening' person	chronotype
8.83333	-1.88258			5000	temperature	More a 'morning' than 'evening' person	chronotype
8.91667	-1.96675			5000	temperature	More a 'morning' than 'evening' person	chronotype
9	-2.03501			5000	temperature	More a 'morning' than 'evening' person	chronotype
9.08333	-2.0909			5000	temperature	More a 'morning' than 'evening' person	chronotype
9.16667	-2.1237			5000	temperature	More a 'morning' than 'evening' person	chronotype
9.25	-2.155			5000	temperature	More a 'morning' than 'evening' person	chronotype
9.33333	-2.20475			5000	temperature	More a 'morning' than 'evening' person	chronotype
9.41667	-2.23316			5000	temperature	More a 'morning' than 'evening' person	chronotype
9.5	-2.24937			5000	temperature	More a 'morning' than 'evening' person	chronotype
9.58333	-2.28767			5000	temperature	More a 'morning' than 'evening' person	chronotype
9.66667	-2.30921			5000	temperature	More a 'morning' than 'evening' person	chronotype
9.75	-2.35319			5000	temperature	More a 'morning' than 'evening' person	chronotype
9.83333	-2.33827			5000	temperature	More a 'morning' than 'evening' person	chronotype
9.91667	-2.34587			5000	temperature	More a 'morning' than 'evening' person	chronotype
10	-2.33852			5000	temperature	More a 'morning' than 'evening' person	chronotype
10.0833	-2.33262			5000	temperature	More a 'morning' than 'evening' person	chronotype
10.1667	-2.33302			5000	temperature	More a 'morning' than 'evening' person	chronotype
10.25	-2.31			5000	temperature	More a 'morning' than 'evening' person	chronotype
10.3333	-2.30063			5000	temperature	More a 'morning' than 'evening' person	chronotype
10.4167	-2.29818			5000	temperature	More a 'morning' than 'evening' person	chronotype
10.5	-2.27141			5000	temperature	More a 'morning' than 'evening' person	chronotype
10.5833	-2.24651			5000	temperature	More a 'morning' than 'evening' person	chronotype
10.6667	-2.2165			5000	temperature	More a 'morning' than 'evening' person	chronotype
10.75	-2.18904			5000	temperature	More a 'morning' than 'evening' person	chronotype
10.8333	-2.1807			5000	temperature	More a 'morning' than 'evening' person	chronotype
10.9167	-2.16281			5000	temperature	More a 'morning' than 'evening' person	chronotype
11	-2.13491			5000	temperature	More a 'morning' than 'evening' person	chronotype
11.0833	-2.11899			5000	temperature	More a 'morning' than 'evening' person	chronotype
11.1667	-2.08382			5000	temperature	More a 'morning' than 'evening' person	chronotype
11.25	-2.05914			5000	temperature	More a 'morning' than 'evening' person	chronotype
11.3333	-2.02868			5000	temperature	More a 'morning' than 'evening' person	chronotype
11.4167	-2.01029			5000	temperature	More a 'morning' than 'evening' person	chronotype
11.5	-2.00236			5000	temperature	More a 'morning' than 'evening' person	chronotype
11.5833	-1.99309			5000	temperature	More a 'morning' than 'evening' person	chronotype
11.6667	-1.96596			5000	temperature	More a 'morning' than 'evening' person	chronotype
11.75	-1.92611			5000	temperature	More a 'morning' than 'evening' person	chronotype
11.8333	-1.90519			5000	temperature	More a 'morning' than 'evening' person	chronotype
11.9167	-1.88819			5000	temperature	More a 'morning' than 'evening' person	chronotype
12	-1.87606			5000	temperature	More a 'morning' than 'evening' person	chronotype
12.0833	-1.86891			5000	temperature	More a 'morning' than 'evening' person	chronotype
12.1667	-1.85524			5000	temperature	More a 'morning' than 'evening' person	chronotype
12.25	-1.84249			5000	temperature	More a 'morning' than 'evening' person	chronotype
12.3333	-1.8193			5000	temperature	More a 'morning' than 'evening' person	chronotype
12.4167	-1.80025			5000	temperature	More a 'morning' than 'evening' person	chronotype
12.5	-1.78746			5000	temperature	More a 'morning' than 'evening' person	chronotype
12.5833	-1.74709			5000	temperature	More a 'morning' than 'evening' person	chronotype
12.6667	-1.72295			5000	temperature	More a 'morning' than 'evening' person	chronotype
12.75	-1.70148			5000	temperature	More a 'morning' than 'evening' person	chronotype
12.8333	-1.6703			5000	temperature	More a 'morning' than 'evening' person	chronotype
12.9167	-1.62084			5000	temperature	More a 'morning' than 'evening' person	chronotype
13	-1.60919			5000	temperature	More a 'morning' than 'evening' person	chronotype
13.0833	-1.58873			5000	temperature	More a 'morning' than 'evening' person	chronotype
13.1667	-1.54751			5000	temperature	More a 'morning' than 'evening' person	chronotype
13.25	-1.52154			5000	temperature	More a 'morning' than 'evening' person	chronotype
13.3333	-1.48629			5000	temperature	More a 'morning' than 'evening' person	chronotype
13.4167	-1.46499			5000	temperature	More a 'morning' than 'evening' person	chronotype
13.5	-1.43805			5000	temperature	More a 'morning' than 'evening' person	chronotype
13.5833	-1.40221			5000	temperature	More a 'morning' than 'evening' person	chronotype
13.6667	-1.37947			5000	temperature	More a 'morning' than 'evening' person	chronotype
13.75	-1.35583			5000	temperature	More a 'morning' than 'evening' person	chronotype
13.8333	-1.35266			5000	temperature	More a 'morning' than 'evening' person	chronotype
13.9167	-1.30949			5000	temperature	More a 'morning' than 'evening' person	chronotype
14	-1.2757			5000	temperature	More a 'morning' than 'evening' person	chronotype
14.0833	-1.27757			5000	temperature	More a 'morning' than 'evening' person	chronotype
14.1667	-1.26298			5000	temperature	More a 'morning' than 'evening' person	chronotype
14.25	-1.24664			5000	temperature	More a 'morning' than 'evening' person	chronotype
14.3333	-1.23148			5000	temperature	More a 'morning' than 'evening' person	chronotype
14.4167	-1.2221			5000	temperature	More a 'morning' than 'evening' person	chronotype
14.5	-1.21446			5000	temperature	More a 'morning' than 'evening' person	chronotype
14.5833	-1.2173			5000	temperature	More a 'morning' than 'evening' person	chronotype
14.6667	-1.19948			5000	temperature	More a 'morning' than 'evening' person	chronotype
14.75	-1.19671			5000	temperature	More a 'morning' than 'evening' person	chronotype
14.8333	-1.19544			5000	temperature	More a 'morning' than 'evening' person	chronotype
14.9167	-1.17875			5000	temperature	More a 'morning' than 'evening' person	chronotype
15	-1.15453			5000	temperature	More a 'morning' than 'evening' person	chronotype
15.0833	-1.152			5000	temperature	More a 'morning' than 'evening' person	chronotype
15.1667	-1.14553			5000	temperature	More a 'morning' than 'evening' person	chronotype
15.25	-1.13375			5000	temperature	More a 'morning' than 'evening' person	chronotype
15.3333	-1.11731			5000	temperature	More a 'morning' than 'evening' person	chronotype
15.4167	-1.11532			5000	temperature	More a 'morning' than 'evening' person	chronotype
15.5	-1.12323			5000	temperature	More a 'morning' than 'evening' person	chronotype
15.5833	-1.12274			5000	temperature	More a 'morning' than 'evening' person	chronotype
15.6667	-1.11588			5000	temperature	More a 'morning' than 'evening' person	chronotype
15.75	-1.11782			5000	temperature	More a 'morning' than 'evening' person	chronotype
15.8333	-1.11484			5000	temperature	More a 'morning' than 'evening' person	chronotype
15.9167	-1.1093			5000	temperature	More a 'morning' than 'evening' person	chronotype
16	-1.14408			5000	temperature	More a 'morning' than 'evening' person	chronotype
16.0833	-1.14102			5000	temperature	More a 'morning' than 'evening' person	chronotype
16.1667	-1.12929			5000	temperature	More a 'morning' than 'evening' person	chronotype
16.25	-1.12651			5000	temperature	More a 'morning' than 'evening' person	chronotype
16.3333	-1.114			5000	temperature	More a 'morning' than 'evening' person	chronotype
16.4167	-1.09232			5000	temperature	More a 'morning' than 'evening' person	chronotype
16.5	-1.10598			5000	temperature	More a 'morning' than 'evening' person	chronotype
16.5833	-1.10332			5000	temperature	More a 'morning' than 'evening' person	chronotype
16.6667	-1.12246			5000	temperature	More a 'morning' than 'evening' person	chronotype
16.75	-1.12421			5000	temperature	More a 'morning' than 'evening' person	chronotype
16.8333	-1.14518			5000	temperature	More a 'morning' than 'evening' person	chronotype
16.9167	-1.14007			5000	temperature	More a 'morning' than 'evening' person	chronotype
17	-1.14864			5000	temperature	More a 'morning' than 'evening' person	chronotype
17.0833	-1.15054			5000	temperature	More a 'morning' than 'evening' person	chronotype
17.1667	-1.1656			5000	temperature	More a 'morning' than 'evening' person	chronotype
17.25	-1.16664			5000	temperature	More a 'morning' than 'evening' person	chronotype
17.3333	-1.16514			5000	temperature	More a 'morning' than 'evening' person	chronotype
17.4167	-1.17202			5000	temperature	More a 'morning' than 'evening' person	chronotype
17.5	-1.16029			5000	temperature	More a 'morning' than 'evening' person	chronotype
17.5833	-1.15195			5000	temperature	More a 'morning' than 'evening' person	chronotype
17.6667	-1.13598			5000	temperature	More a 'morning' than 'evening' person	chronotype
17.75	-1.11801			5000	temperature	More a 'morning' than 'evening' person	chronotype
17.8333	-1.10888			5000	temperature	More a 'morning' than 'evening' person	chronotype
17.9167	-1.10992			5000	temperature	More a 'morning' than 'evening' person	chronotype
18	-1.12067			5000	temperature	More a 'morning' than 'evening' person	chronotype
18.0833	-1.12382			5000	temperature	More a 'morning' than 'evening' person	chronotype
18.1667	-1.10279			5000	temperature	More a 'morning' than 'evening' person	chronotype
18.25	-1.06655			5000	temperature	More a 'morning' than 'evening' person	chronotype
18.3333	-1.05649			5000	temperature	More a 'morning' than 'evening' person	chronotype
18.4167	-1.03638			5000	temperature	More a 'morning' than 'evening' person	chronotype
18.5	-1.03494			5000	temperature	More a 'morning' than 'evening' person	chronotype
18.5833	-1.02152			5000	temperature	More a 'morning' than 'evening' person	chronotype
18.6667	-1.01572			5000	temperature	More a 'morning' than 'evening' person	chronotype
18.75	-1.00015			5000	temperature	More a 'morning' than 'evening' person	chronotype
18.8333	-0.965047			5000	temperature	More a 'morning' than 'evening' person	chronotype
18.9167	-0.944747			5000	temperature	More a 'morning' than 'evening' person	chronotype
19	-0.945853			5000	temperature	More a 'morning' than 'evening' person	chronotype
19.0833	-0.935928			5000	temperature	More a 'morning' than 'evening' person	chronotype
19.1667	-0.892819			5000	temperature	More a 'morning' than 'evening' person	chronotype
19.25	-0.857136			5000	temperature	More a 'morning' than 'evening' person	chronotype
19.3333	-0.838315			5000	temperature	More a 'morning' than 'evening' person	chronotype
19.4167	-0.811654			5000	temperature	More a 'morning' than 'evening' person	chronotype
19.5	-0.785863			5000	temperature	More a 'morning' than 'evening' person	chronotype
19.5833	-0.732741			5000	temperature	More a 'morning' than 'evening' person	chronotype
19.6667	-0.67967			5000	temperature	More a 'morning' than 'evening' person	chronotype
19.75	-0.626075			5000	temperature	More a 'morning' than 'evening' person	chronotype
19.8333	-0.567094			5000	temperature	More a 'morning' than 'evening' person	chronotype
19.9167	-0.531991			5000	temperature	More a 'morning' than 'evening' person	chronotype
20	-0.513237			5000	temperature	More a 'morning' than 'evening' person	chronotype
20.0833	-0.468573			5000	temperature	More a 'morning' than 'evening' person	chronotype
20.1667	-0.413705			5000	temperature	More a 'morning' than 'evening' person	chronotype
20.25	-0.372625			5000	temperature	More a 'morning' than 'evening' person	chronotype
20.3333	-0.298262			5000	temperature	More a 'morning' than 'evening' person	chronotype
20.4167	-0.25094			5000	temperature	More a 'morning' than 'evening' person	chronotype
20.5	-0.21628			5000	temperature	More a 'morning' than 'evening' person	chronotype
20.5833	-0.190405			5000	temperature	More a 'morning' than 'evening' person	chronotype
20.6667	-0.146603			5000	temperature	More a 'morning' than 'evening' person	chronotype
20.75	-0.112182			5000	temperature	More a 'morning' than 'evening' person	chronotype
20.8333	-0.0521584			5000	temperature	More a 'morning' than 'evening' person	chronotype
20.9167	-0.0207207			5000	temperature	More a 'morning' than 'evening' person	chronotype
21	-0.0383328			5000	temperature	More a 'morning' than 'evening' person	chronotype
21.0833	-0.025662			5000	temperature	More a 'morning' than 'evening' person	chronotype
21.1667	0.0178002			5000	temperature	More a 'morning' than 'evening' person	chronotype
21.25	0.0586685			5000	temperature	More a 'morning' than 'evening' person	chronotype
21.3333	0.10687			5000	temperature	More a 'morning' than 'evening' person	chronotype
21.4167	0.162697			5000	temperature	More a 'morning' than 'evening' person	chronotype
21.5	0.195793			5000	temperature	More a 'morning' than 'evening' person	chronotype
21.5833	0.207758			5000	temperature	More a 'morning' than 'evening' person	chronotype
21.6667	0.236426			5000	temperature	More a 'morning' than 'evening' person	chronotype
21.75	0.257519			5000	temperature	More a 'morning' than 'evening' person	chronotype
21.8333	0.285506			5000	temperature	More a 'morning' than 'evening' person	chronotype
21.9167	0.330671			5000	temperature	More a 'morning' than 'evening' person	chronotype
22	0.304991			5000	temperature	More a 'morning' than 'evening' person	chronotype
22.0833	0.253168			5000	temperature	More a 'morning' than 'evening' person	chronotype
22.1667	0.238455			5000	temperature	More a 'morning' than 'evening' person	chronotype
22.25	0.23363			5000	temperature	More a 'morning' than 'evening' person	chronotype
22.3333	0.249326			5000	temperature	More a 'morning' than 'evening' person	chronotype
22.4167	0.294008			5000	temperature	More a 'morning' than 'evening' person	chronotype
22.5	0.324682			5000	temperature	More a 'morning' than 'evening' person	chronotype
22.5833	0.337288			5000	temperature	More a 'morning' than 'evening' person	chronotype
22.6667	0.359218			5000	temperature	More a 'morning' than 'evening' person	chronotype
22.75	0.404231			5000	temperature	More a 'morning' than 'evening' person	chronotype
22.8333	0.447631			5000	temperature	More a 'morning' than 'evening' person	chronotype
22.9167	0.519621			5000	temperature	More a 'morning' than 'evening' person	chronotype
23	0.615346			5000	temperature	More a 'morning' than 'evening' person	chronotype
23.0833	0.693173			5000	temperature	More a 'morning' than 'evening' person	chronotype
23.1667	0.778459			5000	temperature	More a 'morning' than 'evening' person	chronotype
23.25	0.889605			5000	temperature	More a 'morning' than 'evening' person	chronotype
23.3333	1.00673			5000	temperature	More a 'morning' than 'evening' person	chronotype
23.4167	1.13721			5000	temperature	More a 'morning' than 'evening' person	chronotype
23.5	1.26594			5000	temperature	More a 'morning' than 'evening' person	chronotype
23.5833	1.3937			5000	temperature	More a 'morning' than 'evening' person	chronotype
23.6667	1.51246			5000	temperature	More a 'morning' than 'evening' person	chronotype
23.75	1.62949			5000	temperature	More a 'morning' than 'evening' person	chronotype
23.8333	1.74355			5000	temperature	More a 'morning' than 'evening' person	chronotype
23.9167	1.863			5000	temperature	More a 'morning' than 'evening' person	chronotype
0	1.28143			5000	temperature	More an 'evening' than a 'morning' person	chronotype
0.0833333	1.38478			5000	temperature	More an 'evening' than a 'morning' person	chronotype
0.166667	1.48161			5000	temperature	More an 'evening' than a 'morning' person	chronotype
0.25	1.58371			5000	temperature	More an 'evening' than a 'morning' person	chronotype
0.333333	1.68811			5000	temperature	More an 'evening' than a 'morning' person	chronotype
0.416667	1.7872			5000	temperature	More an 'evening' than a 'morning' person	chronotype
0.5	1.86841			5000	temperature	More an 'evening' than a 'morning' person	chronotype
0.583333	1.94498			5000	temperature	More an 'evening' than a 'morning' person	chronotype
0.666667	2.01839			5000	temperature	More an 'evening' than a 'morning' person	chronotype
0.75	2.07723			5000	temperature	More an 'evening' than a 'morning' person	chronotype
0.833333	2.14599			5000	temperature	More an 'evening' than a 'morning' person	chronotype
0.916667	2.1914			5000	temperature	More an 'evening' than a 'morning' person	chronotype
1	2.22746			5000	temperature	More an 'evening' than a 'morning' person	chronotype
1.08333	2.26839			5000	temperature	More an 'evening' than a 'morning' person	chronotype
1.16667	2.29469			5000	temperature	More an 'evening' than a 'morning' person	chronotype
1.25	2.30263			5000	temperature	More an 'evening' than a 'morning' person	chronotype
1.33333	2.32356			5000	temperature	More an 'evening' than a 'morning' person	chronotype
1.41667	2.3405			5000	temperature	More an 'evening' than a 'morning' person	chronotype
1.5	2.3476			5000	temperature	More an 'evening' than a 'morning' person	chronotype
1.58333	2.3567			5000	temperature	More an 'evening' than a 'morning' person	chronotype
1.66667	2.38248			5000	temperature	More an 'evening' than a 'morning' person	chronotype
1.75	2.40598			5000	temperature	More an 'evening' than a 'morning' person	chronotype
1.83333	2.42213			5000	temperature	More an 'evening' than a 'morning' person	chronotype
1.91667	2.40451			5000	temperature	More an 'evening' than a 'morning' person	chronotype
2	2.40359			5000	temperature	More an 'evening' than a 'morning' person	chronotype
2.08333	2.38807			5000	temperature	More an 'evening' than a 'morning' person	chronotype
2.16667	2.38557			5000	temperature	More an 'evening' than a 'morning' person	chronotype
2.25	2.37948			5000	temperature	More an 'evening' than a 'morning' person	chronotype
2.33333	2.37417			5000	temperature	More an 'evening' than a 'morning' person	chronotype
2.41667	2.3479			5000	temperature	More an 'evening' than a 'morning' person	chronotype
2.5	2.35961			5000	temperature	More an 'evening' than a 'morning' person	chronotype
2.58333	2.35778			5000	temperature	More an 'evening' than a 'morning' person	chronotype
2.66667	2.33943			5000	temperature	More an 'evening' than a 'morning' person	chronotype
2.75	2.3393			5000	temperature	More an 'evening' than a 'morning' person	chronotype
2.83333	2.33411			5000	temperature	More an 'evening' than a 'morning' person	chronotype
2.91667	2.3206			5000	temperature	More an 'evening' than a 'morning' person	chronotype
3	2.32398			5000	temperature	More an 'evening' than a 'morning' person	chronotype
3.08333	2.32407			5000	temperature	More an 'evening' than a 'morning' person	chronotype
3.16667	2.32204			5000	temperature	More an 'evening' than a 'morning' person	chronotype
3.25	2.31693			5000	temperature	More an 'evening' than a 'morning' person	chronotype
3.33333	2.31379			5000	temperature	More an 'evening' than a 'morning' person	chronotype
3.41667	2.31518			5000	temperature	More an 'evening' than a 'morning' person	chronotype
3.5	2.29915			5000	temperature	More an 'evening' than a 'morning' person	chronotype
3.58333	2.27668			5000	temperature	More an 'evening' than a 'morning' person	chronotype
3.66667	2.27843			5000	temperature	More an 'evening' than a 'morning' person	chronotype
3.75	2.26367			5000	temperature	More an 'evening' than a 'morning' person	chronotype
3.83333	2.28001			5000	temperature	More an 'evening' than a 'morning' person	chronotype
3.91667	2.313			5000	temperature	More an 'evening' than a 'morning' person	chronotype
4	2.30853			5000	temperature	More an 'evening' than a 'morning' person	chronotype
4.08333	2.31398			5000	temperature	More an 'evening' than a 'morning' person	chronotype
4.16667	2.31044			5000	temperature	More an 'evening' than a 'morning' person	chronotype
4.25	2.31505			5000	temperature	More an 'evening' than a 'morning' person	chronotype
4.33333	2.32451			5000	temperature	More an 'evening' than a 'morning' person	chronotype
4.41667	2.34475			5000	temperature	More an 'evening' than a 'morning' person	chronotype
4.5	2.35831			5000	temperature	More an 'evening' than a 'morning' person	chronotype
4.58333	2.35166			5000	temperature	More an 'evening' than a 'morning' person	chronotype
4.66667	2.37351			5000	temperature	More an 'evening' than a 'morning' person	chronotype
4.75	2.3649			5000	temperature	More an 'evening' than a 'morning' person	chronotype
4.83333	2.3642			5000	temperature	More an 'evening' than a 'morning' person	chronotype
4.91667	2.37864			5000	temperature	More an 'evening' than a 'morning' person	chronotype
5	2.37411			5000	temperature	More an 'evening' than a 'morning' person	chronotype
5.08333	2.38252			5000	temperature	More an 'evening' than a 'morning' person	chronotype
5.16667	2.40732			5000	temperature	More an 'evening' than a 'morning' person	chronotype
5.25	2.41455			5000	temperature	More an 'evening' than a 'morning' person	chronotype
5.33333	2.39606			5000	temperature	More an 'evening' than a 'morning' person	chronotype
5.41667	2.39887			5000	temperature	More an 'evening' than a 'morning' person	chronotype
5.5	2.41191			5000	temperature	More an 'evening' than a 'morning' person	chronotype
5.58333	2.43149			5000	temperature	More an 'evening' than a 'morning' person	chronotype
5.66667	2.43692			5000	temperature	More an 'evening' than a 'morning' person	chronotype
5.75	2.43128			5000	temperature	More an 'evening' than a 'morning' person	chronotype
5.83333	2.41889			5000	temperature	More an 'evening' than a 'morning' person	chronotype
5.91667	2.41676			5000	temperature	More an 'evening' than a 'morning' person	chronotype
6	2.41684			5000	temperature	More an 'evening' than a 'morning' person	chronotype
6.08333	2.36842			5000	temperature	More an 'evening' than a 'morning' person	chronotype
6.16667	2.34037			5000	temperature	More an 'evening' than a 'morning' person	chronotype
6.25	2.32284			5000	temperature	More an 'evening' than a 'morning' person	chronotype
6.33333	2.32457			5000	temperature	More an 'evening' than a 'morning' person	chronotype
6.41667	2.28011			5000	temperature	More an 'evening' than a 'morning' person	chronotype
6.5	2.25938			5000	temperature	More an 'evening' than a 'morning' person	chronotype
6.58333	2.20496			5000	temperature	More an 'evening' than a 'morning' person	chronotype
6.66667	2.16737			5000	temperature	More an 'evening' than a 'morning' person	chronotype
6.75	2.12472			5000	temperature	More an 'evening' than a 'morning' person	chronotype
6.83333	2.02657			5000	temperature	More an 'evening' than a 'morning' person	chronotype
6.91667	1.93039			5000	temperature	More an 'evening' than a 'morning' person	chronotype
7	1.83929			5000	temperature	More an 'evening' than a 'morning' person	chronotype
7.08333	1.72243			5000	temperature	More an 'evening' than a 'morning' person	chronotype
7.16667	1.61535			5000	temperature	More an 'evening' than a 'morning' person	chronotype
7.25	1.50924			5000	temperature	More an 'evening' than a 'morning' person	chronotype
7.33333	1.37815			5000	temperature	More an 'evening' than a 'morning' person	chronotype
7.41667	1.24878			5000	temperature	More an 'evening' than a 'morning' person	chronotype
7.5	1.08096			5000	temperature	More an 'evening' than a 'morning' person	chronotype
7.58333	0.938268			5000	temperature	More an 'evening' than a 'morning' person	chronotype
7.66667	0.791494			5000	temperature	More an 'evening' than a 'morning' person	chronotype
7.75	0.607989			5000	temperature	More an 'evening' than a 'morning' person	chronotype
7.83333	0.443107			5000	temperature	More an 'evening' than a 'morning' person	chronotype
7.91667	0.281614			5000	temperature	More an 'evening' than a 'morning' person	chronotype
8	0.116743			5000	temperature	More an 'evening' than a 'morning' person	chronotype
8.08333	-0.0382266			5000	temperature	More an 'evening' than a 'morning' person	chronotype
8.16667	-0.208305			5000	temperature	More an 'evening' than a 'morning' person	chronotype
8.25	-0.394921			5000	temperature	More an 'evening' than a 'morning' person	chronotype
8.33333	-0.549134			5000	temperature	More an 'evening' than a 'morning' person	chronotype
8.41667	-0.682304			5000	temperature	More an 'evening' than a 'morning' person	chronotype
8.5	-0.817934			5000	temperature	More an 'evening' than a 'morning' person	chronotype
8.58333	-0.951227			5000	temperature	More an 'evening' than a 'morning' person	chronotype
8.66667	-1.07939			5000	temperature	More an 'evening' than a 'morning' person	chronotype
8.75	-1.19362			5000	temperature	More an 'evening' than a 'morning' person	chronotype
8.83333	-1.29317			5000	temperature	More an 'evening' than a 'morning' person	chronotype
8.91667	-1.38064			5000	temperature	More an 'evening' than a 'morning' person	chronotype
9	-1.4856			5000	temperature	More an 'evening' than a 'morning' person	chronotype
9.08333	-1.54984			5000	temperature	More an 'evening' than a 'morning' person	chronotype
9.16667	-1.63425			5000	temperature	More an 'evening' than a 'morning' person	chronotype
9.25	-1.68477			5000	temperature	More an 'evening' than a 'morning' person	chronotype
9.33333	-1.74098			5000	temperature	More an 'evening' than a 'morning' person	chronotype
9.41667	-1.81975			5000	temperature	More an 'evening' than a 'morning' person	chronotype
9.5	-1.85663			5000	temperature	More an 'evening' than a 'morning' person	chronotype
9.58333	-1.9123			5000	temperature	More an 'evening' than a 'morning' person	chronotype
9.66667	-1.96136			5000	temperature	More an 'evening' than a 'morning' person	chronotype
9.75	-1.97235			5000	temperature	More an 'evening' than a 'morning' person	chronotype
9.83333	-2.00095			5000	temperature	More an 'evening' than a 'morning' person	chronotype
9.91667	-2.02133			5000	temperature	More an 'evening' than a 'morning' person	chronotype
10	-2.04052			5000	temperature	More an 'evening' than a 'morning' person	chronotype
10.0833	-2.0383			5000	temperature	More an 'evening' than a 'morning' person	chronotype
10.1667	-2.03917			5000	temperature	More an 'evening' than a 'morning' person	chronotype
10.25	-2.06363			5000	temperature	More an 'evening' than a 'morning' person	chronotype
10.3333	-2.06936			5000	temperature	More an 'evening' than a 'morning' person	chronotype
10.4167	-2.07485			5000	temperature	More an 'evening' than a 'morning' person	chronotype
10.5	-2.06185			5000	temperature	More an 'evening' than a 'morning' person	chronotype
10.5833	-2.04245			5000	temperature	More an 'evening' than a 'morning' person	chronotype
10.6667	-2.03237			5000	temperature	More an 'evening' than a 'morning' person	chronotype
10.75	-2.04525			5000	temperature	More an 'evening' than a 'morning' person	chronotype
10.8333	-2.04042			5000	temperature	More an 'evening' than a 'morning' person	chronotype
10.9167	-2.01183			5000	temperature	More an 'evening' than a 'morning' person	chronotype
11	-2.01972			5000	temperature	More an 'evening' than a 'morning' person	chronotype
11.0833	-2.01228			5000	temperature	More an 'evening' than a 'morning' person	chronotype
11.1667	-1.97633			5000	temperature	More an 'evening' than a 'morning' person	chronotype
11.25	-1.96357			5000	temperature	More an 'evening' than a 'morning' person	chronotype
11.3333	-1.95386			5000	temperature	More an 'evening' than a 'morning' person	chronotype
11.4167	-1.90701			5000	temperature	More an 'evening' than a 'morning' person	chronotype
11.5	-1.90297			5000	temperature	More an 'evening' than a 'morning' person	chronotype
11.5833	-1.88363			5000	temperature	More an 'evening' than a 'morning' person	chronotype
11.6667	-1.85053			5000	temperature	More an 'evening' than a 'morning' person	chronotype
11.75	-1.83577			5000	temperature	More an 'evening' than a 'morning' person	chronotype
11.8333	-1.83762			5000	temperature	More an 'evening' than a 'morning' person	chronotype
11.9167	-1.82004			5000	temperature	More an 'evening' than a 'morning' person	chronotype
12	-1.79145			5000	temperature	More an 'evening' than a 'morning' person	chronotype
12.0833	-1.80301			5000	temperature	More an 'evening' than a 'morning' person	chronotype
12.1667	-1.77919			5000	temperature	More an 'evening' than a 'morning' person	chronotype
12.25	-1.78165			5000	temperature	More an 'evening' than a 'morning' person	chronotype
12.3333	-1.78071			5000	temperature	More an 'evening' than a 'morning' person	chronotype
12.4167	-1.76175			5000	temperature	More an 'evening' than a 'morning' person	chronotype
12.5	-1.73921			5000	temperature	More an 'evening' than a 'morning' person	chronotype
12.5833	-1.73278			5000	temperature	More an 'evening' than a 'morning' person	chronotype
12.6667	-1.69833			5000	temperature	More an 'evening' than a 'morning' person	chronotype
12.75	-1.67486			5000	temperature	More an 'evening' than a 'morning' person	chronotype
12.8333	-1.66605			5000	temperature	More an 'evening' than a 'morning' person	chronotype
12.9167	-1.63021			5000	temperature	More an 'evening' than a 'morning' person	chronotype
13	-1.62746			5000	temperature	More an 'evening' than a 'morning' person	chronotype
13.0833	-1.59771			5000	temperature	More an 'evening' than a 'morning' person	chronotype
13.1667	-1.59661			5000	temperature	More an 'evening' than a 'morning' person	chronotype
13.25	-1.54253			5000	temperature	More an 'evening' than a 'morning' person	chronotype
13.3333	-1.50669			5000	temperature	More an 'evening' than a 'morning' person	chronotype
13.4167	-1.47038			5000	temperature	More an 'evening' than a 'morning' person	chronotype
13.5	-1.44839			5000	temperature	More an 'evening' than a 'morning' person	chronotype
13.5833	-1.42868			5000	temperature	More an 'evening' than a 'morning' person	chronotype
13.6667	-1.41982			5000	temperature	More an 'evening' than a 'morning' person	chronotype
13.75	-1.3964			5000	temperature	More an 'evening' than a 'morning' person	chronotype
13.8333	-1.36347			5000	temperature	More an 'evening' than a 'morning' person	chronotype
13.9167	-1.33578			5000	temperature	More an 'evening' than a 'morning' person	chronotype
14	-1.33263			5000	temperature	More an 'evening' than a 'morning' person	chronotype
14.0833	-1.29968			5000	temperature	More an 'evening' than a 'morning' person	chronotype
14.1667	-1.29062			5000	temperature	More an 'evening' than a 'morning' person	chronotype
14.25	-1.29298			5000	temperature	More an 'evening' than a 'morning' person	chronotype
14.3333	-1.26954			5000	temperature	More an 'evening' than a 'morning' person	chronotype
14.4167	-1.24384			5000	temperature	More an 'evening' than a 'morning' person	chronotype
14.5	-1.24062			5000	temperature	More an 'evening' than a 'morning' person	chronotype
14.5833	-1.23259			5000	temperature	More an 'evening' than a 'morning' person	chronotype
14.6667	-1.19809			5000	temperature	More an 'evening' than a 'morning' person	chronotype
14.75	-1.1849			5000	temperature	More an 'evening' than a 'morning' person	chronotype
14.8333	-1.1748			5000	temperature	More an 'evening' than a 'morning' person	chronotype
14.9167	-1.16976			5000	temperature	More an 'evening' than a 'morning' person	chronotype
15	-1.15682			5000	temperature	More an 'evening' than a 'morning' person	chronotype
15.0833	-1.14616			5000	temperature	More an 'evening' than a 'morning' person	chronotype
15.1667	-1.1249			5000	temperature	More an 'evening' than a 'morning' person	chronotype
15.25	-1.12213			5000	temperature	More an 'evening' than a 'morning' person	chronotype
15.3333	-1.1265			5000	temperature	More an 'evening' than a 'morning' person	chronotype
15.4167	-1.11543			5000	temperature	More an 'evening' than a 'morning' person	chronotype
15.5	-1.10827			5000	temperature	More an 'evening' than a 'morning' person	chronotype
15.5833	-1.1056			5000	temperature	More an 'evening' than a 'morning' person	chronotype
15.6667	-1.10577			5000	temperature	More an 'evening' than a 'morning' person	chronotype
15.75	-1.08572			5000	temperature	More an 'evening' than a 'morning' person	chronotype
15.8333	-1.0787			5000	temperature	More an 'evening' than a 'morning' person	chronotype
15.9167	-1.08965			5000	temperature	More an 'evening' than a 'morning' person	chronotype
16	-1.11379			5000	temperature	More an 'evening' than a 'morning' person	chronotype
16.0833	-1.11086			5000	temperature	More an 'evening' than a 'morning' person	chronotype
16.1667	-1.13474			5000	temperature	More an 'evening' than a 'morning' person	chronotype
16.25	-1.14231			5000	temperature	More an 'evening' than a 'morning' person	chronotype
16.3333	-1.13443			5000	temperature	More an 'evening' than a 'morning' person	chronotype
16.4167	-1.12751			5000	temperature	More an 'evening' than a 'morning' person	chronotype
16.5	-1.13546			5000	temperature	More an 'evening' than a 'morning' person	chronotype
16.5833	-1.1568			5000	temperature	More an 'evening' than a 'morning' person	chronotype
16.6667	-1.11583			5000	temperature	More an 'evening' than a 'morning' person	chronotype
16.75	-1.13093			5000	temperature	More an 'evening' than a 'morning' person	chronotype
16.8333	-1.1146			5000	temperature	More an 'evening' than a 'morning' person	chronotype
16.9167	-1.12715			5000	temperature	More an 'evening' than a 'morning' person	chronotype
17	-1.14313			5000	temperature	More an 'evening' than a 'morning' person	chronotype
17.0833	-1.14368			5000	temperature	More an 'evening' than a 'morning' person	chronotype
17.1667	-1.15065			5000	temperature	More an 'evening' than a 'morning' person	chronotype
17.25	-1.13136			5000	temperature	More an 'evening' than a 'morning' person	chronotype
17.3333	-1.14526			5000	temperature	More an 'evening' than a 'morning' person	chronotype
17.4167	-1.14194			5000	temperature	More an 'evening' than a 'morning' person	chronotype
17.5	-1.13483			5000	temperature	More an 'evening' than a 'morning' person	chronotype
17.5833	-1.13315			5000	temperature	More an 'evening' than a 'morning' person	chronotype
17.6667	-1.12471			5000	temperature	More an 'evening' than a 'morning' person	chronotype
17.75	-1.11884			5000	temperature	More an 'evening' than a 'morning' person	chronotype
17.8333	-1.1109			5000	temperature	More an 'evening' than a 'morning' person	chronotype
17.9167	-1.10167			5000	temperature	More an 'evening' than a 'morning' person	chronotype
18	-1.11578			5000	temperature	More an 'evening' than a 'morning' person	chronotype
18.0833	-1.13503			5000	temperature	More an 'evening' than a 'morning' person	chronotype
18.1667	-1.13495			5000	temperature	More an 'evening' than a 'morning' person	chronotype
18.25	-1.133			5000	temperature	More an 'evening' than a 'morning' person	chronotype
18.3333	-1.11314			5000	temperature	More an 'evening' than a 'morning' person	chronotype
18.4167	-1.10097			5000	temperature	More an 'evening' than a 'morning' person	chronotype
18.5	-1.10902			5000	temperature	More an 'evening' than a 'morning' person	chronotype
18.5833	-1.09257			5000	temperature	More an 'evening' than a 'morning' person	chronotype
18.6667	-1.08011			5000	temperature	More an 'evening' than a 'morning' person	chronotype
18.75	-1.05633			5000	temperature	More an 'evening' than a 'morning' person	chronotype
18.8333	-1.04312			5000	temperature	More an 'evening' than a 'morning' person	chronotype
18.9167	-1.03062			5000	temperature	More an 'evening' than a 'morning' person	chronotype
19	-1.02958			5000	temperature	More an 'evening' than a 'morning' person	chronotype
19.0833	-1.00997			5000	temperature	More an 'evening' than a 'morning' person	chronotype
19.1667	-1.0038			5000	temperature	More an 'evening' than a 'morning' person	chronotype
19.25	-0.96914			5000	temperature	More an 'evening' than a 'morning' person	chronotype
19.3333	-0.945284			5000	temperature	More an 'evening' than a 'morning' person	chronotype
19.4167	-0.908468			5000	temperature	More an 'evening' than a 'morning' person	chronotype
19.5	-0.879186			5000	temperature	More an 'evening' than a 'morning' person	chronotype
19.5833	-0.855884			5000	temperature	More an 'evening' than a 'morning' person	chronotype
19.6667	-0.818289			5000	temperature	More an 'evening' than a 'morning' person	chronotype
19.75	-0.76324			5000	temperature	More an 'evening' than a 'morning' person	chronotype
19.8333	-0.727026			5000	temperature	More an 'evening' than a 'morning' person	chronotype
19.9167	-0.687946			5000	temperature	More an 'evening' than a 'morning' person	chronotype
20	-0.691151			5000	temperature	More an 'evening' than a 'morning' person	chronotype
20.0833	-0.661905			5000	temperature	More an 'evening' than a 'morning' person	chronotype
20.1667	-0.615988			5000	temperature	More an 'evening' than a 'morning' person	chronotype
20.25	-0.548761			5000	temperature	More an 'evening' than a 'morning' person	chronotype
20.3333	-0.492307			5000	temperature	More an 'evening' than a 'morning' person	chronotype
20.4167	-0.446832			5000	temperature	More an 'evening' than a 'morning' person	chronotype
20.5	-0.431344			5000	temperature	More an 'evening' than a 'morning' person	chronotype
20.5833	-0.394132			5000	temperature	More an 'evening' than a 'morning' person	chronotype
20.6667	-0.340389			5000	temperature	More an 'evening' than a 'morning' person	chronotype
20.75	-0.301909			5000	temperature	More an 'evening' than a 'morning' person	chronotype
20.8333	-0.257611			5000	temperature	More an 'evening' than a 'morning' person	chronotype
20.9167	-0.245142			5000	temperature	More an 'evening' than a 'morning' person	chronotype
21	-0.244328			5000	temperature	More an 'evening' than a 'morning' person	chronotype
21.0833	-0.206294			5000	temperature	More an 'evening' than a 'morning' person	chronotype
21.1667	-0.166526			5000	temperature	More an 'evening' than a 'morning' person	chronotype
21.25	-0.120077			5000	temperature	More an 'evening' than a 'morning' person	chronotype
21.3333	-0.0867739			5000	temperature	More an 'evening' than a 'morning' person	chronotype
21.4167	-0.0380796			5000	temperature	More an 'evening' than a 'morning' person	chronotype
21.5	-0.0134283			5000	temperature	More an 'evening' than a 'morning' person	chronotype
21.5833	0.00693529			5000	temperature	More an 'evening' than a 'morning' person	chronotype
21.6667	0.044726			5000	temperature	More an 'evening' than a 'morning' person	chronotype
21.75	0.0770368			5000	temperature	More an 'evening' than a 'morning' person	chronotype
21.8333	0.102216			5000	temperature	More an 'evening' than a 'morning' person	chronotype
21.9167	0.136332			5000	temperature	More an 'evening' than a 'morning' person	chronotype
22	0.121084			5000	temperature	More an 'evening' than a 'morning' person	chronotype
22.0833	0.0928507			5000	temperature	More an 'evening' than a 'morning' person	chronotype
22.1667	0.0876453			5000	temperature	More an 'evening' than a 'morning' person	chronotype
22.25	0.0997365			5000	temperature	More an 'evening' than a 'morning' person	chronotype
22.3333	0.0991753			5000	temperature	More an 'evening' than a 'morning' person	chronotype
22.4167	0.121306			5000	temperature	More an 'evening' than a 'morning' person	chronotype
22.5	0.158834			5000	temperature	More an 'evening' than a 'morning' person	chronotype
22.5833	0.181212			5000	temperature	More an 'evening' than a 'morning' person	chronotype
22.6667	0.183043			5000	temperature	More an 'evening' than a 'morning' person	chronotype
22.75	0.185863			5000	temperature	More an 'evening' than a 'morning' person	chronotype
22.8333	0.227541			5000	temperature	More an 'evening' than a 'morning' person	chronotype
22.9167	0.278839			5000	temperature	More an 'evening' than a 'morning' person	chronotype
23	0.320315			5000	temperature	More an 'evening' than a 'morning' person	chronotype
23.0833	0.352614			5000	temperature	More an 'evening' than a 'morning' person	chronotype
23.1667	0.402256			5000	temperature	More an 'evening' than a 'morning' person	chronotype
23.25	0.460946			5000	temperature	More an 'evening' than a 'morning' person	chronotype
23.3333	0.511813			5000	temperature	More an 'evening' than a 'morning' person	chronotype
23.4167	0.583186			5000	temperature	More an 'evening' than a 'morning' person	chronotype
23.5	0.680376			5000	temperature	More an 'evening' than a 'morning' person	chronotype
23.5833	0.757238			5000	temperature	More an 'evening' than a 'morning' person	chronotype
23.6667	0.834575			5000	temperature	More an 'evening' than a 'morning' person	chronotype
23.75	0.962506			5000	temperature	More an 'evening' than a 'morning' person	chronotype
23.8333	1.07398			5000	temperature	More an 'evening' than a 'morning' person	chronotype
23.9167	1.16859			5000	temperature	More an 'evening' than a 'morning' person	chronotype
0	0.647795			5000	temperature	Definitely an 'evening' person	chronotype
0.0833333	0.722592			5000	temperature	Definitely an 'evening' person	chronotype
0.166667	0.78665			5000	temperature	Definitely an 'evening' person	chronotype
0.25	0.866746			5000	temperature	Definitely an 'evening' person	chronotype
0.333333	0.940015			5000	temperature	Definitely an 'evening' person	chronotype
0.416667	1.03191			5000	temperature	Definitely an 'evening' person	chronotype
0.5	1.13544			5000	temperature	Definitely an 'evening' person	chronotype
0.583333	1.2312			5000	temperature	Definitely an 'evening' person	chronotype
0.666667	1.33373			5000	temperature	Definitely an 'evening' person	chronotype
0.75	1.41483			5000	temperature	Definitely an 'evening' person	chronotype
0.833333	1.50466			5000	temperature	Definitely an 'evening' person	chronotype
0.916667	1.59163			5000	temperature	Definitely an 'evening' person	chronotype
1	1.6562			5000	temperature	Definitely an 'evening' person	chronotype
1.08333	1.71856			5000	temperature	Definitely an 'evening' person	chronotype
1.16667	1.78228			5000	temperature	Definitely an 'evening' person	chronotype
1.25	1.85292			5000	temperature	Definitely an 'evening' person	chronotype
1.33333	1.89114			5000	temperature	Definitely an 'evening' person	chronotype
1.41667	1.92947			5000	temperature	Definitely an 'evening' person	chronotype
1.5	1.97887			5000	temperature	Definitely an 'evening' person	chronotype
1.58333	2.02124			5000	temperature	Definitely an 'evening' person	chronotype
1.66667	2.05201			5000	temperature	Definitely an 'evening' person	chronotype
1.75	2.07683			5000	temperature	Definitely an 'evening' person	chronotype
1.83333	2.09267			5000	temperature	Definitely an 'evening' person	chronotype
1.91667	2.14443			5000	temperature	Definitely an 'evening' person	chronotype
2	2.17413			5000	temperature	Definitely an 'evening' person	chronotype
2.08333	2.17874			5000	temperature	Definitely an 'evening' person	chronotype
2.16667	2.18145			5000	temperature	Definitely an 'evening' person	chronotype
2.25	2.19174			5000	temperature	Definitely an 'evening' person	chronotype
2.33333	2.20597			5000	temperature	Definitely an 'evening' person	chronotype
2.41667	2.20511			5000	temperature	Definitely an 'evening' person	chronotype
2.5	2.23098			5000	temperature	Definitely an 'evening' person	chronotype
2.58333	2.23164			5000	temperature	Definitely an 'evening' person	chronotype
2.66667	2.2305			5000	temperature	Definitely an 'evening' person	chronotype
2.75	2.23389			5000	temperature	Definitely an 'evening' person	chronotype
2.83333	2.22793			5000	temperature	Definitely an 'evening' person	chronotype
2.91667	2.23006			5000	temperature	Definitely an 'evening' person	chronotype
3	2.23534			5000	temperature	Definitely an 'evening' person	chronotype
3.08333	2.2379			5000	temperature	Definitely an 'evening' person	chronotype
3.16667	2.22327			5000	temperature	Definitely an 'evening' person	chronotype
3.25	2.2201			5000	temperature	Definitely an 'evening' person	chronotype
3.33333	2.20756			5000	temperature	Definitely an 'evening' person	chronotype
3.41667	2.19887			5000	temperature	Definitely an 'evening' person	chronotype
3.5	2.19188			5000	temperature	Definitely an 'evening' person	chronotype
3.58333	2.20993			5000	temperature	Definitely an 'evening' person	chronotype
3.66667	2.19896			5000	temperature	Definitely an 'evening' person	chronotype
3.75	2.21003			5000	temperature	Definitely an 'evening' person	chronotype
3.83333	2.2076			5000	temperature	Definitely an 'evening' person	chronotype
3.91667	2.2181			5000	temperature	Definitely an 'evening' person	chronotype
4	2.22968			5000	temperature	Definitely an 'evening' person	chronotype
4.08333	2.23131			5000	temperature	Definitely an 'evening' person	chronotype
4.16667	2.24936			5000	temperature	Definitely an 'evening' person	chronotype
4.25	2.24037			5000	temperature	Definitely an 'evening' person	chronotype
4.33333	2.2512			5000	temperature	Definitely an 'evening' person	chronotype
4.41667	2.24724			5000	temperature	Definitely an 'evening' person	chronotype
4.5	2.23017			5000	temperature	Definitely an 'evening' person	chronotype
4.58333	2.22343			5000	temperature	Definitely an 'evening' person	chronotype
4.66667	2.24734			5000	temperature	Definitely an 'evening' person	chronotype
4.75	2.26822			5000	temperature	Definitely an 'evening' person	chronotype
4.83333	2.27357			5000	temperature	Definitely an 'evening' person	chronotype
4.91667	2.28902			5000	temperature	Definitely an 'evening' person	chronotype
5	2.2916			5000	temperature	Definitely an 'evening' person	chronotype
5.08333	2.30366			5000	temperature	Definitely an 'evening' person	chronotype
5.16667	2.3109			5000	temperature	Definitely an 'evening' person	chronotype
5.25	2.31848			5000	temperature	Definitely an 'evening' person	chronotype
5.33333	2.33166			5000	temperature	Definitely an 'evening' person	chronotype
5.41667	2.3314			5000	temperature	Definitely an 'evening' person	chronotype
5.5	2.33864			5000	temperature	Definitely an 'evening' person	chronotype
5.58333	2.34611			5000	temperature	Definitely an 'evening' person	chronotype
5.66667	2.33989			5000	temperature	Definitely an 'evening' person	chronotype
5.75	2.32797			5000	temperature	Definitely an 'evening' person	chronotype
5.83333	2.313			5000	temperature	Definitely an 'evening' person	chronotype
5.91667	2.31485			5000	temperature	Definitely an 'evening' person	chronotype
6	2.30967			5000	temperature	Definitely an 'evening' person	chronotype
6.08333	2.30907			5000	temperature	Definitely an 'evening' person	chronotype
6.16667	2.29377			5000	temperature	Definitely an 'evening' person	chronotype
6.25	2.28404			5000	temperature	Definitely an 'evening' person	chronotype
6.33333	2.27268			5000	temperature	Definitely an 'evening' person	chronotype
6.41667	2.25819			5000	temperature	Definitely an 'evening' person	chronotype
6.5	2.22074			5000	temperature	Definitely an 'evening' person	chronotype
6.58333	2.1841			5000	temperature	Definitely an 'evening' person	chronotype
6.66667	2.14578			5000	temperature	Definitely an 'evening' person	chronotype
6.75	2.1036			5000	temperature	Definitely an 'evening' person	chronotype
6.83333	2.04295			5000	temperature	Definitely an 'evening' person	chronotype
6.91667	1.99115			5000	temperature	Definitely an 'evening' person	chronotype
7	1.94007			5000	temperature	Definitely an 'evening' person	chronotype
7.08333	1.89626			5000	temperature	Definitely an 'evening' person	chronotype
7.16667	1.82694			5000	temperature	Definitely an 'evening' person	chronotype
7.25	1.7447			5000	temperature	Definitely an 'evening' person	chronotype
7.33333	1.63891			5000	temperature	Definitely an 'evening' person	chronotype
7.41667	1.54629			5000	temperature	Definitely an 'evening' person	chronotype
7.5	1.45642			5000	temperature	Definitely an 'evening' person	chronotype
7.58333	1.32906			5000	temperature	Definitely an 'evening' person	chronotype
7.66667	1.21329			5000	temperature	Definitely an 'evening' person	chronotype
7.75	1.11398			5000	temperature	Definitely an 'evening' person	chronotype
7.83333	0.967495			5000	temperature	Definitely an 'evening' person	chronotype
7.91667	0.823727			5000	temperature	Definitely an 'evening' person	chronotype
8	0.686854			5000	temperature	Definitely an 'evening' person	chronotype
8.08333	0.524461			5000	temperature	Definitely an 'evening' person	chronotype
8.16667	0.380692			5000	temperature	Definitely an 'evening' person	chronotype
8.25	0.254442			5000	temperature	Definitely an 'evening' person	chronotype
8.33333	0.103204			5000	temperature	Definitely an 'evening' person	chronotype
8.41667	-0.0394881			5000	temperature	Definitely an 'evening' person	chronotype
8.5	-0.179085			5000	temperature	Definitely an 'evening' person	chronotype
8.58333	-0.323608			5000	temperature	Definitely an 'evening' person	chronotype
8.66667	-0.449332			5000	temperature	Definitely an 'evening' person	chronotype
8.75	-0.584386			5000	temperature	Definitely an 'evening' person	chronotype
8.83333	-0.664756			5000	temperature	Definitely an 'evening' person	chronotype
8.91667	-0.779174			5000	temperature	Definitely an 'evening' person	chronotype
9	-0.866676			5000	temperature	Definitely an 'evening' person	chronotype
9.08333	-0.95676			5000	temperature	Definitely an 'evening' person	chronotype
9.16667	-1.03215			5000	temperature	Definitely an 'evening' person	chronotype
9.25	-1.13383			5000	temperature	Definitely an 'evening' person	chronotype
9.33333	-1.18783			5000	temperature	Definitely an 'evening' person	chronotype
9.41667	-1.23222			5000	temperature	Definitely an 'evening' person	chronotype
9.5	-1.30309			5000	temperature	Definitely an 'evening' person	chronotype
9.58333	-1.38015			5000	temperature	Definitely an 'evening' person	chronotype
9.66667	-1.4342			5000	temperature	Definitely an 'evening' person	chronotype
9.75	-1.46654			5000	temperature	Definitely an 'evening' person	chronotype
9.83333	-1.50552			5000	temperature	Definitely an 'evening' person	chronotype
9.91667	-1.54617			5000	temperature	Definitely an 'evening' person	chronotype
10	-1.60915			5000	temperature	Definitely an 'evening' person	chronotype
10.0833	-1.63691			5000	temperature	Definitely an 'evening' person	chronotype
10.1667	-1.62465			5000	temperature	Definitely an 'evening' person	chronotype
10.25	-1.65026			5000	temperature	Definitely an 'evening' person	chronotype
10.3333	-1.66775			5000	temperature	Definitely an 'evening' person	chronotype
10.4167	-1.68493			5000	temperature	Definitely an 'evening' person	chronotype
10.5	-1.70351			5000	temperature	Definitely an 'evening' person	chronotype
10.5833	-1.71802			5000	temperature	Definitely an 'evening' person	chronotype
10.6667	-1.70537			5000	temperature	Definitely an 'evening' person	chronotype
10.75	-1.72673			5000	temperature	Definitely an 'evening' person	chronotype
10.8333	-1.72905			5000	temperature	Definitely an 'evening' person	chronotype
10.9167	-1.73164			5000	temperature	Definitely an 'evening' person	chronotype
11	-1.74283			5000	temperature	Definitely an 'evening' person	chronotype
11.0833	-1.73902			5000	temperature	Definitely an 'evening' person	chronotype
11.1667	-1.72824			5000	temperature	Definitely an 'evening' person	chronotype
11.25	-1.73148			5000	temperature	Definitely an 'evening' person	chronotype
11.3333	-1.73229			5000	temperature	Definitely an 'evening' person	chronotype
11.4167	-1.72494			5000	temperature	Definitely an 'evening' person	chronotype
11.5	-1.70158			5000	temperature	Definitely an 'evening' person	chronotype
11.5833	-1.7002			5000	temperature	Definitely an 'evening' person	chronotype
11.6667	-1.70614			5000	temperature	Definitely an 'evening' person	chronotype
11.75	-1.69495			5000	temperature	Definitely an 'evening' person	chronotype
11.8333	-1.68409			5000	temperature	Definitely an 'evening' person	chronotype
11.9167	-1.68672			5000	temperature	Definitely an 'evening' person	chronotype
12	-1.68859			5000	temperature	Definitely an 'evening' person	chronotype
12.0833	-1.68726			5000	temperature	Definitely an 'evening' person	chronotype
12.1667	-1.68013			5000	temperature	Definitely an 'evening' person	chronotype
12.25	-1.66289			5000	temperature	Definitely an 'evening' person	chronotype
12.3333	-1.65775			5000	temperature	Definitely an 'evening' person	chronotype
12.4167	-1.63561			5000	temperature	Definitely an 'evening' person	chronotype
12.5	-1.61866			5000	temperature	Definitely an 'evening' person	chronotype
12.5833	-1.61898			5000	temperature	Definitely an 'evening' person	chronotype
12.6667	-1.60859			5000	temperature	Definitely an 'evening' person	chronotype
12.75	-1.5889			5000	temperature	Definitely an 'evening' person	chronotype
12.8333	-1.56155			5000	temperature	Definitely an 'evening' person	chronotype
12.9167	-1.53965			5000	temperature	Definitely an 'evening' person	chronotype
13	-1.54023			5000	temperature	Definitely an 'evening' person	chronotype
13.0833	-1.53103			5000	temperature	Definitely an 'evening' person	chronotype
13.1667	-1.50377			5000	temperature	Definitely an 'evening' person	chronotype
13.25	-1.47951			5000	temperature	Definitely an 'evening' person	chronotype
13.3333	-1.42681			5000	temperature	Definitely an 'evening' person	chronotype
13.4167	-1.40819			5000	temperature	Definitely an 'evening' person	chronotype
13.5	-1.40142			5000	temperature	Definitely an 'evening' person	chronotype
13.5833	-1.3791			5000	temperature	Definitely an 'evening' person	chronotype
13.6667	-1.36036			5000	temperature	Definitely an 'evening' person	chronotype
13.75	-1.32373			5000	temperature	Definitely an 'evening' person	chronotype
13.8333	-1.32595			5000	temperature	Definitely an 'evening' person	chronotype
13.9167	-1.27945			5000	temperature	Definitely an 'evening' person	chronotype
14	-1.28616			5000	temperature	Definitely an 'evening' person	chronotype
14.0833	-1.26741			5000	temperature	Definitely an 'evening' person	chronotype
14.1667	-1.22089			5000	temperature	Definitely an 'evening' person	chronotype
14.25	-1.23055			5000	temperature	Definitely an 'evening' person	chronotype
14.3333	-1.21013			5000	temperature	Definitely an 'evening' person	chronotype
14.4167	-1.20386			5000	temperature	Definitely an 'evening' person	chronotype
14.5	-1.18334			5000	temperature	Definitely an 'evening' person	chronotype
14.5833	-1.16777			5000	temperature	Definitely an 'evening' person	chronotype
14.6667	-1.16136			5000	temperature	Definitely an 'evening' person	chronotype
14.75	-1.16309			5000	temperature	Definitely an 'evening' person	chronotype
14.8333	-1.13354			5000	temperature	Definitely an 'evening' person	chronotype
14.9167	-1.11246			5000	temperature	Definitely an 'evening' person	chronotype
15	-1.10841			5000	temperature	Definitely an 'evening' person	chronotype
15.0833	-1.11023			5000	temperature	Definitely an 'evening' person	chronotype
15.1667	-1.11694			5000	temperature	Definitely an 'evening' person	chronotype
15.25	-1.12153			5000	temperature	Definitely an 'evening' person	chronotype
15.3333	-1.10476			5000	temperature	Definitely an 'evening' person	chronotype
15.4167	-1.0913			5000	temperature	Definitely an 'evening' person	chronotype
15.5	-1.09805			5000	temperature	Definitely an 'evening' person	chronotype
15.5833	-1.0833			5000	temperature	Definitely an 'evening' person	chronotype
15.6667	-1.08689			5000	temperature	Definitely an 'evening' person	chronotype
15.75	-1.09106			5000	temperature	Definitely an 'evening' person	chronotype
15.8333	-1.09056			5000	temperature	Definitely an 'evening' person	chronotype
15.9167	-1.08997			5000	temperature	Definitely an 'evening' person	chronotype
16	-1.11338			5000	temperature	Definitely an 'evening' person	chronotype
16.0833	-1.11119			5000	temperature	Definitely an 'evening' person	chronotype
16.1667	-1.12054			5000	temperature	Definitely an 'evening' person	chronotype
16.25	-1.11917			5000	temperature	Definitely an 'evening' person	chronotype
16.3333	-1.1132			5000	temperature	Definitely an 'evening' person	chronotype
16.4167	-1.09388			5000	temperature	Definitely an 'evening' person	chronotype
16.5	-1.11021			5000	temperature	Definitely an 'evening' person	chronotype
16.5833	-1.10575			5000	temperature	Definitely an 'evening' person	chronotype
16.6667	-1.11654			5000	temperature	Definitely an 'evening' person	chronotype
16.75	-1.09032			5000	temperature	Definitely an 'evening' person	chronotype
16.8333	-1.09717			5000	temperature	Definitely an 'evening' person	chronotype
16.9167	-1.10081			5000	temperature	Definitely an 'evening' person	chronotype
17	-1.12029			5000	temperature	Definitely an 'evening' person	chronotype
17.0833	-1.13002			5000	temperature	Definitely an 'evening' person	chronotype
17.1667	-1.15681			5000	temperature	Definitely an 'evening' person	chronotype
17.25	-1.15002			5000	temperature	Definitely an 'evening' person	chronotype
17.3333	-1.14596			5000	temperature	Definitely an 'evening' person	chronotype
17.4167	-1.1423			5000	temperature	Definitely an 'evening' person	chronotype
17.5	-1.13244			5000	temperature	Definitely an 'evening' person	chronotype
17.5833	-1.13508			5000	temperature	Definitely an 'evening' person	chronotype
17.6667	-1.11947			5000	temperature	Definitely an 'evening' person	chronotype
17.75	-1.12004			5000	temperature	Definitely an 'evening' person	chronotype
17.8333	-1.11251			5000	temperature	Definitely an 'evening' person	chronotype
17.9167	-1.12758			5000	temperature	Definitely an 'evening' person	chronotype
18	-1.13446			5000	temperature	Definitely an 'evening' person	chronotype
18.0833	-1.14141			5000	temperature	Definitely an 'evening' person	chronotype
18.1667	-1.14239			5000	temperature	Definitely an 'evening' person	chronotype
18.25	-1.11497			5000	temperature	Definitely an 'evening' person	chronotype
18.3333	-1.12045			5000	temperature	Definitely an 'evening' person	chronotype
18.4167	-1.11543			5000	temperature	Definitely an 'evening' person	chronotype
18.5	-1.11556			5000	temperature	Definitely an 'evening' person	chronotype
18.5833	-1.13174			5000	temperature	Definitely an 'evening' person	chronotype
18.6667	-1.10052			5000	temperature	Definitely an 'evening' person	chronotype
18.75	-1.08695			5000	temperature	Definitely an 'evening' person	chronotype
18.8333	-1.08549			5000	temperature	Definitely an 'evening' person	chronotype
18.9167	-1.06579			5000	temperature	Definitely an 'evening' person	chronotype
19	-1.07682			5000	temperature	Definitely an 'evening' person	chronotype
19.0833	-1.05862			5000	temperature	Definitely an 'evening' person	chronotype
19.1667	-1.04588			5000	temperature	Definitely an 'evening' person	chronotype
19.25	-1.03659			5000	temperature	Definitely an 'evening' person	chronotype
19.3333	-1.01067			5000	temperature	Definitely an 'evening' person	chronotype
19.4167	-0.984628			5000	temperature	Definitely an 'evening' person	chronotype
19.5	-0.967112			5000	temperature	Definitely an 'evening' person	chronotype
19.5833	-0.934407			5000	temperature	Definitely an 'evening' person	chronotype
19.6667	-0.909521			5000	temperature	Definitely an 'evening' person	chronotype
19.75	-0.852446			5000	temperature	Definitely an 'evening' person	chronotype
19.8333	-0.821975			5000	temperature	Definitely an 'evening' person	chronotype
19.9167	-0.791734			5000	temperature	Definitely an 'evening' person	chronotype
20	-0.796389			5000	temperature	Definitely an 'evening' person	chronotype
20.0833	-0.763382			5000	temperature	Definitely an 'evening' person	chronotype
20.1667	-0.732593			5000	temperature	Definitely an 'evening' person	chronotype
20.25	-0.691283			5000	temperature	Definitely an 'evening' person	chronotype
20.3333	-0.64706			5000	temperature	Definitely an 'evening' person	chronotype
20.4167	-0.602798			5000	temperature	Definitely an 'evening' person	chronotype
20.5	-0.581677			5000	temperature	Definitely an 'evening' person	chronotype
20.5833	-0.542292			5000	temperature	Definitely an 'evening' person	chronotype
20.6667	-0.511548			5000	temperature	Definitely an 'evening' person	chronotype
20.75	-0.478023			5000	temperature	Definitely an 'evening' person	chronotype
20.8333	-0.433661			5000	temperature	Definitely an 'evening' person	chronotype
20.9167	-0.403285			5000	temperature	Definitely an 'evening' person	chronotype
21	-0.39076			5000	temperature	Definitely an 'evening' person	chronotype
21.0833	-0.392885			5000	temperature	Definitely an 'evening' person	chronotype
21.1667	-0.346174			5000	temperature	Definitely an 'evening' person	chronotype
21.25	-0.317595			5000	temperature	Definitely an 'evening' person	chronotype
21.3333	-0.286409			5000	temperature	Definitely an 'evening' person	chronotype
21.4167	-0.24107			5000	temperature	Definitely an 'evening' person	chronotype
21.5	-0.200947			5000	temperature	Definitely an 'evening' person	chronotype
21.5833	-0.159637			5000	temperature	Definitely an 'evening' person	chronotype
21.6667	-0.122184			5000	temperature	Definitely an 'evening' person	chronotype
21.75	-0.0985444			5000	temperature	Definitely an 'evening' person	chronotype
21.8333	-0.0722002			5000	temperature	Definitely an 'evening' person	chronotype
21.9167	-0.0469568			5000	temperature	Definitely an 'evening' person	chronotype
22	-0.0473294			5000	temperature	Definitely an 'evening' person	chronotype
22.0833	-0.0620215			5000	temperature	Definitely an 'evening' person	chronotype
22.1667	-0.0697807			5000	temperature	Definitely an 'evening' person	chronotype
22.25	-0.065583			5000	temperature	Definitely an 'evening' person	chronotype
22.3333	-0.0487726			5000	temperature	Definitely an 'evening' person	chronotype
22.4167	-0.00556298			5000	temperature	Definitely an 'evening' person	chronotype
22.5	0.0144402			5000	temperature	Definitely an 'evening' person	chronotype
22.5833	0.0225527			5000	temperature	Definitely an 'evening' person	chronotype
22.6667	0.0389624			5000	temperature	Definitely an 'evening' person	chronotype
22.75	0.0447713			5000	temperature	Definitely an 'evening' person	chronotype
22.8333	0.061738			5000	temperature	Definitely an 'evening' person	chronotype
22.9167	0.0771283			5000	temperature	Definitely an 'evening' person	chronotype
23	0.109026			5000	temperature	Definitely an 'evening' person	chronotype
23.0833	0.12946			5000	temperature	Definitely an 'evening' person	chronotype
23.1667	0.169476			5000	temperature	Definitely an 'evening' person	chronotype
23.25	0.193139			5000	temperature	Definitely an 'evening' person	chronotype
23.3333	0.219745			5000	temperature	Definitely an 'evening' person	chronotype
23.4167	0.271704			5000	temperature	Definitely an 'evening' person	chronotype
23.5	0.320098			5000	temperature	Definitely an 'evening' person	chronotype
23.5833	0.362183			5000	temperature	Definitely an 'evening' person	chronotype
23.6667	0.401728			5000	temperature	Definitely an 'evening' person	chronotype
23.75	0.467263			5000	temperature	Definitely an 'evening' person	chronotype
23.8333	0.518113			5000	temperature	Definitely an 'evening' person	chronotype
23.9167	0.58532			5000	temperature	Definitely an 'evening' person	chronotype
0	4.03643			5000	acceleration	Definitely a 'morning' person	chronotype
0.0833333	3.84286			5000	acceleration	Definitely a 'morning' person	chronotype
0.166667	3.72833			5000	acceleration	Definitely a 'morning' person	chronotype
0.25	3.60214			5000	acceleration	Definitely a 'morning' person	chronotype
0.333333	3.54429			5000	acceleration	Definitely a 'morning' person	chronotype
0.416667	3.40857			5000	acceleration	Definitely a 'morning' person	chronotype
0.5	3.35381			5000	acceleration	Definitely a 'morning' person	chronotype
0.583333	3.36714			5000	acceleration	Definitely a 'morning' person	chronotype
0.666667	3.32			5000	acceleration	Definitely a 'morning' person	chronotype
0.75	3.315			5000	acceleration	Definitely a 'morning' person	chronotype
0.833333	3.23619			5000	acceleration	Definitely a 'morning' person	chronotype
0.916667	3.195			5000	acceleration	Definitely a 'morning' person	chronotype
1	3.19226			5000	acceleration	Definitely a 'morning' person	chronotype
1.08333	3.15296			5000	acceleration	Definitely a 'morning' person	chronotype
1.16667	3.17			5000	acceleration	Definitely a 'morning' person	chronotype
1.25	3.14357			5000	acceleration	Definitely a 'morning' person	chronotype
1.33333	3.12835			5000	acceleration	Definitely a 'morning' person	chronotype
1.41667	3.13071			5000	acceleration	Definitely a 'morning' person	chronotype
1.5	3.09268			5000	acceleration	Definitely a 'morning' person	chronotype
1.58333	3.09714			5000	acceleration	Definitely a 'morning' person	chronotype
1.66667	3.07143			5000	acceleration	Definitely a 'morning' person	chronotype
1.75	3.03929			5000	acceleration	Definitely a 'morning' person	chronotype
1.83333	3.09464			5000	acceleration	Definitely a 'morning' person	chronotype
1.91667	3.06381			5000	acceleration	Definitely a 'morning' person	chronotype
2	3.01857			5000	acceleration	Definitely a 'morning' person	chronotype
2.08333	3.01929			5000	acceleration	Definitely a 'morning' person	chronotype
2.16667	3.02381			5000	acceleration	Definitely a 'morning' person	chronotype
2.25	3.01571			5000	acceleration	Definitely a 'morning' person	chronotype
2.33333	3.035			5000	acceleration	Definitely a 'morning' person	chronotype
2.41667	3.04929			5000	acceleration	Definitely a 'morning' person	chronotype
2.5	3.01804			5000	acceleration	Definitely a 'morning' person	chronotype
2.58333	3.02757			5000	acceleration	Definitely a 'morning' person	chronotype
2.66667	3.00357			5000	acceleration	Definitely a 'morning' person	chronotype
2.75	2.99845			5000	acceleration	Definitely a 'morning' person	chronotype
2.83333	3.0369			5000	acceleration	Definitely a 'morning' person	chronotype
2.91667	3.03134			5000	acceleration	Definitely a 'morning' person	chronotype
3	3.05464			5000	acceleration	Definitely a 'morning' person	chronotype
3.08333	3.03			5000	acceleration	Definitely a 'morning' person	chronotype
3.16667	3.03381			5000	acceleration	Definitely a 'morning' person	chronotype
3.25	3.04845			5000	acceleration	Definitely a 'morning' person	chronotype
3.33333	3.03143			5000	acceleration	Definitely a 'morning' person	chronotype
3.41667	3.03071			5000	acceleration	Definitely a 'morning' person	chronotype
3.5	3.03571			5000	acceleration	Definitely a 'morning' person	chronotype
3.58333	3.045			5000	acceleration	Definitely a 'morning' person	chronotype
3.66667	3.08			5000	acceleration	Definitely a 'morning' person	chronotype
3.75	3.07536			5000	acceleration	Definitely a 'morning' person	chronotype
3.83333	3.07286			5000	acceleration	Definitely a 'morning' person	chronotype
3.91667	3.07101			5000	acceleration	Definitely a 'morning' person	chronotype
4	3.075			5000	acceleration	Definitely a 'morning' person	chronotype
4.08333	3.03167			5000	acceleration	Definitely a 'morning' person	chronotype
4.16667	3.05333			5000	acceleration	Definitely a 'morning' person	chronotype
4.25	3.07			5000	acceleration	Definitely a 'morning' person	chronotype
4.33333	3.07667			5000	acceleration	Definitely a 'morning' person	chronotype
4.41667	3.08167			5000	acceleration	Definitely a 'morning' person	chronotype
4.5	3.0845			5000	acceleration	Definitely a 'morning' person	chronotype
4.58333	3.08417			5000	acceleration	Definitely a 'morning' person	chronotype
4.66667	3.14633			5000	acceleration	Definitely a 'morning' person	chronotype
4.75	3.18833			5000	acceleration	Definitely a 'morning' person	chronotype
4.83333	3.16667			5000	acceleration	Definitely a 'morning' person	chronotype
4.91667	3.195			5000	acceleration	Definitely a 'morning' person	chronotype
5	3.21583			5000	acceleration	Definitely a 'morning' person	chronotype
5.08333	3.24			5000	acceleration	Definitely a 'morning' person	chronotype
5.16667	3.24833			5000	acceleration	Definitely a 'morning' person	chronotype
5.25	3.27333			5000	acceleration	Definitely a 'morning' person	chronotype
5.33333	3.32333			5000	acceleration	Definitely a 'morning' person	chronotype
5.41667	3.408			5000	acceleration	Definitely a 'morning' person	chronotype
5.5	3.45333			5000	acceleration	Definitely a 'morning' person	chronotype
5.58333	3.474			5000	acceleration	Definitely a 'morning' person	chronotype
5.66667	3.545			5000	acceleration	Definitely a 'morning' person	chronotype
5.75	3.59667			5000	acceleration	Definitely a 'morning' person	chronotype
5.83333	3.76333			5000	acceleration	Definitely a 'morning' person	chronotype
5.91667	3.87167			5000	acceleration	Definitely a 'morning' person	chronotype
6	4.159			5000	acceleration	Definitely a 'morning' person	chronotype
6.08333	4.41			5000	acceleration	Definitely a 'morning' person	chronotype
6.16667	4.61583			5000	acceleration	Definitely a 'morning' person	chronotype
6.25	5.09083			5000	acceleration	Definitely a 'morning' person	chronotype
6.33333	5.517			5000	acceleration	Definitely a 'morning' person	chronotype
6.41667	6.30983			5000	acceleration	Definitely a 'morning' person	chronotype
6.5	7.65317			5000	acceleration	Definitely a 'morning' person	chronotype
6.58333	9.07			5000	acceleration	Definitely a 'morning' person	chronotype
6.66667	10.7683			5000	acceleration	Definitely a 'morning' person	chronotype
6.75	12.2217			5000	acceleration	Definitely a 'morning' person	chronotype
6.83333	14.0533			5000	acceleration	Definitely a 'morning' person	chronotype
6.91667	16.0783			5000	acceleration	Definitely a 'morning' person	chronotype
7	18.9767			5000	acceleration	Definitely a 'morning' person	chronotype
7.08333	21.1933			5000	acceleration	Definitely a 'morning' person	chronotype
7.16667	22.43			5000	acceleration	Definitely a 'morning' person	chronotype
7.25	24.8267			5000	acceleration	Definitely a 'morning' person	chronotype
7.33333	26.795			5000	acceleration	Definitely a 'morning' person	chronotype
7.41667	28.3367			5000	acceleration	Definitely a 'morning' person	chronotype
7.5	30.225			5000	acceleration	Definitely a 'morning' person	chronotype
7.58333	31.2333			5000	acceleration	Definitely a 'morning' person	chronotype
7.66667	33.2567			5000	acceleration	Definitely a 'morning' person	chronotype
7.75	35.2117			5000	acceleration	Definitely a 'morning' person	chronotype
7.83333	36.5775			5000	acceleration	Definitely a 'morning' person	chronotype
7.91667	37.7183			5000	acceleration	Definitely a 'morning' person	chronotype
8	39.135			5000	acceleration	Definitely a 'morning' person	chronotype
8.08333	39.825			5000	acceleration	Definitely a 'morning' person	chronotype
8.16667	39.9427			5000	acceleration	Definitely a 'morning' person	chronotype
8.25	40.4158			5000	acceleration	Definitely a 'morning' person	chronotype
8.33333	41.6983			5000	acceleration	Definitely a 'morning' person	chronotype
8.41667	42.025			5000	acceleration	Definitely a 'morning' person	chronotype
8.5	43.0158			5000	acceleration	Definitely a 'morning' person	chronotype
8.58333	43.8742			5000	acceleration	Definitely a 'morning' person	chronotype
8.66667	45.19			5000	acceleration	Definitely a 'morning' person	chronotype
8.75	45.6983			5000	acceleration	Definitely a 'morning' person	chronotype
8.83333	46.2483			5000	acceleration	Definitely a 'morning' person	chronotype
8.91667	47.2721			5000	acceleration	Definitely a 'morning' person	chronotype
9	47.8807			5000	acceleration	Definitely a 'morning' person	chronotype
9.08333	48.0367			5000	acceleration	Definitely a 'morning' person	chronotype
9.16667	48.4058			5000	acceleration	Definitely a 'morning' person	chronotype
9.25	48.8592			5000	acceleration	Definitely a 'morning' person	chronotype
9.33333	48.7422			5000	acceleration	Definitely a 'morning' person	chronotype
9.41667	49.175			5000	acceleration	Definitely a 'morning' person	chronotype
9.5	48.7367			5000	acceleration	Definitely a 'morning' person	chronotype
9.58333	48.835			5000	acceleration	Definitely a 'morning' person	chronotype
9.66667	49.2583			5000	acceleration	Definitely a 'morning' person	chronotype
9.75	49.9075			5000	acceleration	Definitely a 'morning' person	chronotype
9.83333	49.5833			5000	acceleration	Definitely a 'morning' person	chronotype
9.91667	49.765			5000	acceleration	Definitely a 'morning' person	chronotype
10	49.32			5000	acceleration	Definitely a 'morning' person	chronotype
10.0833	49.3908			5000	acceleration	Definitely a 'morning' person	chronotype
10.1667	49.5842			5000	acceleration	Definitely a 'morning' person	chronotype
10.25	49.4342			5000	acceleration	Definitely a 'morning' person	chronotype
10.3333	49.8625			5000	acceleration	Definitely a 'morning' person	chronotype
10.4167	48.9267			5000	acceleration	Definitely a 'morning' person	chronotype
10.5	48.4992			5000	acceleration	Definitely a 'morning' person	chronotype
10.5833	47.9092			5000	acceleration	Definitely a 'morning' person	chronotype
10.6667	48.1017			5000	acceleration	Definitely a 'morning' person	chronotype
10.75	47.8708			5000	acceleration	Definitely a 'morning' person	chronotype
10.8333	47.5267			5000	acceleration	Definitely a 'morning' person	chronotype
10.9167	48.0533			5000	acceleration	Definitely a 'morning' person	chronotype
11	47.7502			5000	acceleration	Definitely a 'morning' person	chronotype
11.0833	46.9717			5000	acceleration	Definitely a 'morning' person	chronotype
11.1667	47.4622			5000	acceleration	Definitely a 'morning' person	chronotype
11.25	46.9167			5000	acceleration	Definitely a 'morning' person	chronotype
11.3333	46.65			5000	acceleration	Definitely a 'morning' person	chronotype
11.4167	46.5608			5000	acceleration	Definitely a 'morning' person	chronotype
11.5	47.0508			5000	acceleration	Definitely a 'morning' person	chronotype
11.5833	46.8283			5000	acceleration	Definitely a 'morning' person	chronotype
11.6667	47.21			5000	acceleration	Definitely a 'morning' person	chronotype
11.75	46.8125			5000	acceleration	Definitely a 'morning' person	chronotype
11.8333	47.3458			5000	acceleration	Definitely a 'morning' person	chronotype
11.9167	47.8167			5000	acceleration	Definitely a 'morning' person	chronotype
12	47.535			5000	acceleration	Definitely a 'morning' person	chronotype
12.0833	47.5158			5000	acceleration	Definitely a 'morning' person	chronotype
12.1667	47.0333			5000	acceleration	Definitely a 'morning' person	chronotype
12.25	46.2625			5000	acceleration	Definitely a 'morning' person	chronotype
12.3333	45.7283			5000	acceleration	Definitely a 'morning' person	chronotype
12.4167	45.445			5000	acceleration	Definitely a 'morning' person	chronotype
12.5	45.0542			5000	acceleration	Definitely a 'morning' person	chronotype
12.5833	44.5875			5000	acceleration	Definitely a 'morning' person	chronotype
12.6667	44.4133			5000	acceleration	Definitely a 'morning' person	chronotype
12.75	44.1433			5000	acceleration	Definitely a 'morning' person	chronotype
12.8333	43.2875			5000	acceleration	Definitely a 'morning' person	chronotype
12.9167	43.2958			5000	acceleration	Definitely a 'morning' person	chronotype
13	42.9292			5000	acceleration	Definitely a 'morning' person	chronotype
13.0833	42.4617			5000	acceleration	Definitely a 'morning' person	chronotype
13.1667	42.02			5000	acceleration	Definitely a 'morning' person	chronotype
13.25	41.3667			5000	acceleration	Definitely a 'morning' person	chronotype
13.3333	41.0842			5000	acceleration	Definitely a 'morning' person	chronotype
13.4167	41.2425			5000	acceleration	Definitely a 'morning' person	chronotype
13.5	40.95			5000	acceleration	Definitely a 'morning' person	chronotype
13.5833	40.8942			5000	acceleration	Definitely a 'morning' person	chronotype
13.6667	40.49			5000	acceleration	Definitely a 'morning' person	chronotype
13.75	40.7442			5000	acceleration	Definitely a 'morning' person	chronotype
13.8333	41.3158			5000	acceleration	Definitely a 'morning' person	chronotype
13.9167	41.3342			5000	acceleration	Definitely a 'morning' person	chronotype
14	41.2125			5000	acceleration	Definitely a 'morning' person	chronotype
14.0833	41.0092			5000	acceleration	Definitely a 'morning' person	chronotype
14.1667	40.1452			5000	acceleration	Definitely a 'morning' person	chronotype
14.25	40.9083			5000	acceleration	Definitely a 'morning' person	chronotype
14.3333	41.0933			5000	acceleration	Definitely a 'morning' person	chronotype
14.4167	41.1408			5000	acceleration	Definitely a 'morning' person	chronotype
14.5	40.8117			5000	acceleration	Definitely a 'morning' person	chronotype
14.5833	40.9833			5000	acceleration	Definitely a 'morning' person	chronotype
14.6667	40.8942			5000	acceleration	Definitely a 'morning' person	chronotype
14.75	40.6062			5000	acceleration	Definitely a 'morning' person	chronotype
14.8333	40.695			5000	acceleration	Definitely a 'morning' person	chronotype
14.9167	40.5217			5000	acceleration	Definitely a 'morning' person	chronotype
15	40.7983			5000	acceleration	Definitely a 'morning' person	chronotype
15.0833	40.2525			5000	acceleration	Definitely a 'morning' person	chronotype
15.1667	39.5658			5000	acceleration	Definitely a 'morning' person	chronotype
15.25	39.2617			5000	acceleration	Definitely a 'morning' person	chronotype
15.3333	38.8868			5000	acceleration	Definitely a 'morning' person	chronotype
15.4167	39.1158			5000	acceleration	Definitely a 'morning' person	chronotype
15.5	39.3958			5000	acceleration	Definitely a 'morning' person	chronotype
15.5833	39.1197			5000	acceleration	Definitely a 'morning' person	chronotype
15.6667	39.1042			5000	acceleration	Definitely a 'morning' person	chronotype
15.75	38.1943			5000	acceleration	Definitely a 'morning' person	chronotype
15.8333	38.7933			5000	acceleration	Definitely a 'morning' person	chronotype
15.9167	38.4333			5000	acceleration	Definitely a 'morning' person	chronotype
16	39.0457			5000	acceleration	Definitely a 'morning' person	chronotype
16.0833	38.8679			5000	acceleration	Definitely a 'morning' person	chronotype
16.1667	38.2071			5000	acceleration	Definitely a 'morning' person	chronotype
16.25	38.1858			5000	acceleration	Definitely a 'morning' person	chronotype
16.3333	37.8114			5000	acceleration	Definitely a 'morning' person	chronotype
16.4167	37.9307			5000	acceleration	Definitely a 'morning' person	chronotype
16.5	38.1909			5000	acceleration	Definitely a 'morning' person	chronotype
16.5833	38.2121			5000	acceleration	Definitely a 'morning' person	chronotype
16.6667	37.4838			5000	acceleration	Definitely a 'morning' person	chronotype
16.75	37.8407			5000	acceleration	Definitely a 'morning' person	chronotype
16.8333	37.9457			5000	acceleration	Definitely a 'morning' person	chronotype
16.9167	38.5621			5000	acceleration	Definitely a 'morning' person	chronotype
17	38.1338			5000	acceleration	Definitely a 'morning' person	chronotype
17.0833	37.8284			5000	acceleration	Definitely a 'morning' person	chronotype
17.1667	37.2417			5000	acceleration	Definitely a 'morning' person	chronotype
17.25	37.7779			5000	acceleration	Definitely a 'morning' person	chronotype
17.3333	37.1093			5000	acceleration	Definitely a 'morning' person	chronotype
17.4167	36.5271			5000	acceleration	Definitely a 'morning' person	chronotype
17.5	37.2871			5000	acceleration	Definitely a 'morning' person	chronotype
17.5833	36.69			5000	acceleration	Definitely a 'morning' person	chronotype
17.6667	36.4			5000	acceleration	Definitely a 'morning' person	chronotype
17.75	35.6707			5000	acceleration	Definitely a 'morning' person	chronotype
17.8333	35.5893			5000	acceleration	Definitely a 'morning' person	chronotype
17.9167	36.1079			5000	acceleration	Definitely a 'morning' person	chronotype
18	36.065			5000	acceleration	Definitely a 'morning' person	chronotype
18.0833	35.3352			5000	acceleration	Definitely a 'morning' person	chronotype
18.1667	34.7671			5000	acceleration	Definitely a 'morning' person	chronotype
18.25	34.6693			5000	acceleration	Definitely a 'morning' person	chronotype
18.3333	34.0814			5000	acceleration	Definitely a 'morning' person	chronotype
18.4167	34.4114			5000	acceleration	Definitely a 'morning' person	chronotype
18.5	34.2607			5000	acceleration	Definitely a 'morning' person	chronotype
18.5833	33.4671			5000	acceleration	Definitely a 'morning' person	chronotype
18.6667	32.8179			5000	acceleration	Definitely a 'morning' person	chronotype
18.75	32.8129			5000	acceleration	Definitely a 'morning' person	chronotype
18.8333	32.2774			5000	acceleration	Definitely a 'morning' person	chronotype
18.9167	33.1162			5000	acceleration	Definitely a 'morning' person	chronotype
19	33.0079			5000	acceleration	Definitely a 'morning' person	chronotype
19.0833	31.3964			5000	acceleration	Definitely a 'morning' person	chronotype
19.1667	30.4507			5000	acceleration	Definitely a 'morning' person	chronotype
19.25	30.0428			5000	acceleration	Definitely a 'morning' person	chronotype
19.3333	28.509			5000	acceleration	Definitely a 'morning' person	chronotype
19.4167	28.6826			5000	acceleration	Definitely a 'morning' person	chronotype
19.5	28.0129			5000	acceleration	Definitely a 'morning' person	chronotype
19.5833	26.2393			5000	acceleration	Definitely a 'morning' person	chronotype
19.6667	25.6421			5000	acceleration	Definitely a 'morning' person	chronotype
19.75	25.0436			5000	acceleration	Definitely a 'morning' person	chronotype
19.8333	23.816			5000	acceleration	Definitely a 'morning' person	chronotype
19.9167	24.2679			5000	acceleration	Definitely a 'morning' person	chronotype
20	24.6986			5000	acceleration	Definitely a 'morning' person	chronotype
20.0833	23.025			5000	acceleration	Definitely a 'morning' person	chronotype
20.1667	22.2029			5000	acceleration	Definitely a 'morning' person	chronotype
20.25	21.018			5000	acceleration	Definitely a 'morning' person	chronotype
20.3333	20.2436			5000	acceleration	Definitely a 'morning' person	chronotype
20.4167	20.709			5000	acceleration	Definitely a 'morning' person	chronotype
20.5	20.9093			5000	acceleration	Definitely a 'morning' person	chronotype
20.5833	19.8414			5000	acceleration	Definitely a 'morning' person	chronotype
20.6667	19.4914			5000	acceleration	Definitely a 'morning' person	chronotype
20.75	19.2476			5000	acceleration	Definitely a 'morning' person	chronotype
20.8333	18.5293			5000	acceleration	Definitely a 'morning' person	chronotype
20.9167	19.9361			5000	acceleration	Definitely a 'morning' person	chronotype
21	20.935			5000	acceleration	Definitely a 'morning' person	chronotype
21.0833	18.565			5000	acceleration	Definitely a 'morning' person	chronotype
21.1667	17.5307			5000	acceleration	Definitely a 'morning' person	chronotype
21.25	17.1186			5000	acceleration	Definitely a 'morning' person	chronotype
21.3333	16.7871			5000	acceleration	Definitely a 'morning' person	chronotype
21.4167	16.0109			5000	acceleration	Definitely a 'morning' person	chronotype
21.5	16.5529			5000	acceleration	Definitely a 'morning' person	chronotype
21.5833	16.0921			5000	acceleration	Definitely a 'morning' person	chronotype
21.6667	15.5457			5000	acceleration	Definitely a 'morning' person	chronotype
21.75	15.596			5000	acceleration	Definitely a 'morning' person	chronotype
21.8333	15.3995			5000	acceleration	Definitely a 'morning' person	chronotype
21.9167	15.8993			5000	acceleration	Definitely a 'morning' person	chronotype
22	19.7007			5000	acceleration	Definitely a 'morning' person	chronotype
22.0833	18.9571			5000	acceleration	Definitely a 'morning' person	chronotype
22.1667	18.4257			5000	acceleration	Definitely a 'morning' person	chronotype
22.25	17.1121			5000	acceleration	Definitely a 'morning' person	chronotype
22.3333	16.36			5000	acceleration	Definitely a 'morning' person	chronotype
22.4167	15.5136			5000	acceleration	Definitely a 'morning' person	chronotype
22.5	15.8814			5000	acceleration	Definitely a 'morning' person	chronotype
22.5833	15.5968			5000	acceleration	Definitely a 'morning' person	chronotype
22.6667	14.6464			5000	acceleration	Definitely a 'morning' person	chronotype
22.75	13.8036			5000	acceleration	Definitely a 'morning' person	chronotype
22.8333	12.7743			5000	acceleration	Definitely a 'morning' person	chronotype
22.9167	12.0693			5000	acceleration	Definitely a 'morning' person	chronotype
23	11.4871			5000	acceleration	Definitely a 'morning' person	chronotype
23.0833	10.3417			5000	acceleration	Definitely a 'morning' person	chronotype
23.1667	9.44286			5000	acceleration	Definitely a 'morning' person	chronotype
23.25	8.3			5000	acceleration	Definitely a 'morning' person	chronotype
23.3333	7.55			5000	acceleration	Definitely a 'morning' person	chronotype
23.4167	6.78167			5000	acceleration	Definitely a 'morning' person	chronotype
23.5	6.05643			5000	acceleration	Definitely a 'morning' person	chronotype
23.5833	5.64429			5000	acceleration	Definitely a 'morning' person	chronotype
23.6667	5.0525			5000	acceleration	Definitely a 'morning' person	chronotype
23.75	4.70857			5000	acceleration	Definitely a 'morning' person	chronotype
23.8333	4.4775			5000	acceleration	Definitely a 'morning' person	chronotype
23.9167	4.14786			5000	acceleration	Definitely a 'morning' person	chronotype
0.000555556	4.56857			5000	acceleration	More a 'morning' than 'evening' person	chronotype
0.0838889	4.26179			5000	acceleration	More a 'morning' than 'evening' person	chronotype
0.167222	4.05643			5000	acceleration	More a 'morning' than 'evening' person	chronotype
0.250556	3.84461			5000	acceleration	More a 'morning' than 'evening' person	chronotype
0.333889	3.74548			5000	acceleration	More a 'morning' than 'evening' person	chronotype
0.417222	3.54667			5000	acceleration	More a 'morning' than 'evening' person	chronotype
0.500556	3.48714			5000	acceleration	More a 'morning' than 'evening' person	chronotype
0.583889	3.43			5000	acceleration	More a 'morning' than 'evening' person	chronotype
0.667222	3.34286			5000	acceleration	More a 'morning' than 'evening' person	chronotype
0.750556	3.28333			5000	acceleration	More a 'morning' than 'evening' person	chronotype
0.833889	3.27			5000	acceleration	More a 'morning' than 'evening' person	chronotype
0.917222	3.26143			5000	acceleration	More a 'morning' than 'evening' person	chronotype
1.00056	3.21143			5000	acceleration	More a 'morning' than 'evening' person	chronotype
1.08389	3.16714			5000	acceleration	More a 'morning' than 'evening' person	chronotype
1.16722	3.13			5000	acceleration	More a 'morning' than 'evening' person	chronotype
1.25056	3.14143			5000	acceleration	More a 'morning' than 'evening' person	chronotype
1.33389	3.125			5000	acceleration	More a 'morning' than 'evening' person	chronotype
1.41722	3.07774			5000	acceleration	More a 'morning' than 'evening' person	chronotype
1.50056	3.08829			5000	acceleration	More a 'morning' than 'evening' person	chronotype
1.58389	3.09183			5000	acceleration	More a 'morning' than 'evening' person	chronotype
1.66722	3.02			5000	acceleration	More a 'morning' than 'evening' person	chronotype
1.75056	3.059			5000	acceleration	More a 'morning' than 'evening' person	chronotype
1.83389	3.04714			5000	acceleration	More a 'morning' than 'evening' person	chronotype
1.91722	3.04143			5000	acceleration	More a 'morning' than 'evening' person	chronotype
2.00056	3.05286			5000	acceleration	More a 'morning' than 'evening' person	chronotype
2.08389	3.03167			5000	acceleration	More a 'morning' than 'evening' person	chronotype
2.16722	3.05214			5000	acceleration	More a 'morning' than 'evening' person	chronotype
2.25056	3.01657			5000	acceleration	More a 'morning' than 'evening' person	chronotype
2.33389	2.99667			5000	acceleration	More a 'morning' than 'evening' person	chronotype
2.41722	3.00929			5000	acceleration	More a 'morning' than 'evening' person	chronotype
2.50056	2.98732			5000	acceleration	More a 'morning' than 'evening' person	chronotype
2.58389	3.00071			5000	acceleration	More a 'morning' than 'evening' person	chronotype
2.66722	2.99			5000	acceleration	More a 'morning' than 'evening' person	chronotype
2.75056	2.99429			5000	acceleration	More a 'morning' than 'evening' person	chronotype
2.83389	3.035			5000	acceleration	More a 'morning' than 'evening' person	chronotype
2.91722	3.005			5000	acceleration	More a 'morning' than 'evening' person	chronotype
3.00056	3.00714			5000	acceleration	More a 'morning' than 'evening' person	chronotype
3.08389	3.00226			5000	acceleration	More a 'morning' than 'evening' person	chronotype
3.16722	3.01429			5000	acceleration	More a 'morning' than 'evening' person	chronotype
3.25056	2.99857			5000	acceleration	More a 'morning' than 'evening' person	chronotype
3.33389	2.99571			5000	acceleration	More a 'morning' than 'evening' person	chronotype
3.41722	2.991			5000	acceleration	More a 'morning' than 'evening' person	chronotype
3.50056	2.99			5000	acceleration	More a 'morning' than 'evening' person	chronotype
3.58389	2.98343			5000	acceleration	More a 'morning' than 'evening' person	chronotype
3.66722	2.98286			5000	acceleration	More a 'morning' than 'evening' person	chronotype
3.75056	2.99857			5000	acceleration	More a 'morning' than 'evening' person	chronotype
3.83389	2.99714			5000	acceleration	More a 'morning' than 'evening' person	chronotype
3.91722	2.98993			5000	acceleration	More a 'morning' than 'evening' person	chronotype
4.00056	2.96333			5000	acceleration	More a 'morning' than 'evening' person	chronotype
4.08389	2.955			5000	acceleration	More a 'morning' than 'evening' person	chronotype
4.16722	3.0125			5000	acceleration	More a 'morning' than 'evening' person	chronotype
4.25056	3.01667			5000	acceleration	More a 'morning' than 'evening' person	chronotype
4.33389	3.014			5000	acceleration	More a 'morning' than 'evening' person	chronotype
4.41722	3.02667			5000	acceleration	More a 'morning' than 'evening' person	chronotype
4.50056	3.01333			5000	acceleration	More a 'morning' than 'evening' person	chronotype
4.58389	3.034			5000	acceleration	More a 'morning' than 'evening' person	chronotype
4.66722	3.03			5000	acceleration	More a 'morning' than 'evening' person	chronotype
4.75056	3.03667			5000	acceleration	More a 'morning' than 'evening' person	chronotype
4.83389	3.06667			5000	acceleration	More a 'morning' than 'evening' person	chronotype
4.91722	3.07833			5000	acceleration	More a 'morning' than 'evening' person	chronotype
5.00056	3.0775			5000	acceleration	More a 'morning' than 'evening' person	chronotype
5.08389	3.07667			5000	acceleration	More a 'morning' than 'evening' person	chronotype
5.16722	3.05833			5000	acceleration	More a 'morning' than 'evening' person	chronotype
5.25056	3.08667			5000	acceleration	More a 'morning' than 'evening' person	chronotype
5.33389	3.13667			5000	acceleration	More a 'morning' than 'evening' person	chronotype
5.41722	3.13917			5000	acceleration	More a 'morning' than 'evening' person	chronotype
5.50056	3.18667			5000	acceleration	More a 'morning' than 'evening' person	chronotype
5.58389	3.23267			5000	acceleration	More a 'morning' than 'evening' person	chronotype
5.66722	3.27667			5000	acceleration	More a 'morning' than 'evening' person	chronotype
5.75056	3.29333			5000	acceleration	More a 'morning' than 'evening' person	chronotype
5.83389	3.41833			5000	acceleration	More a 'morning' than 'evening' person	chronotype
5.91722	3.43292			5000	acceleration	More a 'morning' than 'evening' person	chronotype
6.00056	3.53			5000	acceleration	More a 'morning' than 'evening' person	chronotype
6.08389	3.66333			5000	acceleration	More a 'morning' than 'evening' person	chronotype
6.16722	3.69167			5000	acceleration	More a 'morning' than 'evening' person	chronotype
6.25056	3.86633			5000	acceleration	More a 'morning' than 'evening' person	chronotype
6.33389	3.93667			5000	acceleration	More a 'morning' than 'evening' person	chronotype
6.41722	4.14583			5000	acceleration	More a 'morning' than 'evening' person	chronotype
6.50056	4.45417			5000	acceleration	More a 'morning' than 'evening' person	chronotype
6.58389	4.85333			5000	acceleration	More a 'morning' than 'evening' person	chronotype
6.66722	5.35417			5000	acceleration	More a 'morning' than 'evening' person	chronotype
6.75056	6.3025			5000	acceleration	More a 'morning' than 'evening' person	chronotype
6.83389	7.26417			5000	acceleration	More a 'morning' than 'evening' person	chronotype
6.91722	8.56417			5000	acceleration	More a 'morning' than 'evening' person	chronotype
7.00056	11.2425			5000	acceleration	More a 'morning' than 'evening' person	chronotype
7.08389	12.9792			5000	acceleration	More a 'morning' than 'evening' person	chronotype
7.16722	15.1967			5000	acceleration	More a 'morning' than 'evening' person	chronotype
7.25056	16.5925			5000	acceleration	More a 'morning' than 'evening' person	chronotype
7.33389	18.7408			5000	acceleration	More a 'morning' than 'evening' person	chronotype
7.41722	20.2063			5000	acceleration	More a 'morning' than 'evening' person	chronotype
7.50056	22.3733			5000	acceleration	More a 'morning' than 'evening' person	chronotype
7.58389	23.86			5000	acceleration	More a 'morning' than 'evening' person	chronotype
7.66722	25.9667			5000	acceleration	More a 'morning' than 'evening' person	chronotype
7.75056	28.5567			5000	acceleration	More a 'morning' than 'evening' person	chronotype
7.83389	29.5358			5000	acceleration	More a 'morning' than 'evening' person	chronotype
7.91722	30.9502			5000	acceleration	More a 'morning' than 'evening' person	chronotype
8.00056	33.3533			5000	acceleration	More a 'morning' than 'evening' person	chronotype
8.08389	34.1717			5000	acceleration	More a 'morning' than 'evening' person	chronotype
8.16722	35.7142			5000	acceleration	More a 'morning' than 'evening' person	chronotype
8.25056	37.0225			5000	acceleration	More a 'morning' than 'evening' person	chronotype
8.33389	37.42			5000	acceleration	More a 'morning' than 'evening' person	chronotype
8.41722	38.4675			5000	acceleration	More a 'morning' than 'evening' person	chronotype
8.50056	39.6558			5000	acceleration	More a 'morning' than 'evening' person	chronotype
8.58389	40.4408			5000	acceleration	More a 'morning' than 'evening' person	chronotype
8.66722	41.8325			5000	acceleration	More a 'morning' than 'evening' person	chronotype
8.75056	42.4793			5000	acceleration	More a 'morning' than 'evening' person	chronotype
8.83389	43.5167			5000	acceleration	More a 'morning' than 'evening' person	chronotype
8.91722	43.8792			5000	acceleration	More a 'morning' than 'evening' person	chronotype
9.00056	45.075			5000	acceleration	More a 'morning' than 'evening' person	chronotype
9.08389	44.6142			5000	acceleration	More a 'morning' than 'evening' person	chronotype
9.16722	44.9898			5000	acceleration	More a 'morning' than 'evening' person	chronotype
9.25056	45.6758			5000	acceleration	More a 'morning' than 'evening' person	chronotype
9.33389	46.1625			5000	acceleration	More a 'morning' than 'evening' person	chronotype
9.41722	46.686			5000	acceleration	More a 'morning' than 'evening' person	chronotype
9.50056	46.5908			5000	acceleration	More a 'morning' than 'evening' person	chronotype
9.58389	46.7708			5000	acceleration	More a 'morning' than 'evening' person	chronotype
9.66722	46.9833			5000	acceleration	More a 'morning' than 'evening' person	chronotype
9.75056	47.51			5000	acceleration	More a 'morning' than 'evening' person	chronotype
9.83389	47.8708			5000	acceleration	More a 'morning' than 'evening' person	chronotype
9.91722	48.2507			5000	acceleration	More a 'morning' than 'evening' person	chronotype
10.0006	48.1029			5000	acceleration	More a 'morning' than 'evening' person	chronotype
10.0839	47.565			5000	acceleration	More a 'morning' than 'evening' person	chronotype
10.1672	47.7967			5000	acceleration	More a 'morning' than 'evening' person	chronotype
10.2506	47.16			5000	acceleration	More a 'morning' than 'evening' person	chronotype
10.3339	46.96			5000	acceleration	More a 'morning' than 'evening' person	chronotype
10.4172	47.2183			5000	acceleration	More a 'morning' than 'evening' person	chronotype
10.5006	46.8858			5000	acceleration	More a 'morning' than 'evening' person	chronotype
10.5839	46.995			5000	acceleration	More a 'morning' than 'evening' person	chronotype
10.6672	46.8283			5000	acceleration	More a 'morning' than 'evening' person	chronotype
10.7506	46.5275			5000	acceleration	More a 'morning' than 'evening' person	chronotype
10.8339	46.6642			5000	acceleration	More a 'morning' than 'evening' person	chronotype
10.9172	46.355			5000	acceleration	More a 'morning' than 'evening' person	chronotype
11.0006	46.3392			5000	acceleration	More a 'morning' than 'evening' person	chronotype
11.0839	46.8825			5000	acceleration	More a 'morning' than 'evening' person	chronotype
11.1672	46.0375			5000	acceleration	More a 'morning' than 'evening' person	chronotype
11.2506	46.435			5000	acceleration	More a 'morning' than 'evening' person	chronotype
11.3339	45.905			5000	acceleration	More a 'morning' than 'evening' person	chronotype
11.4172	46.9168			5000	acceleration	More a 'morning' than 'evening' person	chronotype
11.5006	46.1192			5000	acceleration	More a 'morning' than 'evening' person	chronotype
11.5839	46.3067			5000	acceleration	More a 'morning' than 'evening' person	chronotype
11.6672	46.2758			5000	acceleration	More a 'morning' than 'evening' person	chronotype
11.7506	45.995			5000	acceleration	More a 'morning' than 'evening' person	chronotype
11.8339	45.675			5000	acceleration	More a 'morning' than 'evening' person	chronotype
11.9172	46.08			5000	acceleration	More a 'morning' than 'evening' person	chronotype
12.0006	47.0097			5000	acceleration	More a 'morning' than 'evening' person	chronotype
12.0839	46.75			5000	acceleration	More a 'morning' than 'evening' person	chronotype
12.1672	46.0617			5000	acceleration	More a 'morning' than 'evening' person	chronotype
12.2506	46.3492			5000	acceleration	More a 'morning' than 'evening' person	chronotype
12.3339	45.1442			5000	acceleration	More a 'morning' than 'evening' person	chronotype
12.4172	44.9758			5000	acceleration	More a 'morning' than 'evening' person	chronotype
12.5006	44.9367			5000	acceleration	More a 'morning' than 'evening' person	chronotype
12.5839	44.1567			5000	acceleration	More a 'morning' than 'evening' person	chronotype
12.6672	43.7575			5000	acceleration	More a 'morning' than 'evening' person	chronotype
12.7506	42.9692			5000	acceleration	More a 'morning' than 'evening' person	chronotype
12.8339	42.6483			5000	acceleration	More a 'morning' than 'evening' person	chronotype
12.9172	42.8017			5000	acceleration	More a 'morning' than 'evening' person	chronotype
13.0006	42.6892			5000	acceleration	More a 'morning' than 'evening' person	chronotype
13.0839	41.8908			5000	acceleration	More a 'morning' than 'evening' person	chronotype
13.1672	41.1092			5000	acceleration	More a 'morning' than 'evening' person	chronotype
13.2506	41.05			5000	acceleration	More a 'morning' than 'evening' person	chronotype
13.3339	39.9725			5000	acceleration	More a 'morning' than 'evening' person	chronotype
13.4172	39.6675			5000	acceleration	More a 'morning' than 'evening' person	chronotype
13.5006	39.9383			5000	acceleration	More a 'morning' than 'evening' person	chronotype
13.5839	39.5042			5000	acceleration	More a 'morning' than 'evening' person	chronotype
13.6672	39.7033			5000	acceleration	More a 'morning' than 'evening' person	chronotype
13.7506	40.645			5000	acceleration	More a 'morning' than 'evening' person	chronotype
13.8339	40.5758			5000	acceleration	More a 'morning' than 'evening' person	chronotype
13.9172	40.1447			5000	acceleration	More a 'morning' than 'evening' person	chronotype
14.0006	40.6358			5000	acceleration	More a 'morning' than 'evening' person	chronotype
14.0839	39.7433			5000	acceleration	More a 'morning' than 'evening' person	chronotype
14.1672	39.9863			5000	acceleration	More a 'morning' than 'evening' person	chronotype
14.2506	40.3467			5000	acceleration	More a 'morning' than 'evening' person	chronotype
14.3339	40.278			5000	acceleration	More a 'morning' than 'evening' person	chronotype
14.4172	40.1658			5000	acceleration	More a 'morning' than 'evening' person	chronotype
14.5006	40.1767			5000	acceleration	More a 'morning' than 'evening' person	chronotype
14.5839	40.5962			5000	acceleration	More a 'morning' than 'evening' person	chronotype
14.6672	40.6533			5000	acceleration	More a 'morning' than 'evening' person	chronotype
14.7506	40.2442			5000	acceleration	More a 'morning' than 'evening' person	chronotype
14.8339	39.6208			5000	acceleration	More a 'morning' than 'evening' person	chronotype
14.9172	39.6425			5000	acceleration	More a 'morning' than 'evening' person	chronotype
15.0006	39.7217			5000	acceleration	More a 'morning' than 'evening' person	chronotype
15.0839	39.8117			5000	acceleration	More a 'morning' than 'evening' person	chronotype
15.1672	39.6278			5000	acceleration	More a 'morning' than 'evening' person	chronotype
15.2506	39.435			5000	acceleration	More a 'morning' than 'evening' person	chronotype
15.3339	39.0983			5000	acceleration	More a 'morning' than 'evening' person	chronotype
15.4172	39.3442			5000	acceleration	More a 'morning' than 'evening' person	chronotype
15.5006	39.4017			5000	acceleration	More a 'morning' than 'evening' person	chronotype
15.5839	39.3183			5000	acceleration	More a 'morning' than 'evening' person	chronotype
15.6672	38.4958			5000	acceleration	More a 'morning' than 'evening' person	chronotype
15.7506	38.6283			5000	acceleration	More a 'morning' than 'evening' person	chronotype
15.8339	38.3983			5000	acceleration	More a 'morning' than 'evening' person	chronotype
15.9172	38.5683			5000	acceleration	More a 'morning' than 'evening' person	chronotype
16.0006	38.7779			5000	acceleration	More a 'morning' than 'evening' person	chronotype
16.0839	38.7265			5000	acceleration	More a 'morning' than 'evening' person	chronotype
16.1672	38.5664			5000	acceleration	More a 'morning' than 'evening' person	chronotype
16.2506	38.0193			5000	acceleration	More a 'morning' than 'evening' person	chronotype
16.3339	37.26			5000	acceleration	More a 'morning' than 'evening' person	chronotype
16.4172	37.5388			5000	acceleration	More a 'morning' than 'evening' person	chronotype
16.5006	37.55			5000	acceleration	More a 'morning' than 'evening' person	chronotype
16.5839	37.3942			5000	acceleration	More a 'morning' than 'evening' person	chronotype
16.6672	37.5707			5000	acceleration	More a 'morning' than 'evening' person	chronotype
16.7506	37.2143			5000	acceleration	More a 'morning' than 'evening' person	chronotype
16.8339	37.5593			5000	acceleration	More a 'morning' than 'evening' person	chronotype
16.9172	38.0829			5000	acceleration	More a 'morning' than 'evening' person	chronotype
17.0006	37.8527			5000	acceleration	More a 'morning' than 'evening' person	chronotype
17.0839	37.9214			5000	acceleration	More a 'morning' than 'evening' person	chronotype
17.1672	37.7479			5000	acceleration	More a 'morning' than 'evening' person	chronotype
17.2506	37.2671			5000	acceleration	More a 'morning' than 'evening' person	chronotype
17.3339	36.76			5000	acceleration	More a 'morning' than 'evening' person	chronotype
17.4172	36.742			5000	acceleration	More a 'morning' than 'evening' person	chronotype
17.5006	36.3514			5000	acceleration	More a 'morning' than 'evening' person	chronotype
17.5839	35.5629			5000	acceleration	More a 'morning' than 'evening' person	chronotype
17.6672	35.8371			5000	acceleration	More a 'morning' than 'evening' person	chronotype
17.7506	35.9343			5000	acceleration	More a 'morning' than 'evening' person	chronotype
17.8339	35.815			5000	acceleration	More a 'morning' than 'evening' person	chronotype
17.9172	36.5014			5000	acceleration	More a 'morning' than 'evening' person	chronotype
18.0006	36.2685			5000	acceleration	More a 'morning' than 'evening' person	chronotype
18.0839	35.985			5000	acceleration	More a 'morning' than 'evening' person	chronotype
18.1672	35.3971			5000	acceleration	More a 'morning' than 'evening' person	chronotype
18.2506	35.3036			5000	acceleration	More a 'morning' than 'evening' person	chronotype
18.3339	35.0686			5000	acceleration	More a 'morning' than 'evening' person	chronotype
18.4172	34.71			5000	acceleration	More a 'morning' than 'evening' person	chronotype
18.5006	34.8214			5000	acceleration	More a 'morning' than 'evening' person	chronotype
18.5839	34.2769			5000	acceleration	More a 'morning' than 'evening' person	chronotype
18.6672	33.9707			5000	acceleration	More a 'morning' than 'evening' person	chronotype
18.7506	33.8857			5000	acceleration	More a 'morning' than 'evening' person	chronotype
18.8339	33.0336			5000	acceleration	More a 'morning' than 'evening' person	chronotype
18.9172	33.5336			5000	acceleration	More a 'morning' than 'evening' person	chronotype
19.0006	33.5243			5000	acceleration	More a 'morning' than 'evening' person	chronotype
19.0839	32.1229			5000	acceleration	More a 'morning' than 'evening' person	chronotype
19.1672	31.3926			5000	acceleration	More a 'morning' than 'evening' person	chronotype
19.2506	31.0221			5000	acceleration	More a 'morning' than 'evening' person	chronotype
19.3339	29.825			5000	acceleration	More a 'morning' than 'evening' person	chronotype
19.4172	29.1964			5000	acceleration	More a 'morning' than 'evening' person	chronotype
19.5006	28.653			5000	acceleration	More a 'morning' than 'evening' person	chronotype
19.5839	27.1279			5000	acceleration	More a 'morning' than 'evening' person	chronotype
19.6672	26.4407			5000	acceleration	More a 'morning' than 'evening' person	chronotype
19.7506	25.9393			5000	acceleration	More a 'morning' than 'evening' person	chronotype
19.8339	25.1693			5000	acceleration	More a 'morning' than 'evening' person	chronotype
19.9172	25.5623			5000	acceleration	More a 'morning' than 'evening' person	chronotype
20.0006	26.045			5000	acceleration	More a 'morning' than 'evening' person	chronotype
20.0839	23.9529			5000	acceleration	More a 'morning' than 'evening' person	chronotype
20.1672	23.371			5000	acceleration	More a 'morning' than 'evening' person	chronotype
20.2506	22.3179			5000	acceleration	More a 'morning' than 'evening' person	chronotype
20.3339	21.232			5000	acceleration	More a 'morning' than 'evening' person	chronotype
20.4172	21.4521			5000	acceleration	More a 'morning' than 'evening' person	chronotype
20.5006	21.5143			5000	acceleration	More a 'morning' than 'evening' person	chronotype
20.5839	20.3975			5000	acceleration	More a 'morning' than 'evening' person	chronotype
20.6672	20.16			5000	acceleration	More a 'morning' than 'evening' person	chronotype
20.7506	19.335			5000	acceleration	More a 'morning' than 'evening' person	chronotype
20.8339	18.75			5000	acceleration	More a 'morning' than 'evening' person	chronotype
20.9172	19.7871			5000	acceleration	More a 'morning' than 'evening' person	chronotype
21.0006	20.8534			5000	acceleration	More a 'morning' than 'evening' person	chronotype
21.0839	18.6957			5000	acceleration	More a 'morning' than 'evening' person	chronotype
21.1672	18.0837			5000	acceleration	More a 'morning' than 'evening' person	chronotype
21.2506	17.61			5000	acceleration	More a 'morning' than 'evening' person	chronotype
21.3339	16.714			5000	acceleration	More a 'morning' than 'evening' person	chronotype
21.4172	16.33			5000	acceleration	More a 'morning' than 'evening' person	chronotype
21.5006	16.605			5000	acceleration	More a 'morning' than 'evening' person	chronotype
21.5839	15.9406			5000	acceleration	More a 'morning' than 'evening' person	chronotype
21.6672	15.7179			5000	acceleration	More a 'morning' than 'evening' person	chronotype
21.7506	15.595			5000	acceleration	More a 'morning' than 'evening' person	chronotype
21.8339	15.4993			5000	acceleration	More a 'morning' than 'evening' person	chronotype
21.9172	15.995			5000	acceleration	More a 'morning' than 'evening' person	chronotype
22.0006	19.163			5000	acceleration	More a 'morning' than 'evening' person	chronotype
22.0839	18.9843			5000	acceleration	More a 'morning' than 'evening' person	chronotype
22.1672	18.628			5000	acceleration	More a 'morning' than 'evening' person	chronotype
22.2506	18.0043			5000	acceleration	More a 'morning' than 'evening' person	chronotype
22.3339	17.2407			5000	acceleration	More a 'morning' than 'evening' person	chronotype
22.4172	16.95			5000	acceleration	More a 'morning' than 'evening' person	chronotype
22.5006	17.36			5000	acceleration	More a 'morning' than 'evening' person	chronotype
22.5839	17.2045			5000	acceleration	More a 'morning' than 'evening' person	chronotype
22.6672	16.902			5000	acceleration	More a 'morning' than 'evening' person	chronotype
22.7506	16.2164			5000	acceleration	More a 'morning' than 'evening' person	chronotype
22.8339	14.7589			5000	acceleration	More a 'morning' than 'evening' person	chronotype
22.9172	14.3693			5000	acceleration	More a 'morning' than 'evening' person	chronotype
23.0006	14.0979			5000	acceleration	More a 'morning' than 'evening' person	chronotype
23.0839	13.225			5000	acceleration	More a 'morning' than 'evening' person	chronotype
23.1672	12.0329			5000	acceleration	More a 'morning' than 'evening' person	chronotype
23.2506	10.6308			5000	acceleration	More a 'morning' than 'evening' person	chronotype
23.3339	9.95857			5000	acceleration	More a 'morning' than 'evening' person	chronotype
23.4172	8.89571			5000	acceleration	More a 'morning' than 'evening' person	chronotype
23.5006	8.04226			5000	acceleration	More a 'morning' than 'evening' person	chronotype
23.5839	7.242			5000	acceleration	More a 'morning' than 'evening' person	chronotype
23.6672	6.395			5000	acceleration	More a 'morning' than 'evening' person	chronotype
23.7506	5.79286			5000	acceleration	More a 'morning' than 'evening' person	chronotype
23.8339	5.34286			5000	acceleration	More a 'morning' than 'evening' person	chronotype
23.9172	4.85143			5000	acceleration	More a 'morning' than 'evening' person	chronotype
0	6.98			5000	acceleration	More an 'evening' than a 'morning' person	chronotype
0.0833333	6.42774			5000	acceleration	More an 'evening' than a 'morning' person	chronotype
0.166667	5.74571			5000	acceleration	More an 'evening' than a 'morning' person	chronotype
0.25	5.28643			5000	acceleration	More an 'evening' than a 'morning' person	chronotype
0.333333	4.86226			5000	acceleration	More an 'evening' than a 'morning' person	chronotype
0.416667	4.50857			5000	acceleration	More an 'evening' than a 'morning' person	chronotype
0.5	4.27714			5000	acceleration	More an 'evening' than a 'morning' person	chronotype
0.583333	4.05643			5000	acceleration	More an 'evening' than a 'morning' person	chronotype
0.666667	3.90845			5000	acceleration	More an 'evening' than a 'morning' person	chronotype
0.75	3.79524			5000	acceleration	More an 'evening' than a 'morning' person	chronotype
0.833333	3.74774			5000	acceleration	More an 'evening' than a 'morning' person	chronotype
0.916667	3.63214			5000	acceleration	More an 'evening' than a 'morning' person	chronotype
1	3.55714			5000	acceleration	More an 'evening' than a 'morning' person	chronotype
1.08333	3.47286			5000	acceleration	More an 'evening' than a 'morning' person	chronotype
1.16667	3.39619			5000	acceleration	More an 'evening' than a 'morning' person	chronotype
1.25	3.311			5000	acceleration	More an 'evening' than a 'morning' person	chronotype
1.33333	3.31774			5000	acceleration	More an 'evening' than a 'morning' person	chronotype
1.41667	3.27			5000	acceleration	More an 'evening' than a 'morning' person	chronotype
1.5	3.26			5000	acceleration	More an 'evening' than a 'morning' person	chronotype
1.58333	3.19143			5000	acceleration	More an 'evening' than a 'morning' person	chronotype
1.66667	3.1831			5000	acceleration	More an 'evening' than a 'morning' person	chronotype
1.75	3.16929			5000	acceleration	More an 'evening' than a 'morning' person	chronotype
1.83333	3.12155			5000	acceleration	More an 'evening' than a 'morning' person	chronotype
1.91667	3.15714			5000	acceleration	More an 'evening' than a 'morning' person	chronotype
2	3.11238			5000	acceleration	More an 'evening' than a 'morning' person	chronotype
2.08333	3.11429			5000	acceleration	More an 'evening' than a 'morning' person	chronotype
2.16667	3.04			5000	acceleration	More an 'evening' than a 'morning' person	chronotype
2.25	3.04857			5000	acceleration	More an 'evening' than a 'morning' person	chronotype
2.33333	3.05			5000	acceleration	More an 'evening' than a 'morning' person	chronotype
2.41667	3.05			5000	acceleration	More an 'evening' than a 'morning' person	chronotype
2.5	3.04929			5000	acceleration	More an 'evening' than a 'morning' person	chronotype
2.58333	3.01571			5000	acceleration	More an 'evening' than a 'morning' person	chronotype
2.66667	2.99571			5000	acceleration	More an 'evening' than a 'morning' person	chronotype
2.75	3.02071			5000	acceleration	More an 'evening' than a 'morning' person	chronotype
2.83333	2.99643			5000	acceleration	More an 'evening' than a 'morning' person	chronotype
2.91667	3.00536			5000	acceleration	More an 'evening' than a 'morning' person	chronotype
3	2.98381			5000	acceleration	More an 'evening' than a 'morning' person	chronotype
3.08333	2.99857			5000	acceleration	More an 'evening' than a 'morning' person	chronotype
3.16667	3.02286			5000	acceleration	More an 'evening' than a 'morning' person	chronotype
3.25	3.03286			5000	acceleration	More an 'evening' than a 'morning' person	chronotype
3.33333	2.98429			5000	acceleration	More an 'evening' than a 'morning' person	chronotype
3.41667	3.01143			5000	acceleration	More an 'evening' than a 'morning' person	chronotype
3.5	2.99286			5000	acceleration	More an 'evening' than a 'morning' person	chronotype
3.58333	2.96429			5000	acceleration	More an 'evening' than a 'morning' person	chronotype
3.66667	2.98			5000	acceleration	More an 'evening' than a 'morning' person	chronotype
3.75	3.00167			5000	acceleration	More an 'evening' than a 'morning' person	chronotype
3.83333	3.00714			5000	acceleration	More an 'evening' than a 'morning' person	chronotype
3.91667	3			5000	acceleration	More an 'evening' than a 'morning' person	chronotype
4	2.97833			5000	acceleration	More an 'evening' than a 'morning' person	chronotype
4.08333	2.95633			5000	acceleration	More an 'evening' than a 'morning' person	chronotype
4.16667	2.96167			5000	acceleration	More an 'evening' than a 'morning' person	chronotype
4.25	2.96333			5000	acceleration	More an 'evening' than a 'morning' person	chronotype
4.33333	2.93			5000	acceleration	More an 'evening' than a 'morning' person	chronotype
4.41667	2.97			5000	acceleration	More an 'evening' than a 'morning' person	chronotype
4.5	2.958			5000	acceleration	More an 'evening' than a 'morning' person	chronotype
4.58333	2.96			5000	acceleration	More an 'evening' than a 'morning' person	chronotype
4.66667	2.97167			5000	acceleration	More an 'evening' than a 'morning' person	chronotype
4.75	2.992			5000	acceleration	More an 'evening' than a 'morning' person	chronotype
4.83333	2.982			5000	acceleration	More an 'evening' than a 'morning' person	chronotype
4.91667	3.02167			5000	acceleration	More an 'evening' than a 'morning' person	chronotype
5	3.03167			5000	acceleration	More an 'evening' than a 'morning' person	chronotype
5.08333	3.02333			5000	acceleration	More an 'evening' than a 'morning' person	chronotype
5.16667	3.00833			5000	acceleration	More an 'evening' than a 'morning' person	chronotype
5.25	3.03167			5000	acceleration	More an 'evening' than a 'morning' person	chronotype
5.33333	3.02			5000	acceleration	More an 'evening' than a 'morning' person	chronotype
5.41667	3.04333			5000	acceleration	More an 'evening' than a 'morning' person	chronotype
5.5	3.08833			5000	acceleration	More an 'evening' than a 'morning' person	chronotype
5.58333	3.07			5000	acceleration	More an 'evening' than a 'morning' person	chronotype
5.66667	3.102			5000	acceleration	More an 'evening' than a 'morning' person	chronotype
5.75	3.10667			5000	acceleration	More an 'evening' than a 'morning' person	chronotype
5.83333	3.14667			5000	acceleration	More an 'evening' than a 'morning' person	chronotype
5.91667	3.182			5000	acceleration	More an 'evening' than a 'morning' person	chronotype
6	3.275			5000	acceleration	More an 'evening' than a 'morning' person	chronotype
6.08333	3.305			5000	acceleration	More an 'evening' than a 'morning' person	chronotype
6.16667	3.352			5000	acceleration	More an 'evening' than a 'morning' person	chronotype
6.25	3.4			5000	acceleration	More an 'evening' than a 'morning' person	chronotype
6.33333	3.49167			5000	acceleration	More an 'evening' than a 'morning' person	chronotype
6.41667	3.645			5000	acceleration	More an 'evening' than a 'morning' person	chronotype
6.5	3.83083			5000	acceleration	More an 'evening' than a 'morning' person	chronotype
6.58333	3.88333			5000	acceleration	More an 'evening' than a 'morning' person	chronotype
6.66667	4.0865			5000	acceleration	More an 'evening' than a 'morning' person	chronotype
6.75	4.39583			5000	acceleration	More an 'evening' than a 'morning' person	chronotype
6.83333	4.96667			5000	acceleration	More an 'evening' than a 'morning' person	chronotype
6.91667	5.35583			5000	acceleration	More an 'evening' than a 'morning' person	chronotype
7	6.51			5000	acceleration	More an 'evening' than a 'morning' person	chronotype
7.08333	7.48667			5000	acceleration	More an 'evening' than a 'morning' person	chronotype
7.16667	8.63			5000	acceleration	More an 'evening' than a 'morning' person	chronotype
7.25	9.85833			5000	acceleration	More an 'evening' than a 'morning' person	chronotype
7.33333	11.2383			5000	acceleration	More an 'evening' than a 'morning' person	chronotype
7.41667	12.4517			5000	acceleration	More an 'evening' than a 'morning' person	chronotype
7.5	14.7833			5000	acceleration	More an 'evening' than a 'morning' person	chronotype
7.58333	16.7			5000	acceleration	More an 'evening' than a 'morning' person	chronotype
7.66667	18.555			5000	acceleration	More an 'evening' than a 'morning' person	chronotype
7.75	20.0708			5000	acceleration	More an 'evening' than a 'morning' person	chronotype
7.83333	21.5408			5000	acceleration	More an 'evening' than a 'morning' person	chronotype
7.91667	23.2647			5000	acceleration	More an 'evening' than a 'morning' person	chronotype
8	24.6425			5000	acceleration	More an 'evening' than a 'morning' person	chronotype
8.08333	26.43			5000	acceleration	More an 'evening' than a 'morning' person	chronotype
8.16667	27.9875			5000	acceleration	More an 'evening' than a 'morning' person	chronotype
8.25	28.7267			5000	acceleration	More an 'evening' than a 'morning' person	chronotype
8.33333	30.471			5000	acceleration	More an 'evening' than a 'morning' person	chronotype
8.41667	31.7083			5000	acceleration	More an 'evening' than a 'morning' person	chronotype
8.5	32.7028			5000	acceleration	More an 'evening' than a 'morning' person	chronotype
8.58333	33.7008			5000	acceleration	More an 'evening' than a 'morning' person	chronotype
8.66667	35.0067			5000	acceleration	More an 'evening' than a 'morning' person	chronotype
8.75	36.3833			5000	acceleration	More an 'evening' than a 'morning' person	chronotype
8.83333	37.624			5000	acceleration	More an 'evening' than a 'morning' person	chronotype
8.91667	37.8258			5000	acceleration	More an 'evening' than a 'morning' person	chronotype
9	39.2567			5000	acceleration	More an 'evening' than a 'morning' person	chronotype
9.08333	39.5267			5000	acceleration	More an 'evening' than a 'morning' person	chronotype
9.16667	40.2142			5000	acceleration	More an 'evening' than a 'morning' person	chronotype
9.25	40.2742			5000	acceleration	More an 'evening' than a 'morning' person	chronotype
9.33333	41.115			5000	acceleration	More an 'evening' than a 'morning' person	chronotype
9.41667	41.9658			5000	acceleration	More an 'evening' than a 'morning' person	chronotype
9.5	41.3733			5000	acceleration	More an 'evening' than a 'morning' person	chronotype
9.58333	41.8358			5000	acceleration	More an 'evening' than a 'morning' person	chronotype
9.66667	42.1392			5000	acceleration	More an 'evening' than a 'morning' person	chronotype
9.75	42.7183			5000	acceleration	More an 'evening' than a 'morning' person	chronotype
9.83333	42.4267			5000	acceleration	More an 'evening' than a 'morning' person	chronotype
9.91667	43.1783			5000	acceleration	More an 'evening' than a 'morning' person	chronotype
10	43.2517			5000	acceleration	More an 'evening' than a 'morning' person	chronotype
10.0833	43.6917			5000	acceleration	More an 'evening' than a 'morning' person	chronotype
10.1667	43.4775			5000	acceleration	More an 'evening' than a 'morning' person	chronotype
10.25	43.7992			5000	acceleration	More an 'evening' than a 'morning' person	chronotype
10.3333	43.8075			5000	acceleration	More an 'evening' than a 'morning' person	chronotype
10.4167	44.3383			5000	acceleration	More an 'evening' than a 'morning' person	chronotype
10.5	44.135			5000	acceleration	More an 'evening' than a 'morning' person	chronotype
10.5833	44.0667			5000	acceleration	More an 'evening' than a 'morning' person	chronotype
10.6667	44.1092			5000	acceleration	More an 'evening' than a 'morning' person	chronotype
10.75	44.2042			5000	acceleration	More an 'evening' than a 'morning' person	chronotype
10.8333	44.195			5000	acceleration	More an 'evening' than a 'morning' person	chronotype
10.9167	43.7025			5000	acceleration	More an 'evening' than a 'morning' person	chronotype
11	43.9815			5000	acceleration	More an 'evening' than a 'morning' person	chronotype
11.0833	43.77			5000	acceleration	More an 'evening' than a 'morning' person	chronotype
11.1667	44.0508			5000	acceleration	More an 'evening' than a 'morning' person	chronotype
11.25	44.3658			5000	acceleration	More an 'evening' than a 'morning' person	chronotype
11.3333	43.5258			5000	acceleration	More an 'evening' than a 'morning' person	chronotype
11.4167	44.5208			5000	acceleration	More an 'evening' than a 'morning' person	chronotype
11.5	44.48			5000	acceleration	More an 'evening' than a 'morning' person	chronotype
11.5833	44.3092			5000	acceleration	More an 'evening' than a 'morning' person	chronotype
11.6667	44.6392			5000	acceleration	More an 'evening' than a 'morning' person	chronotype
11.75	44.3942			5000	acceleration	More an 'evening' than a 'morning' person	chronotype
11.8333	44.4675			5000	acceleration	More an 'evening' than a 'morning' person	chronotype
11.9167	44.7708			5000	acceleration	More an 'evening' than a 'morning' person	chronotype
12	45.1083			5000	acceleration	More an 'evening' than a 'morning' person	chronotype
12.0833	44.3508			5000	acceleration	More an 'evening' than a 'morning' person	chronotype
12.1667	44.4517			5000	acceleration	More an 'evening' than a 'morning' person	chronotype
12.25	44.7133			5000	acceleration	More an 'evening' than a 'morning' person	chronotype
12.3333	44.2147			5000	acceleration	More an 'evening' than a 'morning' person	chronotype
12.4167	43.5108			5000	acceleration	More an 'evening' than a 'morning' person	chronotype
12.5	43.76			5000	acceleration	More an 'evening' than a 'morning' person	chronotype
12.5833	43.6554			5000	acceleration	More an 'evening' than a 'morning' person	chronotype
12.6667	43.2458			5000	acceleration	More an 'evening' than a 'morning' person	chronotype
12.75	42.9908			5000	acceleration	More an 'evening' than a 'morning' person	chronotype
12.8333	42.335			5000	acceleration	More an 'evening' than a 'morning' person	chronotype
12.9167	42.655			5000	acceleration	More an 'evening' than a 'morning' person	chronotype
13	42.545			5000	acceleration	More an 'evening' than a 'morning' person	chronotype
13.0833	41.96			5000	acceleration	More an 'evening' than a 'morning' person	chronotype
13.1667	41.5625			5000	acceleration	More an 'evening' than a 'morning' person	chronotype
13.25	40.9308			5000	acceleration	More an 'evening' than a 'morning' person	chronotype
13.3333	40.7192			5000	acceleration	More an 'evening' than a 'morning' person	chronotype
13.4167	40.6658			5000	acceleration	More an 'evening' than a 'morning' person	chronotype
13.5	40.2108			5000	acceleration	More an 'evening' than a 'morning' person	chronotype
13.5833	40.2433			5000	acceleration	More an 'evening' than a 'morning' person	chronotype
13.6667	40.4675			5000	acceleration	More an 'evening' than a 'morning' person	chronotype
13.75	40.4983			5000	acceleration	More an 'evening' than a 'morning' person	chronotype
13.8333	40.1833			5000	acceleration	More an 'evening' than a 'morning' person	chronotype
13.9167	40.5			5000	acceleration	More an 'evening' than a 'morning' person	chronotype
14	39.9829			5000	acceleration	More an 'evening' than a 'morning' person	chronotype
14.0833	40.0108			5000	acceleration	More an 'evening' than a 'morning' person	chronotype
14.1667	39.3125			5000	acceleration	More an 'evening' than a 'morning' person	chronotype
14.25	39.7008			5000	acceleration	More an 'evening' than a 'morning' person	chronotype
14.3333	39.0825			5000	acceleration	More an 'evening' than a 'morning' person	chronotype
14.4167	39.5			5000	acceleration	More an 'evening' than a 'morning' person	chronotype
14.5	39.9367			5000	acceleration	More an 'evening' than a 'morning' person	chronotype
14.5833	40.1417			5000	acceleration	More an 'evening' than a 'morning' person	chronotype
14.6667	39.3925			5000	acceleration	More an 'evening' than a 'morning' person	chronotype
14.75	39.6			5000	acceleration	More an 'evening' than a 'morning' person	chronotype
14.8333	39.4808			5000	acceleration	More an 'evening' than a 'morning' person	chronotype
14.9167	39.5017			5000	acceleration	More an 'evening' than a 'morning' person	chronotype
15	39.9663			5000	acceleration	More an 'evening' than a 'morning' person	chronotype
15.0833	39.8392			5000	acceleration	More an 'evening' than a 'morning' person	chronotype
15.1667	39.7933			5000	acceleration	More an 'evening' than a 'morning' person	chronotype
15.25	39.7317			5000	acceleration	More an 'evening' than a 'morning' person	chronotype
15.3333	39.4358			5000	acceleration	More an 'evening' than a 'morning' person	chronotype
15.4167	39.0333			5000	acceleration	More an 'evening' than a 'morning' person	chronotype
15.5	39.3668			5000	acceleration	More an 'evening' than a 'morning' person	chronotype
15.5833	38.5667			5000	acceleration	More an 'evening' than a 'morning' person	chronotype
15.6667	39.07			5000	acceleration	More an 'evening' than a 'morning' person	chronotype
15.75	38.745			5000	acceleration	More an 'evening' than a 'morning' person	chronotype
15.8333	38.5475			5000	acceleration	More an 'evening' than a 'morning' person	chronotype
15.9167	38.7692			5000	acceleration	More an 'evening' than a 'morning' person	chronotype
16	38.8714			5000	acceleration	More an 'evening' than a 'morning' person	chronotype
16.0833	38.1621			5000	acceleration	More an 'evening' than a 'morning' person	chronotype
16.1667	37.9779			5000	acceleration	More an 'evening' than a 'morning' person	chronotype
16.25	37.8209			5000	acceleration	More an 'evening' than a 'morning' person	chronotype
16.3333	37.7243			5000	acceleration	More an 'evening' than a 'morning' person	chronotype
16.4167	37.7007			5000	acceleration	More an 'evening' than a 'morning' person	chronotype
16.5	37.6729			5000	acceleration	More an 'evening' than a 'morning' person	chronotype
16.5833	37.2357			5000	acceleration	More an 'evening' than a 'morning' person	chronotype
16.6667	36.8814			5000	acceleration	More an 'evening' than a 'morning' person	chronotype
16.75	37.5307			5000	acceleration	More an 'evening' than a 'morning' person	chronotype
16.8333	37.1179			5000	acceleration	More an 'evening' than a 'morning' person	chronotype
16.9167	37.7143			5000	acceleration	More an 'evening' than a 'morning' person	chronotype
17	37.6886			5000	acceleration	More an 'evening' than a 'morning' person	chronotype
17.0833	37.6771			5000	acceleration	More an 'evening' than a 'morning' person	chronotype
17.1667	37.4386			5000	acceleration	More an 'evening' than a 'morning' person	chronotype
17.25	37.835			5000	acceleration	More an 'evening' than a 'morning' person	chronotype
17.3333	36.9686			5000	acceleration	More an 'evening' than a 'morning' person	chronotype
17.4167	37.1514			5000	acceleration	More an 'evening' than a 'morning' person	chronotype
17.5	37.1343			5000	acceleration	More an 'evening' than a 'morning' person	chronotype
17.5833	36.8693			5000	acceleration	More an 'evening' than a 'morning' person	chronotype
17.6667	36.4245			5000	acceleration	More an 'evening' than a 'morning' person	chronotype
17.75	36.7036			5000	acceleration	More an 'evening' than a 'morning' person	chronotype
17.8333	36.5134			5000	acceleration	More an 'evening' than a 'morning' person	chronotype
17.9167	37.2236			5000	acceleration	More an 'evening' than a 'morning' person	chronotype
18	37.2671			5000	acceleration	More an 'evening' than a 'morning' person	chronotype
18.0833	36.4359			5000	acceleration	More an 'evening' than a 'morning' person	chronotype
18.1667	36.2329			5000	acceleration	More an 'evening' than a 'morning' person	chronotype
18.25	35.9039			5000	acceleration	More an 'evening' than a 'morning' person	chronotype
18.3333	35.5414			5000	acceleration	More an 'evening' than a 'morning' person	chronotype
18.4167	35.1379			5000	acceleration	More an 'evening' than a 'morning' person	chronotype
18.5	35.8536			5000	acceleration	More an 'evening' than a 'morning' person	chronotype
18.5833	34.7314			5000	acceleration	More an 'evening' than a 'morning' person	chronotype
18.6667	34.6486			5000	acceleration	More an 'evening' than a 'morning' person	chronotype
18.75	34.4674			5000	acceleration	More an 'evening' than a 'morning' person	chronotype
18.8333	34.3165			5000	acceleration	More an 'evening' than a 'morning' person	chronotype
18.9167	34.8615			5000	acceleration	More an 'evening' than a 'morning' person	chronotype
19	34.8221			5000	acceleration	More an 'evening' than a 'morning' person	chronotype
19.0833	33.5193			5000	acceleration	More an 'evening' than a 'morning' person	chronotype
19.1667	32.7753			5000	acceleration	More an 'evening' than a 'morning' person	chronotype
19.25	32.45			5000	acceleration	More an 'evening' than a 'morning' person	chronotype
19.3333	31.4152			5000	acceleration	More an 'evening' than a 'morning' person	chronotype
19.4167	31.4974			5000	acceleration	More an 'evening' than a 'morning' person	chronotype
19.5	30.5286			5000	acceleration	More an 'evening' than a 'morning' person	chronotype
19.5833	28.9909			5000	acceleration	More an 'evening' than a 'morning' person	chronotype
19.6667	28.2457			5000	acceleration	More an 'evening' than a 'morning' person	chronotype
19.75	27.48			5000	acceleration	More an 'evening' than a 'morning' person	chronotype
19.8333	26.1921			5000	acceleration	More an 'evening' than a 'morning' person	chronotype
19.9167	27.0714			5000	acceleration	More an 'evening' than a 'morning' person	chronotype
20	27.5045			5000	acceleration	More an 'evening' than a 'morning' person	chronotype
20.0833	25.7193			5000	acceleration	More an 'evening' than a 'morning' person	chronotype
20.1667	25.4264			5000	acceleration	More an 'evening' than a 'morning' person	chronotype
20.25	24.6686			5000	acceleration	More an 'evening' than a 'morning' person	chronotype
20.3333	23.6554			5000	acceleration	More an 'evening' than a 'morning' person	chronotype
20.4167	23.5579			5000	acceleration	More an 'evening' than a 'morning' person	chronotype
20.5	23.1021			5000	acceleration	More an 'evening' than a 'morning' person	chronotype
20.5833	22.6643			5000	acceleration	More an 'evening' than a 'morning' person	chronotype
20.6667	21.82			5000	acceleration	More an 'evening' than a 'morning' person	chronotype
20.75	21.4307			5000	acceleration	More an 'evening' than a 'morning' person	chronotype
20.8333	20.7057			5000	acceleration	More an 'evening' than a 'morning' person	chronotype
20.9167	21.3507			5000	acceleration	More an 'evening' than a 'morning' person	chronotype
21	22.6936			5000	acceleration	More an 'evening' than a 'morning' person	chronotype
21.0833	20.6507			5000	acceleration	More an 'evening' than a 'morning' person	chronotype
21.1667	19.7546			5000	acceleration	More an 'evening' than a 'morning' person	chronotype
21.25	19.6271			5000	acceleration	More an 'evening' than a 'morning' person	chronotype
21.3333	18.6871			5000	acceleration	More an 'evening' than a 'morning' person	chronotype
21.4167	18.2364			5000	acceleration	More an 'evening' than a 'morning' person	chronotype
21.5	18.3196			5000	acceleration	More an 'evening' than a 'morning' person	chronotype
21.5833	17.38			5000	acceleration	More an 'evening' than a 'morning' person	chronotype
21.6667	17.0729			5000	acceleration	More an 'evening' than a 'morning' person	chronotype
21.75	17.4679			5000	acceleration	More an 'evening' than a 'morning' person	chronotype
21.8333	16.9121			5000	acceleration	More an 'evening' than a 'morning' person	chronotype
21.9167	17.2114			5000	acceleration	More an 'evening' than a 'morning' person	chronotype
22	19.8435			5000	acceleration	More an 'evening' than a 'morning' person	chronotype
22.0833	19.3621			5000	acceleration	More an 'evening' than a 'morning' person	chronotype
22.1667	19.16			5000	acceleration	More an 'evening' than a 'morning' person	chronotype
22.25	18.6736			5000	acceleration	More an 'evening' than a 'morning' person	chronotype
22.3333	18.2929			5000	acceleration	More an 'evening' than a 'morning' person	chronotype
22.4167	17.8936			5000	acceleration	More an 'evening' than a 'morning' person	chronotype
22.5	18.0314			5000	acceleration	More an 'evening' than a 'morning' person	chronotype
[truncated: 6,065 more rows]

## Sheet: Fig3A
phecode	category	p
250.2	endocrine/metabolic	6.89581e-23
250	endocrine/metabolic	3.30275e-19
401.1	circulatory system	6.70035e-14
401	circulatory system	7.97882e-14
278.1	endocrine/metabolic	2.60327e-12
278	endocrine/metabolic	3.21967e-12
571.5	digestive	3.78524e-11
327.3	neurological	2.76878e-09
571	digestive	1.16516e-08
562.1	digestive	1.21937e-08
562	digestive	1.21937e-08
519.8	respiratory	3.75183e-08
327	neurological	4.2221e-08
519	respiratory	1.29604e-07
716	musculoskeletal	1.46437e-06
716.9	musculoskeletal	1.63148e-06
585	genitourinary	2.67011e-06
272	endocrine/metabolic	6.05437e-06
272.1	endocrine/metabolic	1.41784e-05
333	neurological	2.12842e-05
743	musculoskeletal	2.22227e-05
965	injuries & poisonings	2.28079e-05
743.1	musculoskeletal	2.70289e-05
743.11	musculoskeletal	2.70289e-05
480	respiratory	3.14224e-05
443.1	circulatory system	7.32709e-05
272.11	endocrine/metabolic	0.000121016
174	neoplasms	0.000242168
760	symptoms	0.000261364
174.1	neoplasms	0.000265832
585.1	genitourinary	0.000283314
480.2	respiratory	0.000329431
276.14	endocrine/metabolic	0.000395322
174.11	neoplasms	0.000399244
420	circulatory system	0.000714309
420.2	circulatory system	0.000828961
357	neurological	0.000835889
411	circulatory system	0.0010141
41	infectious diseases	0.00101622
530	digestive	0.00153115
550.2	digestive	0.00154653
276.12	endocrine/metabolic	0.00160334
530.1	digestive	0.00176316
594.1	genitourinary	0.00179898
285	hematopoietic	0.00200842
306	mental disorders	0.00207106
585.3	genitourinary	0.00214413
709.7	dermatologic	0.00225812
722.6	musculoskeletal	0.00243094
411.8	circulatory system	0.0025298
1010	N/A	0.00269303
280.1	hematopoietic	0.00282537
280	hematopoietic	0.00298177
496	respiratory	0.00313354
740.9	musculoskeletal	0.00338866
428	circulatory system	0.00340064
565	digestive	0.00357743
624.9	genitourinary	0.00447503
292	mental disorders	0.00447646
740	musculoskeletal	0.0045922
418	circulatory system	0.00465314
727.1	musculoskeletal	0.00507114
594	genitourinary	0.00512812
726	musculoskeletal	0.00576359
428.2	circulatory system	0.00579218
509	respiratory	0.00592901
426.3	circulatory system	0.00643052
496.2	respiratory	0.00661772
411.4	circulatory system	0.00717627
480.1	respiratory	0.00738414
274	endocrine/metabolic	0.00787091
274.1	endocrine/metabolic	0.00811621
722	musculoskeletal	0.00842352
172	neoplasms	0.0100325
591	genitourinary	0.0104956
287.3	hematopoietic	0.0112177
530.11	digestive	0.0112342
339	neurological	0.0119914
394.3	circulatory system	0.0120097
735	musculoskeletal	0.0126852
287	hematopoietic	0.0128936
574	digestive	0.0139827
208	neoplasms	0.0151998
386	sense organs	0.015511
537	digestive	0.0158602
480.11	respiratory	0.0177615
428.1	circulatory system	0.0180044
197	neoplasms	0.0186965
276.5	endocrine/metabolic	0.0197991
574.3	digestive	0.0215024
535	digestive	0.0219768
624	genitourinary	0.0227056
426	circulatory system	0.0240787
1011	N/A	0.024503
960	injuries & poisonings	0.0246287
332	neurological	0.0252626
414	circulatory system	0.0254076
747	congenital anomalies	0.0259456
596	genitourinary	0.0267124
627	genitourinary	0.0274449
495	respiratory	0.0274915
789	symptoms	0.0299149
411.3	circulatory system	0.0306928
850	injuries & poisonings	0.032147
747.1	congenital anomalies	0.0325781
276.6	endocrine/metabolic	0.0334872
459.9	circulatory system	0.0335563
573	digestive	0.0341066
709	dermatologic	0.0341778
459	circulatory system	0.0357802
361	sense organs	0.0377062
689	dermatologic	0.0379023
599.4	genitourinary	0.0393098
565.1	digestive	0.039447
563	digestive	0.0394641
275	endocrine/metabolic	0.0417284
394	circulatory system	0.0424268
569	digestive	0.044522
426.31	circulatory system	0.0445473
747.13	congenital anomalies	0.0511013
735.3	musculoskeletal	0.0513897
416	circulatory system	0.0527696
508	respiratory	0.0531681
351	neurological	0.0534851
252	endocrine/metabolic	0.0543494
41.2	infectious diseases	0.0548185
476	respiratory	0.0561365
790	symptoms	0.0563534
41.4	infectious diseases	0.0572748
340	neurological	0.0587729
300	mental disorders	0.0631287
506	respiratory	0.0632272
292.1	mental disorders	0.064811
727	musculoskeletal	0.0714816
350	neurological	0.071514
290.2	mental disorders	0.0715542
426.32	circulatory system	0.0740569
292.4	mental disorders	0.0775038
512	respiratory	0.0800154
80	infectious diseases	0.0824818
1002	N/A	0.0829493
798	symptoms	0.0833944
550	digestive	0.0843165
300.1	mental disorders	0.0852293
218.1	neoplasms	0.0857361
362.2	sense organs	0.0867276
574.12	digestive	0.0870837
218	neoplasms	0.0904432
577	digestive	0.0963597
512.7	respiratory	0.0972603
733	musculoskeletal	0.0993225
443.9	circulatory system	0.0993409
427	circulatory system	0.10007
175	neoplasms	0.100917
317	mental disorders	0.103012
558	digestive	0.103748
994	injuries & poisonings	0.105064
994.2	injuries & poisonings	0.105064
728.7	musculoskeletal	0.105257
686	dermatologic	0.105388
172.2	neoplasms	0.107936
535.6	digestive	0.110352
389	sense organs	0.113277
627.1	genitourinary	0.113438
726.1	musculoskeletal	0.113947
590	genitourinary	0.115779
728.71	musculoskeletal	0.11725
514	respiratory	0.117383
916	injuries & poisonings	0.117917
455	circulatory system	0.117933
507	respiratory	0.120572
362.29	sense organs	0.1207
427.9	circulatory system	0.125287
578.9	digestive	0.126869
735.2	musculoskeletal	0.126917
614	genitourinary	0.128754
371	sense organs	0.130827
433	circulatory system	0.131063
288.1	hematopoietic	0.140654
288.11	hematopoietic	0.140654
781	symptoms	0.142051
707	dermatologic	0.145301
716.2	musculoskeletal	0.14692
599	genitourinary	0.148597
574.1	digestive	0.149431
443	circulatory system	0.150429
289	hematopoietic	0.152793
367.1	sense organs	0.153956
477	respiratory	0.155907
783	symptoms	0.156735
599.5	genitourinary	0.158246
198.3	neoplasms	0.164009
458.1	circulatory system	0.164105
578	digestive	0.167476
496.3	respiratory	0.170562
172.1	neoplasms	0.170678
172.11	neoplasms	0.170678
425.1	circulatory system	0.173297
427.7	circulatory system	0.17382
532	digestive	0.176928
386.9	sense organs	0.178843
361.1	sense organs	0.183432
38	infectious diseases	0.183638
371.3	sense organs	0.184867
153.2	neoplasms	0.18609
411.2	circulatory system	0.190176
426.2	circulatory system	0.196946
502	respiratory	0.198944
276	endocrine/metabolic	0.202013
858	injuries & poisonings	0.204194
785	symptoms	0.20758
473	respiratory	0.210587
261	endocrine/metabolic	0.218756
395.1	circulatory system	0.219963
740.1	musculoskeletal	0.220312
960.2	injuries & poisonings	0.220391
415	circulatory system	0.223294
425	circulatory system	0.226484
586	genitourinary	0.226881
430	circulatory system	0.227195
433.21	circulatory system	0.22773
696.4	dermatologic	0.228223
728	musculoskeletal	0.23437
394.2	circulatory system	0.234382
531.3	digestive	0.235476
790.6	symptoms	0.236649
251	endocrine/metabolic	0.237936
564.9	digestive	0.244142
458	circulatory system	0.244351
454	circulatory system	0.246558
427.2	circulatory system	0.251574
965.1	injuries & poisonings	0.254541
740.11	musculoskeletal	0.254979
599.2	genitourinary	0.258185
275.5	endocrine/metabolic	0.25867
395	circulatory system	0.259959
454.1	circulatory system	0.263589
871	injuries & poisonings	0.267888
317.1	mental disorders	0.27259
788	symptoms	0.272685
564	digestive	0.277313
572	digestive	0.27919
185	neoplasms	0.280419
696	dermatologic	0.281738
696.41	dermatologic	0.285066
695	dermatologic	0.291721
622.1	genitourinary	0.292327
530.14	digestive	0.29563
681	dermatologic	0.295999
433.1	circulatory system	0.298372
189	neoplasms	0.301703
427.6	circulatory system	0.302298
722.9	musculoskeletal	0.303983
38.1	infectious diseases	0.311067
362	sense organs	0.31261
714	musculoskeletal	0.312811
276.41	endocrine/metabolic	0.319685
202	neoplasms	0.324584
426.21	circulatory system	0.325218
433.2	circulatory system	0.325992
427.1	circulatory system	0.345883
41.1	infectious diseases	0.349055
561.2	digestive	0.350655
290	mental disorders	0.353574
501	respiratory	0.360367
574.2	digestive	0.361397
368	sense organs	0.36559
261.2	endocrine/metabolic	0.367613
288	hematopoietic	0.36893
211	neoplasms	0.388219
1100	N/A	0.393939
198.1	neoplasms	0.39415
990	injuries & poisonings	0.403489
573.7	digestive	0.408359
342	neurological	0.413078
198.2	neoplasms	0.418012
189.2	neoplasms	0.42378
350.2	neurological	0.424938
706.2	dermatologic	0.430814
216	neoplasms	0.432463
586.2	genitourinary	0.445256
244	endocrine/metabolic	0.445966
597.1	genitourinary	0.452889
365.1	sense organs	0.452957
365.11	sense organs	0.452957
782.3	symptoms	0.457095
450	circulatory system	0.463982
939	dermatologic	0.4688
8	infectious diseases	0.469688
458.9	circulatory system	0.471696
782	symptoms	0.474006
578.2	digestive	0.481956
706	dermatologic	0.484722
857	injuries & poisonings	0.503659
367	sense organs	0.503848
1015	N/A	0.504282
496.1	respiratory	0.504911
681.6	dermatologic	0.506687
681.5	dermatologic	0.506687
681.3	dermatologic	0.506687
348	neurological	0.515693
331	neurological	0.516224
189.21	neoplasms	0.518145
153	neoplasms	0.522795
1009	N/A	0.523443
560	digestive	0.524079
568	digestive	0.530287
704	dermatologic	0.534902
702.2	dermatologic	0.536696
560.4	digestive	0.536874
195.1	neoplasms	0.537689
535.8	digestive	0.545093
442.11	circulatory system	0.546705
276.4	endocrine/metabolic	0.546951
318	mental disorders	0.552961
531.2	digestive	0.553488
479	respiratory	0.559112
687.4	dermatologic	0.56599
159	neoplasms	0.567472
579	digestive	0.568962
854	injuries & poisonings	0.571795
604	genitourinary	0.574214
418.1	circulatory system	0.584833
244.4	endocrine/metabolic	0.588576
379	sense organs	0.590665
618.1	genitourinary	0.594375
568.1	digestive	0.597896
465	respiratory	0.601036
579.8	digestive	0.602992
714.1	musculoskeletal	0.606888
345	neurological	0.6084
1019	N/A	0.612429
202.2	neoplasms	0.61244
717	musculoskeletal	0.612958
261.4	endocrine/metabolic	0.628392
375	sense organs	0.630209
153.3	neoplasms	0.630223
451.2	circulatory system	0.635057
396	circulatory system	0.636313
531	digestive	0.641089
564.8	digestive	0.643599
859	injuries & poisonings	0.653863
521	digestive	0.656649
275.3	endocrine/metabolic	0.657135
198.4	neoplasms	0.658161
433.31	circulatory system	0.661822
334	neurological	0.663688
374	sense organs	0.664815
195	neoplasms	0.668012
619	genitourinary	0.675202
601	genitourinary	0.67676
561	digestive	0.678068
411.9	circulatory system	0.679024
687	dermatologic	0.682493
389.1	sense organs	0.683467
427.4	circulatory system	0.689666
686.1	dermatologic	0.693329
427.3	circulatory system	0.695446
289.4	hematopoietic	0.697504
510	respiratory	0.699129
550.1	digestive	0.69951
276.1	endocrine/metabolic	0.710154
530.2	digestive	0.711203
364.4	sense organs	0.715364
394.7	circulatory system	0.715765
593	genitourinary	0.720003
564.1	digestive	0.722118
364	sense organs	0.726652
530.12	digestive	0.734084
79	infectious diseases	0.73434
701	dermatologic	0.739006
550.4	digestive	0.742387
165	neoplasms	0.743987
276.13	endocrine/metabolic	0.754147
597	genitourinary	0.757598
870	injuries & poisonings	0.763721
687.1	dermatologic	0.765035
618.2	genitourinary	0.767518
427.11	circulatory system	0.769296
290.1	mental disorders	0.771603
622	genitourinary	0.773793
345.3	neurological	0.775934
442.1	circulatory system	0.776287
367.2	sense organs	0.785372
8.5	infectious diseases	0.791502
521.1	digestive	0.793988
198.6	neoplasms	0.801925
764	symptoms	0.808811
250.41	endocrine/metabolic	0.819271
702.1	dermatologic	0.820551
575	digestive	0.824369
870.3	injuries & poisonings	0.841561
512.8	respiratory	0.849196
530.3	digestive	0.852023
379.3	sense organs	0.855577
592.1	genitourinary	0.866613
426.9	circulatory system	0.869979
528	digestive	0.878953
442	circulatory system	0.880007
702	dermatologic	0.880853
198	neoplasms	0.881027
426.91	circulatory system	0.882632
600	genitourinary	0.891853
366.2	sense organs	0.907575
851	injuries & poisonings	0.909674
915	injuries & poisonings	0.909845
618	genitourinary	0.910254
451	circulatory system	0.91296
595	genitourinary	0.91957
578.8	digestive	0.923792
260	endocrine/metabolic	0.94334
250.4	endocrine/metabolic	0.94711
214	neoplasms	0.951608
365	sense organs	0.954403
204	neoplasms	0.964014
379.2	sense organs	0.964032
112	infectious diseases	0.964958
353	neurological	0.965673
277	endocrine/metabolic	0.96764
366	sense organs	0.969663
433.3	circulatory system	0.979742
165.1	neoplasms	0.979927
592	genitourinary	0.994068
721	musculoskeletal	0.997236
598	genitourinary	0.997717
